# Supplementary material for: Ethylene modulates the phenylpropanoid pathway by enhancing VvMYB14 expression via the ERF5-melatonin-ERF104 pathway in grape seeds
Source: Hortic Res. 2025 Feb 25;12(6):uhaf061. doi: 10.1093/hr/uhaf061 (PMC12017797; doi:10.1093/hr/uhaf061)
Supplement: Web_Material_uhaf061 [file web_material_uhaf061.zip › Table S1.xlsx]

## Sheet: Sheet1
Table S1 Sequences of elements and primers in this study
Gene_id	Gene_symbol	Forward primer (5'-3')	Reverse primer (5'-3')	Notes
VIT_212s0028g02740	VvASMT	ATCACATGAATTGCATGTGTCGGTGGACAAGGTTGCCAAAATTCC	GGAATTTTGGCAACCTTGTCCACCGACACATGCAATTCATGTGAT	ERE1
	VvASMT	AGTTAAATTGGTGATTGAACCATAGATGATGTCATAATATATATTTTATA	TATAAAATATATATTATGACATCATCTATGGTTCAATCACCAATTTAACT	ERE2
	VvASMT	TTGTTATAAGTCACCTTAGAATGACTGACGGTGTTGCACATATCAAAAAG	CTTTTTGATATGTGCAACACCGTCAGTCATTCTAAGGTGACTTATAACAA	ERE3
	VvASMT	ATCACATGAATTGCATGATCGAATTCACAAGGTTGCCAAAATTCC	GGAATTTTGGCAACCTTGTGAATTCGATCATGCAATTCATGTGAT	mERE1
	VvASMT	TGAGCTGGTTGCTAAGCTCC	GAGCAGTAGCAAGAAGGGTGT	qRT-PCR
	VvASMT	GGATTCGTGTTTAATAAACTCTGACAAAAT	AAGCTTAAACTGGTTCTAATAATACATTTTC	Amplifying the 3'-UTR of VvASMT to construct the pHB vector
AT4G35160	AtASMT	GGTCAACGGTTCAACTCCAC	TCTCCCGTACCACCTCCTAC	qRT-PCR
VIT_216s0013g01120	VvERF5	ACCGTGGAGGTCAAAGTAAT	AAAATACCATTCCCATCTGC	qRT-PCR
	VvERF5	ACCAGTCTCTCTCTCAAGCTTATGGCTTCATCTCCTCAATCTTCA	GCCCTTGCTCACCATGGATCCTGTCATCACAAGGGGTGATAACG	Amplifying the ORF of VvERF5 to construct the pHB vector
	VvERF5	TTGATACATATGCCCGTCGACATGGCTTCATCTCCTCAATCTTCA	ACGTAACATGAATTCGGATCCTGTCATCACAAGGGGTGATAACG	Amplifying the ORF of VvERF5 to construct the pRI-GUS vector
	VvERF5	GCCATGGCTGATATCGGATCCATGGCTTCATCTCCTCAATCTTCA	CTCGAGTGCGGCCGCAAGCTTTGTCATCACAAGGGGTGATAACG	Amplifying the ORF of VvERF5 to construct the pET-32A vector
	VvERF5	CGCTCTAGAACTAGTGGATCCATGGCTTCATCTCCTCAATCTTCA	GTCGACGGTATCGATAAGCTTTGTCATCACAAGGGGTGATAACG	Amplifying the ORF of VvERF5 to construct the pGreenII 62-SK vector
	VvERF5	GCCATGGAGGCCAGTGAATTCATGGCTTCATCTCCTCAATCTTCA	CAGCTCGAGCTCGATGGATCCTGTCATCACAAGGGGTGATAACG	Amplifying the ORF of VvERF5 to construct the pGADT7 vector
	VvERF5	GGATCCCAGTCTTGGATGATGCGTAAAT	AAGCTTAACAAGCATCATCAAGCATA	Amplifying the 3'-UTR of VvERF5 to construct the pHB vector
VIT_216s0013g01080	VvERF104	GTTAGATTCCGGCGAGAGCA	CTTTGGAGCCACGCATCTTG	qRT-PCR
	VvERF104	accagtctctctctcaagcttATGGGAGATGAAGCTTCATCACTG	gcccttgctcaccatggatccAGTTACGAGCCGAGAATATCCAA	Amplifying the ORF of VvERF104 to construct the pHB vector
	VvERF104	TTGATACATATGCCCGTCGACATGGGAGATGAAGCTTCATCACTG	ACGTAACATGAATTCGGATCCAGTTACGAGCCGAGAATATCCAA	Amplifying the ORF of VvERF104 to construct the pRI-GUS vector
	VvERF104	gccatggctgatatcggatccATGGGAGATGAAGCTTCATCACTG	ctcgagtgcggccgcaagcttAGTTACGAGCCGAGAATATCCAA	Amplifying the ORF of VvERF104 to construct the pET-32A vector
	VvERF104	cgctctagaactagtggatccATGGGAGATGAAGCTTCATCACTG	gtcgacggtatcgataagcttAGTTACGAGCCGAGAATATCCAA	Amplifying the ORF of VvERF104 to construct the pGreenII 62-SK vector
	VvERF104	gccatggaggccagtgaattcATGGGAGATGAAGCTTCATCACTG	cagctcgagctcgatggatccAGTTACGAGCCGAGAATATCCAA	Amplifying the ORF of VvERF104 to construct the pGADT7 vector
	VvERF104	GGATCCAGGGCGTTGGAAGAAAGCCG	AAGCTTAAATAATGGGACAATTATGAT	Amplifying the 3'-UTR of VvERF104 to construct the pHB vector
VIT_207s0005g03340	VvMYB14	taccggggaggacagacaat	tttcgacttgggacgcatca	qRT-PCR
	VvMYB14	accagtctctctctcaagcttATGGGGAGAGCTCCTTGTTGT	gcccttgctcaccatggatccTATTTCTGATAATTCATGCAACTCCC	Amplifying the ORF of VvMYB14 to construct the pHB vector
	VvMYB14	TTGATACATATGCCCGTCGACatggggagagctccttgttgt	ACGTAACATGAATTCGGATCCtatttctgataattcatgcaactccc	Amplifying the ORF of VvMYB14 to construct the pRI-GUS vector
	VvMYB14	GCCATGGCTGATATCGGATCCatggggagagctccttgttgt	CTCGAGTGCGGCCGCAAGCTTtatttctgataattcatgcaactccc	Amplifying the ORF of VvMYB14 to construct the pET-32A vector
	VvMYB14	CGCTCTAGAACTAGTGGATCCatggggagagctccttgttgt	GTCGACGGTATCGATAAGCTTtatttctgataattcatgcaactccc	Amplifying the ORF of VvMYB14 to construct the pGreenII 62-SK vector
	VvMYB14	GCCATGGAGGCCAGTGAATTCatggggagagctccttgttgt	CAGCTCGAGCTCGATGGATCCtatttctgataattcatgcaactccc	Amplifying the ORF of VvMYB14 to construct the pGADT7 vector
	VvMYB14	GGATCCGTTGAAAGATTGGACAACAATTA	AAGCTTCACATGATTTAGAATCATTTGCA	Amplifying the 3'-UTR of VvMYB14 to construct the pHB vector
	VvMYB14	TACTTGCGTTCATTCCCTGTTGACGGGACAGGCGCCTTAGCTACTTTTAGC	GCTAAAAGTAGCTAAGGCGCCTGTCCCGTCAACAGGGAATGAACGCAAGTA	mMTRE
VIT_211s0016g00670	VvERF016	GGATGAGAAAGTGGGGGAGC	GTTGGGAATATCCGGTGGGG	qRT-PCR
	VvERF016	GCCATGGAGGCCAGTGAATTCATGGTGAGACCATCGGCGA	CAGCTCGAGCTCGATGGATCCAAAGGTCCATTCTGAATATCCATGC	Amplifying the ORF of VvERF016 to construct the pGADT7 vector
VIT_211s0016g00660	VvERF017	GACTCTTCCACTGCCTCGAC	tcactGTCCGTTTCCACCTG	qRT-PCR
	VvERF017	GCCATGGAGGCCAGTGAATTCATGGTGAAGAAGGCGATCGG	CAGCTCGAGCTCGATGGATCCGAAATTCCAAAGGAATGTGTCGT	Amplifying the ORF of VvERF017 to construct the pGADT7 vector
VIT_207s0141g00690	VvERF11	GCCGAAGGCGAAGACTAACT	TCACCATCAAATCCACCGCA	qRT-PCR
	VvERF11	gccatggaggccagtgaattcATGGCGGTCGAGCCACTC	cagctcgagctcgatggatccGAAGAGCGGCGCCGGGAG	Amplifying the ORF of VvERF11 to construct the pGADT7 vector
	VvERF11	gccatggctgatatcggatccATGGCGGTCGAGCCACTC	ctcgagtgcggccgcaagcttGAAGAGCGGCGCCGGGAG	Amplifying the ORF of VvERF11 to construct the pET-32A vector
	VvERF11	cgctctagaactagtggatccATGGCGGTCGAGCCACTC	gtcgacggtatcgataagcttGAAGAGCGGCGCCGGGAG	Amplifying the ORF of VvERF11 to construct the pGreenII 62-SK vector
VIT_200s0341g00050	VvWER	CCCAAAGAAGGTTAGATAGG	GAGGCAGTAGCAGAGTGAGA	qRT-PCR
	VvWER	GCCATGGAGGCCAGTGAATTCatgaccagagacaagaggcgc	CAGCTCGAGCTCGATGGATCCatgtatagaccttttcttggcgagc	Amplifying the ORF of VvWER to construct the pGADT7 vector
VIT_209s0002g01380	VvMYB114	GCATTATGCTGAGAGTCTCC	ATGGTGATGGGTCCCTGTAT	qRT-PCR
	VvMYB114	GCCATGGAGGCCAGTGAATTCatggctgagaaggaagtgaagtca	CAGCTCGAGCTCGATGGATCCtgaaggatggcataagccctc	Amplifying the ORF of VvMYB114 to construct the pGADT7 vector
VIT_216s0039g01360	VvPAL	ATCCGCTGAACTGGGGAATG	ATCGTAAGCGTCTCACCACC	qRT-PCR
	VvPAL	AATTACAACTCCCACATCCCACCAACCCTTTGACAGATTAAGGGTCTGG	CCAGACCCTTAATCTGTCAAAGGGTTGGTGGGATGTGGGAGTTGTAATT	P1
	VvPAL	GTCTGGATTTGTTTTCAACAAACCACATGAAGCCAGTTCGCCATC	GATGGCGAACTGGCTTCATGTGGTTTGTTGAAAACAAATCCAGAC	P2
	VvPAL	CATCCAGCCCACCTACCCGTGACCCTGTGGGATTTCAAAGACTGCA	TGCAGTCTTTGAAATCCCACAGGGTCACGGGTAGGTGGGCTGGATG	P3
	VvPAL	AATTACAACTCCCACATTTTAATCAAGGGATGACAGATTAAGGGTCTGG	CCAGACCCTTAATCTGTCATCCCTTGATTAAAATGTGGGAGTTGTAATT	mP1
VIT_211s0065g00350	VvC4H	CTACTTGCCCATTTCTCCCAAT	TGTGCCATGGAGGCCAATAG	qRT-PCR
	VvC4H	CAAGCTGGAGGCACTCCACCAACCAACCAGTCAACCACCCCATTTTTTT	AAAAAAATGGGGTGGTTGACTGGTTGGTTGGTGGAGTGCCTCCAGCTTG	P1
	VvC4H	ATGCATTCTCCTACCCTGATTCCAAGAGGGCCCATAGATTTTCTC	GAGAAAATCTATGGGCCCTCTTGGAATCAGGGTAGGAGAATGCAT	P2
	VvC4H	AAAACCATTGCACCACCAACTCTACCAACCCTCACGAGTT	AACTCGTGAGGGTTGGTAGAGTTGGTGGTGCAATGGTTTT	P3
	VvC4H	CAAGCTGGAGGCACTCCATACACACAAAAGAAAACCACCCCATTTTTTT	AAAAAAATGGGGTGGTTTTCTTTTGTGTGTATGGAGTGCCTCCAGCTTG	mP1
VIT_214s0068g00920	VvCHS	TGCATGCGTGCTGTTTATCC	CGATTGTGTAGCAAGGCTGTG	qRT-PCR
	VvCHS	ACACGGCACCCCCTCCAACTAGGCCTTGCTCGCCTCATGCC	GGCATGAGGCGAGCAAGGCCTAGTTGGAGGGGGTGCCGTGT	P1
	VvCHS	TGCCAATGCCAACACCAACACCAACACAGTCGCATACCTTAAAG	CTTTAAGGTATGCGACTGTGTTGGTGTTGGTGTTGGCATTGGCA	P2
	VvCHS	TGAGAAGCAGTTGGAACTGTTCACACAACCTACCACCGATGCCGA	TCGGCATCGGTGGTAGGTTGTGTGAACAGTTCCAACTGCTTCTCA	P3
	VvCHS	AACAGAATACTCTTGAGATGGGAATGGTTGGTGAGAGGCGAGACCG	CGGTCTCGCCTCTCACCAACCATTCCCATCTCAAGAGTATTCTGTT	P4
	VvCHS	TGAGTTGAAAATGGGAATGGTTGGTGAGAGATTAAAGGGAAATTCATTT	AAATGAATTTCCCTTTAATCTCTCACCAACCATTCCCATTTTCAACTCA	P5
	VvCHS	TGAGTTGAAAATGGGTTATATTATAAAATGATTAAAGGGAAATTCATTT	AAATGAATTTCCCTTTAATCATTTTATAATATAACCCATTTTCAACTCA	mP5
VIT_211s0052g01090	Vv4CL2	GACTCACTATAGGGCGAATTCAGTTTTGATATTTTTATATAACTCTTTTCCTCT	GATTCGCGAACGCGTGAGCTCATTGATGAGCTTGAATTACAGAGACAA	Amplifying the promoter of Vv4CL2 to construct the pHISII vector
VIT_203s0180g00260	VvCAD1	GACTCACTATAGGGCGAATTCGAACGTGGTCCAATAAAAAAGGG	GATTCGCGAACGCGTGAGCTCTATACAGGATACAATAGAGAGAGATGAAGTCG	Amplifying the promoter of VvCAD1 to construct the pHISII vector
VIT_207s0031g00350	VvCCOAOMT	GACTCACTATAGGGCGAATTCATGATAAATAACTTATATAAAGAAAATAAAGATTCA	GATTCGCGAACGCGTGAGCTCTCCTCCTCCTCCTTTCTCACTTG	Amplifying the promoter of VvCCOAOMT to construct the pHISII vector
VIT_209s0070g00240	VvCCR1	GACTCACTATAGGGCGAATTCATTATTTTTTTAAACTACCGTACTTTTATCAA	GATTCGCGAACGCGTGAGCTCGATTGGGAAGAGTGGTTGGTGG	Amplifying the promoter of VvCCR1 to construct the pHISII vector
VIT_216s0098g00850	VvCOMT	GACTCACTATAGGGCGAATTCATTATATAAATATGAAAAGTAATTAGATAAAAAAGATAA	GATTCGCGAACGCGTGAGCTCATTCAATTTCAACAAGAAAGAAAAACC	Amplifying the promoter of VvCOMT to construct the pHISII vector
VIT_208s0040g00780	VvCYP98A2	GACTCACTATAGGGCGAATTCATTGGTAATAATAAAAATTAAAGCTGTCC	GATTCGCGAACGCGTGAGCTCGAGGGAGTGGTAAGTGGGTAACTT	Amplifying the promoter of VvCYP98A2 to construct the pHISII vector
VIT_209s0018g01190	VvHST	GACTCACTATAGGGCGAATTCATTGGTTTCTGGTACCAACCATG	GATTCGCGAACGCGTGAGCTCACTCAGCAAGAAATTTGGAGTGAGG	Amplifying the promoter of VvHST to construct the pHISII vector
VIT_208s0056g00580	VvSNAT	AAGAGGAAGAACCATTGCCCGA	ATAGTTTTGATAGAGGCCTTCGGG	qRT-PCR
