# Supplementary material for: Ethylene modulates the phenylpropanoid pathway by enhancing VvMYB14 expression via the ERF5-melatonin-ERF104 pathway in grape seeds
Source: Hortic Res. 2025 Feb 25;12(6):uhaf061. doi: 10.1093/hr/uhaf061 (PMC12017797; doi:10.1093/hr/uhaf061)
Supplement: Web_Material_uhaf061 [file web_material_uhaf061.zip › Table S2.xlsx]

## Sheet: OE14-1-vs-WT-diff-q-val-0.05-FC
Table S2 DEGs between OES14-1 and WT
gene_id	BaseMean_DESeq2	BaseMean_control_WT	BaseMean_case_OE14-1	FoldChange	log2FoldChange	p-value	q-value	Regulation	FPKM_OE14-1-1	FPKM_OE14-1-2	FPKM_OE14-1-3	FPKM_WT-1	FPKM_WT-2	FPKM_WT-3	ncbi_blast	gene_symbol	description	GO_id	GO_term	pathway	pathway_description
VIT_200s0125g00140	1230.31	432.683	2027.93	4.68692	2.22864	1.25126e-159	5.74463e-158	Up	23.4953	25.3414	25.4781	5.49194	6.38916	4.7738	LOC100261601	At1g56140; F14G9.24, T6H22.8.1	unnamed protein product, partial [Vitis vinifera]
VIT_200s0125g00150	282.367	112.159	452.574	4.03564	2.0128	1.71023e-47	2.26902e-46	Up	13.0282	13.824	12.7935	3.26741	3.78067	3.27326	LOC100261601
VIT_200s0125g00160	558.378	218.148	898.609	4.11926	2.04239	4.565e-76	9.436e-75	Up	27.6296	25.1937	28.1126	6.83889	5.83075	7.96595	LOC100261601	At1g56130; F14G9.25, T6H22.8	unnamed protein product, partial [Vitis vinifera]
VIT_200s0125g00200	335.985	516.396	155.573	0.30127	-1.73087	1.50914e-37	1.63201e-36	Down	8.94347	7.74439	9.66577	27.0226	33.7697	31.1261	LOC100264972		PREDICTED: uncharacterized protein LOC100264972 [Vitis vinifera]
VIT_200s0125g00290	31.0563	17.1182	44.9944	2.62826	1.39411	0.00054323	0.00132651	Up	0.630468	0.80911	0.668283	0.312037	0.192562	0.337259	LOC100261516	LBD4; Synonyms=ASL6; At1g31320; T19E23.11	PREDICTED: LOB domain-containing protein 4 [Vitis vinifera]
VIT_200s0131g00170	51.3803	28.1182	74.6424	2.65511	1.40877	2.54227e-05	7.26536e-05	Up	2.24859	3.29363	1.71772	0.939315	0.866161	1.06692	LOC100267191	ANN4; Synonyms=ANNAT4; At2g38750; T6A23.5	PREDICTED: annexin D4-like isoform X1 [Vitis vinifera]	GO:0003729,GO:0005509,GO:0005544,GO:0006970,GO:0009408,GO:0009409,GO:0009414,GO:0009506,GO:0009651,GO:0009737	mRNA binding|calcium ion binding|calcium-dependent phospholipid binding|response to osmotic stress|response to heat|response to cold|response to water deprivation|plasmodesma|response to salt stress|response to abscisic acid
VIT_200s0144g00265	64.9713	40.3984	89.5442	2.21714	1.1487	0.00100972	0.00237766	Up	0.519665	1.10371	0.389343	0.30691	0.361857	0.285099	LOC100262982	RPK1; Synonyms=TOAD1; At1g69270; F23O10.15, F4N2.23	hypothetical protein VITISV_037104 [Vitis vinifera]
VIT_200s0173g00060	4.5821	1.30051	7.86368	6.06495	2.6005	0.0266488	0.049102	Up	0.693515	0.371239	0.372329	0	0.0625825	0.187901			hypothetical protein VITISV_001649 [Vitis vinifera]
VIT_200s0174g00010	389.972	227.739	552.205	2.42411	1.27746	5.13979e-26	4.03237e-25	Up	10.2513	8.64519	8.91001	4.22577	4.2428	3.57308	LOC100854349		PREDICTED: uncharacterized protein LOC100854986 [Vitis vinifera]
VIT_200s0174g00070	106.894	34.9532	178.835	5.11975	2.35607	1.2641e-21	8.67284e-21	Up	2.37474	1.80429	2.43791	0.332694	0.494263	0.532719	LOC100265081		unnamed protein product, partial [Vitis vinifera]
VIT_200s0174g00170	117.043	157.433	76.6517	0.487136	-1.0376	1.36772e-06	4.40855e-06	Down	0.980729	1.39215	1.5169	2.58601	3.09436	2.71413	LOC100852665		PREDICTED: uncharacterized protein LOC100852665 isoform X1 [Vitis vinifera]
VIT_200s0179g00080	36.8418	24.5513	49.1324	2.00079	1.00057	0.00548953	0.0115217	Up	2.73203	2.78429	1.96507	1.36906	1.40811	1.14829	LOC100254555		unnamed protein product, partial [Vitis vinifera]
VIT_200s0179g00170	1897.01	1263.6	2530.42	2.00254	1.00183	2.77981e-72	5.49505e-71	Up	25.8884	24.4118	27.123	13.3485	13.5301	13.73	LOC100252929	IDD12 {ECO:0000303|PubMed:16784536}; At4g02670 {ECO:0000312|Araport:AT4G02670}; T10P11.4 {ECO:0000312|EMBL:AAC78253.1}	PREDICTED: zinc finger protein NUTCRACKER [Vitis vinifera]	GO:0003677,GO:0003700,GO:0006351,GO:0006355,GO:0046872	DNA binding|DNA binding transcription factor activity|transcription, DNA-templated|regulation of transcription, DNA-templated|metal ion binding
VIT_200s0179g00200	5.66262	9.95838	1.36686	0.137012	-2.86762	0.0176831	0.0337984	Down	0.0774259	0.0759846	0	0.784609	0.345851	0.0384593	LOC100242680	At3g22845; MWI23.22	PREDICTED: transmembrane emp24 domain-containing protein p24beta3 isoform X1 [Vitis vinifera]	GO:0005773,GO:0005783,GO:0005794,GO:0015031,GO:0016021,GO:0016192,GO:0032580	vacuole|endoplasmic reticulum|Golgi apparatus|protein transport|integral component of membrane|vesicle-mediated transport|Golgi cisterna membrane
VIT_200s0179g00260	6285.12	3849.44	8720.8	2.26557	1.17987	1.38911e-261	1.12692e-259	Up	69.2084	68.6775	69.6227	30.8334	33.6199	31.7632	LOC100259561	ACA12; At3g63380; MAA21_10	PREDICTED: calcium-transporting ATPase 12, plasma membrane-type [Vitis vinifera]	GO:0005388,GO:0005516,GO:0005524,GO:0005887,GO:0043231,GO:0046872	calcium-transporting ATPase activity|calmodulin binding|ATP binding|integral component of plasma membrane|intracellular membrane-bounded organelle|metal ion binding
VIT_200s0179g00280	307.857	62.2628	553.451	8.88004	3.15057	2.11754e-85	5.01343e-84	Up	15.3067	16.668	16.0683	2.45729	1.51642	1.69621	LOC100249330	CML8; Synonyms=CAM8; At4g14640; dl3360w, FCAALL.157	PREDICTED: calmodulin-like protein 8 isoform X1 [Vitis vinifera]	GO:0005509,GO:0005513,GO:0005622,GO:0019722	calcium ion binding|detection of calcium ion|intracellular|calcium-mediated signaling
VIT_200s0179g00360	335.25	449.35	221.151	0.492094	-1.02299	2.28399e-16	1.28437e-15	Down	2.21991	1.9212	1.86231	3.95948	4.56518	4.28976	LOC100245954		PREDICTED: uncharacterized protein LOC100245954 [Vitis vinifera]
VIT_200s0179g00370	423.76	119.821	727.699	6.07067	2.60186	1.09768e-89	2.76978e-88	Up	16.5472	13.4158	14.3233	2.79675	2.43878	2.41992	LOC100256221	ELC {ECO:0000303|PubMed:17090720}; Synonyms=ELCH {ECO:0000303|PubMed:17090720}, VPS23A {ECO:0000303|PubMed:25438943}; At3g12400; T2E22.28	PREDICTED: protein ELC [Vitis vinifera]	GO:0000813,GO:0005769,GO:0005770,GO:0006464,GO:0010091,GO:0015031,GO:0043130,GO:0043234,GO:0051301	ESCRT I complex|early endosome|late endosome|cellular protein modification process|trichome branching|protein transport|ubiquitin binding|protein complex|cell division	vvi04144	Endocytosis
VIT_200s0181g00020	996.451	541.714	1451.19	2.67901	1.4217	2.39585e-85	5.66643e-84	Up	16.7806	16.2159	16.1485	6.1916	6.26378	6.81453	LOC100262714		PREDICTED: vacuolar protein 8 [Vitis vinifera]
VIT_200s0181g00030	916.783	1252.79	580.777	0.463587	-1.10909	4.89734e-43	5.93396e-42	Down	13.2398	14.5497	12.6531	32.0028	30.9596	28.6456	LOC100263734		hypothetical protein VITISV_016564 [Vitis vinifera]			vvi04075	Plant hormone signal transduction
VIT_200s0181g00040	1281.61	1717.57	845.655	0.492357	-1.02222	3.08257e-54	4.60838e-53	Down	12.469	11.7474	12.8233	25.2495	27.7549	26.0209	LOC100263734	TIR1; Synonyms=FBL1, WEI1; At3g62980; T20O10.80	PREDICTED: protein TRANSPORT INHIBITOR RESPONSE 1 [Vitis vinifera]	GO:0000822,GO:0004842,GO:0005634,GO:0006952,GO:0007049,GO:0009733,GO:0009734,GO:0009873,GO:0010011,GO:0010152,GO:0010311,GO:0016036,GO:0019005,GO:0038198,GO:0048443	inositol hexakisphosphate binding|ubiquitin-protein transferase activity|nucleus|defense response|cell cycle|response to auxin|auxin-activated signaling pathway|ethylene-activated signaling pathway|auxin binding|pollen maturation|lateral root formation|cellular response to phosphate starvation|SCF ubiquitin ligase complex|auxin receptor activity|stamen development	vvi04075	Plant hormone signal transduction
VIT_200s0181g00045	360.604	127.887	593.322	4.63842	2.21363	5.65775e-49	7.73294e-48	Up	23.2621	24.7066	26.7906	6.37847	3.92759	6.60894			hypothetical protein VITISV_016566 [Vitis vinifera]
VIT_200s0181g00050	376.39	202.29	550.49	2.72094	1.4441	7.84191e-33	7.54009e-32	Up	13.3896	10.9465	12.4304	4.71526	4.82686	4.64765	LOC100854501		PREDICTED: uncharacterized protein LOC100854501 [Vitis vinifera]
VIT_200s0187g00005	55.0785	28.7743	81.3827	2.82954	1.50057	1.66061e-05	4.83425e-05	Up	5.63397	11.0582	5.45291	2.44684	3.4487	2.33211	LOC100251605	PFK2 {ECO:0000255|HAMAP-Rule:MF_03186}; At5g47810; MCA23.13	unnamed protein product, partial [Vitis vinifera]	GO:0003872,GO:0005524,GO:0005829,GO:0006002,GO:0006096,GO:0046872	6-phosphofructokinase activity|ATP binding|cytosol|fructose 6-phosphate metabolic process|glycolytic process|metal ion binding	vvi00010,vvi00030,vvi00051,vvi00052,vvi03018	Glycolysis / Gluconeogenesis|Pentose phosphate pathway|Fructose and mannose metabolism|Galactose metabolism|RNA degradation
VIT_200s0187g00010	29.672	17.0736	42.2704	2.47329	1.30643	0.00336933	0.00730893	Up	1.15572	1.16757	1.84014	0.918567	0.337416	0.506537	LOC100853035		unnamed protein product, partial [Vitis vinifera]
VIT_200s0187g00020	144.165	68.8232	219.506	3.18868	1.67296	1.40002e-17	8.26935e-17	Up	7.75858	6.2886	5.93607	2.21302	2.36967	1.99715	LOC100853073		PREDICTED: uncharacterized protein LOC100853073 [Vitis vinifera]
VIT_200s0187g00105	18.0286	3.21157	32.8457	10.1851	3.34838	2.68293e-06	8.447e-06	Up	2.39816	0.686442	1.67197	0.33753	0.0991874	0.0496343	LOC100853813	HIPP16 {ECO:0000303|PubMed:21072340, ECO:0000303|PubMed:23368984}; Synonyms=FP4 {ECO:0000303|PubMed:8837031}; At3g07600 {ECO:0000312|Araport:AT3G07600}; MLP3.5 {ECO:0000312|EMBL:AAF13078.1}	PREDICTED: uncharacterized protein LOC100853813 [Vitis vinifera]	GO:0005737,GO:0030001,GO:0046914,GO:0046916	cytoplasm|metal ion transport|transition metal ion binding|cellular transition metal ion homeostasis
VIT_200s0187g00360	1781.93	2774.72	789.141	0.284342	-1.8143	5.38677e-160	2.47813e-158	Down	19.053	15.8784	15.6204	60.0072	64.856	61.8349	LOC100262574	UCC1 {ECO:0000303|PubMed:9761472}; At2g32300 {ECO:0000312|Araport:AT2G32300}; T32F6 {ECO:0000305}	PREDICTED: mavicyanin [Vitis vinifera]	GO:0009055,GO:0031225,GO:0046658,GO:0046872	electron transfer activity|anchored component of membrane|anchored component of plasma membrane|metal ion binding
VIT_200s0192g00120	3.07074	5.80277	0.338704	0.0631571	-3.98491	0.0171084	0.0327884	Down	0	0.0633822	0	0.560982	0.0641089	0.513291		FTSH4; At2g26140; T19L18.5	hypothetical protein MANES_03G049000 [Manihot esculenta]	GO:0004176,GO:0004222,GO:0005524,GO:0005739,GO:0005743,GO:0006508,GO:0008237,GO:0009536,GO:0009941,GO:0010073,GO:0016020,GO:0016021,GO:0046872	ATP-dependent peptidase activity|metalloendopeptidase activity|ATP binding|mitochondrion|mitochondrial inner membrane|proteolysis|metallopeptidase activity|plastid|chloroplast envelope|meristem maintenance|membrane|integral component of membrane|metal ion binding
VIT_200s0193g00080	18.6761	10.3776	26.9745	2.6018	1.37951	0.0219497	0.041147	Up	0.415	0.302171	0.329412	0.0646002	0.053154	0.305886	LOC100853278		PREDICTED: uncharacterized protein LOC104878137 [Vitis vinifera]
VIT_200s0193g00110	771.848	455.437	1088.26	2.38979	1.25689	1.02479e-54	1.54737e-53	Up	16.3899	17.3088	16.7301	7.02168	7.66636	7.48201	LOC100854986		unnamed protein product, partial [Vitis vinifera]
VIT_200s0194g00120	588.836	137.538	1040.13	7.56813	2.91994	9.18065e-125	3.23164e-123	Up	18.9787	19.7654	20.5985	2.01407	3.38085	2.85554	LOC100260128	SAT1; Synonyms=SAT5; At1g55920; F14J16.18	PREDICTED: serine acetyltransferase 1, chloroplastic-like [Vitis vinifera]	GO:0005634,GO:0005829,GO:0006535,GO:0009001,GO:0009409,GO:0009507,GO:0009970,GO:0019344	nucleus|cytosol|cysteine biosynthetic process from serine|serine O-acetyltransferase activity|response to cold|chloroplast|cellular response to sulfate starvation|cysteine biosynthetic process	vvi00270,vvi00920	Cysteine and methionine metabolism|Sulfur metabolism
VIT_200s0194g00180	5.82991	11.6598	0	0.0161489	-5.95242	3.91664e-05	0.000109687	Down	0	0	0	0.280833	0.742738	0.454267	LOC104878147		hypothetical protein VITISV_001461 [Vitis vinifera]
VIT_200s0194g00280	15.2842	27.8431	2.72529	0.0979973	-3.35111	3.15578e-06	9.87803e-06	Down	0.0556881	0.081977	0.0822178	0.510579	1.07792	0.774525	LOC104878152	CYCD3-1; Synonyms=CYCD3; At4g34160; F28A23.80	unnamed protein product, partial [Vitis vinifera]	GO:0000082,GO:0005634,GO:0009735,GO:0009744,GO:0010444,GO:0048316,GO:0051301	G1/S transition of mitotic cell cycle|nucleus|response to cytokinin|response to sucrose|guard mother cell differentiation|seed development|cell division
VIT_200s0194g00320	10.9352	17.7734	4.09698	0.230401	-2.11778	0.00398205	0.00855851	Down	0.252187	0.0618731	0.434384	1.1561	0.876156	1.37794	LOC100267479	ISPH; Synonyms=CLB6, HDR; At4g34350; F10M10.120	unnamed protein product, partial [Vitis vinifera]	GO:0009507,GO:0009570,GO:0019288,GO:0046429,GO:0046872,GO:0050992,GO:0051538,GO:0051745	chloroplast|chloroplast stroma|isopentenyl diphosphate biosynthetic process, methylerythritol 4-phosphate pathway|4-hydroxy-3-methylbut-2-en-1-yl diphosphate synthase activity|metal ion binding|dimethylallyl diphosphate biosynthetic process|3 iron, 4 sulfur cluster binding|4-hydroxy-3-methylbut-2-en-1-yl diphosphate reductase activity	vvi00900	Terpenoid backbone biosynthesis
VIT_200s0194g00340	25.483	34.2431	16.723	0.488204	-1.03444	0.0147489	0.0285933	Down	0.228382	0.199227	0.187324	0.46532	0.415618	0.441167	LOC100852467		PREDICTED: sulfated surface glycoprotein 185-like isoform X2 [Vitis vinifera]
VIT_200s0199g00070	177.114	99.2061	255.022	2.57083	1.36224	5.93684e-15	3.14621e-14	Up	5.74888	6.96073	5.68292	2.47392	2.81621	2.22515	LOC100853474	ROPGAP7; At5g19390; F7K24.140	PREDICTED: rho GTPase-activating protein REN1-like isoform X1 [Vitis vinifera]	GO:0005096,GO:0005737,GO:0005886,GO:0007165,GO:0009535,GO:0009920,GO:0043087	GTPase activator activity|cytoplasm|plasma membrane|signal transduction|chloroplast thylakoid membrane|cell plate formation involved in plant-type cell wall biogenesis|regulation of GTPase activity
VIT_200s0203g00020	1005.12	1526.51	483.733	0.316852	-1.65812	1.15459e-82	2.64236e-81	Down	25.5812	25.4161	23.0978	87.5836	85.3071	72.6176			hypothetical protein VITISV_011095 [Vitis vinifera]
VIT_200s0203g00050	3329.55	4856.6	1802.5	0.371118	-1.43005	5.78488e-211	3.63708e-209	Down	36.5819	35.921	34.9735	106.016	98.1744	99.8899	LOC104878183		unnamed protein product, partial [Vitis vinifera]
VIT_200s0203g00070	13.426	7.41339	19.4386	2.61939	1.38923	0.0247419	0.045861	Up	0.268678	0.278324	0.293834	0.158464	0.13335	0.0444862	LOC100245492		PREDICTED: protein ODORANT1 [Vitis vinifera]	GO:0000981,GO:0001135,GO:0003700,GO:0005634,GO:0006351,GO:0006355,GO:0006357,GO:0006952,GO:0006970,GO:0009611,GO:0009651,GO:0009737,GO:0030154,GO:0043565,GO:0044212	RNA polymerase II transcription factor activity, sequence-specific DNA binding|transcription factor activity, RNA polymerase II transcription factor recruiting|DNA binding transcription factor activity|nucleus|transcription, DNA-templated|regulation of transcription, DNA-templated|regulation of transcription from RNA polymerase II promoter|defense response|response to osmotic stress|response to w…
VIT_200s0203g00120	386.193	558.653	213.733	0.382436	-1.38671	1.541e-28	1.31272e-27	Down	4.49241	3.49477	3.32529	10.522	10.677	9.85121			hypothetical protein VITISV_042729 [Vitis vinifera]
VIT_200s0203g00130	49.8842	21.6774	78.0909	3.6046	1.84984	2.40708e-08	8.86893e-08	Up	0.615997	0.733496	0.509297	0.142682	0.187515	0.212147	LOC100256745	ENT3; Synonyms=FUR1; At4g05120; C17L7.40, T32N4	unnamed protein product, partial [Vitis vinifera]	GO:0005337,GO:0005886,GO:0015858,GO:0016021	nucleoside transmembrane transporter activity|plasma membrane|nucleoside transport|integral component of membrane
VIT_200s0203g00170	95.7025	142.668	48.7371	0.341801	-1.54877	1.53515e-10	6.52151e-10	Down	0.640511	0.858558	0.707316	1.80926	2.52767	2.45214	LOC100266336		PREDICTED: myb-related protein Myb4 [Vitis vinifera]	GO:0000981,GO:0001135,GO:0003700,GO:0005634,GO:0006351,GO:0006357,GO:0009651,GO:0009723,GO:0009737,GO:0009753,GO:0030154,GO:0043565,GO:0044212	RNA polymerase II transcription factor activity, sequence-specific DNA binding|transcription factor activity, RNA polymerase II transcription factor recruiting|DNA binding transcription factor activity|nucleus|transcription, DNA-templated|regulation of transcription from RNA polymerase II promoter|response to salt stress|response to ethylene|response to abscisic acid|response to jasmonic acid|cel…
VIT_200s0204g00130	31.3799	42.2629	20.4969	0.484561	-1.04525	0.012934	0.0253374	Down	0.971731	0.437085	0.996294	2.22734	1.56743	1.40782	LOC100852443		PREDICTED: uncharacterized protein LOC100852443 [Vitis vinifera]
VIT_200s0204g00210	140.045	49.4133	230.677	4.6665	2.22234	6.58046e-27	5.29667e-26	Up	4.75128	4.51119	3.64997	1.0625	0.939423	0.901816	LOC100852638	BAD1 {ECO:0000303|PubMed:22740615}; At5g54610 {ECO:0000312|Araport:AT5G54610}; MRB17.11 {ECO:0000312|EMBL:BAB09340.1}	PREDICTED: ankyrin repeat-containing protein At3g12360-like [Vitis vinifera]	GO:0005886,GO:0009751,GO:0016021,GO:0045087	plasma membrane|response to salicylic acid|integral component of membrane|innate immune response
VIT_200s0207g00130	108.327	193.782	22.8727	0.117991	-3.08325	1.30958e-29	1.15559e-28	Down	1.0735	1.0145	0.547872	6.25466	8.80102	8.41324	LOC100245092	STS14	PREDICTED: STS14 protein [Vitis vinifera]
VIT_200s0207g00160	16.1102	28.115	4.10541	0.145747	-2.77846	1.17132e-05	3.46512e-05	Down	0.319032	0.104364	0.209342	1.48819	1.68897	1.37341	LOC100245092	STS14	hypothetical protein VITISV_023017 [Vitis vinifera]
VIT_200s0207g00170	5.69112	10.3625	1.01973	0.098671	-3.34123	0.00520434	0.0109683	Down	0	0	0.101413	0.232025	0.375008	0.477674	LOC100853447	STS14	PREDICTED: STS14 protein-like [Vitis vinifera]
VIT_200s0207g00210	1008.13	1391.87	624.38	0.448565	-1.15661	2.0131e-54	3.01552e-53	Down	6.5168	5.86927	6.27218	13.8527	14.4218	15.417	LOC100245459	PSBO	PREDICTED: oxygen-evolving enhancer protein 1, chloroplastic [Vitis vinifera]	GO:0005509,GO:0009535,GO:0009654,GO:0015979,GO:0016021,GO:0019898,GO:0042549	calcium ion binding|chloroplast thylakoid membrane|photosystem II oxygen evolving complex|photosynthesis|integral component of membrane|extrinsic component of membrane|photosystem II stabilization	vvi00195	Photosynthesis
VIT_200s0207g00260	18.666	9.6922	27.6398	2.85124	1.51159	0.00675883	0.0139414	Up	1.54751	1.06872	1.97447	0.553157	0.910292	0.227759	LOC100262366		PREDICTED: thioredoxin-like protein HCF164, chloroplastic [Vitis vinifera]
VIT_200s0211g00140	619.102	340.093	898.111	2.64042	1.40077	3.39843e-45	4.30202e-44	Up	57.3726	63.3601	64.5271	26.655	25.2955	21.7097	LOC104878193		PREDICTED: MADS-box transcription factor 23-like [Vitis vinifera]
VIT_200s0211g00150	417.054	248.813	585.295	2.35204	1.23391	9.87737e-25	7.49713e-24	Up	77.4592	67.0312	65.4012	31.7657	27.2673	34.6651	LOC104878193	MADS57; Os02g0731200, LOC_Os02g49840; OsJ_08264 {ECO:0000312|EMBL:EEE57746.1}, P0617A09.25	PREDICTED: MADS-box transcription factor 23-like [Vitis vinifera]	GO:0000977,GO:0003700,GO:0005634,GO:0006351,GO:0040008,GO:0045944,GO:0046983	RNA polymerase II regulatory region sequence-specific DNA binding|DNA binding transcription factor activity|nucleus|transcription, DNA-templated|regulation of growth|positive regulation of transcription from RNA polymerase II promoter|protein dimerization activity
VIT_200s0214g00040	51.3789	70.9969	31.7609	0.447056	-1.16147	0.000727737	0.00174969	Down	0.884868	0.781555	0.370152	1.96419	1.44928	1.36256	LOC100266101	PP2B1; Synonyms=SKIP21; At2g02230; T16F16.2	PREDICTED: F-box protein PP2-B10 [Vitis vinifera]	GO:0005634,GO:0016567,GO:0030246	nucleus|protein ubiquitination|carbohydrate binding
VIT_200s0214g00090	526.753	788.566	264.94	0.336005	-1.57345	1.53539e-53	2.2699e-52	Down	3.90261	4.3997	4.0793	13.525	12.9983	12.1758	LOC100245523	PP2B1; Synonyms=SKIP21; At2g02230; T16F16.2	PREDICTED: F-box protein PP2-B10 [Vitis vinifera]	GO:0005634,GO:0016567,GO:0030246	nucleus|protein ubiquitination|carbohydrate binding
VIT_200s0215g00086	29.5205	18.4653	40.5756	2.19947	1.13715	0.0084288	0.0171055	Up	2.2949	2.94516	1.67962	0.624698	1.28503	1.403	LOC100248648		PREDICTED: uncharacterized protein LOC100248648 isoform X3 [Vitis vinifera]
VIT_200s0218g00010	28.665	4.82752	52.5026	10.8483	3.4394	8.61941e-10	3.50317e-09	Up	0.687576	0.659083	1.08596	0.13889	0	0.0953122	LOC100855415	CAD	hypothetical protein VITISV_005115 [Vitis vinifera]	GO:0008270,GO:0046029	zinc ion binding|mannitol dehydrogenase activity	vvi00940	Phenylpropanoid biosynthesis
VIT_200s0218g00110	7.16376	11.9494	2.37816	0.199436	-2.32601	0.0109771	0.0217829	Down	0.011533	0.0565913	0.0113515	0.155828	0.11448	0.148946	LOC100268079	Os07g0190000, LOC_Os07g09190; OsJ_23394, OSJNBb0002L09.31, OSJNBb0003E08.7	PREDICTED: probable 1-deoxy-D-xylulose-5-phosphate synthase 2, chloroplastic [Vitis vinifera]	GO:0008661,GO:0009228,GO:0009507,GO:0016114,GO:0046872,GO:0052865	1-deoxy-D-xylulose-5-phosphate synthase activity|thiamine biosynthetic process|chloroplast|terpenoid biosynthetic process|metal ion binding|1-deoxy-D-xylulose 5-phosphate biosynthetic process	vvi00730,vvi00900	Thiamine metabolism|Terpenoid backbone biosynthesis
VIT_200s0218g00130	6.02659	10.35	1.70316	0.164721	-2.6019	0.00966489	0.0193983	Down	0.0148097	0.014534	0.04373	0.128637	0.191108	0.147126	LOC100258401	UGT91A1; At2g22590; T9I22.3	PREDICTED: UDP-glycosyltransferase 91A1 [Vitis vinifera]	GO:0008152,GO:0043231,GO:0080043,GO:0080044	metabolic process|intracellular membrane-bounded organelle|quercetin 3-O-glucosyltransferase activity|quercetin 7-O-glucosyltransferase activity
VIT_200s0218g00140	8.90981	17.4797	0.339908	0.0209797	-5.57486	3.5682e-05	0.000100339	Down	0	0	0.0172375	0.219726	0.330297	0.382762	LOC100253266	UGT91A1; At2g22590; T9I22.3	PREDICTED: UDP-glycosyltransferase 91A1 [Vitis vinifera]	GO:0008152,GO:0043231,GO:0080043,GO:0080044	metabolic process|intracellular membrane-bounded organelle|quercetin 3-O-glucosyltransferase activity|quercetin 7-O-glucosyltransferase activity
VIT_200s0218g00150	3706.3	2297.26	5115.34	2.2268	1.15497	1.96126e-152	8.48778e-151	Up	42.3027	39.2246	41.6044	18.3813	19.73	19.9772	LOC100248139	GT4 {ECO:0000312|EMBL:AAU09445.1}	unnamed protein product, partial [Vitis vinifera]	GO:0008152,GO:0016021,GO:0016758	metabolic process|integral component of membrane|transferase activity, transferring hexosyl groups
VIT_200s0218g00160	34.9395	18.7169	51.1622	2.73185	1.44988	0.00014064	0.000369844	Up	0.772903	0.819196	0.699884	0.35805	0.322229	0.199638	LOC100243019	GT4 {ECO:0000312|EMBL:AAU09445.1}	PREDICTED: putative UDP-rhamnose:rhamnosyltransferase 1 [Vitis vinifera]	GO:0008152,GO:0016021,GO:0016758	metabolic process|integral component of membrane|transferase activity, transferring hexosyl groups
VIT_200s0225g00120	477.1	690.955	263.244	0.381033	-1.39201	4.44993e-34	4.40594e-33	Down	11.0371	11.1106	13.9873	32.8249	31.0808	35.718	LOC100266480	SMR6 {ECO:0000303|PubMed:20706207, ECO:0000303|PubMed:24399300, ECO:0000303|PubMed:26546445}; At5g40460 {ECO:0000312|Araport:AT5G40460}; K21I16.3 {ECO:0000312|EMBL:BAB10495.1}	PREDICTED: cyclin-dependent protein kinase inhibitor SMR3-like [Vitis vinifera]	GO:0004860,GO:0007049	protein kinase inhibitor activity|cell cycle
VIT_200s0231g00040	1624.01	1030.11	2217.91	2.15305	1.10638	8.44773e-80	1.84384e-78	Up	35.1268	35.2983	37.7037	17.8599	17.0667	17.816	LOC100258114	RIN4; At3g25070; MJL12_1	PREDICTED: RPM1-interacting protein 4 [Vitis vinifera]	GO:0002237,GO:0005886,GO:0006468,GO:0009626,GO:0009816,GO:0010204,GO:0012505,GO:0016020,GO:0019897,GO:0034051	response to molecule of bacterial origin|plasma membrane|protein phosphorylation|plant-type hypersensitive response|defense response to bacterium, incompatible interaction|defense response signaling pathway, resistance gene-independent|endomembrane system|membrane|extrinsic component of plasma membrane|negative regulation of plant-type hypersensitive response	vvi04626	Plant-pathogen interaction
VIT_200s0233g00051	75.2334	116.332	34.1342	0.293329	-1.76941	1.4548e-09	5.8331e-09	Down	1.54176	1.55088	0.720812	4.6127	3.82601	5.20763	LOC100250621	INP1 {ECO:0000303|PubMed:23136373}; At4g22600 {ECO:0000312|Araport:AT4G22600}; F7K2.180 {ECO:0000312|EMBL:CAA22165.1}	hypothetical protein VITISV_000736 [Vitis vinifera]	GO:0005737,GO:0006351,GO:0010584,GO:0043565	cytoplasm|transcription, DNA-templated|pollen exine formation|sequence-specific DNA binding
VIT_200s0233g00120	763.03	225.461	1300.6	5.76724	2.52788	9.77816e-156	4.37389e-154	Up	81.3351	78.2168	86.8768	16.1538	13.3046	15.394	LOC100852547	FMOGS-OX5; At1g12140; T28K15.12	unnamed protein product, partial [Vitis vinifera]	GO:0004499,GO:0019761,GO:0050660,GO:0050661,GO:0080107	N,N-dimethylaniline monooxygenase activity|glucosinolate biosynthetic process|flavin adenine dinucleotide binding|NADP binding|8-methylthiopropyl glucosinolate S-oxygenase activity
VIT_200s0233g00130	1598.92	467.168	2730.66	5.84637	2.54754	0	0	Up	112.33	112.241	104.908	18.082	20.4574	20.681	LOC100852547	At1g62600; T3P18.16	unnamed protein product, partial [Vitis vinifera]	GO:0004497,GO:0004499,GO:0005773,GO:0050660,GO:0050661,GO:0055114	monooxygenase activity|N,N-dimethylaniline monooxygenase activity|vacuole|flavin adenine dinucleotide binding|NADP binding|oxidation-reduction process
VIT_200s0238g00020	188.383	86.9212	289.845	3.33462	1.73752	6.41214e-24	4.75844e-23	Up	5.31562	6.06679	5.15448	1.72906	1.99334	1.48645	LOC100255018	GXM2; At4g09990; T5L19.120	PREDICTED: glucuronoxylan 4-O-methyltransferase 3 [Vitis vinifera]	GO:0000139,GO:0005794,GO:0016021,GO:0030775,GO:0045491,GO:0045492	Golgi membrane|Golgi apparatus|integral component of membrane|glucuronoxylan 4-O-methyltransferase activity|xylan metabolic process|xylan biosynthetic process
VIT_200s0238g00080	8.00711	12.937	3.07725	0.237608	-2.07334	0.0146129	0.0283514	Down	0.0735546	0.0180463	0.0723974	0.195218	0.365065	0.164414	LOC100260274	LAZ5 {ECO:0000303|PubMed:20949080}; Synonyms=TTR1 {ECO:0000303|PubMed:22057987}; At5g44870 {ECO:0000312|Araport:AT5G44870}; K21C13.4 {ECO:0000312|EMBL:BAB10868.1}, T19K24.2 {ECO:0000312|EMBL:AAC79134.1}	PREDICTED: disease resistance protein RPS4-like [Vitis vinifera]	GO:0005524,GO:0007165,GO:0009615,GO:0009626,GO:0043531,GO:0051607	ATP binding|signal transduction|response to virus|plant-type hypersensitive response|ADP binding|defense response to virus
VIT_200s0239g00110	30.5584	41.7094	19.4073	0.465658	-1.10266	0.00909842	0.0183525	Down	0.599334	0.909	1.5552	2.10336	2.10926	2.7064	LOC100261030	ML4; Os02g0517531, LOC_Os02g31290; OsJ_06913, OSJNBa0004O05.27	PREDICTED: protein MEI2-like 4 isoform X2 [Vitis vinifera]	GO:0003723	RNA binding
VIT_200s0240g00010	30.5255	18.067	42.9839	2.3776	1.24951	0.00307392	0.00671574	Up	3.02214	2.75403	3.18706	1.73613	0.642832	1.57265		PARC	hypothetical protein VITISV_002763 [Vitis vinifera]	GO:0004364,GO:0009734	glutathione transferase activity|auxin-activated signaling pathway
VIT_200s0246g00010	14.9059	21.9843	7.82754	0.356398	-1.48844	0.0180388	0.0344346	Down	0.0651406	0.127856	0.176318	0.31434	0.581948	0.194142	LOC109122063	NAD7	unnamed protein product, partial [Vitis vinifera]	GO:0005739,GO:0008137,GO:0048038,GO:0051287,GO:0070469	mitochondrion|NADH dehydrogenase (ubiquinone) activity|quinone binding|NAD binding|respiratory chain	vvi00190	Oxidative phosphorylation
VIT_200s0246g00080	11.9532	18.1099	5.79652	0.320179	-1.64305	0.011903	0.0234476	Down	0.108257	0.106242	0.149175	0.334336	0.537299	0.322643	LOC109122063	NAD7	unnamed protein product, partial [Vitis vinifera]	GO:0005739,GO:0008137,GO:0048038,GO:0051287,GO:0070469	mitochondrion|NADH dehydrogenase (ubiquinone) activity|quinone binding|NAD binding|respiratory chain	vvi00190	Oxidative phosphorylation
VIT_200s0246g00090	13.0868	20.3457	5.82785	0.285771	-1.80707	0.0079353	0.0161605	Down	0.3348	0.0896094	0.0898726	0.675614	0.815731	0.393081			hypothetical protein Ccrd_025652 [Cynara cardunculus var. scolymus]
VIT_200s0246g00210	43.9557	68.1413	19.7701	0.290182	-1.78497	7.03043e-06	2.12793e-05	Down	0.62748	0.574746	1.19404	3.10869	3.8202	1.74543	LOC104878237	RPS10	unnamed protein product, partial [Vitis vinifera]	GO:0003735,GO:0005739,GO:0005840,GO:0006412	structural constituent of ribosome|mitochondrion|ribosome|translation	vvi00190,vvi00195	Oxidative phosphorylation|Photosynthesis
VIT_200s0246g00220	103.165	146.683	59.6479	0.406736	-1.29784	9.45852e-08	3.32842e-07	Down	1.00454	1.26187	1.20626	3.00543	3.74925	2.21547	LOC104878237	YMF19	unnamed protein product, partial [Vitis vinifera]	GO:0005524,GO:0006754,GO:0015992,GO:0016021,GO:0031966,GO:0045263	ATP binding|ATP biosynthetic process|proton transport|integral component of membrane|mitochondrial membrane|proton-transporting ATP synthase complex, coupling factor F(o)	vvi00190,vvi00195	Oxidative phosphorylation|Photosynthesis
VIT_200s0246g00230	44.5204	61.0803	27.9605	0.457832	-1.12711	0.000699389	0.00168512	Down	0.505115	0.591041	0.478046	1.16248	1.44633	1.00361	LOC109122067	AtMg01280 {ECO:0000312|Araport:ATMG01280}; and OrderedLocusNames=At2g07695 {ECO:0000312|Araport:AT2G07695}	unnamed protein product, partial [Vitis vinifera]	GO:0016021,GO:0031966,GO:0042773	integral component of membrane|mitochondrial membrane|ATP synthesis coupled electron transport
VIT_200s0253g00020	9.98692	15.2127	4.76113	0.313504	-1.67344	0.0226725	0.0423869	Down	0.08012	0.235885	0.236578	0.425286	0.87483	0.557166	LOC100261514		hypothetical protein VITISV_028747 [Vitis vinifera]
VIT_200s0253g00060	40.908	60.0704	21.7457	0.36244	-1.46419	0.00045433	0.00112374	Down	0.10391	0.526873	0.460237	1.15327	1.10021	0.911856	LOC100244391	DOF5.3; At5g60200; F15L12.9	unnamed protein product, partial [Vitis vinifera]	GO:0003700,GO:0005634,GO:0006351,GO:0006355,GO:0044212,GO:0046872,GO:0048364	DNA binding transcription factor activity|nucleus|transcription, DNA-templated|regulation of transcription, DNA-templated|transcription regulatory region DNA binding|metal ion binding|root development
VIT_200s0253g00140	117.16	61.1877	173.133	2.83179	1.50171	1.01331e-10	4.33888e-10	Up	2.85664	3.63854	3.66917	0.840781	1.54852	1.38877	LOC100267788	SABP2	PREDICTED: salicylic acid-binding protein 2 [Vitis vinifera]	GO:0009862,GO:0016298,GO:0080031	systemic acquired resistance, salicylic acid mediated signaling pathway|lipase activity|methyl salicylate esterase activity
VIT_200s0253g00145	32.7599	18.0919	47.428	2.62098	1.39011	0.000306526	0.000774579	Up	3.90556	3.83285	2.9984	1.50772	1.24057	1.55199		KPNB1 {ECO:0000303|PubMed:23582042}; At5g53480 {ECO:0000312|Araport:AT5G53480}; MNC6.1 {ECO:0000312|EMBL:BAB09724.1}	PREDICTED: importin subunit beta-1 [Fragaria vesca subsp. vesca]	GO:0000060,GO:0005634,GO:0005737,GO:0006606,GO:0006607,GO:0006610,GO:0008139,GO:0008536,GO:0008565,GO:0009507,GO:0031965,GO:0034399	protein import into nucleus, translocation|nucleus|cytoplasm|protein import into nucleus|NLS-bearing protein import into nucleus|ribosomal protein import into nucleus|nuclear localization sequence binding|Ran GTPase binding|protein transporter activity|chloroplast|nuclear membrane|nuclear periphery
VIT_200s0254g00025	6.9465	1.94319	11.9498	6.15594	2.62198	0.00746023	0.0152603	Up	1.31459	1.10582	0.8318	0.0906236	0.46604	0	LOC100265773		hypothetical protein VITISV_012856 [Vitis vinifera]
VIT_200s0256g00030	261.552	381.38	141.725	0.37146	-1.42872	2.33782e-19	1.48427e-18	Down	1.77494	1.39757	1.06649	3.86425	4.07689	4.03922	LOC100245282		PREDICTED: uncharacterized protein LOC100245282 isoform X1 [Vitis vinifera]
VIT_200s0259g00025	3.08008	6.16015	0	0.0305709	-5.0317	0.00239665	0.00533967	Down	0	0	0	0.263462	0.451627	0.994392	LOC104878254		PREDICTED: mulatexin-like [Vitis vinifera]
VIT_200s0259g00100	757.502	1160.37	354.63	0.305665	-1.70998	1.87019e-49	2.57481e-48	Down	7.23194	7.80263	8.04661	23.1498	23.5871	32.6206	LOC100853846		PREDICTED: sulfated surface glycoprotein 185-like [Vitis vinifera]
VIT_200s0259g00180	18.1353	29.44	6.83071	0.231916	-2.10832	0.000258469	0.000659473	Down	0.238079	0.233647	0.052074	0.638258	0.787752	0.946076	LOC100854000	NFYB2; Synonyms=HAP3B; At5g47640; MNJ7.23	hypothetical protein VITISV_029202 [Vitis vinifera]	GO:0003700,GO:0003712,GO:0005634,GO:0006351,GO:0043565,GO:0046982,GO:0048574	DNA binding transcription factor activity|transcription cofactor activity|nucleus|transcription, DNA-templated|sequence-specific DNA binding|protein heterodimerization activity|long-day photoperiodism, flowering
VIT_200s0262g00010	39.7501	4.51673	74.9835	16.5831	4.05164	5.28779e-15	2.80618e-14	Up	0.769824	1.14435	0.545998	0.0655558	0.0561878	0.0337403	LOC100854625	CRK8; At4g23160; F21P8.50	PREDICTED: putative receptor-like protein kinase At4g00960 [Vitis vinifera]
VIT_200s0262g00090	50.3546	9.70415	91.005	9.38482	3.23033	3.29318e-16	1.83869e-15	Up	1.66539	2.30857	1.51625	0.160729	0.309961	0.144767	LOC100241634	CRRSP38; At3g22060; MZN24.26	unnamed protein product, partial [Vitis vinifera]	GO:0005576,GO:0005618,GO:0005773,GO:0009737	extracellular region|cell wall|vacuole|response to abscisic acid
VIT_200s0262g00130	32.5067	16.1751	48.8383	3.01992	1.59451	0.000112472	0.000299001	Up	0.858138	0.481235	0.829553	0.20705	0.228166	0.319693	LOC109122147	CRK29; At4g21410; F18E5.30, T6K22.140	unnamed protein product, partial [Vitis vinifera]
VIT_200s0262g00180	53.4729	31.9684	74.9775	2.34514	1.22967	0.000303169	0.000766524	Up	1.23005	1.2291	2.39939	0.820204	0.643797	0.710978	LOC104878264	At4g03230; F4C21.16	PREDICTED: cysteine-rich receptor-like protein kinase 10 [Vitis vinifera]
VIT_200s0265g00110	108.172	50.7163	165.627	3.26577	1.70742	1.61147e-13	7.99518e-13	Up	2.83555	3.46775	4.16494	1.17885	1.21247	0.975105	LOC100251159	LECRK71; At4g04960; T32N4.9	unnamed protein product, partial [Vitis vinifera]
VIT_200s0269g00140	210.086	112.517	307.655	2.73488	1.45148	3.7655e-19	2.36614e-18	Up	7.80538	7.68621	8.25942	2.69956	3.70207	2.72589	LOC100853278		PREDICTED: uncharacterized protein LOC100853278 isoform X2 [Vitis vinifera]
VIT_200s0269g00150	92.8687	44.5802	141.157	3.16613	1.66272	8.0843e-12	3.67873e-11	Up	2.06356	2.51983	1.86054	0.760138	0.59418	0.782456	LOC100853278		unnamed protein product, partial [Vitis vinifera]
VIT_200s0270g00120	1335.81	648.855	2022.76	3.11741	1.64035	1.73455e-147	7.27034e-146	Up	71.755	74.3375	74.7042	24.8651	25.4247	24.0984	LOC100242727	KTI2 {ECO:0000305}; At1g17860 {ECO:0000312|Araport:AT1G17860}; F2H15.9 {ECO:0000312|EMBL:AAF97266.1}	PREDICTED: alpha-amylase/subtilisin inhibitor-like [Vitis vinifera]	GO:0004866,GO:0005618,GO:0048046	endopeptidase inhibitor activity|cell wall|apoplast
VIT_200s0274g00050	32.275	47.1496	17.4004	0.368951	-1.4385	0.000326097	0.000821376	Down	0.420683	0.412852	0.345054	1.26313	0.811971	1.277	LOC100853952		PREDICTED: uncharacterized protein LOC100853750 [Vitis vinifera]
VIT_200s0274g00070	35.9037	15.8129	55.9944	3.53867	1.82321	3.6341e-05	0.00010209	Up	0.618978	0.29858	0.784783	0.202503	0.208278	0.0938017	LOC100264251	BHLH112; Synonyms=EN64; At1g61660; T13M11.1	PREDICTED: transcription factor bHLH112 isoform X1 [Vitis vinifera]	GO:0000978,GO:0001228,GO:0003700,GO:0005634,GO:0006366,GO:0042631,GO:0043565,GO:0045893,GO:0046983,GO:0071215,GO:0071472,GO:2000214,GO:2000377	RNA polymerase II proximal promoter sequence-specific DNA binding|transcriptional activator activity, RNA polymerase II transcription regulatory region sequence-specific DNA binding|DNA binding transcription factor activity|nucleus|transcription from RNA polymerase II promoter|cellular response to water deprivation|sequence-specific DNA binding|positive regulation of transcription, DNA-templated|…
VIT_200s0283g00030	34438.3	17465.7	51410.9	2.94353	1.55755	0	0	Up	523.222	527.036	526.542	186.899	187.375	188.349	LOC100259611		PREDICTED: calnexin homolog [Vitis vinifera]	GO:0005509,GO:0005789,GO:0006457,GO:0016021,GO:0030246,GO:0051082	calcium ion binding|endoplasmic reticulum membrane|protein folding|integral component of membrane|carbohydrate binding|unfolded protein binding	vvi04141,vvi04145	Protein processing in endoplasmic reticulum|Phagosome
VIT_200s0286g00010	10.8548	2.92057	18.789	6.44688	2.6886	0.000581405	0.001415	Up	2.30258	1.69479	1.22761	0.0925936	0.190469	0.571873	LOC100256534	SD18; Synonyms=ARK3; At4g21380; T6K22.110	hypothetical protein VITISV_005348 [Vitis vinifera]
VIT_200s0286g00100	14.9694	1.93855	28.0002	14.4387	3.85187	6.10358e-07	2.02297e-06	Up	0.962367	0.744113	0.660187	0.0562904	0.0868436	0.0289716	LOC109122105	SD11; At4g27300; M4I22.110	PREDICTED: LOW QUALITY PROTEIN: G-type lectin S-receptor-like serine/threonine-protein kinase At4g27290 [Vitis vinifera]
VIT_200s0286g00130	16.4964	8.0987	24.8941	3.07734	1.62169	0.00389275	0.00837375	Up	0.190902	0.226379	0.156582	0.0383837	0.0631653	0.0948255	LOC109122104	At1g11410; T23J18.8	hypothetical protein VITISV_038128 [Vitis vinifera]
VIT_200s0294g00020	30.0252	17.7463	42.3041	2.38233	1.25237	0.00304928	0.00666769	Up	0.844279	0.885055	0.623247	0.425931	0.419031	0.190624	LOC100252944	LRK10L-2.1 {ECO:0000303|PubMed:12805585}; At5g38260 {ECO:0000312|Araport:AT5G38260}; MXA21.5 {ECO:0000312|EMBL:BAB11292.1}	PREDICTED: probable receptor-like protein kinase At1g67000 [Vitis vinifera]
VIT_200s0294g00040	33.0038	22.0039	44.0036	2.00057	1.00041	0.0226782	0.0423933	Up	0.544903	0.496561	0.612948	0.237904	0.128783	0.502666	LOC100258074	LRK10 {ECO:0000312|EMBL:AAC49629.1}	PREDICTED: glycerophosphodiester phosphodiesterase protein kinase domain-containing GDPDL2-like [Vitis vinifera]	GO:0004674,GO:0005524,GO:0005886,GO:0016021	protein serine/threonine kinase activity|ATP binding|plasma membrane|integral component of membrane
VIT_200s0299g00100	376.736	534.138	219.335	0.410617	-1.28414	1.02872e-28	8.81974e-28	Down	3.06846	3.09498	2.86638	7.7874	7.26213	8.04427	LOC100246436	HAT4; Synonyms=ATHB-2; At4g16780; dl4415w, FCAALL.101	PREDICTED: homeobox-leucine zipper protein HAT4 [Vitis vinifera]	GO:0003700,GO:0005634,GO:0006351,GO:0008283,GO:0009585,GO:0009641,GO:0009733,GO:0009735,GO:0009826,GO:0010016,GO:0010017,GO:0010218,GO:0042803,GO:0043565,GO:0045892,GO:0048364	DNA binding transcription factor activity|nucleus|transcription, DNA-templated|cell proliferation|red, far-red light phototransduction|shade avoidance|response to auxin|response to cytokinin|unidimensional cell growth|shoot system morphogenesis|red or far-red light signaling pathway|response to far red light|protein homodimerization activity|sequence-specific DNA binding|negative regulation of tr…
VIT_200s0301g00080	34.5449	56.8169	12.2729	0.216026	-2.21073	4.73949e-08	1.70845e-07	Down	0.640168	0.799591	0.630096	3.93167	3.17727	2.9486			hypothetical protein MANES_16G038800 [Manihot esculenta]
VIT_200s0301g00090	6888.3	3592.43	10184.2	2.83498	1.50334	0	0	Up	67.3109	69.64	67.4722	24.8272	25.2259	25.6869	LOC100253444	NDA2; At2g29990; F23F1	PREDICTED: internal alternative NAD(P)H-ubiquinone oxidoreductase A1, mitochondrial [Vitis vinifera]	GO:0003959,GO:0005739,GO:0005759,GO:0005777,GO:0031304,GO:0055114	NADPH dehydrogenase activity|mitochondrion|mitochondrial matrix|peroxisome|intrinsic component of mitochondrial inner membrane|oxidation-reduction process
VIT_200s0302g00010	129.6	197.077	62.1224	0.315054	-1.66633	1.42789e-12	6.75562e-12	Down	1.24462	1.07983	0.923214	4.75255	3.31244	2.74172	LOC100854227	Ist1	PREDICTED: IST1-like protein [Vitis vinifera]	GO:0000785,GO:0000910,GO:0005635,GO:0005793,GO:0005813,GO:0005829,GO:0008104,GO:0009838,GO:0015031,GO:0019076,GO:0019904,GO:0030496,GO:0031410,GO:0032403,GO:0042802,GO:0045184,GO:0045296,GO:0045862,GO:0046745,GO:0048672,GO:0051301,GO:0070062,GO:0090541,GO:0090543	chromatin|cytokinesis|nuclear envelope|endoplasmic reticulum-Golgi intermediate compartment|centrosome|cytosol|protein localization|abscission|protein transport|viral release from host cell|protein domain specific binding|midbody|cytoplasmic vesicle|protein complex binding|identical protein binding|establishment of protein localization|cadherin binding|positive regulation of proteolysis|viral cap…	vvi04144	Endocytosis
VIT_200s0304g00010	746.831	1048.46	445.198	0.424711	-1.23545	9.99472e-39	1.1122e-37	Down	7.01758	8.08068	9.04379	19.4152	18.9473	21.361	LOC104878320		PREDICTED: putative protein TPRXL [Vitis vinifera]
VIT_200s0304g00030	6893.76	4444.2	9343.32	2.10239	1.07203	2.33194e-191	1.2811e-189	Up	96.339	100.002	103.522	50.1177	48.1391	51.5451	LOC104878319	VQ22 {ECO:0000303|PubMed:22535423}; At3g22160 {ECO:0000312|Araport:AT3G22160}; MKA23.7 {ECO:0000312|EMBL:BAB03064.1}	PREDICTED: cell wall protein RBR3 [Vitis vinifera]	GO:0005634	nucleus
VIT_200s0304g00040	20.7962	0.644279	40.9481	63.3694	5.98571	9.64968e-08	3.39463e-07	Up	1.18144	1.31068	0.556147	0.0247874	0.0254943	0	LOC100244487	SDH2-3; At5g65165; MQN23.10	PREDICTED: succinate dehydrogenase [ubiquinone] iron-sulfur subunit 3, mitochondrial [Vitis vinifera]	GO:0000104,GO:0005739,GO:0005743,GO:0006099,GO:0006121,GO:0008177,GO:0009055,GO:0009060,GO:0022904,GO:0045273,GO:0045281,GO:0046872,GO:0051537,GO:0051538,GO:0051539	succinate dehydrogenase activity|mitochondrion|mitochondrial inner membrane|tricarboxylic acid cycle|mitochondrial electron transport, succinate to ubiquinone|succinate dehydrogenase (ubiquinone) activity|electron transfer activity|aerobic respiration|respiratory electron transport chain|respiratory chain complex II|succinate dehydrogenase complex|metal ion binding|2 iron, 2 sulfur cluster bindin…	vvi00020,vvi00190	Citrate cycle (TCA cycle)|Oxidative phosphorylation
VIT_200s0304g00060	79.1517	36.2102	122.093	3.3726	1.75386	1.87963e-11	8.35826e-11	Up	1.47109	1.68635	1.21676	0.417579	0.441759	0.503526	LOC100854530	TTL1; At1g53300; F12M16.20	PREDICTED: TPR repeat-containing thioredoxin TTL1 [Vitis vinifera]	GO:0005623,GO:0006970,GO:0009651,GO:0009737,GO:0009738,GO:0009789,GO:0045454	cell|response to osmotic stress|response to salt stress|response to abscisic acid|abscisic acid-activated signaling pathway|positive regulation of abscisic acid-activated signaling pathway|cell redox homeostasis
VIT_200s0304g00070	28.8734	52.9603	4.78643	0.0902248	-3.47033	2.40368e-10	1.00787e-09	Down	0.16179	0.0264631	0.185786	1.58748	1.71305	1.04475	LOC100854560	PLAT2 {ECO:0000303|PubMed:25396746}; At2g22170 {ECO:0000312|Araport:AT2G22170}	PREDICTED: uncharacterized protein LOC100854560 [Vitis vinifera]	GO:0005783,GO:0009507,GO:0009579,GO:0016020	endoplasmic reticulum|chloroplast|thylakoid|membrane
VIT_200s0313g00010	266.149	385.737	146.562	0.380047	-1.39575	1.4956e-22	1.06117e-21	Down	0.954436	1.1689	1.22668	3.21256	3.15541	2.89156	LOC100259775	At4g38062; F20D10.190	PREDICTED: uncharacterized protein At4g38062-like, partial [Vitis vinifera]
VIT_200s0316g00026	12.5022	3.21781	21.7867	6.75628	2.75623	0.000180902	0.000469288	Up	0.134678	0.254174	0.265117	0.0599902	0.0102835	0.0308758	LOC104878326		PREDICTED: LRR receptor-like serine/threonine-protein kinase FLS2 [Vitis vinifera]
VIT_200s0316g00035	51.8748	71.0931	32.6565	0.459748	-1.12109	0.00138204	0.00319228	Down	0.218628	0.593189	0.40506	0.90606	1.13615	0.741019	LOC104878325		PREDICTED: LRR receptor-like serine/threonine-protein kinase FLS2 [Vitis vinifera]
VIT_200s0316g00040	15.5462	5.18955	25.9029	5.00193	2.32249	0.000170027	0.000442803	Up	0.176475	0.214425	0.239869	0.0162208	0.0500501	0.0667881	LOC100260021	SRF7; At3g14350; MLN21.15	PREDICTED: leucine-rich repeat receptor protein kinase EXS-like [Vitis vinifera]
VIT_200s0317g00110	2266.65	1207.22	3326.07	2.75504	1.46207	9.31037e-196	5.3485e-194	Up	41.3673	41.0124	41.2213	15.8533	15.2362	16.0257	LOC100260284	CSE; At1g52760; F14G24.3	PREDICTED: caffeoylshikimate esterase isoform X1 [Vitis vinifera]	GO:0003846,GO:0004622,GO:0005783,GO:0005794,GO:0005886,GO:0006629,GO:0006979,GO:0009506,GO:0009809,GO:0010043,GO:0016787,GO:0042542,GO:0046686,GO:0090430	2-acylglycerol O-acyltransferase activity|lysophospholipase activity|endoplasmic reticulum|Golgi apparatus|plasma membrane|lipid metabolic process|response to oxidative stress|plasmodesma|lignin biosynthetic process|response to zinc ion|hydrolase activity|response to hydrogen peroxide|response to cadmium ion|caffeoyl-CoA: alcohol caffeoyl transferase activity	vvi00561	Glycerolipid metabolism
VIT_200s0324g00050	1424.15	530.476	2317.82	4.37014	2.12768	3.24186e-211	2.04962e-209	Up	25.5539	28.1532	26.0163	5.9909	6.40917	6.76815	LOC100267678		PREDICTED: 7-deoxyloganetin glucosyltransferase [Vitis vinifera]	GO:0006952,GO:0008152,GO:0050057	defense response|metabolic process|linamarin synthase activity
VIT_200s0324g00060	3.0652	0	6.1304	34.3836	5.10365	0.00273117	0.00601569	Up	0.0442065	0.0289223	0.188547	0	0	0	LOC100252263		PREDICTED: 7-deoxyloganetin glucosyltransferase [Vitis vinifera]	GO:0006952,GO:0008152,GO:0050057	defense response|metabolic process|linamarin synthase activity
VIT_200s0324g00070	110.583	181.692	39.4728	0.217506	-2.20087	1.73928e-18	1.06397e-17	Down	0.23876	0.535579	0.525961	1.92025	2.22331	2.14606	LOC100262518		PREDICTED: 7-deoxyloganetin glucosyltransferase [Vitis vinifera]	GO:0006952,GO:0008152,GO:0050057	defense response|metabolic process|linamarin synthase activity
VIT_200s0324g00090	28.2752	15.5349	41.0156	2.64064	1.40089	0.0017311	0.00394064	Up	1.03497	0.459942	0.826483	0.226158	0.329528	0.368597	LOC104878334	PCMP-H12; Synonyms=OTP82 {ECO:0000303|PubMed:19845878}; At1g08070; T6D22.15	PREDICTED: pentatricopeptide repeat-containing protein At5g66520-like isoform X1 [Vitis vinifera]
VIT_200s0332g00140	12.9261	19.6989	6.1533	0.312004	-1.68036	0.0095445	0.0191907	Down	0.208684	0.159288	0.0456446	0.514697	0.460327	0.414633	LOC109122063	NAD7	unnamed protein product, partial [Vitis vinifera]	GO:0005739,GO:0008137,GO:0048038,GO:0051287,GO:0070469	mitochondrion|NADH dehydrogenase (ubiquinone) activity|quinone binding|NAD binding|respiratory chain	vvi00190	Oxidative phosphorylation
VIT_200s0332g00160	39.0608	54.903	23.2186	0.422681	-1.24236	0.000959473	0.00226783	Down	0.330044	0.211781	0.312357	0.75957	0.882036	0.479211	LOC109122063	NAD7	unnamed protein product, partial [Vitis vinifera]	GO:0005739,GO:0008137,GO:0048038,GO:0051287,GO:0070469	mitochondrion|NADH dehydrogenase (ubiquinone) activity|quinone binding|NAD binding|respiratory chain	vvi00190	Oxidative phosphorylation
VIT_200s0333g00050	7.14686	12.9148	1.37891	0.106032	-3.23743	0.00252267	0.00560389	Down	0.161461	0	0	0.623313	0.320545	0.641614	LOC100256803	DIR1; At5g48485; MJE7	PREDICTED: putative lipid-transfer protein DIR1 [Daucus carota subsp. sativus]	GO:0005504,GO:0005783,GO:0006869,GO:0008270,GO:0009506,GO:0009627,GO:0009862,GO:0043621,GO:0048046	fatty acid binding|endoplasmic reticulum|lipid transport|zinc ion binding|plasmodesma|systemic acquired resistance|systemic acquired resistance, salicylic acid mediated signaling pathway|protein self-association|apoplast
VIT_200s0337g00040	10.1022	16.4413	3.76309	0.228456	-2.13001	0.00702673	0.0144532	Down	0.155003	0.101412	0.0254274	0.623313	0.205149	0.461962	LOC100250319		PREDICTED: uncharacterized protein LOC100250319 [Vitis vinifera]
VIT_200s0338g00030	466.972	298.564	635.38	2.1283	1.0897	4.6809e-21	3.15132e-20	Up	7.76737	9.0376	10.2804	4.51487	4.40998	4.44282	LOC100265995	CG18812	PREDICTED: ganglioside-induced differentiation-associated protein 2 [Vitis vinifera]
VIT_200s0341g00040	604.475	328.283	880.667	2.68349	1.42411	7.23236e-46	9.26937e-45	Up	5.74373	5.79041	5.83421	1.92441	2.33056	2.54881	LOC100263062	At5g03795; MED24	unnamed protein product, partial [Vitis vinifera]	GO:0000139,GO:0006486,GO:0016021,GO:0016757,GO:0071555	Golgi membrane|protein glycosylation|integral component of membrane|transferase activity, transferring glycosyl groups|cell wall organization
VIT_200s0346g00110	16.1923	1.30104	31.0835	23.9398	4.58134	0.00559281	0.0117232	Up	0.605145	0.107978	0.938559	0	0	0.0728703	LOC100252642	CAD	PREDICTED: probable mannitol dehydrogenase [Vitis vinifera]	GO:0008270,GO:0046029	zinc ion binding|mannitol dehydrogenase activity	vvi00940	Phenylpropanoid biosynthesis
VIT_200s0347g00096	47.3584	23.5471	71.1698	3.02121	1.59512	8.60091e-06	2.57572e-05	Up	0.980729	1.74816	1.3987	0.637447	0.31788	0.47721	LOC104878348	At1g11300; T28P6.6	PREDICTED: G-type lectin S-receptor-like serine/threonine-protein kinase At1g11330 [Vitis vinifera]
VIT_200s0347g00110	387.37	220.071	554.669	2.52036	1.33363	2.89385e-30	2.60021e-29	Up	12.2982	11.7352	12.4397	5.08051	4.52718	5.59034	LOC100254772	At1g11300; T28P6.6	PREDICTED: LOW QUALITY PROTEIN: G-type lectin S-receptor-like serine/threonine-protein kinase At1g11330 [Vitis vinifera]
VIT_200s0347g00120	145.283	91.4387	199.127	2.17776	1.12284	7.27456e-10	2.9726e-09	Up	4.77809	5.26545	5.35974	2.55043	2.22572	2.65183	LOC100852643	At1g11330; T28P6.2	PREDICTED: LOW QUALITY PROTEIN: G-type lectin S-receptor-like serine/threonine-protein kinase At1g11330 [Vitis vinifera]
VIT_200s0353g00060	2981.82	1235.73	4727.92	3.8257	1.93572	0	0	Up	32.4315	34.3123	34.6827	9.68079	8.9869	9.17076	LOC100256534	SD18; Synonyms=ARK3; At4g21380; T6K22.110	PREDICTED: receptor-like serine/threonine-protein kinase SD1-8 [Vitis vinifera]
VIT_200s0357g00080	97.6651	16.4686	178.862	10.8538	3.44013	1.04905e-32	1.00569e-31	Up	2.69097	2.09636	2.40288	0.254354	0.289145	0.151581	LOC104878352	exgA; Synonyms=exg1; AO090003000990	PREDICTED: glucan 1,3-beta-glucosidase A-like [Vitis vinifera]	GO:0000272,GO:0000935,GO:0004338,GO:0005576,GO:0046557,GO:0046872,GO:0070879,GO:1904541,GO:1990819	polysaccharide catabolic process|division septum|glucan exo-1,3-beta-glucosidase activity|extracellular region|glucan endo-1,6-beta-glucosidase activity|metal ion binding|fungal-type cell wall beta-glucan metabolic process|fungal-type cell wall disassembly involved in conjugation with cellular fusion|actin fusion focus
VIT_200s0357g00100	11822	16315.7	7328.25	0.449157	-1.15471	3.80974e-217	2.50667e-215	Down	111.006	107.105	107.329	234.04	262.527	264.645	LOC100244652	MGS1	PREDICTED: pollen-specific protein C13 [Vitis vinifera]	GO:0005615	extracellular space
VIT_200s0361g00040	4477.02	6358.88	2595.17	0.408088	-1.29305	3.99186e-242	2.95268e-240	Down	18.8068	17.5271	18.4679	47.4548	46.0669	47.5017	ANR	ANR {ECO:0000250|UniProtKB:Q5FB34}; VIT_00s0361g00040 {ECO:0000312|EMBL:CBI38335.3}	unnamed protein product, partial [Vitis vinifera]	GO:0009813,GO:0016491,GO:0050662	flavonoid biosynthetic process|oxidoreductase activity|coenzyme binding
VIT_200s0366g00020	4.25021	0.649988	7.85043	12.1261	3.60004	0.0090145	0.0181995	Up	0.0645452	0.0395898	0.0794121	0	0.00800874	0.00801529	LOC100243142	CRK8; At4g23160; F21P8.50	PREDICTED: cysteine-rich receptor-like protein kinase 10 [Vitis vinifera]
VIT_200s0371g00050	108.379	34.3608	182.397	5.31565	2.41025	1.64906e-18	1.00932e-17	Up	1.47109	1.63559	1.81452	0.15276	0.341959	0.480985	LOC100854583	CAD	unnamed protein product [Coffea canephora]	GO:0008270,GO:0046029	zinc ion binding|mannitol dehydrogenase activity	vvi00940	Phenylpropanoid biosynthesis
VIT_200s0373g00020	157.562	80.786	234.339	2.90066	1.53638	2.94203e-17	1.71845e-16	Up	4.80668	4.50661	5.25908	1.73962	1.98094	1.5562	LOC100242284	HSL2; At5g65710; F6H11.160, MPA24.6	PREDICTED: LRR receptor-like serine/threonine-protein kinase HSL2 [Vitis vinifera]	GO:0004674,GO:0005524,GO:0005886,GO:0010102,GO:0010468,GO:0016021	protein serine/threonine kinase activity|ATP binding|plasma membrane|lateral root morphogenesis|regulation of gene expression|integral component of membrane
VIT_200s0373g00050	5.26925	0.319551	10.2189	29.4273	4.87908	0.000779124	0.00186571	Up	0.151684	0.212657	0.277267	0.0209131	0	0	LOC100267933	BHLH19; Synonyms=EN26; At2g22760; T30L20.2	unnamed protein product, partial [Vitis vinifera]	GO:0003700,GO:0005634,GO:0006351,GO:0006355,GO:0043565,GO:0046983	DNA binding transcription factor activity|nucleus|transcription, DNA-templated|regulation of transcription, DNA-templated|sequence-specific DNA binding|protein dimerization activity
VIT_200s0374g00020	189.331	60.6318	318.031	5.23988	2.38953	3.35232e-35	3.43487e-34	Up	4.20312	3.67489	3.86119	1.05714	0.619504	0.670624	LOC100264960	RKS1; At1g11340; T23J18.1, T28P6.1	PREDICTED: G-type lectin S-receptor-like serine/threonine-protein kinase RKS1 [Vitis vinifera]
VIT_200s0375g00030	377.799	511.438	244.16	0.477422	-1.06666	1.37846e-20	9.13618e-20	Down	2.54964	2.69292	2.84713	6.15724	5.61784	6.01998	LOC100263458	AGAL2 {ECO:0000303|PubMed:15034167}; At5g08370 {ECO:0000312|Araport:AT5G08370}; F8L15.100 {ECO:0000312|EMBL:CAC08337.1}	PREDICTED: alpha-galactosidase [Vitis vinifera]	GO:0005975,GO:0009505,GO:0009620,GO:0009911,GO:0009965,GO:0048046,GO:0052692,GO:0071555	carbohydrate metabolic process|plant-type cell wall|response to fungus|positive regulation of flower development|leaf morphogenesis|apoplast|raffinose alpha-galactosidase activity|cell wall organization	vvi00052,vvi00561,vvi00600,vvi00603	Galactose metabolism|Glycerolipid metabolism|Sphingolipid metabolism|Glycosphingolipid biosynthesis - globo and isoglobo series
VIT_200s0384g00020	9.02746	0	18.0549	101.263	6.66196	1.02403e-06	3.33254e-06	Up	0.672073	1.18721	0.485099	0	0	0	LOC100852481	BHLH18; Synonyms=EN28; At2g22750; T30L20.1	unnamed protein product, partial [Vitis vinifera]	GO:0003677,GO:0003700,GO:0005634,GO:0006351,GO:0006355,GO:0046983	DNA binding|DNA binding transcription factor activity|nucleus|transcription, DNA-templated|regulation of transcription, DNA-templated|protein dimerization activity
VIT_200s0388g00040	2.25345	4.5069	0	0.0417407	-4.5824	0.0105863	0.0210777	Down	0	0	0	0.39166	0.100708	0.20158	LOC104878374	RUP1; Synonyms=EFO1; At5g52250; F17P19.15	PREDICTED: WD repeat-containing protein RUP2-like [Vitis vinifera]	GO:0005634,GO:0005829,GO:0009908,GO:0010114,GO:0010218,GO:0010224,GO:0043496,GO:0080008	nucleus|cytosol|flower development|response to red light|response to far red light|response to UV-B|regulation of protein homodimerization activity|Cul4-RING E3 ubiquitin ligase complex
VIT_200s0388g00050	842.3	425.449	1259.15	2.95921	1.56521	2.65092e-86	6.36276e-85	Up	25.7213	26.6885	26.6602	9.85008	9.29213	8.91224	LOC100267841	LRK10 {ECO:0000312|EMBL:AAC49629.1}	hypothetical protein VITISV_023172 [Vitis vinifera]	GO:0004674,GO:0005524,GO:0005886,GO:0016021	protein serine/threonine kinase activity|ATP binding|plasma membrane|integral component of membrane
VIT_200s0388g00060	131.872	79.5552	184.189	2.31592	1.21159	3.55688e-10	1.478e-09	Up	6.20401	6.32661	5.96994	2.44185	2.71792	3.23662	LOC100241718	ATL22; At2g25410; F13B15.7	PREDICTED: probable receptor-like protein kinase At5g39020 [Vitis vinifera]	GO:0016021,GO:0043161,GO:0046872,GO:0061630	integral component of membrane|proteasome-mediated ubiquitin-dependent protein catabolic process|metal ion binding|ubiquitin protein ligase activity
VIT_200s0388g00080	2.90031	0.324728	5.47589	15.7564	3.97786	0.0185348	0.035301	Up	0.289791	0.0355495	0.249578	0	0.0359571	0	LOC100263581	TSS {ECO:0000303|PubMed:21185286}; At4g28080 {ECO:0000312|Araport:AT4G28080}; T13J8.190 {ECO:0000312|EMBL:CAB36777.1}	unnamed protein product, partial [Vitis vinifera]	GO:0007049,GO:0007275,GO:0009737	cell cycle|multicellular organism development|response to abscisic acid
VIT_200s0391g00070	26152.2	11873	40431.4	3.40533	1.76779	0	0	Up	482.851	484.614	474.951	146.717	149.582	148.591	LOC100258475	SHKB; Synonyms=ARO2	3-deoxy-D-arabino-heptulosonate-7-phosphate synthase [Vitis vinifera]	GO:0003849,GO:0009073,GO:0009423,GO:0009507	3-deoxy-7-phosphoheptulonate synthase activity|aromatic amino acid family biosynthetic process|chorismate biosynthetic process|chloroplast	vvi00400	Phenylalanine, tyrosine and tryptophan biosynthesis
VIT_200s0394g00010	197.253	60.1261	334.379	5.56182	2.47556	7.2534e-35	7.36534e-34	Up	8.81799	8.04831	8.04665	1.41426	2.24568	1.04714	LOC109122139		hypothetical protein VITISV_016799 [Vitis vinifera]
VIT_200s0396g00050	45.1755	69.1284	21.2225	0.306636	-1.7054	6.75483e-05	0.000184226	Down	0.344023	0.12909	0.149387	0.722634	1.03451	0.371925	LOC104878382	RPS4; AtMg00290 {ECO:0000312|Araport:ATMG00290}; and OrderedLocusNames=At2g07734 {ECO:0000312|Araport:AT2G07734}	PREDICTED: ribosomal protein S4, mitochondrial [Vitis vinifera]	GO:0003735,GO:0005739,GO:0005840,GO:0019843,GO:0045903	structural constituent of ribosome|mitochondrion|ribosome|rRNA binding|positive regulation of translational fidelity	vvi03010	Ribosome
VIT_200s0397g00010	340.948	91.7342	590.162	6.43151	2.68516	1.00356e-83	2.32731e-82	Up	5.10591	4.70584	5.37518	0.882714	0.855001	0.741019	LOC100853774		PREDICTED: leucine-rich repeat receptor protein kinase EXS-like, partial [Vitis vinifera]
VIT_200s0398g00040	37.0543	23.9432	50.1654	2.09588	1.06756	0.00452166	0.00962777	Up	1.43627	1.40954	0.951019	0.478857	0.855418	0.570745	LOC104877385	CRK15; At4g23230; F21P8.120	PREDICTED: cysteine-rich receptor-like protein kinase 10 [Vitis vinifera]	GO:0004674,GO:0005524,GO:0005886,GO:0006468,GO:0016021	protein serine/threonine kinase activity|ATP binding|plasma membrane|protein phosphorylation|integral component of membrane
VIT_200s0399g00020	8.88576	16.753	1.01852	0.0609854	-4.03539	0.000170876	0.000444963	Down	0	0.0307899	0.0617608	0.817545	0.373716	0.40519	LOC100854121		PREDICTED: non-specific lipid-transfer protein-like [Vitis vinifera]	GO:0006869,GO:0008289	lipid transport|lipid binding
VIT_200s0399g00030	4.38399	8.42807	0.339908	0.0435216	-4.52213	0.00280549	0.00616678	Down	0	0	0.014817	0.0581145	0.164373	0.164507	LOC100854148		unnamed protein product, partial [Vitis vinifera]
VIT_200s0400g00020	419.292	103.206	735.378	7.1297	2.83384	1.01032e-93	2.6406e-92	Up	7.42331	7.0223	8.38193	0.899417	1.10583	1.36213	LOC100246274		PREDICTED: LRR receptor-like serine/threonine-protein kinase FLS2 [Vitis vinifera]
VIT_200s0404g00050	2987.03	1846.17	4127.89	2.236	1.16092	6.85942e-154	3.02055e-152	Up	63.627	61.4513	63.6976	28.5714	29.4958	30.6174	LOC100244739		hypothetical protein VITISV_003953 [Vitis vinifera]
VIT_200s0407g00010	149.323	77.199	221.447	2.86774	1.51991	8.49993e-16	4.65716e-15	Up	2.07666	2.01176	1.63168	0.748354	0.690072	0.655219	LOC100252637	PUMP5; Synonyms=DIC1, UCP5; At2g22500; F14M13.10	unnamed protein product, partial [Vitis vinifera]	GO:0005310,GO:0005743,GO:0006839,GO:0008272,GO:0015116,GO:0015117,GO:0015131,GO:0015140,GO:0015141,GO:0015297,GO:0015709,GO:0015729,GO:0015992,GO:0016021,GO:0017077,GO:0035435,GO:0071422,GO:0071423	dicarboxylic acid transmembrane transporter activity|mitochondrial inner membrane|mitochondrial transport|sulfate transport|sulfate transmembrane transporter activity|thiosulfate transmembrane transporter activity|oxaloacetate transmembrane transporter activity|malate transmembrane transporter activity|succinate transmembrane transporter activity|antiporter activity|thiosulfate transport|oxaloace…
VIT_200s0409g00040	589.753	196.975	982.532	4.98641	2.318	1.78021e-75	3.66637e-74	Up	20.4046	18.2834	16.2301	4.28102	4.34568	2.93142	LOC104877385	At4g03230; F4C21.16	PREDICTED: cysteine-rich receptor-like protein kinase 10 [Vitis vinifera]
VIT_200s0409g00050	107.315	16.146	198.485	12.2869	3.61904	3.0282e-39	3.39813e-38	Up	3.29688	3.595	3.14199	0.319869	0.277045	0.259942	LOC100257969	CRK29; At4g21410; F18E5.30, T6K22.140	PREDICTED: cysteine-rich receptor-like protein kinase 7 [Ziziphus jujuba]
VIT_200s0420g00030	435.362	248.592	622.132	2.5032	1.32377	6.58874e-30	5.86432e-29	Up	7.9719	9.70344	8.89074	3.49846	3.5251	4.12818	LOC109122150	At1g11330; T28P6.2	unnamed protein product, partial [Vitis vinifera]
VIT_200s0420g00040	19.9324	6.43814	33.4267	5.18178	2.37345	3.38552e-05	9.54627e-05	Up	2.09222	2.05327	2.18801	0.694109	0.519203	0.0649535	LOC100253499	At1g11303; T28P6.5	unnamed protein product, partial [Vitis vinifera]	GO:0004674,GO:0005516,GO:0005524,GO:0005886,GO:0006468,GO:0016021,GO:0030246,GO:0048544	protein serine/threonine kinase activity|calmodulin binding|ATP binding|plasma membrane|protein phosphorylation|integral component of membrane|carbohydrate binding|recognition of pollen
VIT_200s0421g00040	63.312	18.7092	107.915	5.76462	2.52723	2.52491e-13	1.24237e-12	Up	0.863041	1.64262	1.58309	0.328124	0.181721	0.233833	LOC100253228	TMK2 {ECO:0000303|PubMed:23613767}; Synonyms=BLK3 {ECO:0000303|PubMed:23921992}; At1g24650 {ECO:0000312|Araport:AT1G24650}; F21J9.31 {ECO:0000312|EMBL:AAF97970.1}, F5A9.23 {ECO:0000312|EMBL:AAG03120.1}	PREDICTED: LRR receptor-like serine/threonine-protein kinase GSO1 [Vitis vinifera]	GO:0004675,GO:0005524,GO:0005886,GO:0006468,GO:0007166,GO:0016021	transmembrane receptor protein serine/threonine kinase activity|ATP binding|plasma membrane|protein phosphorylation|cell surface receptor signaling pathway|integral component of membrane
VIT_200s0429g00010	4.07559	0.644279	7.50691	11.626	3.53929	0.0154978	0.0299349	Up	0.119457	0.156311	0.0130642	0.0128099	0.0131753	0	LOC100253602	CRK29; At4g21410; F18E5.30, T6K22.140	PREDICTED: putative receptor-like protein kinase At4g00960 [Vitis vinifera]
VIT_200s0463g00040	16.7405	23.6092	9.87181	0.41857	-1.25646	0.0202372	0.0382089	Down	1.43133	2.80937	2.58283	4.83489	6.63037	5.68782			unnamed protein product, partial [Vitis vinifera]
VIT_200s0469g00010	2313.6	1350.41	3276.8	2.42638	1.2788	1.28047e-150	5.43756e-149	Up	26.898	25.5922	25.4091	11.25	11.2614	11.2054	LOC100855110	CSLE6; Os09g0478300, Os09g0478200, LOC_Os09g30130; P0556A05.32	unnamed protein product, partial [Vitis vinifera]	GO:0000139,GO:0005794,GO:0005886,GO:0009833,GO:0016021,GO:0016759,GO:0016760,GO:0030244,GO:0071555	Golgi membrane|Golgi apparatus|plasma membrane|plant-type primary cell wall biogenesis|integral component of membrane|cellulose synthase activity|cellulose synthase (UDP-forming) activity|cellulose biosynthetic process|cell wall organization
VIT_200s0469g00020	113.773	41.341	186.205	4.50292	2.17086	5.67128e-23	4.08152e-22	Up	1.94901	2.04464	2.05065	0.50809	0.500343	0.400602	LOC100256938	CSLE6; Os09g0478300, Os09g0478200, LOC_Os09g30130; P0556A05.32	PREDICTED: cellulose synthase-like protein E6 [Vitis vinifera]	GO:0000139,GO:0005794,GO:0005886,GO:0009833,GO:0016021,GO:0016759,GO:0016760,GO:0030244,GO:0071555	Golgi membrane|Golgi apparatus|plasma membrane|plant-type primary cell wall biogenesis|integral component of membrane|cellulose synthase activity|cellulose synthase (UDP-forming) activity|cellulose biosynthetic process|cell wall organization
VIT_200s0471g00020	1702.94	996.182	2409.7	2.41878	1.27428	1.40211e-114	4.58603e-113	Up	61.2748	58.808	61.385	26.6593	25.5108	26.616	LOC104878418		PREDICTED: uncharacterized protein LOC104878418 [Vitis vinifera]
VIT_200s0479g00020	2.9073	0	5.81459	32.5913	5.02641	0.0028428	0.00624577	Up	0.460516	0.112986	0.396612	0	0	0	LOC100852860		hypothetical protein VITISV_010916 [Vitis vinifera]	GO:0000977,GO:0003700,GO:0006351,GO:0006355,GO:0006357,GO:0046983,GO:0050832,GO:0090575	RNA polymerase II regulatory region sequence-specific DNA binding|DNA binding transcription factor activity|transcription, DNA-templated|regulation of transcription, DNA-templated|regulation of transcription from RNA polymerase II promoter|protein dimerization activity|defense response to fungus|RNA polymerase II transcription factor complex
VIT_200s0480g00020	309.756	183.234	436.278	2.38136	1.25179	8.89526e-21	5.93035e-20	Up	5.56512	7.12371	6.43018	2.77305	2.91218	2.7493	LOC104878424	At4g04980; C17L7.1, T32N4.10	PREDICTED: uncharacterized protein At4g04980-like [Vitis vinifera]	GO:0009658,GO:0009707	chloroplast organization|chloroplast outer membrane
VIT_200s0480g00070	3.09331	5.84791	0.338704	0.0627371	-3.99454	0.0209563	0.039458	Down	0	0.0361932	0	0.0355931	0.0732163	0.549572	LOC100256583		PREDICTED: LOW QUALITY PROTEIN: polyphenol oxidase, chloroplastic [Vitis vinifera]	GO:0004097,GO:0009543,GO:0046148,GO:0046872	catechol oxidase activity|chloroplast thylakoid lumen|pigment biosynthetic process|metal ion binding
VIT_200s0484g00020	936.386	593.838	1278.93	2.15387	1.10693	4.90973e-50	6.81341e-49	Up	15.3534	14.5907	15.0759	6.85788	7.36694	7.73498	LOC100853235	At1g11410; T23J18.8	PREDICTED: G-type lectin S-receptor-like serine/threonine-protein kinase At1g11410 isoform X1 [Vitis vinifera]
VIT_200s0494g00010	77.0725	105.674	48.4707	0.458558	-1.12482	2.95196e-05	8.36858e-05	Down	0.629933	0.607166	0.343226	1.18334	1.32875	1.10633	LOC100853530	GRF1; At2g22840; T20K9.5	PREDICTED: growth-regulating factor 1-like [Vitis vinifera]	GO:0005524,GO:0005634,GO:0006351,GO:0006355,GO:0009624,GO:0019760,GO:0043565,GO:0048364,GO:0061062	ATP binding|nucleus|transcription, DNA-templated|regulation of transcription, DNA-templated|response to nematode|glucosinolate metabolic process|sequence-specific DNA binding|root development|regulation of nematode larval development
VIT_200s0494g00030	6.09324	1.29373	10.8927	8.42724	3.07506	0.00455499	0.00969418	Up	0.217301	0.456976	0.305546	0.02996	0.0924431	0	LOC100853128	ayr1; SPAC23D3.11	unnamed protein product, partial [Vitis vinifera]	GO:0000140,GO:0000329,GO:0005737,GO:0005739,GO:0005783,GO:0005794,GO:0006654,GO:0102566	acylglycerone-phosphate reductase activity|fungal-type vacuole membrane|cytoplasm|mitochondrion|endoplasmic reticulum|Golgi apparatus|phosphatidic acid biosynthetic process|1-acyl dihydroxyacetone phosphate reductase activity
VIT_200s0499g00020	4910.79	7904.23	1917.34	0.242588	-2.04342	0	0	Down	58.0689	61.0877	59.401	255.341	257.902	259.901	LOC100267455		PREDICTED: uncharacterized protein LOC100267455 [Vitis vinifera]
VIT_200s0505g00030	71.7242	99.4472	44.0012	0.442386	-1.17662	3.44413e-05	9.69846e-05	Down	0.337116	0.322963	0.363413	0.906346	0.972031	0.550205	LOC104878429	ND2; Synonyms=NAD2	unnamed protein product, partial [Vitis vinifera]	GO:0005743,GO:0008137,GO:0016021,GO:0070469	mitochondrial inner membrane|NADH dehydrogenase (ubiquinone) activity|integral component of membrane|respiratory chain	vvi00190	Oxidative phosphorylation
VIT_200s0510g00030	2.91121	5.82241	0	0.0323334	-4.95083	0.0026437	0.00584179	Down	0	0	0	0.0990537	0.14263	0.122354	LOC100854196	PER64; Synonyms=P64; At5g42180; MJC20.29	PREDICTED: peroxidase 64-like, partial [Vitis vinifera]	GO:0004601,GO:0005576,GO:0006979,GO:0009505,GO:0009506,GO:0009664,GO:0020037,GO:0042744,GO:0046872	peroxidase activity|extracellular region|response to oxidative stress|plant-type cell wall|plasmodesma|plant-type cell wall organization|heme binding|hydrogen peroxide catabolic process|metal ion binding	vvi00940	Phenylpropanoid biosynthesis
VIT_200s0515g00030	993.903	456.504	1531.3	3.35384	1.74581	2.60967e-114	8.49889e-113	Up	49.4076	44.3486	46.9759	15.2723	14.1654	14.618	LOC100252669		PREDICTED: uncharacterized protein LOC100252669 [Vitis vinifera]
VIT_200s0516g00020	968.598	1406.55	530.646	0.377305	-1.4062	6.60465e-79	1.42643e-77	Down	7.95499	8.66224	7.75185	22.023	22.4623	23.3623	LOC100262940	EHD1 {ECO:0000303|PubMed:18547399}; At3g20290 {ECO:0000312|Araport:AT3G20290}; MQC12.3 {ECO:0000312|EMBL:BAB02809.1}	unnamed protein product, partial [Vitis vinifera]	GO:0005509,GO:0005525,GO:0005737,GO:0005768,GO:0005886,GO:0006897,GO:0009506,GO:0010008,GO:0016020,GO:0016787,GO:0032456,GO:0042538,GO:0043231,GO:0051260	calcium ion binding|GTP binding|cytoplasm|endosome|plasma membrane|endocytosis|plasmodesma|endosome membrane|membrane|hydrolase activity|endocytic recycling|hyperosmotic salinity response|intracellular membrane-bounded organelle|protein homooligomerization	vvi04144	Endocytosis
VIT_200s0525g00055	32.6469	16.8231	48.4707	2.88204	1.52709	0.0003458	0.000867912	Up	2.46961	2.10946	1.84557	0.662069	0.40857	1.27215	LOC104879471		hypothetical protein VITISV_018223 [Vitis vinifera]
VIT_200s0532g00060	8.65046	15.2422	2.05873	0.134695	-2.89224	0.00325868	0.00708248	Down	0.0424184	0	0.0208755	0.0511731	0.326321	0.115886	LOC100252710		PREDICTED: uncharacterized protein LOC100252710 isoform X1 [Vitis vinifera]	GO:0016021	integral component of membrane
VIT_200s0541g00010	13.1535	4.84823	21.4588	4.42776	2.14658	0.00110373	0.00258799	Up	0.756562	1.35393	0.657052	0.214755	0.176704	0.265272			hypothetical protein CICLE_v10026641mg [Citrus clementina]
VIT_200s0556g00010	114.294	164.469	64.1197	0.389865	-1.35896	8.12387e-10	3.30771e-09	Down	1.1073	0.974268	1.46569	3.26127	2.76681	3.52772	LOC100853039	IP5P5 {ECO:0000305}; Synonyms=BST1 {ECO:0000303|PubMed:11041890}, DER4 {ECO:0000303|PubMed:15863435}, MRH3 {ECO:0000303|PubMed:16367956}; At5g65090 {ECO:0000312|Araport:AT5G65090}; MQN23.2 {ECO:0000312|EMBL:BAB11645.1}	PREDICTED: type I inositol 1,4,5-trisphosphate 5-phosphatase CVP2-like [Vitis vinifera]	GO:0009932,GO:0010053,GO:0016787,GO:0046856,GO:0048765,GO:0048766	cell tip growth|root epidermal cell differentiation|hydrolase activity|phosphatidylinositol dephosphorylation|root hair cell differentiation|root hair initiation
VIT_200s0561g00020	44.6179	26.1961	63.0397	2.40772	1.26767	0.000191033	0.000494548	Up	1.0897	1.49718	1.39432	0.483773	0.757172	0.497977	LOC100853236	TSJT1	PREDICTED: stem-specific protein TSJT1-like [Vitis vinifera]
VIT_200s0582g00030	15.4116	22.6159	8.20721	0.362468	-1.46407	0.011578	0.0228651	Down	0.408427	0.233814	0.1675	0.821203	0.608129	0.912939	LOC104878462	SYP51; At1g16240; F3O9.4	PREDICTED: syntaxin-52-like [Vitis vinifera]	GO:0000149,GO:0005484,GO:0005773,GO:0005794,GO:0006886,GO:0006906,GO:0010008,GO:0016021,GO:0016192,GO:0031201,GO:0031902,GO:0048278	SNARE binding|SNAP receptor activity|vacuole|Golgi apparatus|intracellular protein transport|vesicle fusion|endosome membrane|integral component of membrane|vesicle-mediated transport|SNARE complex|late endosome membrane|vesicle docking	vvi04130	SNARE interactions in vesicular transport
VIT_200s0583g00020	70.504	120.855	20.1534	0.166613	-2.58543	3.75382e-18	2.26812e-17	Down	0.514168	0.294348	0.442819	2.62588	2.70077	2.554	LOC100854362	TOM2AH3; At2g20740; F5H14.29	PREDICTED: tetraspanin-19-like [Vitis vinifera]	GO:0005774,GO:0016021	vacuolar membrane|integral component of membrane
VIT_200s0583g00030	1010.93	1514.1	507.766	0.335398	-1.57605	2.50034e-101	7.12753e-100	Down	10.1163	10.7977	10.8933	32.6698	32.2926	34.6597	LOC100854247	Os02g0639600, LOC_Os02g42660; OsJ_07673, OSJNBa0014E22.44, P0010C01.20	PREDICTED: sphingolipid delta(4)-desaturase DES1-like [Vitis vinifera]	GO:0005789,GO:0006633,GO:0016021,GO:0042284,GO:0046513	endoplasmic reticulum membrane|fatty acid biosynthetic process|integral component of membrane|sphingolipid delta-4 desaturase activity|ceramide biosynthetic process	vvi00600	Sphingolipid metabolism
VIT_200s0615g00010	220.681	22.9479	418.414	18.236	4.18872	4.28587e-77	8.98207e-76	Up	6.30924	7.30192	5.70815	0.369037	0.253041	0.490669	LOC100855376	CAD	PREDICTED: probable mannitol dehydrogenase [Vitis vinifera]	GO:0008270,GO:0046029	zinc ion binding|mannitol dehydrogenase activity	vvi00940	Phenylpropanoid biosynthesis
VIT_200s0615g00020	6085.39	1239.49	10931.3	8.81962	3.14072	0	0	Up	248.035	230.23	258.205	28.2932	29.5154	29.9091	LOC100855415	CAD	PREDICTED: probable mannitol dehydrogenase [Vitis vinifera]	GO:0008270,GO:0046029	zinc ion binding|mannitol dehydrogenase activity	vvi00940	Phenylpropanoid biosynthesis
VIT_200s0615g00030	9690.92	2856.22	16525.6	5.78525	2.53238	0	0	Up	320.679	296.064	304.22	58.2569	53.2947	55.5926	LOC100255907	CAD	PREDICTED: probable mannitol dehydrogenase isoform X2 [Vitis vinifera]	GO:0008270,GO:0046029	zinc ion binding|mannitol dehydrogenase activity	vvi00940	Phenylpropanoid biosynthesis
VIT_200s0616g00010	65.0458	107.209	22.8823	0.213268	-2.22926	5.92857e-13	2.86175e-12	Down	0.351056	0.270695	0.209788	1.54884	1.08275	1.4573	LOC100251916	At4g17550; dl4810c, FCAALL.41	PREDICTED: putative glycerol-3-phosphate transporter 4 [Vitis vinifera]	GO:0005774,GO:0008643,GO:0016021,GO:0022857,GO:0055062	vacuolar membrane|carbohydrate transport|integral component of membrane|transmembrane transporter activity|phosphate ion homeostasis
VIT_200s0629g00010	36.9235	53.3886	20.4584	0.383331	-1.38334	0.000710775	0.00171145	Down	0.317823	0.377571	0.296358	0.661901	1.41137	0.648099		ND4; Synonyms=NAD4	hypothetical protein VITISV_038986 [Vitis vinifera]	GO:0008137,GO:0016021,GO:0031966,GO:0042773,GO:0070469	NADH dehydrogenase (ubiquinone) activity|integral component of membrane|mitochondrial membrane|ATP synthesis coupled electron transport|respiratory chain
VIT_200s0642g00010	226.465	123.732	329.197	2.66047	1.41168	2.13521e-05	6.14865e-05	Up	8.6679	9.83414	5.40001	3.3607	2.28779	3.78291	LOC100853963	CHIP {ECO:0000303|PubMed:20028838}; Synonyms=PUB61; At3g07370 {ECO:0000312|Araport:AT3G07370}; F21O3.8 {ECO:0000312|EMBL:AAF02162.1}	PREDICTED: E3 ubiquitin-protein ligase CHIP [Vitis vinifera]	GO:0004842,GO:0009266,GO:0009651,GO:0009737,GO:0016567,GO:0051087	ubiquitin-protein transferase activity|response to temperature stimulus|response to salt stress|response to abscisic acid|protein ubiquitination|chaperone binding	vvi04120,vvi04141	Ubiquitin mediated proteolysis|Protein processing in endoplasmic reticulum
VIT_200s0652g00010	100.067	137.708	62.425	0.453332	-1.14136	1.55711e-07	5.40133e-07	Down	0.983116	0.948998	0.983511	2.09984	2.46369	2.19352	LOC100246521	DOF3.1; Synonyms=ADOF2; At3g21270; MXL8.14	PREDICTED: dof zinc finger protein DOF1.1 [Vitis vinifera]	GO:0003700,GO:0005634,GO:0006351,GO:0006355,GO:0044212,GO:0046872	DNA binding transcription factor activity|nucleus|transcription, DNA-templated|regulation of transcription, DNA-templated|transcription regulatory region DNA binding|metal ion binding
VIT_200s0658g00020	43.0597	8.08157	78.0379	9.66008	3.27203	2.34632e-15	1.26444e-14	Up	0.44844	0.589155	0.598005	0.0558445	0.0574371	0.0646697	LOC100853576	At3g47570; F1P2.120	PREDICTED: probable LRR receptor-like serine/threonine-protein kinase At3g47570 [Vitis vinifera]
VIT_200s0662g00030	153.587	210.924	96.2494	0.456312	-1.13191	3.88839e-09	1.51741e-08	Down	1.69826	1.35921	1.54171	2.86429	3.61701	4.11136	LOC100261438	RAP2-4; Synonyms=ERF059; At1g78080; F28K19.29, T11I11.1	DRE transcription factor 1 [Vitis pseudoreticulata]	GO:0003677,GO:0003700,GO:0005634,GO:0006351,GO:0006970,GO:0009409,GO:0009414,GO:0009416,GO:0009611,GO:0009651,GO:0009736,GO:0009873,GO:0043565,GO:0045595,GO:0071472	DNA binding|DNA binding transcription factor activity|nucleus|transcription, DNA-templated|response to osmotic stress|response to cold|response to water deprivation|response to light stimulus|response to wounding|response to salt stress|cytokinin-activated signaling pathway|ethylene-activated signaling pathway|sequence-specific DNA binding|regulation of cell differentiation|cellular response to s…
VIT_200s0665g00030	1081.8	1449.1	714.505	0.493172	-1.01984	1.08624e-36	1.14567e-35	Down	6.88628	8.24399	8.09158	15.7059	15.8643	17.9051	LOC100853798		PREDICTED: uncharacterized protein LOC100853798 isoform X1 [Vitis vinifera]
VIT_200s0692g00010	6.14185	0	12.2837	68.8768	6.10595	1.7848e-05	5.18312e-05	Up	0.585186	0.430719	0.719974	0	0	0	LOC100264943	GES; Synonyms=LIS, TPS04; At1g61120; F11P17.15	(E,E)-geranyllinalool synthase-like [Vitis vinifera]	GO:0000287,GO:0000304,GO:0005737,GO:0009611,GO:0009617,GO:0009753,GO:0010333,GO:0016102,GO:0080013,GO:0080027	magnesium ion binding|response to singlet oxygen|cytoplasm|response to wounding|response to bacterium|response to jasmonic acid|terpene synthase activity|diterpenoid biosynthetic process|(E,E)-geranyllinalool synthase activity|response to herbivore	vvi00904	Diterpenoid biosynthesis
VIT_200s0692g00020	14.131	0.639102	27.623	42.7936	5.41932	2.58354e-06	8.15106e-06	Up	0.413207	0.354825	0.610058	0.0332326	0	0	LOC100264943	GES; Synonyms=LIS, TPS04; At1g61120; F11P17.15	(E,E)-geranyllinalool synthase-like [Vitis vinifera]	GO:0000287,GO:0000304,GO:0005737,GO:0009611,GO:0009617,GO:0009753,GO:0010333,GO:0016102,GO:0080013,GO:0080027	magnesium ion binding|response to singlet oxygen|cytoplasm|response to wounding|response to bacterium|response to jasmonic acid|terpene synthase activity|diterpenoid biosynthetic process|(E,E)-geranyllinalool synthase activity|response to herbivore	vvi00904	Diterpenoid biosynthesis
VIT_200s0743g00020	112.126	69.1729	155.079	2.24252	1.16512	2.91743e-08	1.06798e-07	Up	1.82815	2.2847	2.30547	0.951107	1.03494	1.0216	LOC100855315	SD113; Synonyms=CBRLK1, RKS2; At1g11350; T23J18.2	PREDICTED: G-type lectin S-receptor-like serine/threonine-protein kinase At1g11330 [Vitis vinifera]
VIT_200s0762g00020	23.9002	12.6549	35.1455	2.78122	1.47572	0.00353759	0.00765412	Up	1.76531	1.68562	1.40881	0.184186	0.663037	0.995369	LOC100246449	At1g61610; T25B24.4	PREDICTED: G-type lectin S-receptor-like serine/threonine-protein kinase At1g11330 [Vitis vinifera]
VIT_200s0762g00040	242.679	121.908	363.45	2.98181	1.57619	6.91893e-25	5.27283e-24	Up	7.23384	5.95957	6.85771	2.0577	2.68327	2.32614	LOC100852643	At1g11330; T28P6.2	PREDICTED: G-type lectin S-receptor-like serine/threonine-protein kinase At1g11330, partial [Vitis vinifera]
VIT_200s0768g00040	6.76236	1.94372	11.581	5.96816	2.57729	0.0071153	0.0146221	Up	0.196146	0.342212	0.19306	0.0210336	0.0865339	0.0216512	LOC100263541	RBK1; At5g10520; F12B17.130	unnamed protein product, partial [Vitis vinifera]
VIT_200s0780g00010	6699.27	4448.78	8949.76	2.01185	1.00853	2.65067e-188	1.43187e-186	Up	110.41	110.559	108.111	54.3567	57.6071	59.8727	LOC100251605	PFK2 {ECO:0000255|HAMAP-Rule:MF_03186}; At5g47810; MCA23.13	unnamed protein product, partial [Vitis vinifera]	GO:0003872,GO:0005524,GO:0005829,GO:0006002,GO:0006096,GO:0046872	6-phosphofructokinase activity|ATP binding|cytosol|fructose 6-phosphate metabolic process|glycolytic process|metal ion binding	vvi00010,vvi00030,vvi00051,vvi00052,vvi03018	Glycolysis / Gluconeogenesis|Pentose phosphate pathway|Fructose and mannose metabolism|Galactose metabolism|RNA degradation
VIT_200s0780g00030	4307.2	1371.48	7242.92	5.281	2.40081	0	0	Up	791.326	760.273	745.166	149.956	166.506	140.336	LOC100255057		unnamed protein product, partial [Vitis vinifera]
VIT_200s0809g00010	36.1648	23.6166	48.713	2.06389	1.04537	0.0101677	0.0203228	Up	0.618918	0.984967	0.75736	0.339023	0.232461	0.631481	LOC104878515		PREDICTED: uncharacterized protein LOC104878515 [Vitis vinifera]
VIT_200s0824g00020	5.43454	1.30104	9.56805	7.37921	2.88347	0.0136673	0.026654	Up	0.365431	0.275867	0.138339	0	0	0.111704	LOC100267933	BHLH25; Synonyms=EN29; At4g37850; T28I19.130	PREDICTED: transcription factor bHLH25-like, partial [Vitis vinifera]	GO:0003677,GO:0003700,GO:0005634,GO:0006351,GO:0006355,GO:0046983	DNA binding|DNA binding transcription factor activity|nucleus|transcription, DNA-templated|regulation of transcription, DNA-templated|protein dimerization activity
VIT_200s0854g00045	39.1358	53.6824	24.5891	0.4579	-1.12689	0.00223763	0.00500559	Down	0.705453	0.395611	0.694353	1.16716	1.72563	1.22645			hypothetical protein VITISV_038987 [Vitis vinifera]
VIT_200s0873g00010	68.8983	102.675	35.1214	0.342057	-1.54769	9.71401e-07	3.16948e-06	Down	1.75026	1.77308	2.22286	6.53881	7.62199	3.47758	LOC109122216	RPS12	ribosomal protein S12C [Medicago truncatula]	GO:0003735,GO:0005739,GO:0006412,GO:0015935	structural constituent of ribosome|mitochondrion|translation|small ribosomal subunit	vvi03010	Ribosome
VIT_200s0873g00020	60.4325	91.5111	29.3538	0.320721	-1.64061	3.65498e-06	1.13792e-05	Down	0.906838	0.563639	1.10084	2.36304	4.23075	1.83182	LOC104878538	ND3; Synonyms=NAD3	NADH dehydrogenase subunit 3 (mitochondrion) [Vicia faba]	GO:0008137,GO:0016021,GO:0031966,GO:0070469	NADH dehydrogenase (ubiquinone) activity|integral component of membrane|mitochondrial membrane|respiratory chain	vvi00190	Oxidative phosphorylation
VIT_200s0904g00010	188.724	256.77	120.677	0.470024	-1.08919	3.08182e-09	1.21037e-08	Down	1.12387	1.14796	1.73829	3.26504	2.72067	2.97354	LOC104878544	PSBQ	PREDICTED: putative F-box protein At3g52320 [Vitis vinifera]	GO:0005509,GO:0009535,GO:0009654,GO:0015979,GO:0019898	calcium ion binding|chloroplast thylakoid membrane|photosystem II oxygen evolving complex|photosynthesis|extrinsic component of membrane
VIT_200s0956g00020	134.913	216.523	53.3041	0.245988	-2.02334	5.40971e-20	3.51647e-19	Down	1.83001	0.89797	1.5556	6.02101	6.05511	6.19779	LOC100855401	NFYB6; Synonyms=L1L; At5g47670; MNJ7.26	PREDICTED: nuclear transcription factor Y subunit B-6 [Vitis vinifera]	GO:0003700,GO:0005634,GO:0006351,GO:0006355,GO:0009738,GO:0033613,GO:0043565,GO:0045893,GO:0046982	DNA binding transcription factor activity|nucleus|transcription, DNA-templated|regulation of transcription, DNA-templated|abscisic acid-activated signaling pathway|activating transcription factor binding|sequence-specific DNA binding|positive regulation of transcription, DNA-templated|protein heterodimerization activity
VIT_200s0983g00010	50.6224	31.6385	69.6064	2.19906	1.13689	0.000319838	0.000806237	Up	1.34766	1.35832	0.967954	0.685473	0.488092	0.578953	LOC100242910	Mb2734	PREDICTED: uncharacterized protein LOC100242910 [Vitis vinifera]	GO:0016787	hydrolase activity
VIT_200s1034g00010	182.981	115.961	250	2.15555	1.10806	8.06552e-12	3.67092e-11	Up	14.9861	15.0187	16.0003	7.96705	7.69	6.75003		CHIP {ECO:0000303|PubMed:20028838}; Synonyms=PUB61; At3g07370 {ECO:0000312|Araport:AT3G07370}; F21O3.8 {ECO:0000312|EMBL:AAF02162.1}	PREDICTED: E3 ubiquitin-protein ligase CHIP [Vitis vinifera]	GO:0004842,GO:0009266,GO:0009651,GO:0009737,GO:0016567,GO:0051087	ubiquitin-protein transferase activity|response to temperature stimulus|response to salt stress|response to abscisic acid|protein ubiquitination|chaperone binding
VIT_200s1195g00005	4.92608	0.65052	9.20163	14.2153	3.82937	0.00468812	0.00995692	Up	0.208913	0.307535	0.179922	0	0	0.0518859	LOC100242428	PCMP-E84; At3g49740; T16K5.90	hypothetical protein VITISV_021786 [Vitis vinifera]
VIT_200s1217g00020	69.9921	40.0596	99.9246	2.49418	1.31857	1.27815e-06	4.12808e-06	Up	1.97641	2.02304	2.15449	0.881943	1.07586	0.633375	LOC104878580		unnamed protein product, partial [Vitis vinifera]
VIT_200s1235g00010	115.435	173.878	56.9913	0.327696	-1.60957	3.85522e-14	1.96973e-13	Down	0.81964	0.778434	0.58554	2.27106	2.34895	2.37714	LOC100853848	DDB_G0289029	PREDICTED: IST1-like protein [Vitis vinifera]	GO:0015031	protein transport	vvi04144	Endocytosis
VIT_200s1267g00005	15.0753	21.6457	8.50494	0.393321	-1.34622	0.0235349	0.0438391	Down	0.228273	0.560059	0.617874	1.26678	1.64279	0.850415	LOC104878593		unnamed protein product, partial [Vitis vinifera]
VIT_200s1287g00010	70.9386	119.056	22.8209	0.191861	-2.38187	5.01236e-15	2.66314e-14	Down	0.318581	0.533344	0.387349	1.82671	2.19504	2.77397	LOC100854372	NFYB2; Synonyms=HAP3B; At5g47640; MNJ7.23	hypothetical protein VITISV_029202 [Vitis vinifera]	GO:0003700,GO:0003712,GO:0005634,GO:0006351,GO:0043565,GO:0046982,GO:0048574	DNA binding transcription factor activity|transcription cofactor activity|nucleus|transcription, DNA-templated|sequence-specific DNA binding|protein heterodimerization activity|long-day photoperiodism, flowering
VIT_200s1356g00020	8.4344	2.91326	13.9555	4.79656	2.262	0.00646834	0.0133972	Up	0.442147	0.964257	0.580254	0.0948269	0.243828	0.097611	LOC100852540	HSA32 {ECO:0000303|PubMed:16500991}; At4g21320 {ECO:0000312|Araport:AT4G21320}; T6K22.50 {ECO:0000312|EMBL:CAA20197.1}	unnamed protein product, partial [Vitis vinifera]	GO:0003824,GO:0009408,GO:0010286,GO:0010608	catalytic activity|response to heat|heat acclimation|posttranscriptional regulation of gene expression
VIT_200s1361g00010	81.2557	116.091	46.4204	0.399803	-1.32264	1.27439e-07	4.44583e-07	Down	1.25974	0.989028	1.14072	2.6261	2.85105	3.42906	LOC104878606		PREDICTED: uncharacterized protein LOC104878606 [Vitis vinifera]
VIT_200s1365g00010	513.491	758.362	268.62	0.354137	-1.49762	2.42078e-43	2.94739e-42	Down	3.70381	2.89022	3.41769	9.25918	10.5317	9.90155	LOC100260224	FIM2 {ECO:0000305}; At5g48460 {ECO:0000312|Araport:AT5G48460}; MJE7.9 {ECO:0000312|EMBL:BAA96966.1}	PREDICTED: fimbrin-2-like [Vitis vinifera]	GO:0005737,GO:0005884,GO:0032432,GO:0051015,GO:0051017,GO:0051639,GO:0051764	cytoplasm|actin filament|actin filament bundle|actin filament binding|actin filament bundle assembly|actin filament network formation|actin crosslink formation
VIT_200s1389g00010	758.842	101.565	1416.12	13.9515	3.80234	2.40718e-243	1.79224e-241	Up	24.1955	23.8945	21.3501	1.45334	1.84748	1.93304	LOC100247559	CAD	PREDICTED: probable mannitol dehydrogenase [Vitis vinifera]	GO:0008270,GO:0046029	zinc ion binding|mannitol dehydrogenase activity	vvi00940	Phenylpropanoid biosynthesis
VIT_200s1450g00005	93.9281	163.648	24.2082	0.147934	-2.75698	1.9702e-23	1.43989e-22	Down	0.630468	0.807041	0.485647	5.47625	3.94542	4.22097	LOC100853415	AGL62; At5g60440; MUF9.24	PREDICTED: agamous-like MADS-box protein AGL62 [Vitis vinifera]	GO:0000977,GO:0003700,GO:0005634,GO:0006351,GO:0009960,GO:0045944,GO:0046983,GO:2000012	RNA polymerase II regulatory region sequence-specific DNA binding|DNA binding transcription factor activity|nucleus|transcription, DNA-templated|endosperm development|positive regulation of transcription from RNA polymerase II promoter|protein dimerization activity|regulation of auxin polar transport
VIT_200s1526g00010	13.1172	6.77535	19.4591	2.86939	1.52074	0.0135783	0.0264986	Up	1.26957	0.830626	1.3091	0.52512	0.420075	0.300299	LOC100250265	RPL7D; At3g13580; K20M4.2	unnamed protein product, partial [Vitis vinifera]	GO:0000463,GO:0002181,GO:0003723,GO:0003729,GO:0003735,GO:0009507,GO:0016020,GO:0022625,GO:0022626,GO:0042788	maturation of LSU-rRNA from tricistronic rRNA transcript (SSU-rRNA, 5.8S rRNA, LSU-rRNA)|cytoplasmic translation|RNA binding|mRNA binding|structural constituent of ribosome|chloroplast|membrane|cytosolic large ribosomal subunit|cytosolic ribosome|polysomal ribosome	vvi03010	Ribosome
VIT_200s1542g00020	227.505	127.358	327.652	2.57261	1.36324	1.10719e-18	6.82649e-18	Up	7.35429	5.80709	6.90577	2.56986	2.95781	2.66631	LOC109121455	THE1; At5g54380; GA469.3	PREDICTED: probable receptor-like protein kinase At5g24010 [Vitis vinifera]
VIT_200s1644g00010	42.5225	23.2914	61.7536	2.6522	1.40719	0.000207309	0.000534363	Up	1.03065	1.0737	0.733511	0.321361	0.220351	0.582831	LOC104878636	SD11; At4g27300; M4I22.110	PREDICTED: G-type lectin S-receptor-like serine/threonine-protein kinase At4g27290 [Vitis vinifera]
VIT_200s1739g00010	83.809	120.566	47.052	0.390345	-1.35718	4.19359e-08	1.51674e-07	Down	0.850355	1.00919	0.836976	2.27121	2.82673	2.16108	LOC104880577	AtMg00660	orf145 [Vitis vinifera]	GO:0005739	mitochondrion
VIT_200s1995g00010	3057.68	1482.52	4632.84	3.12538	1.64403	7.37856e-192	4.06341e-190	Up	49.3643	56.3464	50.4886	16.2812	18.3392	17.8919	LOC100256754	PCKA; At4g37870; T28I19.150	PREDICTED: phosphoenolpyruvate carboxykinase [ATP]-like [Vitis vinifera]	GO:0004612,GO:0005524,GO:0005634,GO:0005730,GO:0005829,GO:0006094,GO:0009817,GO:0016020,GO:0016036,GO:0046686	phosphoenolpyruvate carboxykinase (ATP) activity|ATP binding|nucleus|nucleolus|cytosol|gluconeogenesis|defense response to fungus, incompatible interaction|membrane|cellular response to phosphate starvation|response to cadmium ion	vvi00010,vvi00020,vvi00620,vvi00710	Glycolysis / Gluconeogenesis|Citrate cycle (TCA cycle)|Pyruvate metabolism|Carbon fixation in photosynthetic organisms
VIT_200s2068g00005	21.3386	10.0098	32.6674	3.26394	1.70661	0.000936961	0.00221822	Up	1.74478	3.8275	4.1418	1.18864	0.916907	1.01962		EBP1 {ECO:0000303|PubMed:17024182}; PGSC0003DMG400030365 {ECO:0000312|EnsemblPlants:PGSC0003DMT400078068}	PREDICTED: ERBB-3 BINDING PROTEIN 1 [Daucus carota subsp. sativus]	GO:0001558,GO:0003723,GO:0005634,GO:0006364,GO:0007275,GO:0009734,GO:0030529,GO:0044843,GO:0051302	regulation of cell growth|RNA binding|nucleus|rRNA processing|multicellular organism development|auxin-activated signaling pathway|intracellular ribonucleoprotein complex|cell cycle G1/S phase transition|regulation of cell division
VIT_200s2085g00010	3821	2083.35	5558.66	2.66801	1.41576	1.29226e-269	1.09138e-267	Up	53.722	54.9473	55.1388	22.0522	20.844	21.5783	LOC100854149	At5g48380; K23F3.10, MJE7.1	PREDICTED: probably inactive leucine-rich repeat receptor-like protein kinase At5g48380 [Vitis vinifera]
VIT_200s2178g00010	19.9834	10.9927	28.9742	2.63667	1.39872	0.00581602	0.0121551	Up	0.50611	0.635761	0.557925	0.195381	0.34162	0.140782	LOC104878672	RPP13L2; At3g46710; T6H20.260	hypothetical protein VITISV_010343 [Vitis vinifera]
VIT_200s2376g00010	21.7956	9.06877	34.5224	3.80904	1.92943	0.000299772	0.00075836	Up	1.63792	1.10511	0.671728	0.197597	0.270976	0.474596	LOC104878692	NDB2; At4g05020; T32N4.4	unnamed protein product, partial [Vitis vinifera]	GO:0005509,GO:0005739,GO:0005743,GO:0005758,GO:0005777,GO:0016491,GO:0055114	calcium ion binding|mitochondrion|mitochondrial inner membrane|mitochondrial intermembrane space|peroxisome|oxidoreductase activity|oxidation-reduction process
VIT_200s2377g00010	22.4066	8.70819	36.105	4.14333	2.05079	7.03705e-05	0.000191738	Up	0.515838	0.717166	1.01544	0.248921	0.21335	0.106762	LOC100852760		hypothetical protein VITISV_015578 [Vitis vinifera]
VIT_200s2380g00010	252.432	71.8129	433.051	6.03267	2.5928	1.67638e-46	2.17315e-45	Up	5.25559	5.04778	3.76111	0.681345	0.734146	1.03533	LOC100249655	At1g11330; T28P6.2	PREDICTED: G-type lectin S-receptor-like serine/threonine-protein kinase At1g11330, partial [Vitis vinifera]
VIT_200s2390g00010	12.5052	22.6081	2.40225	0.105807	-3.24049	3.23832e-05	9.14145e-05	Down	0.0686002	0.0134646	0.0135042	0.344276	0.299618	0.299863	LOC100852948	RPPL1; At3g14470; MOA2.9	PREDICTED: putative disease resistance RPP13-like protein 1 [Vitis vinifera]
VIT_200s2434g00005	161.769	237.582	85.957	0.361817	-1.46667	1.66641e-16	9.41289e-16	Down	0.893553	0.844836	0.976024	2.47145	2.89889	2.51154	LOC100853251	RPP8; Synonyms=HRT; At5g43470; MWF20.19	PREDICTED: putative disease resistance RPP13-like protein 2 [Vitis vinifera]
VIT_200s2485g00010	84.6212	19.3779	149.865	7.73015	2.9505	1.87477e-22	1.3248e-21	Up	3.453	3.01438	2.25261	0.445629	0.239133	0.498601	LOC100853577	CRK10; Synonyms=RLK4; At4g23180; F21P8.70	PREDICTED: cysteine-rich receptor-like protein kinase 10, partial [Vitis vinifera]
VIT_200s2508g00010	221.957	66.9805	376.933	5.63123	2.49345	1.61526e-46	2.09745e-45	Up	6.56149	6.22764	6.84752	0.919525	1.53461	1.21441	LOC100854997	PAL	PREDICTED: phenylalanine ammonia-lyase-like [Vitis vinifera]	GO:0005737,GO:0006559,GO:0009800,GO:0045548	cytoplasm|L-phenylalanine catabolic process|cinnamic acid biosynthetic process|phenylalanine ammonia-lyase activity	vvi00360,vvi00940	Phenylalanine metabolism|Phenylpropanoid biosynthesis
VIT_200s2525g00010	518.88	279.398	758.362	2.71489	1.44089	1.03862e-42	1.24844e-41	Up	9.15124	9.03988	8.23791	2.98268	3.56908	3.67952	LOC104878348	At1g11330; T28P6.2	PREDICTED: G-type lectin S-receptor-like serine/threonine-protein kinase At1g11330 [Vitis vinifera]
VIT_200s2576g00010	1133.26	539.989	1726.52	3.19797	1.67716	2.17406e-112	6.89182e-111	Up	33.9011	32.4154	32.7054	9.62642	11.7279	11.187	LOC100854135	PCK	unnamed protein product, partial [Vitis vinifera]	GO:0004612,GO:0005524,GO:0005737,GO:0006094	phosphoenolpyruvate carboxykinase (ATP) activity|ATP binding|cytoplasm|gluconeogenesis	vvi00010,vvi00020,vvi00620,vvi00710	Glycolysis / Gluconeogenesis|Citrate cycle (TCA cycle)|Pyruvate metabolism|Carbon fixation in photosynthetic organisms
VIT_200s2579g00010	2973.56	1847.29	4099.82	2.21914	1.15	1.00199e-141	4.01399e-140	Up	71.0995	69.2338	71.384	34.7738	33.1831	32.2189	LOC100854216	PSAT2; At2g17630; T19E12.3	PREDICTED: phosphoserine aminotransferase 2, chloroplastic-like [Vitis vinifera]	GO:0004648,GO:0006564,GO:0009507,GO:0009534,GO:0009570,GO:0046686	O-phospho-L-serine:2-oxoglutarate aminotransferase activity|L-serine biosynthetic process|chloroplast|chloroplast thylakoid|chloroplast stroma|response to cadmium ion	vvi00260,vvi00750	Glycine, serine and threonine metabolism|Vitamin B6 metabolism
VIT_200s2607g00010	1513.05	1008.4	2017.69	2.00094	1.00068	4.4706e-55	6.80939e-54	Up	38.205	36.5157	39.5466	19.1999	21.6873	19.1035	LOC100854444	PSAT2; At2g17630; T19E12.3	PREDICTED: phosphoserine aminotransferase 2, chloroplastic-like [Vitis vinifera]	GO:0004648,GO:0006564,GO:0009507,GO:0009534,GO:0009570,GO:0046686	O-phospho-L-serine:2-oxoglutarate aminotransferase activity|L-serine biosynthetic process|chloroplast|chloroplast thylakoid|chloroplast stroma|response to cadmium ion	vvi00260,vvi00750	Glycine, serine and threonine metabolism|Vitamin B6 metabolism
VIT_200s2630g00010	29.8696	17.4713	42.268	2.42082	1.27549	0.00174247	0.00396452	Up	2.33644	2.86618	2.74684	0.876916	1.54616	1.03161	LOC100247288	ACC1; Synonyms=EMB22, GK, PAS3; At1g36160; F15C21.1	hypothetical protein VITISV_038234 [Vitis vinifera]	GO:0003989,GO:0004075,GO:0005524,GO:0005829,GO:0005886,GO:0009735,GO:0009793,GO:0009933,GO:0010072,GO:0030497,GO:0046872,GO:0048364,GO:0048367,GO:2001295	acetyl-CoA carboxylase activity|biotin carboxylase activity|ATP binding|cytosol|plasma membrane|response to cytokinin|embryo development ending in seed dormancy|meristem structural organization|primary shoot apical meristem specification|fatty acid elongation|metal ion binding|root development|shoot system development|malonyl-CoA biosynthetic process	vvi00061,vvi00620,vvi00640	Fatty acid biosynthesis|Pyruvate metabolism|Propanoate metabolism
VIT_200s2642g00010	4.89385	1.2948	8.4929	6.57042	2.71599	0.0196535	0.037203	Up	0.106917	0.559606	0.210469	0.0343955	0.0353764	0.0708107	LOC100244257	AHA4; At3g47950; T17F15.180	PREDICTED: plasma membrane ATPase 2-like, partial [Vitis vinifera]	GO:0005524,GO:0005886,GO:0006754,GO:0008553,GO:0009651,GO:0016021,GO:0046872	ATP binding|plasma membrane|ATP biosynthetic process|hydrogen-exporting ATPase activity, phosphorylative mechanism|response to salt stress|integral component of membrane|metal ion binding	vvi00190	Oxidative phosphorylation
VIT_200s2648g00010	643.446	185.231	1101.66	5.94794	2.57239	1.21953e-99	3.40355e-98	Up	45.8317	41.4434	35.0776	6.62011	8.6728	6.31957	LOC100241384	NDB3; At4g21490; F18E5.110	hypothetical protein VITISV_016566 [Vitis vinifera]	GO:0005509,GO:0005739,GO:0005743,GO:0005758,GO:0005777,GO:0016491,GO:0055114	calcium ion binding|mitochondrion|mitochondrial inner membrane|mitochondrial intermembrane space|peroxisome|oxidoreductase activity|oxidation-reduction process
VIT_200s2659g00010	103.479	68.4513	138.507	2.02268	1.01627	2.18411e-06	6.93923e-06	Up	3.5531	3.30879	3.54825	2.05248	1.72485	1.6232	LOC100854754	CRK10; Synonyms=RLK4; At4g23180; F21P8.70	PREDICTED: cysteine-rich receptor-like protein kinase 10 [Vitis vinifera]
VIT_200s2679g00010	326.386	517.849	134.923	0.26068	-1.93965	4.45106e-41	5.21997e-40	Down	2.7103	3.59079	4.29494	13.4188	14.5817	14.7282			hypothetical protein VITISV_011096 [Vitis vinifera]
VIT_200s2770g00010	38.1141	19.4152	56.8129	2.92884	1.55033	0.00020714	0.000533986	Up	0.807659	2.03817	1.90221	0.445418	0.486753	0.773711	LOC104878745	CRK35; At4g11530; F25E4.150	PREDICTED: uncharacterized protein LOC100258593 [Vitis vinifera]
VIT_200s2840g00010	597.039	306.641	887.436	2.89397	1.53305	1.242e-61	2.09162e-60	Up	32.1511	32.756	33.6443	12.1307	11.2975	12.3346	LOC100854135	PCK	PREDICTED: phosphoenolpyruvate carboxykinase [ATP]-like [Vitis vinifera]	GO:0004612,GO:0005524,GO:0005737,GO:0006094	phosphoenolpyruvate carboxykinase (ATP) activity|ATP binding|cytoplasm|gluconeogenesis	vvi00010,vvi00020,vvi00620,vvi00710	Glycolysis / Gluconeogenesis|Citrate cycle (TCA cycle)|Pyruvate metabolism|Carbon fixation in photosynthetic organisms
VIT_200s2849g00010	390.044	121.91	658.177	5.40096	2.43322	2.26133e-82	5.1337e-81	Up	15.7784	16.2768	17.606	2.83954	3.28235	3.5437	LOC100855356	PAL	PREDICTED: phenylalanine ammonia-lyase-like [Vitis vinifera]	GO:0005737,GO:0006559,GO:0009800,GO:0045548	cytoplasm|L-phenylalanine catabolic process|cinnamic acid biosynthetic process|phenylalanine ammonia-lyase activity	vvi00360,vvi00940	Phenylalanine metabolism|Phenylpropanoid biosynthesis
VIT_201s0010g00510	735.855	1112.3	359.413	0.323168	-1.62964	1.44368e-83	3.33431e-82	Down	3.43986	3.77358	3.61078	11.6746	11.6981	11.8109	LOC100258240	At5g01610; F7A7.130	unnamed protein product, partial [Vitis vinifera]
VIT_201s0010g00530	75.7158	102.001	49.4301	0.484591	-1.04516	0.000121606	0.000321772	Down	0.57099	0.574369	0.89921	1.76342	1.33195	1.33304	LOC100253113	UGT82A1; At3g22250; MMP21.3	PREDICTED: UDP-glycosyltransferase 82A1 [Vitis vinifera]	GO:0008152,GO:0043231,GO:0080043,GO:0080044	metabolic process|intracellular membrane-bounded organelle|quercetin 3-O-glucosyltransferase activity|quercetin 7-O-glucosyltransferase activity
VIT_201s0010g00710	80.557	15.508	145.606	9.38812	3.23084	7.03612e-27	5.65538e-26	Up	0.828245	0.961153	0.76166	0.0991894	0.0840149	0.102102	LOC100258226	PUB42; At1g68940; T6L1.12	PREDICTED: putative U-box domain-containing protein 42 [Vitis vinifera]	GO:0004842	ubiquitin-protein transferase activity
VIT_201s0010g00720	32.0142	19.6523	44.3761	2.25542	1.1734	0.00655559	0.0135593	Up	0.53126	0.490701	0.317842	0.32171	0.113742	0.186275	LOC100253093	FAM213A; Synonyms=C10orf58, PAMM; PRO2290, PSEC0139, UNQ611/PRO1198	PREDICTED: uncharacterized protein LOC100253093 [Vitis vinifera]	GO:0005737,GO:0016209,GO:0045670,GO:0055114,GO:0070062	cytoplasm|antioxidant activity|regulation of osteoclast differentiation|oxidation-reduction process|extracellular exosome
VIT_201s0010g00800	751.809	474.35	1029.27	2.16931	1.11724	9.6264e-31	8.79273e-30	Up	35.6082	32.9963	35.3223	19.066	14.2836	16.9259			unnamed protein product, partial [Vitis vinifera]
VIT_201s0010g00820	81.2565	33.3274	129.186	3.8791	1.95572	1.64413e-13	8.15367e-13	Up	1.28888	1.68276	1.33657	0.299873	0.43408	0.434435	LOC100241089	PHYLLO; At1g68890/At1g68900; T6L1.7/T6L1.8	unnamed protein product, partial [Vitis vinifera]	GO:0009063,GO:0009234,GO:0016021,GO:0030976,GO:0031969,GO:0042372,GO:0042550,GO:0046872,GO:0070204,GO:0070205	cellular amino acid catabolic process|menaquinone biosynthetic process|integral component of membrane|thiamine pyrophosphate binding|chloroplast membrane|phylloquinone biosynthetic process|photosystem I stabilization|metal ion binding|2-succinyl-5-enolpyruvyl-6-hydroxy-3-cyclohexene-1-carboxylic-acid synthase activity|2-succinyl-6-hydroxy-2,4-cyclohexadiene-1-carboxylate synthase activity	vvi00130	Ubiquinone and other terpenoid-quinone biosynthesis
VIT_201s0010g00850	8.30659	1.61382	14.9994	9.28766	3.21531	0.000535141	0.00130819	Up	0.636968	0.893014	0.447819	0.0878208	0.0903253	0.0451996	LOC100241089	PHYLLO; At1g68890/At1g68900; T6L1.7/T6L1.8	unnamed protein product, partial [Vitis vinifera]	GO:0009063,GO:0009234,GO:0016021,GO:0030976,GO:0031969,GO:0042372,GO:0042550,GO:0046872,GO:0070204,GO:0070205	cellular amino acid catabolic process|menaquinone biosynthetic process|integral component of membrane|thiamine pyrophosphate binding|chloroplast membrane|phylloquinone biosynthetic process|photosystem I stabilization|metal ion binding|2-succinyl-5-enolpyruvyl-6-hydroxy-3-cyclohexene-1-carboxylic-acid synthase activity|2-succinyl-6-hydroxy-2,4-cyclohexadiene-1-carboxylate synthase activity	vvi00130	Ubiquinone and other terpenoid-quinone biosynthesis
VIT_201s0010g00870	39.6293	16.8469	62.4117	3.70902	1.89104	7.71662e-07	2.53642e-06	Up	1.16193	1.10028	1.42454	0.196735	0.364222	0.486026	LOC100241089	PHYLLO; At1g68890/At1g68900; T6L1.7/T6L1.8	unnamed protein product, partial [Vitis vinifera]	GO:0009063,GO:0009234,GO:0016021,GO:0030976,GO:0031969,GO:0042372,GO:0042550,GO:0046872,GO:0070204,GO:0070205	cellular amino acid catabolic process|menaquinone biosynthetic process|integral component of membrane|thiamine pyrophosphate binding|chloroplast membrane|phylloquinone biosynthetic process|photosystem I stabilization|metal ion binding|2-succinyl-5-enolpyruvyl-6-hydroxy-3-cyclohexene-1-carboxylic-acid synthase activity|2-succinyl-6-hydroxy-2,4-cyclohexadiene-1-carboxylate synthase activity	vvi00130	Ubiquinone and other terpenoid-quinone biosynthesis
VIT_201s0010g01000	189.24	58.9053	319.575	5.42972	2.44088	5.80437e-40	6.63181e-39	Up	2.45167	2.57115	2.39733	0.347962	0.524898	0.565125	LOC100249555	NIK1 {ECO:0000303|PubMed:15489295}; At5g16000 {ECO:0000312|Araport:AT5G16000}; F1N13_140 {ECO:0000312|EMBL:CAC01799.1}	PREDICTED: protein NSP-INTERACTING KINASE 1 [Vitis vinifera]
VIT_201s0010g01200	2355.75	3700.26	1011.25	0.273305	-1.87142	0	0	Down	10.8736	11.3125	10.8356	41.792	42.6818	42.4369	LOC100258158	DIM; Synonyms=LKB	PREDICTED: delta(24)-sterol reductase [Vitis vinifera]	GO:0005516,GO:0016021,GO:0016614,GO:0050614,GO:0050660	calmodulin binding|integral component of membrane|oxidoreductase activity, acting on CH-OH group of donors|delta24-sterol reductase activity|flavin adenine dinucleotide binding	vvi00100	Steroid biosynthesis
VIT_201s0010g01390	124.22	198.578	49.8616	0.250933	-1.99463	7.89161e-17	4.51627e-16	Down	0.650949	0.330823	0.697913	2.6588	2.25	2.11327	LOC100259859	At3g19850; MPN9.9	PREDICTED: BTB/POZ domain-containing protein At3g19850 [Vitis vinifera]	GO:0016567	protein ubiquitination
VIT_201s0010g01720	485.543	215.151	755.934	3.51322	1.81279	1.68406e-62	2.87892e-61	Up	22.9824	26.2809	23.7026	7.61853	7.40599	6.78335	LOC100249597	AKR4C10; At2g37790; T8P21.30	PREDICTED: aldo-keto reductase family 4 member C10-like [Vitis vinifera]	GO:0005634,GO:0005829,GO:0016491	nucleus|cytosol|oxidoreductase activity	vvi00010,vvi00040,vvi00561	Glycolysis / Gluconeogenesis|Pentose and glucuronate interconversions|Glycerolipid metabolism
VIT_201s0010g01730	1403.35	627.94	2178.76	3.46902	1.79453	3.63583e-152	1.56451e-150	Up	15.2345	15.0204	14.4857	4.80754	4.64923	4.08284	LOC100249597	AKR4C9; At2g37770; F13M22, T8P21.32	PREDICTED: aldo-keto reductase family 4 member C10-like [Vitis vinifera]	GO:0004033,GO:0008106,GO:0009409,GO:0009414,GO:0009507,GO:0009636,GO:0009651,GO:0016229,GO:0055114,GO:0070401	aldo-keto reductase (NADP) activity|alcohol dehydrogenase (NADP+) activity|response to cold|response to water deprivation|chloroplast|response to toxic substance|response to salt stress|steroid dehydrogenase activity|oxidation-reduction process|NADP+ binding	vvi00010,vvi00040,vvi00561	Glycolysis / Gluconeogenesis|Pentose and glucuronate interconversions|Glycerolipid metabolism
VIT_201s0010g01830	96.724	42.0298	151.418	3.60348	1.84939	7.89855e-14	3.97103e-13	Up	0.467581	0.488166	0.499392	0.124819	0.194214	0.105422	LOC100265010	Trank1; Synonyms=Gm187, Kiaa0342, Lba1	PREDICTED: LOW QUALITY PROTEIN: uncharacterized protein LOC100265010 [Vitis vinifera]
VIT_201s0010g01850	762.511	462.12	1062.9	2.30054	1.20197	1.15884e-38	1.28638e-37	Up	1.80641	1.8503	1.63264	0.697686	0.876099	0.842698	LOC100251075	TRANK1; Synonyms=KIAA0342, LBA1	unnamed protein product, partial [Vitis vinifera]
VIT_201s0010g01870	5.49688	10.9938	0	0.017123	-5.86792	5.10842e-05	0.00014116	Down	0	0	0	0.171171	0.264079	0.158577	LOC100249479	VIT_01s0010g01870; GSVIVT00035166001, GSVIVT01010256001, VIT_00010256001, Vv01s0010g01870	PREDICTED: CASP-like protein 2A1 [Vitis vinifera]	GO:0005886,GO:0016021,GO:0051536	plasma membrane|integral component of membrane|iron-sulfur cluster binding
VIT_201s0010g02000	1528.12	2571.35	484.881	0.188533	-2.40711	3.80083e-228	2.63082e-226	Down	8.71415	7.15854	9.06617	48.1484	44.4126	46.3179	LOC100259700		PREDICTED: lignin-forming anionic peroxidase-like [Vitis vinifera]	GO:0004601,GO:0005576,GO:0006979,GO:0020037,GO:0042744,GO:0046872	peroxidase activity|extracellular region|response to oxidative stress|heme binding|hydrogen peroxide catabolic process|metal ion binding	vvi00940	Phenylpropanoid biosynthesis
VIT_201s0010g02010	3.90778	7.12611	0.689457	0.0961161	-3.37908	0.0236444	0.044025	Down	0.0355193	0	0	0.0857004	0.0352578	0.26465	LOC100263220		PREDICTED: lignin-forming anionic peroxidase-like [Vitis vinifera]	GO:0004601,GO:0005576,GO:0006979,GO:0020037,GO:0042744,GO:0046872	peroxidase activity|extracellular region|response to oxidative stress|heme binding|hydrogen peroxide catabolic process|metal ion binding	vvi00940	Phenylpropanoid biosynthesis
VIT_201s0010g02030	18.0589	25.9085	10.2093	0.394531	-1.34179	0.0214804	0.0403474	Down	0.123276	0.241962	0.364009	0.42831	0.440525	1.07772	LOC100242603		PREDICTED: defensin Ec-AMP-D2 [Vitis vinifera]	GO:0005576,GO:0031640,GO:0050832	extracellular region|killing of cells of other organism|defense response to fungus
VIT_201s0010g02150	127.026	175.977	78.0752	0.443668	-1.17245	9.62659e-09	3.66322e-08	Down	0.534867	0.650592	0.519037	1.51954	1.35349	1.16002	LOC100263129	At4g15970; dl4025w, FCAALL.245	PREDICTED: uncharacterized protein At4g15970 [Vitis vinifera]	GO:0003723,GO:0004519,GO:0009451,GO:0043231	RNA binding|endonuclease activity|RNA modification|intracellular membrane-bounded organelle
VIT_201s0010g02210	95.3682	133.099	57.6373	0.433035	-1.20744	4.94487e-07	1.65174e-06	Down	0.369282	0.312665	0.52739	1.02028	1.00625	0.906365	LOC100240962	At1g67720; F12A21.30	PREDICTED: probable LRR receptor-like serine/threonine-protein kinase At1g67720 [Vitis vinifera]
VIT_201s0010g02240	572.804	892.123	253.485	0.284122	-1.81542	9.70913e-73	1.93108e-71	Down	1.27588	1.16269	1.28073	4.33912	4.95539	4.45646	LOC100246057	RR26 {ECO:0000303|PubMed:17284581}; Synonyms=ORR6 {ECO:0000303|PubMed:16919402}; Os01g0904700 {ECO:0000312|EMBL:BAF07039.2}, LOC_Os01g67770 {ECO:0000305}; OsJ_04457 {ECO:0000312|EMBL:EEE55842.1}, OSJNOa013M08.3 {ECO:0000312|EMBL:BAD82798.1}	PREDICTED: two-component response regulator ARR11 [Vitis vinifera]	GO:0000160,GO:0003677,GO:0003700,GO:0005634,GO:0006351,GO:0006355,GO:0009736,GO:0010082	phosphorelay signal transduction system|DNA binding|DNA binding transcription factor activity|nucleus|transcription, DNA-templated|regulation of transcription, DNA-templated|cytokinin-activated signaling pathway|regulation of root meristem growth	vvi04075	Plant hormone signal transduction
VIT_201s0010g02430	497.721	778.389	217.054	0.278762	-1.84289	4.23225e-58	6.789e-57	Down	2.71127	2.15677	2.6451	10.2362	9.31879	8.73313	LOC100254488	MAD2 {ECO:0000303|PubMed:19710914}; At3g25980 {ECO:0000312|Araport:AT3G25980}; MPE11.15 {ECO:0000312|EMBL:BAB01061.1}	hypothetical protein VITISV_030093 [Vitis vinifera]
VIT_201s0010g02440	114.597	55.978	173.216	3.09618	1.63049	4.10932e-13	1.9985e-12	Up	1.62427	1.94827	1.46056	0.435446	0.656868	0.617563	LOC100259590	ABCC3; Synonyms=EST2, MRP3; At3g13080; MJG19.3	unnamed protein product, partial [Vitis vinifera]	GO:0000325,GO:0005524,GO:0005773,GO:0005774,GO:0008559,GO:0009506,GO:0010290,GO:0015431,GO:0016021,GO:0042626,GO:0048046	plant-type vacuole|ATP binding|vacuole|vacuolar membrane|xenobiotic transmembrane transporting ATPase activity|plasmodesma|chlorophyll catabolite transmembrane transporter activity|glutathione S-conjugate-exporting ATPase activity|integral component of membrane|ATPase activity, coupled to transmembrane movement of substances|apoplast	vvi02010	ABC transporters
VIT_201s0010g02450	473.059	148.68	797.438	5.36402	2.42331	1.47493e-99	4.11127e-98	Up	34.6484	33.9133	37.491	6.59934	7.60752	6.56515	LOC100259604		PREDICTED: uncharacterized protein LOC100259604 [Vitis vinifera]
VIT_201s0010g02640	39.1771	52.7732	25.5811	0.484901	-1.04424	0.00872932	0.0176631	Down	0.326015	0.414745	0.154501	0.431175	0.743114	0.767713	LOC100264875	LHT2; Synonyms=AATL2; At1g24400; F21J9.6	unnamed protein product, partial [Vitis vinifera]	GO:0005886,GO:0006865,GO:0015293,GO:0016021	plasma membrane|amino acid transport|symporter activity|integral component of membrane
VIT_201s0010g02730	20.6553	10.9793	30.3314	2.76225	1.46584	0.00275651	0.0060662	Up	0.266539	0.382306	0.252256	0.12862	0.10176	0.112028	LOC100261340	At3g50940 {ECO:0000312|EMBL:AEE78729.1}; F18B3.220 {ECO:0000312|EMBL:CAB42923.1}	PREDICTED: 26S protease regulatory subunit 6A homolog [Vitis vinifera]	GO:0005524,GO:0009651,GO:0016887	ATP binding|response to salt stress|ATPase activity
VIT_201s0010g02840	124.685	44.9422	204.428	4.5507	2.18609	3.97476e-22	2.78528e-21	Up	2.88632	4.00217	4.14223	0.772786	0.813309	0.96197	LOC100259595	At3g50940 {ECO:0000312|EMBL:AEE78729.1}; F18B3.220 {ECO:0000312|EMBL:CAB42923.1}	PREDICTED: mitochondrial chaperone BCS1-like [Vitis vinifera]	GO:0005524,GO:0009651,GO:0016887	ATP binding|response to salt stress|ATPase activity
VIT_201s0010g02870	134.182	81.0559	187.307	2.31005	1.20793	2.95046e-10	1.23212e-09	Up	1.89776	1.83333	1.63441	0.906236	0.775098	0.756094	LOC100252727	At2g18193 {ECO:0000312|EMBL:AEC06737.1}; F8D23 {ECO:0000305}	PREDICTED: peroxisomal biogenesis factor 6-like isoform X1 [Vitis vinifera]	GO:0005524,GO:0005783,GO:0016021,GO:0016887	ATP binding|endoplasmic reticulum|integral component of membrane|ATPase activity
VIT_201s0010g02930	221.094	342.5	99.6871	0.290928	-1.78127	1.8236e-29	1.60418e-28	Down	7.05708	5.63863	5.34784	22.1203	21.0153	21.9632	LOC100266653		hypothetical protein GLYMA_06G171100 [Glycine max]			vvi04626	Plant-pathogen interaction
VIT_201s0010g02940	18.5675	30.6382	6.49682	0.211694	-2.23995	8.7746e-05	0.000236124	Down	0.449655	0.196126	0.295053	2.0734	1.48781	1.09195	LOC100266664		PREDICTED: probable calcium-binding protein CML31 [Vitis vinifera]			vvi04626	Plant-pathogen interaction
VIT_201s0010g02950	36.3582	53.5888	19.1277	0.356645	-1.48744	0.000106233	0.000283247	Down	0.735546	0.470774	0.566588	2.06792	1.30154	1.8427	LOC100244321		PREDICTED: probable calcium-binding protein CML31 [Vitis vinifera]			vvi04626	Plant-pathogen interaction
VIT_201s0010g02960	25.2786	41.3399	9.21729	0.22285	-2.16585	1.79152e-05	5.20197e-05	Down	0.366078	0.119754	0.600531	1.84505	1.89766	1.3739	LOC100244321	CML31; Os01g0955100, LOC_Os01g72530; B1139B11.15	unnamed protein product, partial [Vitis vinifera]	GO:0005509	calcium ion binding	vvi04626	Plant-pathogen interaction
VIT_201s0010g02970	338.42	469.231	207.609	0.442477	-1.17633	3.28764e-18	1.9907e-17	Down	7.82354	9.53409	8.50434	22.9007	17.6653	20.7973	LOC100254585		PREDICTED: probable calcium-binding protein CML31 [Vitis vinifera]			vvi04626	Plant-pathogen interaction
VIT_201s0010g03010	25.9454	35.1546	16.7363	0.475643	-1.07205	0.0186369	0.0354745	Down	1.70053	1.35099	0.876739	3.90762	2.00953	2.7352	LOC100249487		unnamed protein product, partial [Vitis vinifera]	GO:0005509	calcium ion binding	vvi04626	Plant-pathogen interaction
VIT_201s0010g03020	273.555	454.759	92.3514	0.203144	-2.29943	1.5897e-40	1.83391e-39	Down	3.07811	4.49249	2.99084	19.5763	20.0954	14.9369	LOC100240864		PREDICTED: probable calcium-binding protein CML31 [Vitis vinifera]			vvi04626	Plant-pathogen interaction
VIT_201s0010g03040	64.6283	96.1842	33.0723	0.343821	-1.54027	7.44643e-08	2.64422e-07	Down	1.38155	1.62699	1.40514	5.42228	4.0227	4.02599	LOC100256255		PREDICTED: putative calcium-binding protein CML23 [Vitis vinifera]			vvi04626	Plant-pathogen interaction
VIT_201s0010g03122	101.89	44.029	159.751	3.63039	1.86012	1.41973e-12	6.71981e-12	Up	1.38588	1.16906	1.04988	0.225426	0.510082	0.309393	LOC100251213	At5g06940; MOJ9.11	PREDICTED: receptor-like protein 12 [Vitis vinifera]
VIT_201s0010g03126	25.7128	13.2233	38.2023	2.88675	1.52945	0.00125089	0.00291133	Up	0.4181	0.387521	0.480109	0.201757	0.207511	0.057689	LOC104880714	At5g06940; MOJ9.11	PREDICTED: uncharacterized protein LOC104880714 [Vitis vinifera]
VIT_201s0010g03143	75.6393	28.403	122.876	4.32299	2.11203	4.98252e-14	2.53028e-13	Up	1.2544	1.1322	0.874176	0.318123	0.245396	0.227405	LOC100854888	BRL2 {ECO:0000305}; Os10g0114400 {ECO:0000312|EMBL:BAT09653.1}, LOC_Os10g02500 {ECO:0000312|EMBL:AAP51860.1}; OJ1014H12.3 {ECO:0000312|EMBL:AAM44864.1}, OsJ_34509 {ECO:0000312|EMBL:EAZ18974.1}, OSJNBa0092N12.12 {ECO:0000312|EMBL:AAK52544.1}	PREDICTED: probable leucine-rich repeat receptor-like protein kinase At5g63930 [Vitis vinifera]	GO:0004674,GO:0005524,GO:0005886,GO:0009734,GO:0009742,GO:0010233,GO:0010305,GO:0016021	protein serine/threonine kinase activity|ATP binding|plasma membrane|auxin-activated signaling pathway|brassinosteroid mediated signaling pathway|phloem transport|leaf vascular tissue pattern formation|integral component of membrane
VIT_201s0010g03175	35.8382	15.1817	56.4947	3.72199	1.89608	6.43025e-06	1.95411e-05	Up	0.285649	0.579351	0.693515	0.156221	0.151224	0.13243	LOC100855162		PREDICTED: LRR receptor-like serine/threonine-protein kinase GSO2 [Vitis vinifera]
VIT_201s0010g03210	40.6328	20.9969	60.2687	2.87084	1.52147	8.17108e-05	0.000220855	Up	0.998795	1.93761	1.12025	0.538018	0.345851	0.599965	LOC100855198		PREDICTED: probable leucine-rich repeat receptor-like protein kinase At5g63930 [Vitis vinifera]
VIT_201s0010g03280	26.0052	16.5298	35.4806	2.14856	1.10337	0.0171028	0.0327805	Up	1.43448	1.52192	1.03031	0.299336	0.923619	0.731797	LOC100248567	KIN14I {ECO:0000305}; At2g47500 {ECO:0000312|Araport:AT2G47500}; T30B22.20 {ECO:0000312|EMBL:AAC62860.1}	unnamed protein product, partial [Vitis vinifera]	GO:0003777,GO:0005524,GO:0005871,GO:0005874,GO:0007018,GO:0008017,GO:0016887	microtubule motor activity|ATP binding|kinesin complex|microtubule|microtubule-based movement|microtubule binding|ATPase activity
VIT_201s0010g03285	17.9191	6.14196	29.6962	4.83508	2.27354	5.27206e-05	0.000145504	Up	0.341887	0.227289	0.379928	0.063863	0.0766317	0.0657381	LOC100855162	At2g24130; F27D4.4	PREDICTED: LRR receptor-like serine/threonine-protein kinase GSO2 [Vitis vinifera]
VIT_201s0010g03293	278.233	120.321	436.144	3.62276	1.85709	9.51644e-28	7.83825e-27	Up	3.67249	4.1681	3.50866	1.44721	0.802177	1.03476	LOC100241971	RPK1; Synonyms=TOAD1; At1g69270; F23O10.15, F4N2.23	PREDICTED: probable leucine-rich repeat receptor-like protein kinase At5g63930 [Vitis vinifera]
VIT_201s0010g03296	23.7174	10.9658	36.469	3.32333	1.73263	0.000347464	0.000871991	Up	0.418982	0.520831	0.536107	0.202182	0.194085	0.0693728	LOC100242071		PREDICTED: probable leucine-rich repeat receptor-like protein kinase At5g63930 [Vitis vinifera]
VIT_201s0010g03685	42.3902	76.9264	7.85404	0.102023	-3.29304	1.466e-14	7.62264e-14	Down	0.215282	0.140849	0.188351	1.75451	2.30317	1.54463	LOC100259092	LTPG1; At1g27950; F13K9.6	PREDICTED: non-specific lipid transfer protein GPI-anchored 1 [Vitis vinifera]	GO:0005576,GO:0005783,GO:0005794,GO:0005886,GO:0006869,GO:0008289,GO:0009505,GO:0031225,GO:0042335,GO:0046658,GO:0050832	extracellular region|endoplasmic reticulum|Golgi apparatus|plasma membrane|lipid transport|lipid binding|plant-type cell wall|anchored component of membrane|cuticle development|anchored component of plasma membrane|defense response to fungus
VIT_201s0010g03870	302.082	200.768	403.395	2.00931	1.0067	1.30184e-14	6.78311e-14	Up	26.9817	22.9693	23.4073	11.7484	12.9555	13.6518	LOC100852987		PREDICTED: uncharacterized protein LOC100852987 [Vitis vinifera]
VIT_201s0011g00030	199.66	132.852	266.469	2.00635	1.00457	1.68509e-09	6.73142e-09	Up	3.63111	5.0427	4.55176	2.182	2.43125	2.31413	LOC100259472	ACR4 {ECO:0000303|PubMed:12481063}; At1g69040 {ECO:0000312|Araport:AT1G69040}; F4N2.2 {ECO:0000312|EMBL:AAF27052.1}	PREDICTED: LOW QUALITY PROTEIN: uncharacterized protein LOC100259472 [Vitis vinifera]	GO:0009506	plasmodesma
VIT_201s0011g00130	329.27	210.867	447.673	2.12341	1.08639	6.31048e-16	3.4803e-15	Up	2.79023	2.4327	2.69825	1.1019	1.53938	1.27983	LOC100245772	SPL6; At1g69170; F23O10.24, F4N2.13	PREDICTED: squamosa promoter-binding-like protein 6 isoform X1 [Vitis vinifera]	GO:0003677,GO:0003700,GO:0005634,GO:0006351,GO:0006355,GO:0010468,GO:0042742,GO:0046872	DNA binding|DNA binding transcription factor activity|nucleus|transcription, DNA-templated|regulation of transcription, DNA-templated|regulation of gene expression|defense response to bacterium|metal ion binding
VIT_201s0011g00560	271.51	425.541	117.478	0.275921	-1.85767	1.05107e-32	1.0072e-31	Down	3.91439	2.48569	3.39953	12.5557	13.1995	11.5232	LOC100261607	PCAP1; Synonyms=MDP25; At4g20260; F1C12.180	PREDICTED: plasma membrane-associated cation-binding protein 1 [Vitis vinifera]	GO:0005507,GO:0005509,GO:0005516,GO:0005546,GO:0005547,GO:0005773,GO:0005881,GO:0005886,GO:0006499,GO:0008017,GO:0009409,GO:0009414,GO:0009506,GO:0009507,GO:0009735,GO:0010350,GO:0031115,GO:0031117,GO:0035865,GO:0042742,GO:0043325,GO:0043622,GO:0043657,GO:0046658,GO:0051511,GO:0051592,GO:0071219,GO:0071280,GO:0071281,GO:0071286,GO:0071325,GO:0071472,GO:0072709,GO:0075733,GO:0080025,GO:0090332	copper ion binding|calcium ion binding|calmodulin binding|phosphatidylinositol-4,5-bisphosphate binding|phosphatidylinositol-3,4,5-trisphosphate binding|vacuole|cytoplasmic microtubule|plasma membrane|N-terminal protein myristoylation|microtubule binding|response to cold|response to water deprivation|plasmodesma|chloroplast|response to cytokinin|cellular response to magnesium starvation|negative …
VIT_201s0011g00660	44.1248	62.2985	25.9511	0.416302	-1.2643	0.000451734	0.00111793	Down	0.368894	0.3394	0.158852	0.867808	0.67514	0.641335	LOC100256055	PCMP-H12; Synonyms=OTP82 {ECO:0000303|PubMed:19845878}; At1g08070; T6D22.15	PREDICTED: pentatricopeptide repeat-containing protein At1g08070 [Vitis vinifera]
VIT_201s0011g00670	87.5658	133.149	41.9823	0.315208	-1.66563	1.0384e-11	4.68845e-11	Down	0.273784	0.233641	0.216753	0.781208	0.903923	0.727278	LOC100256055	PCMP-H12; Synonyms=OTP82 {ECO:0000303|PubMed:19845878}; At1g08070; T6D22.15	PREDICTED: pentatricopeptide repeat-containing protein At1g08070 [Vitis vinifera]
VIT_201s0011g00710	34.44	48.7784	20.1016	0.412264	-1.27836	0.000807023	0.00192844	Down	0.20657	0.316757	0.228735	0.68531	0.525437	0.705431	LOC100245765	ZAT9; At3g60580; T8B10.240	PREDICTED: uncharacterized protein LOC100245765 [Vitis vinifera]	GO:0003700,GO:0005634,GO:0006351,GO:0006355,GO:0044212,GO:0046872	DNA binding transcription factor activity|nucleus|transcription, DNA-templated|regulation of transcription, DNA-templated|transcription regulatory region DNA binding|metal ion binding
VIT_201s0011g00740	19.3605	28.4911	10.2298	0.359237	-1.47699	0.00463431	0.00984911	Down	0.138928	0.177244	0.0957195	0.268162	0.455086	0.483062	LOC100252667	At3g02090 {ECO:0000312|Araport:AT3G02090}; F1C9.12 {ECO:0000312|EMBL:AAF14827.1}	PREDICTED: probable mitochondrial-processing peptidase subunit beta isoform X1 [Vitis vinifera]	GO:0004222,GO:0005618,GO:0005730,GO:0005739,GO:0005741,GO:0005743,GO:0005750,GO:0005758,GO:0005759,GO:0005774,GO:0006122,GO:0008270,GO:0009060,GO:0009507,GO:0016020,GO:0016485,GO:0016491	metalloendopeptidase activity|cell wall|nucleolus|mitochondrion|mitochondrial outer membrane|mitochondrial inner membrane|mitochondrial respiratory chain complex III|mitochondrial intermembrane space|mitochondrial matrix|vacuolar membrane|mitochondrial electron transport, ubiquinol to cytochrome c|zinc ion binding|aerobic respiration|chloroplast|membrane|protein processing|oxidoreductase activity
VIT_201s0011g00930	31.1586	20.3614	41.9558	2.06063	1.04309	0.00694458	0.0142946	Up	1.23709	1.32969	1.01469	0.596966	0.555516	0.673017	LOC100262788	FKBP13 {ECO:0000303|PubMed:12424338}; Synonyms=FKBP22-1 {ECO:0000305|PubMed:15047905}, FKBPK; At5g45680 {ECO:0000312|Araport:AT5G45680}; MRA19.7 {ECO:0000312|EMBL:BAB09210.1}	PREDICTED: peptidyl-prolyl cis-trans isomerase FKBP13, chloroplastic [Vitis vinifera]	GO:0003755,GO:0005528,GO:0009507,GO:0009543,GO:0031977,GO:0061077	peptidyl-prolyl cis-trans isomerase activity|FK506 binding|chloroplast|chloroplast thylakoid lumen|thylakoid lumen|chaperone-mediated protein folding
VIT_201s0011g01050	5233.98	3006	7461.97	2.48245	1.31177	0	0	Up	62.9988	63.1598	63.4489	26.0805	26.981	27.1685	LOC100252664	VSR6; Synonyms=BP80D, ELP6; At1g30900; F17F8.23	unnamed protein product, partial [Vitis vinifera]	GO:0000139,GO:0005509,GO:0015031,GO:0016021,GO:0030665,GO:0031902	Golgi membrane|calcium ion binding|protein transport|integral component of membrane|clathrin-coated vesicle membrane|late endosome membrane
VIT_201s0011g01300	19.4023	2.26327	36.5413	16.1482	4.0133	1.9102e-08	7.09476e-08	Up	0.575923	0.477281	0.302326	0.0247036	0.0508162	0.0127144	LOC100242282	QRT3; At4g20050; F18F4.150	PREDICTED: polygalacturonase QRT3 isoform X1 [Vitis vinifera]	GO:0004650,GO:0005576,GO:0005618,GO:0008152,GO:0009556,GO:0010584,GO:0071555	polygalacturonase activity|extracellular region|cell wall|metabolic process|microsporogenesis|pollen exine formation|cell wall organization
VIT_201s0011g01410	44.1386	62.3382	25.9391	0.415961	-1.26548	0.000332635	0.000836124	Down	0.530351	0.446124	0.447434	1.26134	1.52293	0.809131	LOC100268160		unnamed protein product, partial [Vitis vinifera]
VIT_201s0011g01530	34.654	22.925	46.383	2.02266	1.01625	0.00631143	0.0130986	Up	3.52516	3.45953	4.03453	2.13625	2.19717	1.38454	LOC100252459		unnamed protein product, partial [Vitis vinifera]
VIT_201s0011g01770	12.6217	5.82652	19.417	3.33592	1.73809	0.00796231	0.0162111	Up	3.17756	5.19734	3.54458	0.817787	2.10277	0.841798	LOC100249170					vvi00562,vvi04070	Inositol phosphate metabolism|Phosphatidylinositol signaling system
VIT_201s0011g01810	472.254	164.423	780.086	4.74344	2.24593	2.37496e-86	5.70646e-85	Up	31.1304	29.564	34.0222	7.44031	6.57117	6.95116	LOC100244000
VIT_201s0011g01860	17.6888	26.5027	8.87498	0.334769	-1.57876	0.00408568	0.00876627	Down	0.840624	0.742478	0.579179	2.10937	3.17085	1.50321			unnamed protein product, partial [Vitis vinifera]
VIT_201s0011g01920	451.976	639.212	264.74	0.414138	-1.27182	2.55941e-28	2.16397e-27	Down	6.69811	5.6782	7.61883	16.8276	16.1951	17.6842	LOC100854077	EXL7; At2g35150; T4C15.11	PREDICTED: protein EXORDIUM-like 7 [Vitis vinifera]	GO:0005615,GO:0048046	extracellular space|apoplast
VIT_201s0011g02260	23.1044	14.8191	31.3897	2.11576	1.08118	0.0261463	0.0482468	Up	0.304948	0.219466	0.4002	0.235447	0.110991	0.111082	LOC100244078	YSL7; At1g65730; F1E22.10	PREDICTED: probable metal-nicotianamine transporter YSL7 [Vitis vinifera]	GO:0005886,GO:0016021,GO:0022857	plasma membrane|integral component of membrane|transmembrane transporter activity
VIT_201s0011g02560	133.998	178.96	89.0366	0.49745	-1.00738	8.10592e-08	2.86581e-07	Down	7.99907	7.399	8.3257	17.7471	15.7891	16.5327			unnamed protein product, partial [Vitis vinifera]
VIT_201s0011g02570	257.87	75.3123	440.427	5.84854	2.54808	2.99134e-62	5.0945e-61	Up	40.311	39.2926	36.542	6.67438	6.68407	7.50314			unnamed protein product, partial [Vitis vinifera]
VIT_201s0011g02600	16.0632	29.066	3.06038	0.105503	-3.24465	2.0918e-06	6.6581e-06	Down	0.0502461	0.147932	0.247278	1.64876	1.2469	1.54742			unnamed protein product, partial [Vitis vinifera]
VIT_201s0011g02730	50.3159	67.2123	33.4195	0.497256	-1.00794	0.00229473	0.00512673	Down	0.380091	0.373015	0.473874	0.89262	0.591091	1.10763	LOC100255890	ABCG21; Synonyms=WBC21; At3g25620; T5M7.6	PREDICTED: ABC transporter G family member 21 [Vitis vinifera]	GO:0005524,GO:0005886,GO:0016021,GO:0042626	ATP binding|plasma membrane|integral component of membrane|ATPase activity, coupled to transmembrane movement of substances
VIT_201s0011g02740	1521.09	2138.55	903.627	0.422607	-1.24261	3.54293e-88	8.72587e-87	Down	5.21169	5.76866	5.4824	12.966	13.7102	14.2523	LOC100247335	PPC4; At1g68750; F14K14.14, F24J5.1	PREDICTED: phosphoenolpyruvate carboxylase 4 isoform X1 [Vitis vinifera]	GO:0005829,GO:0006099,GO:0008964,GO:0015977,GO:0015979	cytosol|tricarboxylic acid cycle|phosphoenolpyruvate carboxylase activity|carbon fixation|photosynthesis	vvi00620,vvi00710	Pyruvate metabolism|Carbon fixation in photosynthetic organisms
VIT_201s0011g02750	1545.91	532.003	2559.82	4.81197	2.26663	9.38693e-291	8.7795e-289	Up	77.0568	74.9329	74.5818	15.9466	16.3408	17.1734	LOC100250719	NUDT1; Synonyms=NUDX1; At1g68760; F14K14.13	PREDICTED: nudix hydrolase 1 [Vitis vinifera]	GO:0000210,GO:0005829,GO:0006203,GO:0006974,GO:0008413,GO:0019177,GO:0035539,GO:0046872	NAD+ diphosphatase activity|cytosol|dGTP catabolic process|cellular response to DNA damage stimulus|8-oxo-7,8-dihydroguanosine triphosphate pyrophosphatase activity|dihydroneopterin triphosphate pyrophosphohydrolase activity|8-oxo-7,8-dihydrodeoxyguanosine triphosphate pyrophosphatase activity|metal ion binding
VIT_201s0011g02780	402.945	182.175	623.716	3.42323	1.77536	5.75956e-42	6.85754e-41	Up	18.385	18.1714	22.6761	6.45222	6.53864	5.17659	LOC100262757	MIZ1; At2g41660; T32G6.18	PREDICTED: protein MIZU-KUSSEI 1 [Vitis vinifera]	GO:0005737,GO:0005783,GO:0005789,GO:0009658,GO:0010274,GO:0016020,GO:0032541	cytoplasm|endoplasmic reticulum|endoplasmic reticulum membrane|chloroplast organization|hydrotropism|membrane|cortical endoplasmic reticulum
VIT_201s0011g02840	30.3836	52.2778	8.48928	0.162733	-2.61942	1.77301e-07	6.11368e-07	Down	0.0150624	0.162602	0.19273	0.988508	0.732622	0.673366	LOC100264480	CYB561D; At1g26100; F14G11.7, F28B23.22	PREDICTED: probable transmembrane ascorbate ferrireductase 4 [Vitis vinifera]	GO:0016021,GO:0016491,GO:0046872,GO:0055114	integral component of membrane|oxidoreductase activity|metal ion binding|oxidation-reduction process
VIT_201s0011g02940	2.75999	5.51999	0	0.0341221	-4.87315	0.00510873	0.0107794	Down	0	0	0	0.00685511	0.0493543	0.0635074	LOC100250878	BHLH30; Synonyms=EN53; At1g68810; F14K14.8, T6L1.1	PREDICTED: transcription factor bHLH30 [Vitis vinifera]	GO:0003677,GO:0003700,GO:0005634,GO:0006351,GO:0006355,GO:0046983	DNA binding|DNA binding transcription factor activity|nucleus|transcription, DNA-templated|regulation of transcription, DNA-templated|protein dimerization activity
VIT_201s0011g02960	933.24	1409.32	457.162	0.324372	-1.62428	2.74515e-80	6.05592e-79	Down	5.68228	5.0964	5.8398	16.9	19.81	17.1096	LAR1	LAR	leucoanthocyanidin reductase 1 [Vitis vinifera]	GO:0010023,GO:0033788	proanthocyanidin biosynthetic process|leucoanthocyanidin reductase activity	vvi00941	Flavonoid biosynthesis
VIT_201s0011g03020	89.7672	129.995	49.5398	0.380946	-1.39234	5.28832e-06	1.623e-05	Down	0.711648	0.604585	0.20909	1.24038	1.37064	1.59335	LOC100250816	POT5; Synonyms=HAK5; At4g13420; T9E8.160	PREDICTED: potassium transporter 5 [Vitis vinifera]	GO:0005886,GO:0009674,GO:0010107,GO:0015079,GO:0016020,GO:0016021	plasma membrane|potassium:sodium symporter activity|potassium ion import|potassium ion transmembrane transporter activity|membrane|integral component of membrane
VIT_201s0011g03250	257.587	149.853	365.321	2.43724	1.28525	4.70152e-20	3.06316e-19	Up	8.10926	8.24728	7.62495	3.80386	3.14786	3.37547	LOC100853290	PCR6; At1g49030; F27J15.18	PREDICTED: protein PLANT CADMIUM RESISTANCE 7-like [Vitis vinifera]	GO:0016021	integral component of membrane
VIT_201s0011g03360	1897.5	1221.52	2573.47	2.10667	1.07497	2.27495e-65	4.116e-64	Up	33.8312	35.5789	35.0218	18.204	15.5123	18.335	LOC100266408		PREDICTED: uncharacterized protein LOC100266408 isoform X1 [Vitis vinifera]
VIT_201s0011g03390	127.338	53.0777	201.598	3.80079	1.9263	9.4252e-20	6.07604e-19	Up	1.85574	1.8212	1.82655	0.372746	0.542338	0.608289	LOC100256114	At4g39670 {ECO:0000312|Araport:AT4G39670}; T19P19.60 {ECO:0000312|EMBL:CAA18753.1}	unnamed protein product, partial [Vitis vinifera]	GO:0005634,GO:0005737,GO:0120013	nucleus|cytoplasm|intermembrane lipid transfer activity
VIT_201s0011g03430	31.6324	9.03505	54.2298	5.99696	2.58423	2.59088e-09	1.02271e-08	Up	2.13149	2.21249	2.09795	0.474722	0.284818	0.366495	LOC100249140		PREDICTED: protein NIM1-INTERACTING 2 [Vitis vinifera]
VIT_201s0011g03450	1208.54	2042.39	374.695	0.183492	-2.44621	5.44728e-186	2.89422e-184	Down	2.80796	3.47664	2.57899	17.1738	17.2503	16.3157	LOC100262991	XYL1 {ECO:0000312|EMBL:AAD37363.1}; Synonyms=AXY3; At1g68560; F24J5.20	PREDICTED: alpha-xylosidase 1 [Vitis vinifera]	GO:0005618,GO:0009044,GO:0009505,GO:0009506,GO:0009507,GO:0010411,GO:0030246,GO:0045493,GO:0046556,GO:0046686,GO:0048046,GO:0061634,GO:0071555,GO:0080176	cell wall|xylan 1,4-beta-xylosidase activity|plant-type cell wall|plasmodesma|chloroplast|xyloglucan metabolic process|carbohydrate binding|xylan catabolic process|alpha-L-arabinofuranosidase activity|response to cadmium ion|apoplast|alpha-D-xyloside xylohydrolase|cell wall organization|xyloglucan 1,6-alpha-xylosidase activity
VIT_201s0011g03530	153.358	29.1152	277.6	9.53929	3.25388	4.21498e-45	5.31783e-44	Up	7.52183	5.438	6.01098	0.568919	0.678767	0.843297	LOC100259299	LBD41; Synonyms=ASL38; At3g02550; F16B3.18	PREDICTED: LOB domain-containing protein 42 [Vitis vinifera]	GO:0006355	regulation of transcription, DNA-templated
VIT_201s0011g03550	139.591	219.899	59.2839	0.269693	-1.89061	1.51947e-18	9.31774e-18	Down	0.943456	1.31682	1.34133	5.34184	3.76684	4.91549	LOC100249076	CLE27; At3g25905; MPE11	PREDICTED: CLAVATA3/ESR (CLE)-related protein 27 [Vitis vinifera]	GO:0005615,GO:0007275,GO:0045168	extracellular space|multicellular organism development|cell-cell signaling involved in cell fate commitment
VIT_201s0011g03640	69.6692	32.9652	106.373	3.22726	1.69031	1.4124e-09	5.66714e-09	Up	2.55226	3.05266	2.5906	0.84673	1.13478	0.686707	LOC100247527		PREDICTED: adenylate isopentenyltransferase [Vitis vinifera]	GO:0005524,GO:0008033,GO:0009824,GO:0034265	ATP binding|tRNA processing|AMP dimethylallyltransferase activity|isopentenyl adenine biosynthetic process	vvi00908	Zeatin biosynthesis
VIT_201s0011g03730	263.36	91.4806	435.239	4.75904	2.25067	4.54623e-47	5.98253e-46	Up	6.60634	8.59711	7.62473	1.5896	1.63493	1.81608	LOC100259502	MYB62 {ECO:0000303|PubMed:9839469}; At1g68320 {ECO:0000312|Araport:AT1G68320}; T22E19.5 {ECO:0000312|EMBL:AAG52612.1}	unnamed protein product, partial [Vitis vinifera]	GO:0000981,GO:0001135,GO:0003700,GO:0005634,GO:0006351,GO:0006357,GO:0009686,GO:0009740,GO:0009751,GO:0010015,GO:0010373,GO:0016036,GO:0030154,GO:0043565,GO:0044212,GO:0045892,GO:0055062	RNA polymerase II transcription factor activity, sequence-specific DNA binding|transcription factor activity, RNA polymerase II transcription factor recruiting|DNA binding transcription factor activity|nucleus|transcription, DNA-templated|regulation of transcription from RNA polymerase II promoter|gibberellin biosynthetic process|gibberellic acid mediated signaling pathway|response to salicylic a…
VIT_201s0011g03740	3767.49	1362.75	6172.23	4.52957	2.17937	0	0	Up	65.0704	64.1489	59.4881	13.8877	14.954	14.9243	LOC100245668	OVA9 {ECO:0000303|PubMed:16297076}; At1g25350 {ECO:0000312|Araport:AT1G25350}; F4F7.26 {ECO:0000312|EMBL:AAG28806.2}	PREDICTED: glutamine--tRNA ligase [Vitis vinifera]	GO:0004819,GO:0005524,GO:0005829,GO:0006425	glutamine-tRNA ligase activity|ATP binding|cytosol|glutaminyl-tRNA aminoacylation	vvi00970	Aminoacyl-tRNA biosynthesis
VIT_201s0011g03770	34.925	57.5687	12.2813	0.213347	-2.22873	7.58284e-08	2.68928e-07	Down	0.63298	0.56943	0.67494	2.69813	2.46092	4.08741	LOC100266460		PREDICTED: uncharacterized protein LOC100266460 [Vitis vinifera]
VIT_201s0011g03860	73.0344	109.233	36.8354	0.33723	-1.56819	8.04039e-08	2.84353e-07	Down	0.332005	0.387467	0.238462	0.952607	1.28261	0.748803	LOC100267893	At1g68400; T2E12.5	PREDICTED: probable leucine-rich repeat receptor-like protein kinase At1g68400 [Vitis vinifera]
VIT_201s0011g03890	172.82	46.8176	298.821	6.37942	2.67343	7.63834e-43	9.22059e-42	Up	4.03407	3.76718	4.2866	0.767888	0.512669	0.70723	LOC100247375	LRK10L-2.1 {ECO:0000303|PubMed:12805585}; At5g38260 {ECO:0000312|Araport:AT5G38260}; MXA21.5 {ECO:0000312|EMBL:BAB11292.1}	unnamed protein product, partial [Vitis vinifera]
VIT_201s0011g03900	21.5524	5.49197	37.6129	6.84503	2.77506	3.5554e-06	1.10768e-05	Up	1.45094	0.991665	0.38253	0.150034	0.154313	0.128699	LOC100247375	LRK10 {ECO:0000312|EMBL:AAC49629.1}	hypothetical protein VITISV_039936 [Vitis vinifera]	GO:0004674,GO:0005524,GO:0005886,GO:0016021	protein serine/threonine kinase activity|ATP binding|plasma membrane|integral component of membrane
VIT_201s0011g03960	378.141	77.0517	679.229	8.82397	3.14143	7.82621e-93	2.02908e-91	Up	8.60972	8.12398	8.37382	0.689368	0.962252	1.34319	LOC100259351	LRK10L-1.1 {ECO:0000303|PubMed:12805585}; Synonyms=LRK10L4 {ECO:0000303|PubMed:25510357}; At1g25390 {ECO:0000312|Araport:AT1G25390}; F2J7.14 {ECO:0000312|EMBL:AAG50813.1}	hypothetical protein VITISV_005934 [Vitis vinifera]
VIT_201s0011g04010	219.394	43.5509	395.237	9.06575	3.18043	4.04799e-64	7.14124e-63	Up	4.35315	4.51994	4.90014	0.684739	0.501342	0.406181	LOC100250861	ntpR; EHR_08225	PREDICTED: uncharacterized protein LOC100250861 isoform X1 [Vitis vinifera]	GO:0006541,GO:0016787	glutamine metabolic process|hydrolase activity
VIT_201s0011g04080	142.998	268.594	17.4016	0.0647733	-3.94846	2.13788e-51	3.04907e-50	Down	0.170255	0.127771	0.207006	2.60005	3.02214	2.56694	LOC100252628	RHG1A {ECO:0000303|PubMed:9781696}; At5g42940 {ECO:0000312|Araport:AT5G42940}; MBD2.14 {ECO:0000312|EMBL:BAB09196.1}	PREDICTED: uncharacterized protein LOC100252628 isoform X1 [Vitis vinifera]	GO:0043161,GO:0046872,GO:0061630	proteasome-mediated ubiquitin-dependent protein catabolic process|metal ion binding|ubiquitin protein ligase activity
VIT_201s0011g04190	75.2179	105.447	44.9884	0.426818	-1.22831	3.5056e-05	9.86396e-05	Down	1.31601	1.25237	2.62986	3.57936	4.19605	5.03145			PREDICTED: uncharacterized protein LOC105135548 [Populus euphratica]
VIT_201s0011g04220	59.9931	89.309	30.6773	0.343684	-1.54085	4.56743e-07	1.5295e-06	Down	0.439699	0.591334	0.416752	1.11591	1.74585	1.56931	LOC104882333	APRR6; At1g68210; T22E19.16	PREDICTED: two-component response regulator-like PRR95 [Vitis vinifera]	GO:0000160,GO:0003677,GO:0005634,GO:0006351,GO:0006355	phosphorelay signal transduction system|DNA binding|nucleus|transcription, DNA-templated|regulation of transcription, DNA-templated	vvi04075	Plant hormone signal transduction
VIT_201s0011g04240	34.6536	47.147	22.1603	0.470042	-1.08914	0.00791755	0.0161287	Down	0.329542	0.247311	0.667794	1.04768	0.769683	0.962891	LOC100256160	At1g68190; T22E19.18	PREDICTED: putative zinc finger protein At1g68190 isoform X1 [Vitis vinifera]	GO:0003700,GO:0005634,GO:0006355,GO:0008270	DNA binding transcription factor activity|nucleus|regulation of transcription, DNA-templated|zinc ion binding
VIT_201s0011g04280	113.283	65.1987	161.367	2.47371	1.30668	1.12445e-09	4.53992e-09	Up	1.7207	1.64697	1.59954	0.840585	0.706407	0.559257	LOC100257616	LRK10 {ECO:0000312|EMBL:AAC49629.1}	PREDICTED: probable receptor-like protein kinase At1g67000 [Ricinus communis]	GO:0004674,GO:0005524,GO:0005886,GO:0016021	protein serine/threonine kinase activity|ATP binding|plasma membrane|integral component of membrane
VIT_201s0011g04330	1334.7	1780.98	888.421	0.498763	-1.00357	1.18722e-37	1.28942e-36	Down	45.5553	40.6705	46.1544	103.514	88.194	86.887	LOC100252483		unnamed protein product, partial [Vitis vinifera]			vvi03015	mRNA surveillance pathway
VIT_201s0011g04550	3995.24	6257.43	1733.05	0.276968	-1.85221	0	0	Down	54.9591	57.5227	60.678	230.402	214.111	212.025	LOC100262828		PREDICTED: uncharacterized protein LOC100262828 [Vitis vinifera]
VIT_201s0011g04650	9452.08	13582.4	5321.73	0.391796	-1.35183	0	0	Down	270.207	263.339	268.772	729.12	708.188	713.213	LOC100242324		PREDICTED: uncharacterized protein LOC100242324 [Vitis vinifera]
VIT_201s0011g04660	253.655	350.378	156.933	0.447884	-1.1588	1.08844e-14	5.69615e-14	Down	5.94045	5.144	6.57309	13.34	12.4486	15.6217	LOC104881294		PREDICTED: uncharacterized protein LOC104881294 [Vitis vinifera]
VIT_201s0011g04710	5.99411	10.2899	1.69834	0.165297	-2.59687	0.0183002	0.0348893	Down	0	0.0120925	0.048512	0.237839	0.0978489	0.0489645	LOC100249220	HIPP37 {ECO:0000303|PubMed:21072340, ECO:0000303|PubMed:23368984}; At1g23000 {ECO:0000312|Araport:AT1G23000}; F19G10.6 {ECO:0000312|EMBL:AAB72166.1}	PREDICTED: uncharacterized protein DDB_G0280315 [Vitis vinifera]	GO:0005737,GO:0030001,GO:0046914,GO:0046916	cytoplasm|metal ion transport|transition metal ion binding|cellular transition metal ion homeostasis
VIT_201s0011g04760	2111.37	2951.97	1270.78	0.430465	-1.21603	2.85189e-129	1.03778e-127	Down	19.6008	18.7657	18.5621	45.3083	46.6465	46.9457	MYBC2-L1	MYB308 {ECO:0000303|PubMed:1840903}	unnamed protein product, partial [Vitis vinifera]	GO:0003677,GO:0005634,GO:0006351,GO:0006355	DNA binding|nucleus|transcription, DNA-templated|regulation of transcription, DNA-templated
VIT_201s0011g04780	3440.94	434.195	6447.68	14.8487	3.89226	1.36543e-307	1.39843e-305	Up	123.148	132.346	133.781	9.49045	10.092	7.94774	LOC100256093	At1g66480; F28G11.8	PREDICTED: uncharacterized protein At1g66480 [Vitis vinifera]	GO:0005886	plasma membrane
VIT_201s0011g04805	58.5323	6.80177	110.263	16.2365	4.02116	1.62673e-22	1.15277e-21	Up	5.05369	3.77094	4.52198	0.161236	0.456043	0.248954			hypothetical protein VITISV_030157 [Vitis vinifera]
VIT_201s0011g04840	634.898	355.16	914.635	2.57539	1.36479	1.92082e-43	2.34244e-42	Up	24.0829	23.9747	28.4789	10.3394	9.83167	11.0446	LOC104880977		hypothetical protein VITISV_039819 [Vitis vinifera]
VIT_201s0011g04910	88.5652	119.492	57.6385	0.482322	-1.05193	3.14033e-05	8.87257e-05	Down	0.792061	0.655383	1.14647	2.06845	1.92703	1.65089	LOC100257846	SCPL50; At1g15000; T15D22.4, T15D22.7	PREDICTED: serine carboxypeptidase-like 50 [Vitis vinifera]	GO:0004185,GO:0005576,GO:0005773,GO:0051603	serine-type carboxypeptidase activity|extracellular region|vacuole|proteolysis involved in cellular protein catabolic process
VIT_201s0011g05150	181.98	341.754	22.2061	0.0648944	-3.94576	2.50978e-64	4.44843e-63	Down	0.737063	0.401856	0.61799	10.0906	9.37577	8.9224	LOC100267971	MLP28; At1g70830; F15H11.8	PREDICTED: MLP-like protein 34 [Vitis vinifera]	GO:0006952,GO:0009607	defense response|response to biotic stimulus
VIT_201s0011g05170	11.1657	21.9927	0.338704	0.0166722	-5.90641	7.57801e-06	2.2842e-05	Down	0	0.0290354	0	0.542526	0.910419	0.529063	LOC100262819	MLP28; At1g70830; F15H11.8	PREDICTED: MLP-like protein 31 [Vitis vinifera]	GO:0006952,GO:0009607	defense response|response to biotic stimulus
VIT_201s0011g05290	64.2583	95.061	33.4556	0.351844	-1.50699	7.85773e-08	2.78241e-07	Down	0.505546	0.375453	0.443798	1.1868	1.31559	1.45241	LOC100264607	ndhL {ECO:0000303|PubMed:21785130}; Synonyms=CRR23 {ECO:0000303|PubMed:18388109}, NDH-L {ECO:0000305}; At1g70760 {ECO:0000312|Araport:AT1G70760}; F15H11.1 {ECO:0000312|EMBL:AAD55491.1}, F5A18.6 {ECO:0000312|EMBL:AAG52336.1}	PREDICTED: uncharacterized protein LOC100259429 [Vitis vinifera]	GO:0009535,GO:0009773,GO:0010258,GO:0010598,GO:0016021,GO:0016655,GO:0042651,GO:0048038	chloroplast thylakoid membrane|photosynthetic electron transport in photosystem I|NADH dehydrogenase complex (plastoquinone) assembly|NAD(P)H dehydrogenase complex (plastoquinone)|integral component of membrane|oxidoreductase activity, acting on NAD(P)H, quinone or similar compound as acceptor|thylakoid membrane|quinone binding
VIT_201s0011g05390	40.698	76.6361	4.75992	0.0622676	-4.00538	2.62612e-15	1.41254e-14	Down	0.029719	0.0874974	0.292515	2.03644	2.50752	2.39147	LOC100252606		hypothetical protein VITISV_026597 [Vitis vinifera]	GO:0004857,GO:0046910,GO:0048046,GO:0071669	enzyme inhibitor activity|pectinesterase inhibitor activity|apoplast|plant-type cell wall organization or biogenesis
VIT_201s0011g05490	50.2047	73.7217	26.6876	0.361613	-1.46748	2.68711e-05	7.65995e-05	Down	0.614378	0.226103	0.347709	1.02283	1.2502	1.17493	LOC100268116	SKIP28; Synonyms=MEE11; At2g01620; T8O11.21	PREDICTED: F-box protein SKIP28 [Vitis vinifera]	GO:0009793,GO:0016567	embryo development ending in seed dormancy|protein ubiquitination
VIT_201s0011g05610	125.059	189.531	60.5869	0.319956	-1.64405	2.9308e-12	1.36465e-11	Down	1.21406	2.54393	2.00237	5.32018	6.87245	6.74768	LOC100242160	PXG4; Synonyms=CLO4; At1g70670; F5A18.15	PREDICTED: probable peroxygenase 4 isoform X2 [Vitis vinifera]	GO:0005811,GO:0009737,GO:0009819,GO:0046872,GO:1990137	lipid droplet|response to abscisic acid|drought recovery|metal ion binding|plant seed peroxidase activity	vvi00073	Cutin, suberine and wax biosynthesis
VIT_201s0011g05670	71.5265	112.683	30.3699	0.269416	-1.89209	1.49243e-11	6.67977e-11	Down	0.408596	0.336314	0.415141	1.74273	1.24293	1.53202	LOC100254156	NUDT18; Synonyms=NUDX18; At1g14860; F10B6.26	PREDICTED: nudix hydrolase 18, mitochondrial [Vitis vinifera]	GO:0005634,GO:0005737,GO:0005739,GO:0016818,GO:0046872	nucleus|cytoplasm|mitochondrion|hydrolase activity, acting on acid anhydrides, in phosphorus-containing anhydrides|metal ion binding
VIT_201s0011g05870	2730.62	1493.07	3968.17	2.65788	1.41028	5.28278e-202	3.16324e-200	Up	23.1251	24.5188	24.3259	9.33806	9.42421	9.68062	LOC100268011	RDR1; Synonyms=RDRP1; At1g14790; F10B6.19	PREDICTED: probable RNA-dependent RNA polymerase 1 [Vitis vinifera]	GO:0003723,GO:0003968,GO:0006952,GO:0009615,GO:0009751,GO:0010025,GO:0030422,GO:0060148	RNA binding|RNA-directed 5'-3' RNA polymerase activity|defense response|response to virus|response to salicylic acid|wax biosynthetic process|production of siRNA involved in RNA interference|positive regulation of posttranscriptional gene silencing
VIT_201s0011g05900	577.515	297.003	858.027	2.8889	1.53052	4.41705e-59	7.18215e-58	Up	18.9109	17.4977	18.4613	6.49544	6.96544	6.48886	LOC100259463	At5g37990; K18L3.150	PREDICTED: probable S-adenosylmethionine-dependent methyltransferase At5g37990 [Vitis vinifera]	GO:0008168,GO:0046872	methyltransferase activity|metal ion binding
VIT_201s0011g05910	134.187	52.1009	216.273	4.15375	2.05442	9.36389e-23	6.68799e-22	Up	4.73086	4.81474	4.18216	0.866658	1.30445	1.30552	LOC100265597	At5g37990; K18L3.150	unnamed protein product, partial [Vitis vinifera]	GO:0008168,GO:0046872	methyltransferase activity|metal ion binding
VIT_201s0011g05920	549.08	226.947	871.212	3.83979	1.94103	2.20292e-80	4.86922e-79	Up	16.3346	18.2832	17.1266	4.35161	4.96398	4.84587	LOC100249254	At5g37990; K18L3.150	PREDICTED: probable S-adenosylmethionine-dependent methyltransferase At5g37990 [Vitis vinifera]	GO:0008168,GO:0046872	methyltransferase activity|metal ion binding
VIT_201s0011g06080	757.899	300.309	1215.49	4.04789	2.01717	2.6877e-96	7.2163e-95	Up	12.3251	10.9672	13.5306	2.9763	3.38287	3.1987	LOC100264487	At1g34300; F23M19.5	PREDICTED: G-type lectin S-receptor-like serine/threonine-protein kinase At1g34300 [Vitis vinifera]
VIT_201s0011g06310	19.0955	11.2864	26.9046	2.38268	1.25258	0.0185221	0.0352826	Up	0.158282	0.228435	0.339076	0.143774	0.110906	0.064748	LOC100247486	IP5P9 {ECO:0000305}; At2g01900 {ECO:0000312|Araport:AT2G01900}; T23K3.9 {ECO:0000312|EMBL:AAD21781.1}	PREDICTED: type I inositol 1,4,5-trisphosphate 5-phosphatase CVP2 [Vitis vinifera]	GO:0004439,GO:0034485,GO:0034595,GO:0046856,GO:0071472,GO:2000369,GO:2000377	phosphatidylinositol-4,5-bisphosphate 5-phosphatase activity|phosphatidylinositol-3,4,5-trisphosphate 5-phosphatase activity|phosphatidylinositol phosphate 5-phosphatase activity|phosphatidylinositol dephosphorylation|cellular response to salt stress|regulation of clathrin-dependent endocytosis|regulation of reactive oxygen species metabolic process
VIT_201s0011g06320	37.0065	17.4822	56.5309	3.23704	1.69468	2.0702e-05	5.96981e-05	Up	0.59522	1.0185	0.886294	0.176755	0.378742	0.257755	LOC100242351	Os03g0237900, LOC_Os03g13480; OJ1081D05.11, OsJ_009690	unnamed protein product, partial [Vitis vinifera]	GO:0007049,GO:0051301	cell cycle|cell division
VIT_201s0011g06450	104.907	23.9294	185.884	7.77116	2.95813	1.99274e-29	1.75024e-28	Up	4.14686	4.31975	4.01321	0.514247	0.367939	0.805526	LOC100247586	COR2	PREDICTED: non-functional NADPH-dependent codeinone reductase 2 [Vitis vinifera]	GO:0005829,GO:0016491	cytosol|oxidoreductase activity
VIT_201s0011g06500	671.806	148.559	1195.05	8.04083	3.00734	1.35453e-167	6.52309e-166	Up	21.9549	18.8853	20.1365	2.90562	2.76129	2.2913	LOC100233130	GALUR; Synonyms=AKR2	unnamed protein product, partial [Vitis vinifera]	GO:0019853,GO:0102098	L-ascorbic acid biosynthetic process|D-galacturonate reductase activity	vvi00053	Ascorbate and aldarate metabolism
VIT_201s0011g06560	1538.05	1017.42	2058.69	2.02364	1.01695	5.15933e-67	9.57183e-66	Up	13.2677	14.2318	14.0952	6.99791	7.34974	7.24493	LOC100257576	HAK17; Os09g0448200, LOC_Os09g27580; OJ1596_C06.35-1, OJ1596_C06.35-2, OsJ_29574, P0047B10.17-1, P0047B10.17-2	PREDICTED: probable potassium transporter 17 isoform X1 [Vitis vinifera]	GO:0015079,GO:0016020,GO:0016021	potassium ion transmembrane transporter activity|membrane|integral component of membrane
VIT_201s0011g06580	344.38	480.931	207.83	0.432128	-1.21047	2.34857e-19	1.49026e-18	Down	3.10848	2.52806	3.03125	5.98618	7.25685	7.83467	LOC100242197	XRI1; At5g48720; K24G6.5	PREDICTED: protein XRI1 isoform X1 [Vitis vinifera]	GO:0005634,GO:0006281,GO:0007140,GO:0007143,GO:0009555,GO:0010165	nucleus|DNA repair|male meiotic nuclear division|female meiotic nuclear division|pollen development|response to X-ray
VIT_201s0011g06600	397.377	200.554	594.2	2.96198	1.56656	1.03317e-40	1.1986e-39	Up	7.33576	7.33596	7.14552	2.86128	2.27633	2.59286	LOC100266215	GAD1; Synonyms=GAD, GDH1; At5g17330; MKP11.30, MKP11_18	PREDICTED: glutamate decarboxylase 1 [Vitis vinifera]	GO:0004351,GO:0005516,GO:0005829,GO:0006536,GO:0030170,GO:0046686	glutamate decarboxylase activity|calmodulin binding|cytosol|glutamate metabolic process|pyridoxal phosphate binding|response to cadmium ion	vvi00250,vvi00410,vvi00430,vvi00650	Alanine, aspartate and glutamate metabolism|beta-Alanine metabolism|Taurine and hypotaurine metabolism|Butanoate metabolism
VIT_201s0026g00030	913.757	1362.59	464.926	0.341211	-1.55127	1.12581e-89	2.83759e-88	Down	5.02793	5.03214	4.86162	14.9637	14.7968	16.1732	LOC100260333		PREDICTED: uncharacterized protein LOC100260333 [Vitis vinifera]
VIT_201s0026g00200	7.63651	13.2312	2.04186	0.154503	-2.6943	0.00292381	0.0064113	Down	0.00954222	0.0187292	0.0281763	0.156558	0.132607	0.094797	LOC100245071	XTH33; At1g10550; T10O24.17	PREDICTED: probable xyloglucan endotransglucosylase/hydrolase protein 33 [Vitis vinifera]	GO:0004553,GO:0005618,GO:0005887,GO:0009831,GO:0010411,GO:0016762,GO:0042546,GO:0048046	hydrolase activity, hydrolyzing O-glycosyl compounds|cell wall|integral component of plasma membrane|plant-type cell wall modification involved in multidimensional cell growth|xyloglucan metabolic process|xyloglucan:xyloglucosyl transferase activity|cell wall biogenesis|apoplast
VIT_201s0026g00330	683.29	951.117	415.463	0.436817	-1.1949	3.73835e-45	4.72439e-44	Down	4.4023	4.27725	4.53834	10.4152	10.4616	10.9064	LOC100263777		PREDICTED: uncharacterized protein LOC100263777 isoform X1 [Vitis vinifera]
VIT_201s0026g00430	18.0103	25.4701	10.5504	0.414395	-1.27092	0.0212802	0.0400179	Down	0.40427	0.859611	0.795818	2.47105	1.07011	1.67342	LOC100243029
VIT_201s0026g00620	27.5144	51.9743	3.05436	0.0589877	-4.08344	3.47525e-11	1.52381e-10	Down	0	0.207479	0.26011	3.26462	2.67568	2.41534	LOC100265557	GASA11; At2g18420; T30D6.7	PREDICTED: gibberellin-regulated protein 11 [Vitis vinifera]	GO:0005576,GO:0009740	extracellular region|gibberellic acid mediated signaling pathway
VIT_201s0026g00630	10.3024	3.56485	17.04	4.78809	2.25945	0.00250033	0.00555755	Up	0.175273	0.198473	0.291949	0.0260243	0.0401497	0.0803651	LOC100260341	UGT74B1; At1g24100; F3I6.2	PREDICTED: UDP-glycosyltransferase 74B1 [Vitis vinifera]	GO:0019761,GO:0042742,GO:0043231,GO:0047251,GO:0052544,GO:0080043,GO:0080044,GO:0102659,GO:0103099,GO:0103100,GO:0103101,GO:0103102,GO:0103103	glucosinolate biosynthetic process|defense response to bacterium|intracellular membrane-bounded organelle|thiohydroximate beta-D-glucosyltransferase activity|defense response by callose deposition in cell wall|quercetin 3-O-glucosyltransferase activity|quercetin 7-O-glucosyltransferase activity|UDP-glucose: 4-methylthiobutylhydroximate S-glucosyltransferase activity|UDP-glucose:5-methylthiopentyl…	vvi00380,vvi00966	Tryptophan metabolism|Glucosinolate biosynthesis
VIT_201s0026g00730	431.329	757.595	105.063	0.138678	-2.85019	1.3615e-109	4.20988e-108	Down	1.27342	1.22521	1.30254	9.34999	8.95984	10.4803	LOC100250100	PRIN2; At1g10522 {ECO:0000312|Araport:AT1G10522}; T10O24.14 {ECO:0000312|EMBL:AAD39574.1}	PREDICTED: uncharacterized protein LOC100250100 isoform X2 [Vitis vinifera]	GO:0000427,GO:0003677,GO:0006351,GO:0006355,GO:0009642,GO:0010468,GO:0042644,GO:0042646	plastid-encoded plastid RNA polymerase complex|DNA binding|transcription, DNA-templated|regulation of transcription, DNA-templated|response to light intensity|regulation of gene expression|chloroplast nucleoid|plastid nucleoid
VIT_201s0026g00900	86.949	38.8003	135.098	3.48265	1.80019	2.01887e-13	9.99239e-13	Up	2.76925	2.73753	2.40735	0.721806	0.742391	0.923728	LOC100255347	2MMP {ECO:0000303|PubMed:10574937}; Synonyms=MMP {ECO:0000312|EMBL:AEE35027.1}; At1g70170 {ECO:0000312|Araport:AT1G70170}; F20P5.11 {ECO:0000312|EMBL:AAB61099.1}	PREDICTED: metalloendoproteinase 1 [Vitis vinifera]	GO:0004222,GO:0005886,GO:0007275,GO:0008270,GO:0009651,GO:0009753,GO:0031012,GO:0031225,GO:0046686,GO:0080186,GO:1900056,GO:2000028	metalloendopeptidase activity|plasma membrane|multicellular organism development|zinc ion binding|response to salt stress|response to jasmonic acid|extracellular matrix|anchored component of membrane|response to cadmium ion|developmental vegetative growth|negative regulation of leaf senescence|regulation of photoperiodism, flowering
VIT_201s0026g00980	1544.49	2273.91	815.079	0.358415	-1.4803	8.51652e-137	3.27828e-135	Down	7.31886	6.70202	7.01091	20.1336	20.6371	20.8574	LOC100241606	GATL9; Synonyms=LGT8; At1g70090; F20P5.18	unnamed protein product, partial [Vitis vinifera]	GO:0000139,GO:0000271,GO:0005794,GO:0016021,GO:0016757,GO:0045489,GO:0047262,GO:0071555	Golgi membrane|polysaccharide biosynthetic process|Golgi apparatus|integral component of membrane|transferase activity, transferring glycosyl groups|pectin biosynthetic process|polygalacturonate 4-alpha-galacturonosyltransferase activity|cell wall organization
VIT_201s0026g01030	1844.31	2504.92	1183.7	0.472478	-1.08168	1.09011e-73	2.19711e-72	Down	13.3384	11.7037	12.5249	28.716	26.6977	28.0686	LOC100258721	RCOM_0699480	PREDICTED: UPF0392 protein RCOM_0530710 [Vitis vinifera]	GO:0016021,GO:0016757	integral component of membrane|transferase activity, transferring glycosyl groups
VIT_201s0026g01190	2007.46	1265.69	2749.23	2.17228	1.11921	7.00904e-98	1.91597e-96	Up	11.9163	12.3641	12.2066	5.64863	6.23704	5.75988	LOC104879912	DRT100; At3g12610; MMF12.5, T2E22.8, T2E22_107	PREDICTED: uncharacterized protein LOC100260447 isoform X1 [Vitis vinifera]	GO:0000166,GO:0006281,GO:0009507	nucleotide binding|DNA repair|chloroplast
VIT_201s0026g01250	526.192	296.583	755.8	2.54814	1.34945	2.57852e-41	3.0397e-40	Up	12.5761	12.9076	12.7736	5.41123	5.63491	4.71984	LOC100255341		unnamed protein product, partial [Vitis vinifera]
VIT_201s0026g01420	230.494	355.927	105.061	0.295191	-1.76028	1.24136e-30	1.12975e-29	Down	1.1465	1.19007	1.01995	3.68123	4.28959	3.9755	LOC100241694	LRK10L-1.5 {ECO:0000303|PubMed:12805585}; At1g69910 {ECO:0000312|Araport:AT1G69910}; T17F3.6 {ECO:0000312|EMBL:AAG52555.1}	PREDICTED: probable serine/threonine-protein kinase At1g18390 [Vitis vinifera]
VIT_201s0026g01550	1942.44	1240.03	2644.84	2.13287	1.09279	3.79871e-100	1.06675e-98	Up	24.9529	23.8703	24.3161	11.7971	12.0957	12.1245	LOC100241577	HOX16; OsI_008623	PREDICTED: homeobox-leucine zipper protein HAT5 [Vitis vinifera]	GO:0003700,GO:0005634,GO:0006351,GO:0043565	DNA binding transcription factor activity|nucleus|transcription, DNA-templated|sequence-specific DNA binding
VIT_201s0026g01780	202.821	338.06	67.5826	0.199846	-2.32304	2.49138e-38	2.74004e-37	Down	0.641931	0.588535	0.423992	2.84497	2.6662	3.18024	LOC100245028	At1g14390; F14L17.16	PREDICTED: probable LRR receptor-like serine/threonine-protein kinase At1g14390 [Vitis vinifera]	GO:0004674,GO:0005524,GO:0016021	protein serine/threonine kinase activity|ATP binding|integral component of membrane
VIT_201s0026g01950	1167.9	1649.89	685.911	0.415746	-1.26622	1.36897e-76	2.85052e-75	Down	9.47893	9.20214	10.3505	23.8361	24.7479	24.7681	LOC100241332	ATHB-13; At1g69780; T6C23.2	PREDICTED: homeobox-leucine zipper protein ATHB-13 [Vitis vinifera]	GO:0003700,GO:0005634,GO:0006351,GO:0009744,GO:0009965,GO:0043565,GO:0048826,GO:0080022	DNA binding transcription factor activity|nucleus|transcription, DNA-templated|response to sucrose|leaf morphogenesis|sequence-specific DNA binding|cotyledon morphogenesis|primary root development
VIT_201s0026g02360	11.5973	19.0903	4.10421	0.214725	-2.21944	0.00170907	0.00389244	Down	0.0725139	0.035582	0.0356865	0.17496	0.32391	0.20411	LOC100256910	FEZ; Synonyms=NAC009; At1g26870; T2P11.6	hypothetical protein VITISV_039190 [Vitis vinifera]	GO:0003677,GO:0003700,GO:0005634,GO:0006351,GO:0009733,GO:0045770,GO:0048103,GO:0048829	DNA binding|DNA binding transcription factor activity|nucleus|transcription, DNA-templated|response to auxin|positive regulation of asymmetric cell division|somatic stem cell division|root cap development
VIT_201s0026g02365	60.4521	10.3148	110.589	10.7027	3.4199	1.1978e-19	7.68891e-19	Up	1.11644	0.814719	1.12705	0.147349	0.0378878	0.113756	LOC100255154	PSKR1 {ECO:0000303|PubMed:16829587}; Synonyms=PSKR; At2g02220 {ECO:0000312|Araport:AT2G02220}; F5O4.1 {ECO:0000312|EMBL:AAM15093.1}	PREDICTED: probable LRR receptor-like serine/threonine-protein kinase At4g36180 isoform X1 [Vitis vinifera]
VIT_201s0026g02370	1301.26	350.052	2252.47	6.43532	2.68601	5.07097e-242	3.73864e-240	Up	68.7143	71.0055	66.7924	10.5948	13.1894	9.9316	LOC100260235	GSTU10; At1g74590; F1M20.27	PREDICTED: glutathione S-transferase U10-like [Vitis vinifera]	GO:0004364,GO:0005737,GO:0005829,GO:0006749,GO:0009407	glutathione transferase activity|cytoplasm|cytosol|glutathione metabolic process|toxin catabolic process	vvi00480	Glutathione metabolism
VIT_201s0026g02390	4892.86	1403.4	8382.33	5.97315	2.57849	0	0	Up	277.659	258.482	260.954	44.8415	48.5957	46.7448	LOC100265455	GSTU10; At1g74590; F1M20.27	unnamed protein product, partial [Vitis vinifera]	GO:0004364,GO:0005737,GO:0005829,GO:0006749,GO:0009407	glutathione transferase activity|cytoplasm|cytosol|glutathione metabolic process|toxin catabolic process	vvi00480	Glutathione metabolism
VIT_201s0026g02400	28041.8	10122.8	45960.7	4.54018	2.18275	0	0	Up	1373.43	1330.69	1299.28	312.327	306.615	307.075	LOC100263691	GSTU10; At1g74590; F1M20.27	unnamed protein product, partial [Vitis vinifera]	GO:0004364,GO:0005737,GO:0005829,GO:0006749,GO:0009407	glutathione transferase activity|cytoplasm|cytosol|glutathione metabolic process|toxin catabolic process	vvi00480	Glutathione metabolism
VIT_201s0026g02480	115.981	199.245	32.7168	0.164307	-2.60553	9.68971e-27	7.73877e-26	Down	0.914218	1.31376	0.867697	5.54603	6.70891	7.55775	LOC100267103	CP12-1; At2g47400; T8I13.24	PREDICTED: calvin cycle protein CP12-1, chloroplastic [Vitis vinifera]	GO:0005507,GO:0009507,GO:0009570,GO:0009744,GO:0009941,GO:0016151,GO:0019253,GO:0043234,GO:0080153	copper ion binding|chloroplast|chloroplast stroma|response to sucrose|chloroplast envelope|nickel cation binding|reductive pentose-phosphate cycle|protein complex|negative regulation of reductive pentose-phosphate cycle
VIT_201s0026g02550	12.2713	1.28909	23.2536	17.993	4.16937	7.07001e-06	2.1382e-05	Up	0.395219	0.145448	0.291751	0.0238394	0.0122596	0.0122697	LOC100255052	PHL8 {ECO:0000305}; At1g69580 {ECO:0000312|Araport:AT1G69580}; F24J1.30 {ECO:0000312|EMBL:AAF24605.1}	PREDICTED: uncharacterized protein LOC100255052 [Vitis vinifera]	GO:0003677,GO:0003700,GO:0005634,GO:0006351,GO:0006355	DNA binding|DNA binding transcription factor activity|nucleus|transcription, DNA-templated|regulation of transcription, DNA-templated
VIT_201s0026g02560	2.89549	0.324728	5.46625	15.7326	3.97569	0.0149274	0.0289096	Up	3.0893	2.16556	1.73754	0	0.438078	0
VIT_201s0026g02590	632.215	335.534	928.895	2.76862	1.46917	9.70352e-44	1.1917e-42	Up	34.0775	31.9297	35.2444	12.2697	10.9768	15.1709	LOC100248178	CML30; At3g29000; K5K13.13	PREDICTED: probable calcium-binding protein CML30 [Vitis vinifera]	GO:0005509	calcium ion binding
VIT_201s0026g02620	604.185	904.109	304.26	0.336521	-1.57123	3.11219e-62	5.29385e-61	Down	4.24581	4.43066	3.80289	13.1262	12.7279	13.0898	LOC100260158	EXPA10; Synonyms=EXP10; At1g26770; T24P13.15, T24P13_14	PREDICTED: expansin-A10 [Vitis vinifera]
VIT_201s0026g02690	123.998	70.217	177.779	2.53293	1.34081	1.30521e-10	5.56245e-10	Up	16.221	14.6283	14.326	4.73883	7.31097	6.7072	LOC100248185	SPAC16E8.02	PREDICTED: uncharacterized endoplasmic reticulum membrane protein C16E8.02-like [Vitis vinifera]	GO:0005783,GO:0030176,GO:0046521	endoplasmic reticulum|integral component of endoplasmic reticulum membrane|sphingoid catabolic process
VIT_201s0113g00420	905.423	1224.77	586.072	0.478491	-1.06344	3.37265e-46	4.3596e-45	Down	4.15964	3.88307	4.26538	8.94525	8.91981	9.15029	LOC100264317	PAT22; At1g69420; F10D13.9, F23O10.1	PREDICTED: probable protein S-acyltransferase 22 [Vitis vinifera]	GO:0005886,GO:0016021,GO:0019706,GO:0030659	plasma membrane|integral component of membrane|protein-cysteine S-palmitoyltransferase activity|cytoplasmic vesicle membrane
VIT_201s0127g00010	510.492	158.033	862.952	5.46077	2.4491	9.93879e-116	3.27922e-114	Up	10.4099	10.5709	10.197	1.97324	1.93051	2.0931	LOC100246465		PREDICTED: uncharacterized protein LOC100246465 [Vitis vinifera]
VIT_201s0127g00050	52.55	80.4458	24.6542	0.306001	-1.70839	2.17446e-06	6.91051e-06	Down	0.957378	0.320824	0.390716	1.98317	1.80794	1.92541	LOC100250014		PREDICTED: heme-binding protein 2 [Vitis vinifera]
VIT_201s0127g00070	18531.5	10838	26225.1	2.41976	1.27486	0	0	Up	276.799	283.262	286.924	122.014	121.235	124.39	LOC100260250	NRT2.5; At1g12940; F13K23.20	PREDICTED: high affinity nitrate transporter 2.5 [Vitis vinifera]	GO:0005886,GO:0009705,GO:0015112,GO:0015706,GO:0016021,GO:0042128,GO:0071249	plasma membrane|plant-type vacuole membrane|nitrate transmembrane transporter activity|nitrate transport|integral component of membrane|nitrate assimilation|cellular response to nitrate	vvi00910	Nitrogen metabolism
VIT_201s0127g00250	497.261	224.028	770.495	3.43955	1.78222	2.1941e-61	3.68408e-60	Up	16.6545	14.5147	15.609	4.40757	5.19871	4.68267	LOC100251624	At1g23390; F26F24.26, F28C11.3	hypothetical protein VITISV_017946 [Vitis vinifera]	GO:0005634,GO:0005829,GO:0043161	nucleus|cytosol|proteasome-mediated ubiquitin-dependent protein catabolic process
VIT_201s0127g00360	1203.14	700.448	1705.84	2.43514	1.28401	7.39121e-79	1.59326e-77	Up	16.6219	16.9763	15.5771	7.27698	7.19817	6.72972	LOC100248199	BRG3; At3g12920; MGH6.3	PREDICTED: probable BOI-related E3 ubiquitin-protein ligase 2 [Vitis vinifera]	GO:0005634,GO:0006952,GO:0016740,GO:0043067,GO:0043161,GO:0046872	nucleus|defense response|transferase activity|regulation of programmed cell death|proteasome-mediated ubiquitin-dependent protein catabolic process|metal ion binding
VIT_201s0127g00800	173.82	336.736	10.9036	0.0324098	-4.94743	1.72644e-63	3.00587e-62	Down	0.100726	0.153768	0.0991409	3.78045	3.89937	3.79138	LOC100241347	PAO	PREDICTED: polyamine oxidase [Vitis vinifera]	GO:0052893,GO:0052896,GO:0052897,GO:0052898,GO:0052900	N1-acetylspermine:oxygen oxidoreductase (propane-1,3-diamine-forming) activity|spermidine oxidase (propane-1,3-diamine-forming) activity|N8-acetylspermidine:oxygen oxidoreductase (propane-1,3-diamine-forming) activity|N1-acetylspermidine:oxygen oxidoreductase (propane-1,3-diamine-forming) activity|spermine oxidase (propane-1,3-diamine-forming) activity	vvi00330,vvi00410	Arginine and proline metabolism|beta-Alanine metabolism
VIT_201s0127g00860	24.0309	0.32526	47.7366	137.441	7.10267	1.08511e-08	4.11053e-08	Up	0.619155	0.678283	0.694448	0	0	0.0143046	LOC100251619	AMS; Synonyms=BHLH21, EN48; At2g16910; F12A24.9	PREDICTED: transcription factor ABORTED MICROSPORES-like isoform X1 [Vitis vinifera]	GO:0000978,GO:0003682,GO:0003700,GO:0005634,GO:0006351,GO:0006355,GO:0009555,GO:0046983,GO:0048657,GO:0048658	RNA polymerase II proximal promoter sequence-specific DNA binding|chromatin binding|DNA binding transcription factor activity|nucleus|transcription, DNA-templated|regulation of transcription, DNA-templated|pollen development|protein dimerization activity|anther wall tapetum cell differentiation|anther wall tapetum development
VIT_201s0127g00870	267.526	383.316	151.736	0.395921	-1.33671	4.99478e-23	3.59923e-22	Down	1.42655	1.55328	1.59883	3.9193	4.18612	4.04472	LOC100258559	GP1	PREDICTED: probable polygalacturonase non-catalytic subunit JP630 [Vitis vinifera]	GO:0005618,GO:0009835,GO:0048046,GO:0071555	cell wall|fruit ripening|apoplast|cell wall organization
VIT_201s0137g00360	615.658	934.124	297.192	0.318137	-1.65228	3.77111e-52	5.475e-51	Down	5.59631	5.49213	4.31158	15.2369	17.038	18.5795	LOC100249075	JGB {ECO:0000303|PubMed:27468890}; At2g26490 {ECO:0000312|Araport:AT2G26490}; T9J22.16 {ECO:0000312|EMBL:AAC14498.1}	PREDICTED: vegetative incompatibility protein HET-E-1 [Vitis vinifera]	GO:0005634,GO:0005737,GO:0009846	nucleus|cytoplasm|pollen germination
VIT_201s0137g00510	78.9953	135.842	22.1483	0.163097	-2.6162	2.00666e-18	1.22456e-17	Down	0.186864	0.248109	0.270476	1.89892	1.44026	1.2012	LOC104877321	CYP71B34; At3g26300; F20C19.2	PREDICTED: cytochrome P450 71B34-like [Vitis vinifera]	GO:0005506,GO:0016020,GO:0016021,GO:0016709,GO:0020037,GO:0044550	iron ion binding|membrane|integral component of membrane|oxidoreductase activity, acting on paired donors, with incorporation or reduction of molecular oxygen, NAD(P)H as one donor, and incorporation of one atom of oxygen|heme binding|secondary metabolite biosynthetic process
VIT_201s0137g00700	2243.89	990.907	3496.87	3.52917	1.81933	4.12645e-262	3.35964e-260	Up	68.0994	70.1581	69.9193	20.0244	22.0024	19.9388	LOC109122650	At5g14450; F18O22.240	unnamed protein product, partial [Vitis vinifera]	GO:0005576,GO:0009505,GO:0009506,GO:0016042,GO:0016788	extracellular region|plant-type cell wall|plasmodesma|lipid catabolic process|hydrolase activity, acting on ester bonds
VIT_201s0137g00710	135.071	193.688	76.4552	0.394681	-1.34124	3.98232e-10	1.65023e-09	Down	1.50866	1.46356	0.870475	3.01248	3.73528	3.47993	LOC100264440	At3g26430; F20C19.19	PREDICTED: uncharacterized protein LOC100264440 [Vitis vinifera]	GO:0005576,GO:0016042,GO:0016298	extracellular region|lipid catabolic process|lipase activity
VIT_201s0137g00720	155.088	253.531	56.6453	0.223354	-2.1626	5.7318e-28	4.77664e-27	Down	0.842158	0.826481	0.597901	3.89067	3.38494	3.37399	LOC100259265	At3g26430; F20C19.19	PREDICTED: GDSL esterase/lipase At3g26430 [Vitis vinifera]	GO:0005576,GO:0016042,GO:0016298	extracellular region|lipid catabolic process|lipase activity
VIT_201s0137g00740	11.28	17.7796	4.78041	0.268746	-1.89569	0.0068524	0.014119	Down	0.0873917	0.0857647	0.0286722	0.253028	0.187954	0.347276	LOC100254174		PREDICTED: probable protein phosphatase 2C 14 [Vitis vinifera]
VIT_201s0137g00750	104.729	151.898	57.559	0.379165	-1.3991	1.42994e-09	5.73447e-09	Down	0.610399	1.04118	0.772451	2.17407	2.40919	2.13684	LOC100254174	At1g67820; F12A21.5	PREDICTED: probable protein phosphatase 2C 14 [Vitis vinifera]	GO:0004722,GO:0046872	protein serine/threonine phosphatase activity|metal ion binding
VIT_201s0137g00780	104.445	151.596	57.2938	0.377978	-1.40363	4.19864e-09	1.63566e-08	Down	1.22364	1.03274	1.80659	3.54286	4.2998	3.45238	LOC100852957	XERICO; At2g04240; T23O15.13	hypothetical protein VITISV_010591 [Vitis vinifera]	GO:0006970,GO:0009651,GO:0009687,GO:0009688,GO:0009739,GO:0010200,GO:0016021,GO:0043161,GO:0046872,GO:0061630	response to osmotic stress|response to salt stress|abscisic acid metabolic process|abscisic acid biosynthetic process|response to gibberellin|response to chitin|integral component of membrane|proteasome-mediated ubiquitin-dependent protein catabolic process|metal ion binding|ubiquitin protein ligase activity
VIT_201s0146g00050	4.0551	7.43158	0.678612	0.0916636	-3.44751	0.0126005	0.0247252	Down	0	0.038556	0.0386692	0.303333	0.272986	0.312239	LOC104878072		hypothetical protein VITISV_011339 [Vitis vinifera]
VIT_201s0146g00180	78.8401	115.385	42.2957	0.366572	-1.44783	1.05814e-07	3.71146e-07	Down	1.06792	1.28624	0.621118	2.76406	2.69833	3.06222	LOC100854260	SAUR32 {ECO:0000303|PubMed:12036261}; Synonyms=AAM1 {ECO:0000303|Ref.6}; At2g46690 {ECO:0000312|Araport:AT2G46690}	PREDICTED: auxin-induced protein 6B-like [Vitis vinifera]	GO:0005634,GO:0005737,GO:0007275,GO:0009734,GO:0040008,GO:1900140	nucleus|cytoplasm|multicellular organism development|auxin-activated signaling pathway|regulation of growth|regulation of seedling development	vvi04075	Plant hormone signal transduction
VIT_201s0146g00215	30.1384	58.2446	2.03222	0.0349715	-4.83768	0.00034376	0.00086308	Down	0	0.0874974	0	0.688373	0.781755	1.16621	LOC100250599		PREDICTED: extensin [Vitis vinifera]
VIT_201s0146g00330	1459.97	826.704	2093.24	2.53203	1.3403	3.93411e-112	1.24017e-110	Up	15.6187	15.0034	14.9735	6.18041	6.26714	6.46641	LOC100254108	At2g33490; F4P9.26	PREDICTED: uncharacterized protein At2g33490-like isoform X1 [Vitis vinifera]	GO:0005886	plasma membrane
VIT_201s0146g00350	18.6279	6.16998	31.0859	5.04896	2.33599	9.80645e-05	0.000262549	Up	1.15645	0.814813	0.700463	0.028618	0.235473	0.294582	LOC100264403		unnamed protein product, partial [Vitis vinifera]	GO:0005737	cytoplasm
VIT_201s0146g00390	105.833	151.965	59.7009	0.39287	-1.34788	3.77948e-07	1.2728e-06	Down	2.13138	1.98534	2.1334	4.81133	8.06828	3.84006	LOC104878237	YMF19	unnamed protein product, partial [Vitis vinifera]	GO:0005524,GO:0006754,GO:0015992,GO:0016021,GO:0031966,GO:0045263	ATP binding|ATP biosynthetic process|proton transport|integral component of membrane|mitochondrial membrane|proton-transporting ATP synthase complex, coupling factor F(o)	vvi00190,vvi00195	Oxidative phosphorylation|Photosynthesis
VIT_201s0146g00440	23726.6	8230.13	39223	4.76595	2.25276	0	0	Up	529.705	540.304	518.332	112.608	120.549	116.927	LOC100257506	MIMI_L728	unnamed protein product, partial [Vitis vinifera]
VIT_201s0150g00020	25.7941	35.5668	16.0215	0.450637	-1.14996	0.00752662	0.0153905	Down	0.115129	0.145267	0.121412	0.261908	0.359169	0.269597	LOC104880871	CRN; Synonyms=SOL2; At5g13290; T31B5.110	PREDICTED: inactive leucine-rich repeat receptor-like protein kinase CORYNE [Vitis vinifera]
VIT_201s0150g00250	21.8684	34.1747	9.56202	0.279523	-1.83896	0.000373624	0.000934432	Down	0.129571	0.0809195	0.115939	0.579781	0.257234	0.386167	LOC100259213	NPF6.1; At5g13400; T22N19.50	PREDICTED: protein NRT1/ PTR FAMILY 6.1 isoform X1 [Vitis vinifera]	GO:0006857,GO:0016021,GO:0022857	oligopeptide transport|integral component of membrane|transmembrane transporter activity
VIT_201s0150g00270	482.235	644.91	319.561	0.495519	-1.01299	7.97078e-22	5.52559e-21	Down	7.95202	7.72435	9.37099	18.1423	17.2367	17.7076	LOC100241990	At4g14100; dl3085w	unnamed protein product, partial [Vitis vinifera]	GO:0005773	vacuole
VIT_201s0150g00280	81.9564	111.122	52.7907	0.475291	-1.07312	2.93228e-05	8.31591e-05	Down	0.896772	1.39346	1.52014	3.00516	2.49741	2.92016	LOC100254097	At4g14100; dl3085w	PREDICTED: uncharacterized protein At4g14100 [Vitis vinifera]	GO:0005773	vacuole
VIT_201s0150g00300	5.16448	9.98905	0.339908	0.0366855	-4.76865	0.00120217	0.00280398	Down	0	0	0.00865595	0.1358	0.0436477	0.0873669	LOC100248869	GH3.17; At1g28130; F13K9.22, F3H9.21, F3H9_19	hypothetical protein VITISV_040921 [Vitis vinifera]	GO:0005634,GO:0005737,GO:0009733,GO:0010252,GO:0010279	nucleus|cytoplasm|response to auxin|auxin homeostasis|indole-3-acetic acid amido synthetase activity	vvi04075	Plant hormone signal transduction
VIT_201s0150g00370	6.63535	0.32526	12.9454	37.2773	5.22023	0.000229193	0.000587692	Up	0.318335	0.568016	0.199389	0	0	0.0287499	LOC100245456	SRC2 {ECO:0000303|PubMed:16227454}; At1g09070 {ECO:0000312|Araport:AT1G09070}; F7G19.6 {ECO:0000312|EMBL:AAB70401.1}	PREDICTED: uncharacterized protein LOC100245456 [Vitis vinifera]	GO:0000326,GO:0005783,GO:0005789,GO:0005886,GO:0006623,GO:0016021,GO:0032586	protein storage vacuole|endoplasmic reticulum|endoplasmic reticulum membrane|plasma membrane|protein targeting to vacuole|integral component of membrane|protein storage vacuole membrane
VIT_201s0150g00440	832.545	482.412	1182.68	2.45147	1.29365	2.93542e-43	3.56631e-42	Up	9.83754	8.78448	11.1625	4.34458	3.95952	4.45487	LOC100262614	RBOHC	PREDICTED: respiratory burst oxidase homolog protein D-like [Vitis vinifera]	GO:0004601,GO:0005509,GO:0016021,GO:0050664	peroxidase activity|calcium ion binding|integral component of membrane|oxidoreductase activity, acting on NAD(P)H, oxygen as acceptor	vvi04016,vvi04626	MAPK signaling pathway - plant|Plant-pathogen interaction
VIT_201s0150g00460	269.877	433.337	106.417	0.245547	-2.02593	2.16159e-39	2.43774e-38	Down	1.39738	1.28825	1.66715	7.0156	5.82858	5.76324	LOC100232906	XTHB; Synonyms=XTH2	PREDICTED: probable xyloglucan endotransglucosylase/hydrolase protein B [Vitis vinifera]	GO:0004553,GO:0005618,GO:0010411,GO:0016762,GO:0042546,GO:0048046,GO:0071555	hydrolase activity, hydrolyzing O-glycosyl compounds|cell wall|xyloglucan metabolic process|xyloglucan:xyloglucosyl transferase activity|cell wall biogenesis|apoplast|cell wall organization
VIT_201s0150g00510	681.825	1125.11	238.535	0.211955	-2.23817	1.36812e-120	4.71326e-119	Down	2.25073	1.98002	1.96819	10.4023	9.67539	10.6276	LOC100264381	Os04g0403701, LOC_Os04g33080; OJ000315_02.1, OsJ_014105, OSJNBb0118P14.8	PREDICTED: probable protein phosphatase 2C 40 [Vitis vinifera]	GO:0004722,GO:0046872	protein serine/threonine phosphatase activity|metal ion binding
VIT_201s0150g00530	3.08098	5.81723	0.344728	0.0630239	-3.98796	0.0127701	0.025038	Down	0.0146539	0	0	0.0848562	0.0872762	0.0873476	LOC100259202	At3g47200; F13I12.250	PREDICTED: UPF0481 protein At3g47200-like [Vitis vinifera]	GO:0005886,GO:0016021	plasma membrane|integral component of membrane
VIT_201s0182g00140	108.362	29.0732	187.651	6.45264	2.68989	7.78846e-29	6.70537e-28	Up	1.79279	1.56184	1.85895	0.296085	0.314046	0.238108	LOC100257438	PHO1;H3; At1g14040; F16A14.26, F7A19.13	PREDICTED: phosphate transporter PHO1 homolog 3 [Vitis vinifera]	GO:0005794,GO:0005802,GO:0005886,GO:0006817,GO:0016021,GO:0055062,GO:0055069	Golgi apparatus|trans-Golgi network|plasma membrane|phosphate ion transport|integral component of membrane|phosphate ion homeostasis|zinc ion homeostasis
VIT_201s0244g00090	46.8268	83.4178	10.2358	0.122693	-3.02687	5.52657e-15	2.93085e-14	Down	0.166921	0.178705	0.104551	1.17161	1.20503	1.47737	LOC100253138	FER; Synonyms=AAK1, SIR, SRN; At3g51550; F26O13.190	hypothetical protein VITISV_038194 [Vitis vinifera]
VIT_201s0244g00110	221.98	303.358	140.603	0.46336	-1.10979	9.84478e-14	4.9287e-13	Down	2.12064	1.87304	1.76722	4.52992	4.36441	4.1573	LOC100260840	NDX1 {ECO:0000303|PubMed:24506237}; At1g28100 {ECO:0000312|Araport:AT1G28100}; F13K9.27 {ECO:0000312|EMBL:AAG51493.1}	PREDICTED: uncharacterized protein LOC100260840 isoform X3 [Vitis vinifera]	GO:0016123	xanthophyll biosynthetic process
VIT_202s0012g00170	891.09	1265.47	516.706	0.408226	-1.29256	1.15481e-55	1.77568e-54	Down	6.2748	5.26228	5.54724	14.6332	13.986	15.3235	LOC100247246	BAM3; Synonyms=BMY8, CTBMY; At4g17090; dl4575c, FCAALL.5	PREDICTED: beta-amylase 3, chloroplastic [Vitis vinifera]	GO:0000024,GO:0005983,GO:0009409,GO:0009570,GO:0016161,GO:0102229	maltose biosynthetic process|starch catabolic process|response to cold|chloroplast stroma|beta-amylase activity|amylopectin maltohydrolase activity	vvi00500	Starch and sucrose metabolism
VIT_202s0012g00470	8.09683	2.57924	13.6144	5.27413	2.39893	0.00755206	0.0154397	Up	0.219618	0.400269	0.617608	0.121118	0	0.124674	LOC104882453	METTL21A; Synonyms=FAM119A, HCA557B	PREDICTED: protein N-lysine methyltransferase METTL21A-like isoform X1 [Vitis vinifera]	GO:0005654,GO:0005737,GO:0006479,GO:0008276,GO:0016279,GO:0018022,GO:0030544,GO:0031072,GO:0043234,GO:0051117	nucleoplasm|cytoplasm|protein methylation|protein methyltransferase activity|protein-lysine N-methyltransferase activity|peptidyl-lysine methylation|Hsp70 protein binding|heat shock protein binding|protein complex|ATPase binding
VIT_202s0012g00570	1273.98	1766.83	781.132	0.442125	-1.17747	5.5654e-67	1.03083e-65	Down	9.17637	8.778	9.66855	20.8333	21.5122	23.2876	LOC100250547	APRR2; Synonyms=TOC2; At4g18020; T6K21.200	PREDICTED: two-component response regulator-like APRR2 [Vitis vinifera]	GO:0000160,GO:0003677,GO:0003700,GO:0005634,GO:0006351	phosphorelay signal transduction system|DNA binding|DNA binding transcription factor activity|nucleus|transcription, DNA-templated
VIT_202s0012g00660	5.18189	9.68397	0.679817	0.0703729	-3.82884	0.00413175	0.00885419	Down	0	0	0.0873134	0.513685	0.440279	0.352512	LOC100264287	PBP1; Synonyms=KRP2; At5g54490; F24B18.11	PREDICTED: calcium-binding protein PBP1 [Vitis vinifera]	GO:0005509,GO:0009733	calcium ion binding|response to auxin
VIT_202s0012g00990	12.5167	21.955	3.07846	0.13996	-2.83691	0.000169436	0.000441365	Down	0.0344675	0	0.0424065	0.224539	0.136855	0.214011	LOC100243854	LSD1; Os08g0159500, LOC_Os08g06280; OsJ_26122	unnamed protein product, partial [Vitis vinifera]	GO:0005634,GO:0009626,GO:0030154,GO:0031348,GO:0034051,GO:0045595	nucleus|plant-type hypersensitive response|cell differentiation|negative regulation of defense response|negative regulation of plant-type hypersensitive response|regulation of cell differentiation
VIT_202s0012g01025	58.2719	27.4458	89.0981	3.24469	1.69808	7.66128e-08	2.71497e-07	Up	4.2385	3.04465	3.99978	1.34948	1.51809	0.781372	LOC100259769	UBP9; At4g10590; F3H7.7, T4F9.50	hypothetical protein VITISV_004428 [Vitis vinifera]	GO:0004843,GO:0006511,GO:0016579	thiol-dependent ubiquitin-specific protease activity|ubiquitin-dependent protein catabolic process|protein deubiquitination
VIT_202s0012g01030	361.173	202.998	519.347	2.55844	1.35526	3.1133e-30	2.79407e-29	Up	7.06037	6.23217	6.49635	2.5632	2.74071	2.82132	LOC100245421	ALMT12; Synonyms=QUAC1; At4g17970; T6K21.150	PREDICTED: aluminum-activated malate transporter 12 [Vitis vinifera]	GO:0005886,GO:0008272,GO:0008509,GO:0009705,GO:0010118,GO:0012505,GO:0015140,GO:0016021	plasma membrane|sulfate transport|anion transmembrane transporter activity|plant-type vacuole membrane|stomatal movement|endomembrane system|malate transmembrane transporter activity|integral component of membrane
VIT_202s0012g01120	14.4158	22.3337	6.49803	0.290686	-1.78246	0.0049549	0.0104822	Down	0.127429	0.0875395	0.0250847	0.209071	0.290928	0.367122	LOC100259229	GDCSH; Synonyms=GCDH	PREDICTED: glycine cleavage system H protein, mitochondrial [Vitis vinifera]	GO:0005739,GO:0005960,GO:0019464	mitochondrion|glycine cleavage complex|glycine decarboxylation via glycine cleavage system	vvi00260,vvi00630	Glycine, serine and threonine metabolism|Glyoxylate and dicarboxylate metabolism
VIT_202s0012g01260	73.3756	18.4118	128.339	6.96789	2.80072	2.10987e-19	1.34143e-18	Up	3.18114	2.74817	2.40345	0.432417	0.578174	0.244812	LOC100262636		PREDICTED: uncharacterized protein LOC100262636 isoform X1 [Vitis vinifera]
VIT_202s0012g01410	384.582	523.754	245.41	0.468432	-1.09409	1.125e-19	7.23184e-19	Down	4.22972	3.39911	3.72329	8.71887	7.77925	8.94315	LOC100266064	TRN2; Synonyms=TET1; At5g46700; MZA15.11	PREDICTED: protein TORNADO 2 [Vitis vinifera]	GO:0005886,GO:0009506,GO:0009554,GO:0009734,GO:0009933,GO:0009934,GO:0009956,GO:0010015,GO:0010305,GO:0016021	plasma membrane|plasmodesma|megasporogenesis|auxin-activated signaling pathway|meristem structural organization|regulation of meristem structural organization|radial pattern formation|root morphogenesis|leaf vascular tissue pattern formation|integral component of membrane
VIT_202s0012g01450	812.032	1179.46	444.608	0.37692	-1.40767	5.63779e-65	1.01194e-63	Down	6.08012	5.44694	5.54117	15.2005	15.5815	16.7786	LOC100248894	BHLH71; Synonyms=EN17; At5g46690; MZA15.10	PREDICTED: transcription factor bHLH71 [Vitis vinifera]	GO:0003677,GO:0003700,GO:0005634,GO:0006351,GO:0006355,GO:0007275,GO:0046983	DNA binding|DNA binding transcription factor activity|nucleus|transcription, DNA-templated|regulation of transcription, DNA-templated|multicellular organism development|protein dimerization activity
VIT_202s0012g01590	525.889	751.237	300.541	0.400028	-1.32183	7.00773e-42	8.33488e-41	Down	5.15951	4.84033	5.23327	13.5881	12.934	13.4658	LOC100245547		hypothetical protein VITISV_024624 [Vitis vinifera]
VIT_202s0012g01670	13.5085	22.2366	4.78041	0.214761	-2.2192	0.00119861	0.00279683	Down	0.102238	0.100335	0.0335432	0.559137	0.389027	0.203136	LOC100254058	At1g73050; F3N23.25	PREDICTED: (R)-mandelonitrile lyase-like isoform X1 [Vitis vinifera]	GO:0016614,GO:0046593,GO:0050660	oxidoreductase activity, acting on CH-OH group of donors|mandelonitrile lyase activity|flavin adenine dinucleotide binding	vvi00460	Cyanoamino acid metabolism
VIT_202s0012g01870	442.063	669.914	214.212	0.319731	-1.64507	1.75668e-44	2.18655e-43	Down	7.44293	7.37461	7.39627	26.3501	21.3119	25.2753	LOC100267682		PREDICTED: uncharacterized protein LOC100267682 [Vitis vinifera]
VIT_202s0012g01880	435.109	609.524	260.695	0.427654	-1.22548	1.03888e-23	7.65931e-23	Down	4.75459	4.08937	4.60967	10.6382	12.7093	9.69454	LOC100245368		PREDICTED: uncharacterized protein LOC100245368 [Vitis vinifera]
VIT_202s0012g01910	816.152	1098.75	533.556	0.485525	-1.04238	2.75013e-34	2.73972e-33	Down	10.0434	9.5594	9.64333	23.0915	19.9388	20.1994	LOC100267862		PREDICTED: uncharacterized protein LOC100267862 [Vitis vinifera]
VIT_202s0012g02030	21.7824	32.3202	11.2447	0.34808	-1.52251	0.00209722	0.00471246	Down	0.0609507	0.0864008	0.0733232	0.222225	0.147893	0.296029	LOC100253940	ROC3; Synonyms=GL2-3; Os10g0575600, LOC_Os10g42490; OsJ_031281, OSJNBa0027L23.2	PREDICTED: homeobox-leucine zipper protein ROC3 [Vitis vinifera]	GO:0005634,GO:0006351,GO:0006355,GO:0008289,GO:0043565	nucleus|transcription, DNA-templated|regulation of transcription, DNA-templated|lipid binding|sequence-specific DNA binding
VIT_202s0012g02180	76.5505	129.886	23.215	0.178632	-2.48494	4.07912e-19	2.55824e-18	Down	0.185123	0.139751	0.154178	0.962038	0.918797	0.933696	LOC100242080	abhd17c {ECO:0000250|UniProtKB:Q6PCB6}; zgc:55468	hypothetical protein VITISV_030221 [Vitis vinifera]	GO:0016787	hydrolase activity	vvi00062	Fatty acid elongation
VIT_202s0012g02190	3637.5	5492.2	1782.8	0.324591	-1.62331	1.08997e-301	1.0868e-299	Down	9.55148	8.83205	9.8476	30.1175	30.4883	30.7412	LOC100247219	CSLD2; At5g16910; F2K13.60	PREDICTED: cellulose synthase-like protein D2 [Vitis vinifera]	GO:0005768,GO:0005794,GO:0005802,GO:0005886,GO:0009409,GO:0016760,GO:0030173,GO:0030244,GO:0048767,GO:0051753,GO:0071555,GO:0071669	endosome|Golgi apparatus|trans-Golgi network|plasma membrane|response to cold|cellulose synthase (UDP-forming) activity|integral component of Golgi membrane|cellulose biosynthetic process|root hair elongation|mannan synthase activity|cell wall organization|plant-type cell wall organization or biogenesis
VIT_202s0012g02220	1858.92	1224.29	2493.55	2.03693	1.0264	8.64964e-61	1.44165e-59	Up	35.6524	36.3474	32.2239	16.5083	18.8688	18.3828	LOC100267763	XTH30; Synonyms=XTR4; At1g32170; F3C3.5	PREDICTED: probable xyloglucan endotransglucosylase/hydrolase protein 30 [Vitis vinifera]	GO:0004553,GO:0005618,GO:0010411,GO:0016762,GO:0042546,GO:0048046,GO:0071555	hydrolase activity, hydrolyzing O-glycosyl compounds|cell wall|xyloglucan metabolic process|xyloglucan:xyloglucosyl transferase activity|cell wall biogenesis|apoplast|cell wall organization
VIT_202s0012g02340	5489.29	3640	7338.59	2.01611	1.01157	6.55208e-213	4.17746e-211	Up	117.041	118.331	119.253	61.2664	62.0868	61.3921	LOC100254114	CYP76B6; Synonyms=G10H	unnamed protein product, partial [Vitis vinifera]	GO:0005506,GO:0005789,GO:0016021,GO:0016099,GO:0016709,GO:0020037,GO:0102811	iron ion binding|endoplasmic reticulum membrane|integral component of membrane|monoterpenoid biosynthetic process|oxidoreductase activity, acting on paired donors, with incorporation or reduction of molecular oxygen, NAD(P)H as one donor, and incorporation of one atom of oxygen|heme binding|geraniol 10-hydroxylase activity
VIT_202s0012g02540	83.406	119.808	47.0038	0.392631	-1.34875	2.52687e-06	7.98343e-06	Down	0.429823	0.664687	0.67946	1.01821	1.83592	1.90212	LOC100247257	PCMP-H11; At1g31920; F5M6.8	PREDICTED: pentatricopeptide repeat-containing protein At1g31920 [Vitis vinifera]
VIT_202s0012g02810	21.2961	37.478	5.11429	0.136492	-2.87311	3.0972e-07	1.04975e-06	Down	0.0602838	0.0443712	0.118671	0.596352	0.508639	0.613861	LOC100248986	CYP76B10; Synonyms=G10H	PREDICTED: geraniol 8-hydroxylase [Vitis vinifera]	GO:0005506,GO:0005789,GO:0016021,GO:0016099,GO:0016709,GO:0020037,GO:0102811	iron ion binding|endoplasmic reticulum membrane|integral component of membrane|monoterpenoid biosynthetic process|oxidoreductase activity, acting on paired donors, with incorporation or reduction of molecular oxygen, NAD(P)H as one donor, and incorporation of one atom of oxygen|heme binding|geraniol 10-hydroxylase activity
VIT_202s0012g02820	74.1868	133.348	15.0259	0.112582	-3.15095	7.04723e-22	4.89586e-21	Down	0.221246	0.2057	0.0802293	1.79812	1.54888	1.37662	LOC100264388	CYP76B10; Synonyms=G10H	PREDICTED: geraniol 8-hydroxylase [Vitis vinifera]	GO:0005506,GO:0005789,GO:0016021,GO:0016099,GO:0016709,GO:0020037,GO:0102811	iron ion binding|endoplasmic reticulum membrane|integral component of membrane|monoterpenoid biosynthetic process|oxidoreductase activity, acting on paired donors, with incorporation or reduction of molecular oxygen, NAD(P)H as one donor, and incorporation of one atom of oxygen|heme binding|geraniol 10-hydroxylase activity
VIT_202s0025g00180	82.8048	118.576	47.0339	0.396775	-1.33361	5.49123e-08	1.97002e-07	Down	0.538429	0.690992	0.652256	1.69218	1.79525	1.49498	LOC100258700	At3g05170 {ECO:0000312|Araport:AT3G05170}; T12H1.14 {ECO:0000312|EMBL:AAF27023.1}	unnamed protein product, partial [Vitis vinifera]	GO:0005829,GO:0005975,GO:0016791	cytosol|carbohydrate metabolic process|phosphatase activity
VIT_202s0025g00200	922.439	1330.42	514.458	0.38668	-1.37079	1.15913e-54	1.74439e-53	Down	2.75406	2.62391	2.61052	6.97072	6.55255	8.1761	LOC100262204	BEL1; Synonyms=BELL1; At5g41410; MYC6.12	PREDICTED: homeobox protein BEL1 homolog [Vitis vinifera]	GO:0003677,GO:0003700,GO:0005634,GO:0005829,GO:0006351,GO:0009506	DNA binding|DNA binding transcription factor activity|nucleus|cytosol|transcription, DNA-templated|plasmodesma
VIT_202s0025g00210	399.137	604.767	193.508	0.319876	-1.64442	2.4299e-42	2.90689e-41	Down	2.06488	1.8624	1.5872	6.32016	5.82694	5.94893	LOC100267372		PREDICTED: uncharacterized protein LOC100267372 [Vitis vinifera]
VIT_202s0025g00230	687.271	950.293	424.249	0.446528	-1.16318	3.85359e-27	3.11953e-26	Down	3.41769	4.84152	3.9197	10.2587	9.16473	9.22143	LOC100251848		PREDICTED: uncharacterized protein LOC100251848 [Vitis vinifera]
VIT_202s0025g00350	1743.37	1082.04	2404.71	2.22229	1.15205	6.94923e-96	1.85482e-94	Up	32.2645	33.9097	32.8761	16.0496	15.4068	15.3488	LOC100258716	HIPP39 {ECO:0000303|PubMed:21072340, ECO:0000303|PubMed:23368984}; At1g01490 {ECO:0000312|Araport:AT1G01490}; F22L4.5 {ECO:0000312|EMBL:AAF81309.1}	PREDICTED: uncharacterized protein LOC100258716 [Vitis vinifera]	GO:0005737,GO:0030001,GO:0046914,GO:0046916	cytoplasm|metal ion transport|transition metal ion binding|cellular transition metal ion homeostasis
VIT_202s0025g00410	342.848	121.238	564.459	4.65681	2.21934	1.99417e-56	3.10854e-55	Up	12.5698	13.4015	11.8262	2.6537	2.38535	3.48913	LOC104881111	SPO11-2; At1g63990; F22C12.24	unnamed protein product, partial [Vitis vinifera]	GO:0000228,GO:0000706,GO:0000737,GO:0003677,GO:0003918,GO:0005524,GO:0009553,GO:0009555,GO:0016889,GO:0046872,GO:0048316,GO:0051026,GO:0051321	nuclear chromosome|meiotic DNA double-strand break processing|DNA catabolic process, endonucleolytic|DNA binding|DNA topoisomerase type II (ATP-hydrolyzing) activity|ATP binding|embryo sac development|pollen development|endodeoxyribonuclease activity, producing 3'-phosphomonoesters|metal ion binding|seed development|chiasma assembly|meiotic cell cycle
VIT_202s0025g00430	13.664	5.17242	22.1555	4.28489	2.09926	0.000728356	0.00175099	Up	0.30418	0.392786	0.330909	0.0772547	0.0953495	0.0795229	LOC100255237		PREDICTED: endoglucanase-like [Vitis vinifera]	GO:0008810,GO:0009835,GO:0030245	cellulase activity|fruit ripening|cellulose catabolic process
VIT_202s0025g00550	131.673	186.803	76.5432	0.409495	-1.28808	2.09352e-09	8.31167e-09	Down	1.03863	0.556933	0.779889	1.97378	2.13636	1.97855	LOC100251951	MAKR2; At1g64080; F22C12.16, F22C12_2	PREDICTED: probable membrane-associated kinase regulator 2 [Vitis vinifera]	GO:0005886	plasma membrane
VIT_202s0025g01055	80.7363	114.711	46.7615	0.407516	-1.29507	1.36103e-07	4.73933e-07	Down	0.653819	0.500485	0.617791	1.53966	1.45377	1.57188	LOC100263984	CRF2; Synonyms=ERF064; At4g23750; F9D16.220	PREDICTED: ethylene-responsive transcription factor CRF2 [Vitis vinifera]	GO:0003700,GO:0005634,GO:0005737,GO:0006351,GO:0009736,GO:0009873,GO:0042802,GO:0043565,GO:0048364,GO:0048825	DNA binding transcription factor activity|nucleus|cytoplasm|transcription, DNA-templated|cytokinin-activated signaling pathway|ethylene-activated signaling pathway|identical protein binding|sequence-specific DNA binding|root development|cotyledon development
VIT_202s0025g01080	1663.69	2424.15	903.242	0.372591	-1.42433	4.4339e-142	1.78889e-140	Down	26.329	25.7206	26.8043	74.5742	73.7107	73.9805
VIT_202s0025g01100	58.4979	37.8586	79.1371	2.09131	1.06441	0.000307168	0.000776029	Up	0.521801	0.47112	0.602614	0.201439	0.331493	0.269559	LOC100251959	PHY1; Synonyms=PHY	PREDICTED: mitogen-activated protein kinase kinase kinase 7 [Vitis vinifera]	GO:0000155,GO:0004674,GO:0005524,GO:0005622,GO:0005886,GO:0006351,GO:0006355,GO:0009584,GO:0009881,GO:0018298	phosphorelay sensor kinase activity|protein serine/threonine kinase activity|ATP binding|intracellular|plasma membrane|transcription, DNA-templated|regulation of transcription, DNA-templated|detection of visible light|photoreceptor activity|protein-chromophore linkage
VIT_202s0025g01220	1820.28	2912.37	728.187	0.250032	-1.99981	1.49061e-211	9.45055e-210	Down	9.49194	9.80832	9.35597	40.9811	42.4194	36.9636	LOC100243346	HMGB6; Synonyms=NFD6, WRKY53; At4g23800; F9D16.270, T32A16.2	PREDICTED: high mobility group B protein 6 [Vitis vinifera]	GO:0003677,GO:0003700,GO:0005634	DNA binding|DNA binding transcription factor activity|nucleus
VIT_202s0025g01235	357.216	544.581	169.852	0.311913	-1.68078	1.14418e-44	1.42922e-43	Down	3.38398	3.34174	3.68463	11.3695	11.9247	11.7663	LOC104881257		PREDICTED: uncharacterized protein LOC104881257 [Vitis vinifera]
VIT_202s0025g01280	984.905	1345.74	624.074	0.463783	-1.10848	4.88953e-49	6.68699e-48	Down	4.03212	4.1297	4.56432	9.43997	9.32502	10.0597	LOC100253577	WRKY53; At4g23810; F9D16.280	PREDICTED: probable WRKY transcription factor 41 [Vitis vinifera]	GO:0003677,GO:0003700,GO:0005634,GO:0006351,GO:0009507,GO:0009751,GO:0009816,GO:0010150,GO:0010193,GO:0010200,GO:0031347,GO:0042542,GO:0043565,GO:0045893	DNA binding|DNA binding transcription factor activity|nucleus|transcription, DNA-templated|chloroplast|response to salicylic acid|defense response to bacterium, incompatible interaction|leaf senescence|response to ozone|response to chitin|regulation of defense response|response to hydrogen peroxide|sequence-specific DNA binding|positive regulation of transcription, DNA-templated
VIT_202s0025g01300	9.12594	15.8436	2.40828	0.151269	-2.72482	0.00201452	0.0045388	Down	0.19165	0	0.0314391	0.46241	0.507304	0.571184	LOC100258722	SBT2.5 {ECO:0000303|PubMed:16193095}; Synonyms=SLP3 {ECO:0000303|PubMed:12702015}; At2g19170 {ECO:0000312|Araport:AT2G19170}	PREDICTED: uncharacterized protein LOC100258722 [Vitis vinifera]	GO:0004252,GO:0005618,GO:0008236,GO:0016020	serine-type endopeptidase activity|cell wall|serine-type peptidase activity|membrane
VIT_202s0025g01330	1624.49	2506.8	742.174	0.296066	-1.75601	1.0041e-189	5.43704e-188	Down	7.31225	7.30845	7.68722	26.727	25.5331	26.8729	LOC100250089	GSVIVT00026920001, LOC100243180	PREDICTED: probable polygalacturonase [Vitis vinifera]	GO:0004650,GO:0005975,GO:0016021	polygalacturonase activity|carbohydrate metabolic process|integral component of membrane
VIT_202s0025g01380	1798.39	2836.82	759.955	0.267898	-1.90024	7.29281e-248	5.53911e-246	Down	6.21358	6.1976	6.23247	23.5052	24.6629	24.9354	LOC100259874	At1g64390; F15H21.9	PREDICTED: endoglucanase 6 [Vitis vinifera]	GO:0005576,GO:0008810,GO:0030245,GO:0030246,GO:0071555	extracellular region|cellulase activity|cellulose catabolic process|carbohydrate binding|cell wall organization	vvi00500	Starch and sucrose metabolism
VIT_202s0025g01430	6410.67	4144.68	8676.67	2.09349	1.06591	7.64567e-263	6.27e-261	Up	108.111	110.173	107.943	53.7537	55.0549	54.8679	LOC100244486	ATL21A; At2g46495; F11C10, F13A10	PREDICTED: RING-H2 finger protein ATL20 [Vitis vinifera]	GO:0016021,GO:0030247,GO:0043161,GO:0046872,GO:0061630	integral component of membrane|polysaccharide binding|proteasome-mediated ubiquitin-dependent protein catabolic process|metal ion binding|ubiquitin protein ligase activity
VIT_202s0025g01470	20.4586	30.7042	10.2129	0.332921	-1.58675	0.00200945	0.00452917	Down	0.211114	0.443964	0.237477	0.93142	0.718488	1.1685	LOC100253040	ndhS {ECO:0000303|PubMed:21785130}; Synonyms=CRR31 {ECO:0000303|PubMed:21505067}; At4g23890 {ECO:0000312|Araport:AT4G23890}; T32A16.60 {ECO:0000312|EMBL:CAB43889.1}	hypothetical protein VITISV_003162 [Vitis vinifera]	GO:0009507,GO:0009534,GO:0009535,GO:0009767,GO:0010598,GO:0016491,GO:0048038	chloroplast|chloroplast thylakoid|chloroplast thylakoid membrane|photosynthetic electron transport chain|NAD(P)H dehydrogenase complex (plastoquinone)|oxidoreductase activity|quinone binding
VIT_202s0025g01750	2511.55	1286.72	3736.37	2.90404	1.53806	5.0913e-220	3.40936e-218	Up	35.3425	36.5213	35.3615	12.4721	12.7491	13.5663	LOC100253121	CSLG3; At4g23990; T19F6.19, T32A16.160	PREDICTED: cellulose synthase-like protein G3 [Vitis vinifera]	GO:0000139,GO:0005794,GO:0005886,GO:0009833,GO:0016021,GO:0016759,GO:0016760,GO:0030244,GO:0071555	Golgi membrane|Golgi apparatus|plasma membrane|plant-type primary cell wall biogenesis|integral component of membrane|cellulose synthase activity|cellulose synthase (UDP-forming) activity|cellulose biosynthetic process|cell wall organization
VIT_202s0025g01854	6.01934	10.3391	1.69954	0.164689	-2.60218	0.016444	0.031633	Down	0	0	0.334142	0.720806	0.808759	0.607066	LOC100241038	CSLG3; At4g23990; T19F6.19, T32A16.160	unnamed protein product, partial [Vitis vinifera]	GO:0000139,GO:0005794,GO:0005886,GO:0009833,GO:0016021,GO:0016759,GO:0016760,GO:0030244,GO:0071555	Golgi membrane|Golgi apparatus|plasma membrane|plant-type primary cell wall biogenesis|integral component of membrane|cellulose synthase activity|cellulose synthase (UDP-forming) activity|cellulose biosynthetic process|cell wall organization
VIT_202s0025g01930	18.1513	10.6949	25.6076	2.3964	1.26087	0.022885	0.0427446	Up	4.06302	2.88741	3.44749	0.676081	2.64237	1.25268	LOC100259871	CSLG3; At4g23990; T19F6.19, T32A16.160	unnamed protein product, partial [Vitis vinifera]	GO:0000139,GO:0005794,GO:0005886,GO:0009833,GO:0016021,GO:0016759,GO:0016760,GO:0030244,GO:0071555	Golgi membrane|Golgi apparatus|plasma membrane|plant-type primary cell wall biogenesis|integral component of membrane|cellulose synthase activity|cellulose synthase (UDP-forming) activity|cellulose biosynthetic process|cell wall organization
VIT_202s0025g01950	15.5702	22.9645	8.17588	0.35629	-1.48888	0.00991262	0.0198498	Down	0.0793993	0.116882	0.117225	0.268202	0.223308	0.433835	LOC100246145	CSLG3; At4g23990; T19F6.19, T32A16.160	unnamed protein product, partial [Vitis vinifera]	GO:0000139,GO:0005794,GO:0005886,GO:0009833,GO:0016021,GO:0016759,GO:0016760,GO:0030244,GO:0071555	Golgi membrane|Golgi apparatus|plasma membrane|plant-type primary cell wall biogenesis|integral component of membrane|cellulose synthase activity|cellulose synthase (UDP-forming) activity|cellulose biosynthetic process|cell wall organization
VIT_202s0025g01960	11.0055	22.0111	0	0.0085537	-6.86924	2.34203e-07	8.00628e-07	Down	0	0	0	0.80903	0.88105	1.61658			unnamed protein product, partial [Vitis vinifera]
VIT_202s0025g01980	189.877	306.446	73.3069	0.23923	-2.06353	3.79574e-23	2.74482e-22	Down	0.461811	0.438594	0.681818	2.64544	1.73013	2.56772	LOC100261528	CSLG3; At4g23990; T19F6.19, T32A16.160	unnamed protein product, partial [Vitis vinifera]	GO:0000139,GO:0005794,GO:0005886,GO:0009833,GO:0016021,GO:0016759,GO:0016760,GO:0030244,GO:0071555	Golgi membrane|Golgi apparatus|plasma membrane|plant-type primary cell wall biogenesis|integral component of membrane|cellulose synthase activity|cellulose synthase (UDP-forming) activity|cellulose biosynthetic process|cell wall organization
VIT_202s0025g01990	36.9676	49.7546	24.1805	0.486237	-1.04027	0.00714622	0.014675	Down	0.118352	0.226184	0.0919656	0.324633	0.315342	0.303223	LOC100266728	CSLG3; At4g23990; T19F6.19, T32A16.160	PREDICTED: cellulose synthase-like protein G3 [Vitis vinifera]	GO:0000139,GO:0005794,GO:0005886,GO:0009833,GO:0016021,GO:0016759,GO:0016760,GO:0030244,GO:0071555	Golgi membrane|Golgi apparatus|plasma membrane|plant-type primary cell wall biogenesis|integral component of membrane|cellulose synthase activity|cellulose synthase (UDP-forming) activity|cellulose biosynthetic process|cell wall organization
VIT_202s0025g02390	73.5196	109.936	37.103	0.337787	-1.56581	1.61447e-07	5.58915e-07	Down	0.161412	0.285133	0.421012	0.81006	0.881229	1.01023	LOC100251260	OPT7; At4g10770; T12H20.7	PREDICTED: oligopeptide transporter 7 [Vitis vinifera]	GO:0005887,GO:0015031,GO:0016020,GO:0035673	integral component of plasma membrane|protein transport|membrane|oligopeptide transmembrane transporter activity
VIT_202s0025g02490	1090.71	1769.56	411.865	0.232773	-2.103	1.17624e-139	4.6301e-138	Down	10.9983	12.6121	12.0608	58.7265	50.9673	51.2169	LOC100266707		PREDICTED: uncharacterized protein LOC100266707 [Vitis vinifera]
VIT_202s0025g02560	81.9336	46.2951	117.572	2.54176	1.34583	3.73294e-07	1.25825e-06	Up	1.38607	1.87036	1.66269	0.459838	0.773922	0.803242	LOC100253026	MGL; At1g64660; F1N19.23	PREDICTED: methionine gamma-lyase [Vitis vinifera]	GO:0003962,GO:0004123,GO:0005829,GO:0009970,GO:0018826,GO:0019343,GO:0019346,GO:0019458,GO:0030170,GO:0042631,GO:0051289,GO:0071266	cystathionine gamma-synthase activity|cystathionine gamma-lyase activity|cytosol|cellular response to sulfate starvation|methionine gamma-lyase activity|cysteine biosynthetic process via cystathionine|transsulfuration|methionine catabolic process via 2-oxobutanoate|pyridoxal phosphate binding|cellular response to water deprivation|protein homotetramerization|'de novo' L-methionine biosynthetic pr…	vvi00270,vvi00450	Cysteine and methionine metabolism|Selenocompound metabolism
VIT_202s0025g02590	236.462	390.717	82.2071	0.210398	-2.24881	1.15479e-39	1.31212e-38	Down	1.00623	0.831575	1.31618	5.21339	4.77067	5.76105	LOC100241028	HOX22; H0501D11.4, OsI_016250	unnamed protein product, partial [Vitis vinifera]	GO:0003700,GO:0005634,GO:0006351,GO:0043565	DNA binding transcription factor activity|nucleus|transcription, DNA-templated|sequence-specific DNA binding
VIT_202s0025g02610	49.6332	86.0063	13.2601	0.154468	-2.69462	1.2358e-12	5.86888e-12	Down	0.102502	0.352078	0.201778	1.35199	1.42446	1.69717	LOC100246135	MYC2; Synonyms=BHLH6, EN38, JAI1, JIN1, RAP1, RD22BP1, ZBF1; At1g32640; F6N18.4	PREDICTED: transcription factor MYC4 [Vitis vinifera]	GO:0003677,GO:0003700,GO:0005634,GO:0006351,GO:0009269,GO:0009611,GO:0009737,GO:0009738,GO:0009753,GO:0009963,GO:0010200,GO:0043565,GO:0043619,GO:0045893,GO:0046983,GO:0051090,GO:2000068	DNA binding|DNA binding transcription factor activity|nucleus|transcription, DNA-templated|response to desiccation|response to wounding|response to abscisic acid|abscisic acid-activated signaling pathway|response to jasmonic acid|positive regulation of flavonoid biosynthetic process|response to chitin|sequence-specific DNA binding|regulation of transcription from RNA polymerase II promoter in res…	vvi04016,vvi04075	MAPK signaling pathway - plant|Plant hormone signal transduction
VIT_202s0025g02770	198.321	300.799	95.8433	0.318621	-1.65009	2.75173e-25	2.1199e-24	Down	0.642778	0.651382	0.646419	2.19146	2.11526	2.08922	LOC100254667	At1g32860; F9L11.6	PREDICTED: glucan endo-1,3-beta-glucosidase 11 [Vitis vinifera]	GO:0005576,GO:0005886,GO:0005975,GO:0006952,GO:0007154,GO:0009505,GO:0030247,GO:0031225,GO:0042973,GO:0046658,GO:0071555	extracellular region|plasma membrane|carbohydrate metabolic process|defense response|cell communication|plant-type cell wall|polysaccharide binding|anchored component of membrane|glucan endo-1,3-beta-D-glucosidase activity|anchored component of plasma membrane|cell wall organization
VIT_202s0025g02790	1575.59	2246.91	904.268	0.402435	-1.31317	6.75484e-96	1.8072e-94	Down	8.63128	8.67182	8.28405	22.7948	20.7505	23.2216	LOC100264969	WAXY; Synonyms=GBSS	unnamed protein product, partial [Vitis vinifera]	GO:0004373,GO:0009011,GO:0009501,GO:0009507,GO:0019252,GO:0033201	glycogen (starch) synthase activity|starch synthase activity|amyloplast|chloroplast|starch biosynthetic process|alpha-1,4-glucan synthase activity	vvi00500	Starch and sucrose metabolism
VIT_202s0025g02805	236.849	364.263	109.435	0.300457	-1.73477	8.02783e-29	6.90356e-28	Down	4.45925	5.36878	4.75108	18.9894	16.0172	15.939			hypothetical protein B456_003G077900 [Gossypium raimondii]
VIT_202s0025g02850	271.245	180.046	362.443	2.01345	1.00967	4.4916e-14	2.28559e-13	Up	2.51857	2.85718	2.71395	1.338	1.38381	1.49971	LOC100258241	SBT3.8 {ECO:0000303|PubMed:16193095}; At4g10540 {ECO:0000312|Araport:AT4G10540}; F3H7.2 {ECO:0000312|EMBL:AAD03430.1}, F7L13.120 {ECO:0000312|EMBL:CAB40047.1}	PREDICTED: LOW QUALITY PROTEIN: subtilisin-like protease SBT3.5 [Vitis vinifera]	GO:0004252,GO:0005576	serine-type endopeptidase activity|extracellular region
VIT_202s0025g02920	2815.08	1333.93	4296.24	3.22126	1.68763	4.03015e-252	3.12392e-250	Up	69.5302	70.7948	69.1317	20.8636	23.8466	23.6154	LOC100232921	COMT1	PREDICTED: caffeic acid 3-O-methyltransferase [Vitis vinifera]	GO:0009809,GO:0046983,GO:0047763	lignin biosynthetic process|protein dimerization activity|caffeate O-methyltransferase activity	vvi00940	Phenylpropanoid biosynthesis
VIT_202s0025g03220	1334.7	2065.98	603.414	0.29214	-1.77527	5.94961e-135	2.24066e-133	Down	3.18909	3.83111	3.48177	12.1606	12.3405	13.2694	LOC100247896	GT-2; At1g76890; F7O12.6	PREDICTED: trihelix transcription factor GTL1 isoform X3 [Vitis vinifera]	GO:0003677,GO:0003700,GO:0005634,GO:0006351	DNA binding|DNA binding transcription factor activity|nucleus|transcription, DNA-templated
VIT_202s0025g03230	111.158	166.326	55.9908	0.336589	-1.57094	2.81115e-10	1.17568e-09	Down	0.37722	0.336543	0.21377	0.722602	1.16871	1.00501	LOC100253017		PREDICTED: uncharacterized protein LOC100253017 [Vitis vinifera]
VIT_202s0025g03260	429.216	714.489	143.944	0.201477	-2.31131	6.12675e-79	1.32574e-77	Down	1.28463	1.34062	1.14866	6.05063	6.40279	7.22589	LOC100265051	NIP3-1; Os10g0513200, LOC_Os10g36924; OsJ_030877, OSJNBa0026L12.23, OSJNBa0026L12.32	PREDICTED: probable aquaporin NIP5-1 [Vitis vinifera]	GO:0005887,GO:0015105,GO:0015250,GO:0016328,GO:0034220,GO:0046685,GO:0046715,GO:0080029	integral component of plasma membrane|arsenite transmembrane transporter activity|water channel activity|lateral plasma membrane|ion transmembrane transport|response to arsenic-containing substance|active borate transmembrane transporter activity|cellular response to boron-containing substance levels
VIT_202s0025g03320	12.432	6.45474	18.4093	2.85078	1.51136	0.0194325	0.0368371	Up	0.256061	0.339985	0.207556	0.116295	0.134563	0.0448911	LOC100247907	CYP86A22 {ECO:0000303|PubMed:19940120}	PREDICTED: cytochrome P450 86A7 [Vitis vinifera]	GO:0005506,GO:0016021,GO:0016709,GO:0020037,GO:0035336	iron ion binding|integral component of membrane|oxidoreductase activity, acting on paired donors, with incorporation or reduction of molecular oxygen, NAD(P)H as one donor, and incorporation of one atom of oxygen|heme binding|long-chain fatty-acyl-CoA metabolic process	vvi00073	Cutin, suberine and wax biosynthesis
VIT_202s0025g03540	86.3065	130.612	42.0015	0.321444	-1.63736	1.63997e-10	6.95635e-10	Down	0.350724	0.229463	0.309247	0.902635	0.855847	1.1469	LOC100244399	TUBB1	PREDICTED: tubulin beta chain [Vitis vinifera]	GO:0003924,GO:0005200,GO:0005525,GO:0005737,GO:0005874,GO:0007017	GTPase activity|structural constituent of cytoskeleton|GTP binding|cytoplasm|microtubule|microtubule-based process	vvi04145	Phagosome
VIT_202s0025g03710	152.894	214.376	91.4112	0.426342	-1.22992	1.68716e-09	6.7385e-09	Down	0.73017	0.604342	0.995765	2.20748	1.84255	1.68674	LOC100263289	AGAP004267	PREDICTED: O-glucosyltransferase rumi homolog [Vitis vinifera]	GO:0005576,GO:0005788,GO:0006493,GO:0006664,GO:0035251,GO:0035252,GO:0045747	extracellular region|endoplasmic reticulum lumen|protein O-linked glycosylation|glycolipid metabolic process|UDP-glucosyltransferase activity|UDP-xylosyltransferase activity|positive regulation of Notch signaling pathway
VIT_202s0025g03770	59.4451	25.1623	93.7279	3.72254	1.89629	1.7783e-09	7.09125e-09	Up	3.62404	4.26789	5.23163	1.58558	1.24708	0.864071	LOC100266714	NFYC3; At1g54830; F14C21.41, T22H22.22	PREDICTED: nuclear transcription factor Y subunit C-3 [Vitis vinifera]	GO:0003677,GO:0003700,GO:0003712,GO:0005634,GO:0006351,GO:0009738,GO:0009740,GO:0010029,GO:0046982,GO:0048574,GO:2000306	DNA binding|DNA binding transcription factor activity|transcription cofactor activity|nucleus|transcription, DNA-templated|abscisic acid-activated signaling pathway|gibberellic acid mediated signaling pathway|regulation of seed germination|protein heterodimerization activity|long-day photoperiodism, flowering|positive regulation of photomorphogenesis
VIT_202s0025g04000	432.768	675.115	190.421	0.282005	-1.82621	1.60177e-47	2.12886e-46	Down	2.17899	1.78021	2.1447	7.53652	6.65351	8.53797	LOC100247949	SCL28; At1g63100; F16M19.21	PREDICTED: scarecrow-like protein 28 [Vitis vinifera]	GO:0003700,GO:0005634,GO:0006351,GO:0006355,GO:0043565,GO:1900459	DNA binding transcription factor activity|nucleus|transcription, DNA-templated|regulation of transcription, DNA-templated|sequence-specific DNA binding|positive regulation of brassinosteroid mediated signaling pathway
VIT_202s0025g04040	28.5892	40.0493	17.1292	0.427087	-1.2274	0.0127583	0.0250169	Down	1.33087	0.225188	0.722719	1.99309	2.23215	1.36774	LOC100265858		PREDICTED: uncharacterized protein LOC100265858 [Vitis vinifera]
VIT_202s0025g04120	1711.9	1099.31	2324.5	2.11462	1.0804	2.99152e-82	6.77778e-81	Up	27.9245	26.9399	26.9235	12.9478	13.4497	14.2326	LOC100254717		PREDICTED: uncharacterized protein LOC100254717 [Vitis vinifera]
VIT_202s0025g04130	1996.59	2678.29	1314.89	0.490933	-1.0264	7.56074e-89	1.88677e-87	Down	14.7848	14.8986	14.7473	32.2627	30.8911	31.8894	LOC100241085	RBL2 {ECO:0000303|PubMed:16223493, ECO:0000303|PubMed:17181860}; At1g63120 {ECO:0000312|Araport:AT1G63120}; F16M19.4 {ECO:0000312|EMBL:AAG51610.1}	PREDICTED: inactive rhomboid protein 1 [Vitis vinifera]	GO:0000139,GO:0004252,GO:0005794,GO:0009506,GO:0016021	Golgi membrane|serine-type endopeptidase activity|Golgi apparatus|plasmodesma|integral component of membrane
VIT_202s0025g04170	735.446	1083.76	387.131	0.357229	-1.48508	5.17753e-69	9.82298e-68	Down	3.57051	3.52298	3.73279	10.1422	11.1308	10.5647	LOC100256486	HSFB2B; Synonyms=HSF11, HSF7; At4g11660; T5C23.90	hypothetical protein VITISV_009283 [Vitis vinifera]	GO:0003700,GO:0005634,GO:0006351,GO:0010200,GO:0043565,GO:0045892	DNA binding transcription factor activity|nucleus|transcription, DNA-templated|response to chitin|sequence-specific DNA binding|negative regulation of transcription, DNA-templated
VIT_202s0025g04180	81.1513	117.656	44.6461	0.379621	-1.39737	1.84259e-08	6.84702e-08	Down	0.710993	0.942914	0.832202	2.16984	2.51783	2.19536	LOC100261582		PREDICTED: uncharacterized protein LOC100261582 [Vitis vinifera]
VIT_202s0025g04330	95.3068	21.6069	169.007	7.81112	2.96553	4.01722e-26	3.16044e-25	Up	5.62583	4.04687	4.75455	0.881236	0.467803	0.585232	TL1		VVTL1 [Vitis vinifera]	GO:0005576,GO:0006952,GO:0009607,GO:0016787	extracellular region|defense response|response to biotic stimulus|hydrolase activity
VIT_202s0025g04340	25.6014	35.8756	15.3272	0.427507	-1.22598	0.00492426	0.0104203	Down	0.300595	0.482725	0.43035	0.975817	0.868018	1.14021	LOC100263272	TPM-1	PREDICTED: protein P21 [Vitis vinifera]	GO:0031640,GO:0050832	killing of cells of other organism|defense response to fungus
VIT_202s0025g04460	45.9145	85.3611	6.4679	0.0758885	-3.71997	5.94484e-17	3.41945e-16	Down	0.125199	0.245737	0.215652	2.47704	2.29913	3.35824	LOC100253072	DREB1E; Synonyms=DDF1, ERF032; At1g63030; F16M19.20, F16P17.20	PREDICTED: dehydration-responsive element-binding protein 1E [Vitis vinifera]	GO:0003677,GO:0003700,GO:0005634,GO:0006351,GO:0010371,GO:0048510	DNA binding|DNA binding transcription factor activity|nucleus|transcription, DNA-templated|regulation of gibberellin biosynthetic process|regulation of timing of transition from vegetative to reproductive phase
VIT_202s0025g04550	273.131	447.591	98.671	0.220342	-2.18218	1.223e-47	1.63023e-46	Down	1.12152	0.866873	0.849882	4.47323	4.22643	4.82148	LOC100266705	HTH; Synonyms=ACE; At1g72970; F3N23.17	PREDICTED: protein HOTHEAD [Vitis vinifera]	GO:0005576,GO:0007267,GO:0009553,GO:0010430,GO:0016614,GO:0046593,GO:0050660	extracellular region|cell-cell signaling|embryo sac development|fatty acid omega-oxidation|oxidoreductase activity, acting on CH-OH group of donors|mandelonitrile lyase activity|flavin adenine dinucleotide binding
VIT_202s0025g04720	8969.86	13415.8	4523.93	0.337214	-1.56827	0	0	Down	60.7013	62.5718	60.6021	191.912	194.044	186.735	LDOX		leucoanthocyanidin dioxygenase [Vitis vinifera]	GO:0009718,GO:0031418,GO:0046872,GO:0050589	anthocyanin-containing compound biosynthetic process|L-ascorbic acid binding|metal ion binding|leucocyanidin oxygenase activity	vvi00941	Flavonoid biosynthesis
VIT_202s0025g04840	1196.54	761.08	1631.99	2.1443	1.1005	3.01982e-64	5.34406e-63	Up	23.4776	22.4684	22.9791	11.0268	11.7319	11.0031	LOC100241091	NUDT14; Synonyms=ASPP, NUDX14; At4g11980; F16J13.50	PREDICTED: nudix hydrolase 14, chloroplastic [Vitis vinifera]	GO:0009507,GO:0009570,GO:0019144,GO:0046872,GO:0080041,GO:0080042	chloroplast|chloroplast stroma|ADP-sugar diphosphatase activity|metal ion binding|ADP-ribose pyrophosphohydrolase activity|ADP-glucose pyrophosphohydrolase activity	vvi00051,vvi00230,vvi00500	Fructose and mannose metabolism|Purine metabolism|Starch and sucrose metabolism
VIT_202s0025g04862	9.10071	3.24423	14.9572	4.62158	2.20839	0.00906874	0.0182959	Up	0.147813	0.559523	0.207839	0.0203795	0.104803	0.0839112	LOC100262109	POT1; Synonyms=KT1, KUP1; At2g30070; F23F1.18, T27E13.19	PREDICTED: potassium transporter 1 [Vitis vinifera]	GO:0005886,GO:0015079,GO:0016021	plasma membrane|potassium ion transmembrane transporter activity|integral component of membrane
VIT_202s0025g04864	562.301	227.923	896.68	3.93466	1.97624	7.51049e-81	1.66823e-79	Up	6.4099	5.61163	6.32295	1.50569	1.63272	1.76029	GFH2	CYP76B10; Synonyms=G10H	PREDICTED: ripening-related P-450 enzyme-like isoform X1 [Vitis vinifera]	GO:0005506,GO:0005789,GO:0016021,GO:0016099,GO:0016709,GO:0020037,GO:0102811	iron ion binding|endoplasmic reticulum membrane|integral component of membrane|monoterpenoid biosynthetic process|oxidoreductase activity, acting on paired donors, with incorporation or reduction of molecular oxygen, NAD(P)H as one donor, and incorporation of one atom of oxygen|heme binding|geraniol 10-hydroxylase activity
VIT_202s0025g04890	329.645	114.128	545.162	4.77767	2.25631	5.2659e-57	8.28273e-56	Up	16.3951	14.2684	18.2076	3.28405	3.50053	3.96437	GFH2	CYP76B10; Synonyms=G10H	ripening-related P-450 enzyme-like [Vitis vinifera]	GO:0005506,GO:0005789,GO:0016021,GO:0016099,GO:0016709,GO:0020037,GO:0102811	iron ion binding|endoplasmic reticulum membrane|integral component of membrane|monoterpenoid biosynthetic process|oxidoreductase activity, acting on paired donors, with incorporation or reduction of molecular oxygen, NAD(P)H as one donor, and incorporation of one atom of oxygen|heme binding|geraniol 10-hydroxylase activity
VIT_202s0025g05170	31.8441	43.5493	20.139	0.462146	-1.11358	0.00666619	0.0137692	Down	0.668532	0.627561	0.40053	1.6551	1.29836	0.895161	LOC100253377	At4g22758; T12H17.150	unnamed protein product, partial [Vitis vinifera]
VIT_202s0033g00260	25.8174	4.5069	47.1279	10.4281	3.3824	1.54003e-09	6.17049e-09	Up	0.923113	0.553623	0.858112	0.131986	0.0339376	0.0679307	IFRL1		hypothetical protein VITISV_028545 [Vitis vinifera]	GO:0016491	oxidoreductase activity	vvi00999	Biosynthesis of secondary metabolites - unclassified
VIT_202s0033g00300	114.325	160.814	67.837	0.421872	-1.24512	5.49042e-09	2.12533e-08	Down	0.766962	0.944044	0.844458	2.39625	1.83231	2.13084	LOC100253346	PHL11 {ECO:0000305}; At5g45580 {ECO:0000312|Araport:AT5G45580}; K2N11.5 {ECO:0000312|EMBL:BAB11197.1}	PREDICTED: myb family transcription factor APL [Vitis vinifera]	GO:0003677,GO:0003700,GO:0005634,GO:0006351,GO:0006355	DNA binding|DNA binding transcription factor activity|nucleus|transcription, DNA-templated|regulation of transcription, DNA-templated
VIT_202s0033g00390	150.295	215.398	85.1928	0.395604	-1.33787	1.56093e-11	6.98086e-11	Down	2.18731	2.76454	3.22934	7.9962	7.63209	6.09092	LOC100232838	MYB90; Synonyms=PAP2; At1g66390; T27F4.14	myb-relared transcription factor VvMYBA2 [Vitis vinifera]	GO:0000981,GO:0001135,GO:0003700,GO:0005634,GO:0006351,GO:0006355,GO:0006357,GO:0030154,GO:0043565,GO:0044212,GO:0080167	RNA polymerase II transcription factor activity, sequence-specific DNA binding|transcription factor activity, RNA polymerase II transcription factor recruiting|DNA binding transcription factor activity|nucleus|transcription, DNA-templated|regulation of transcription, DNA-templated|regulation of transcription from RNA polymerase II promoter|cell differentiation|sequence-specific DNA binding|transc…
VIT_202s0033g00410	1101.62	1506.86	696.392	0.462078	-1.11379	4.68051e-42	5.58159e-41	Down	14.4491	12.2935	14.9746	33.7553	31.6811	29.3455	LOC100233098	MYB90; Synonyms=PAP2; At1g66390; T27F4.14	PREDICTED: transcription factor MYB90 [Vitis vinifera]	GO:0000981,GO:0001135,GO:0003700,GO:0005634,GO:0006351,GO:0006355,GO:0006357,GO:0030154,GO:0043565,GO:0044212,GO:0080167	RNA polymerase II transcription factor activity, sequence-specific DNA binding|transcription factor activity, RNA polymerase II transcription factor recruiting|DNA binding transcription factor activity|nucleus|transcription, DNA-templated|regulation of transcription, DNA-templated|regulation of transcription from RNA polymerase II promoter|cell differentiation|sequence-specific DNA binding|transc…
VIT_202s0033g00450	8.34352	13.6098	3.07725	0.22594	-2.14599	0.0116482	0.0229876	Down	0.0986208	0.0241962	0.0970691	0.166565	0.513946	0.342911	LOC100853472	MYB114; At1g66380; T27F4.13	myb-related transcription factor VvMYBA3 [Vitis vinifera]	GO:0000981,GO:0001135,GO:0003700,GO:0005634,GO:0006351,GO:0006357,GO:0007275,GO:0009753,GO:0030154,GO:0031540,GO:0043565,GO:0044212	RNA polymerase II transcription factor activity, sequence-specific DNA binding|transcription factor activity, RNA polymerase II transcription factor recruiting|DNA binding transcription factor activity|nucleus|transcription, DNA-templated|regulation of transcription from RNA polymerase II promoter|multicellular organism development|response to jasmonic acid|cell differentiation|regulation of anth…
VIT_202s0033g00623	21.6232	7.10884	36.1375	5.08367	2.34587	1.84664e-05	5.35583e-05	Up	0.804774	0.891701	1.02208	0.175383	0.335001	0.0515807
VIT_202s0033g00740	17.8137	29.1126	6.51489	0.22327	-2.16314	0.000485633	0.00119424	Down	0.466444	0.176062	0.0353158	0.865713	1.21095	1.105	LOC100248567	KIN14I {ECO:0000305}; At2g47500 {ECO:0000312|Araport:AT2G47500}; T30B22.20 {ECO:0000312|EMBL:AAC62860.1}	unnamed protein product, partial [Vitis vinifera]	GO:0003777,GO:0005524,GO:0005871,GO:0005874,GO:0007018,GO:0008017,GO:0016887	microtubule motor activity|ATP binding|kinesin complex|microtubule|microtubule-based movement|microtubule binding|ATPase activity
VIT_202s0033g00750	25.969	47.1659	4.77197	0.101217	-3.30447	1.12941e-09	4.55913e-09	Down	0.215282	0.264093	0.264868	2.64908	3.0986	1.97831	LOC104882766	KIN14Q {ECO:0000305}; Synonyms=KCH1 {ECO:0000303|PubMed:19561334}, O12; Os12g0547500 {ECO:0000312|EMBL:BAT17539.1}, LOC_OS12g36100 {ECO:0000312|EMBL:ABA98869.1}; OsJ_36410 {ECO:0000312|EMBL:EEE53371.1}	hypothetical protein VITISV_014112 [Vitis vinifera]	GO:0003777,GO:0003779,GO:0005524,GO:0005737,GO:0005871,GO:0005874,GO:0007018,GO:0007097,GO:0008017,GO:0008569,GO:0015629,GO:0015630,GO:0016887,GO:0031534,GO:0043621,GO:0051647	microtubule motor activity|actin binding|ATP binding|cytoplasm|kinesin complex|microtubule|microtubule-based movement|nuclear migration|microtubule binding|ATP-dependent microtubule motor activity, minus-end-directed|actin cytoskeleton|microtubule cytoskeleton|ATPase activity|minus-end directed microtubule sliding|protein self-association|nucleus localization
VIT_202s0033g00770	149.626	73.2569	225.995	3.083	1.62434	1.1112e-14	5.81122e-14	Up	6.90076	5.82732	4.79139	2.42651	2.01781	1.5146	LOC100253338	NIT4B	PREDICTED: bifunctional nitrilase/nitrile hydratase NIT4B [Vitis vinifera]	GO:0019500,GO:0047427,GO:0047558,GO:0051410	cyanide catabolic process|cyanoalanine nitrilase activity|3-cyanoalanine hydratase activity|detoxification of nitrogen compound	vvi00460	Cyanoamino acid metabolism
VIT_202s0033g00920	444.788	41.6896	847.887	20.3405	4.34628	7.58329e-161	3.51722e-159	Up	28.9293	33.3134	33.2964	1.61366	1.69828	1.62241
VIT_202s0033g01310	2052.08	1246.37	2857.79	2.29299	1.19723	1.70474e-114	5.56785e-113	Up	31.2762	29.7654	30.0694	13.3035	13.8576	14.5793	LOC100249510	At1g31830; F5M6.16	PREDICTED: probable polyamine transporter At1g31830 isoform X1 [Vitis vinifera]	GO:0005887,GO:0015179,GO:0015203,GO:0015293,GO:0015297,GO:0015846	integral component of plasma membrane|L-amino acid transmembrane transporter activity|polyamine transmembrane transporter activity|symporter activity|antiporter activity|polyamine transport
VIT_202s0033g01370	1743.95	1135.41	2352.49	2.07211	1.0511	5.45142e-81	1.21564e-79	Up	15.7136	16.3039	16.6539	7.97888	8.24186	8.45429	LOC100242634	DUR3; At5g45380; MFC19.5	PREDICTED: urea-proton symporter DUR3 isoform X1 [Vitis vinifera]	GO:0005886,GO:0005887,GO:0006995,GO:0015204,GO:0015293,GO:0071918	plasma membrane|integral component of plasma membrane|cellular response to nitrogen starvation|urea transmembrane transporter activity|symporter activity|urea transmembrane transport
VIT_202s0033g01375	1366.15	661.197	2071.09	3.13219	1.64717	6.24496e-135	2.34798e-133	Up	22.8885	20.7002	21.3359	7.20324	6.97918	7.58667	LOC100244236		PREDICTED: putative pentatricopeptide repeat-containing protein At1g12700, mitochondrial [Vitis vinifera]
VIT_202s0033g01380	1649.86	542.985	2756.73	5.07738	2.34408	0	0	Up	43.3792	43.2261	43.337	8.64943	9.28359	8.95186	LOC100247765	AOX3; Synonyms=AOX1D; At1g32350; F27G20_12, F5D14.11	PREDICTED: ubiquinol oxidase 2, mitochondrial [Vitis vinifera]	GO:0005743,GO:0009916,GO:0016021,GO:0046872,GO:0070469,GO:0102721	mitochondrial inner membrane|alternative oxidase activity|integral component of membrane|metal ion binding|respiratory chain|ubiquinol:oxygen oxidoreductase activity
VIT_202s0033g01390	288.291	109.134	467.449	4.28183	2.09823	1.07037e-46	1.39636e-45	Up	33.3804	37.3264	37.9889	10.2223	7.48715	8.92816	LOC100252878		unnamed protein product, partial [Vitis vinifera]
VIT_202s0033g01400	4167.77	1696.33	6639.21	3.91428	1.96875	0	0	Up	163.93	167.744	166.834	42.3847	46.1396	45.2765	LOC100252878	AOX1A; Synonyms=AOX1, HSR3; At3g22370; MCB17.11	PREDICTED: ubiquinol oxidase 2, mitochondrial [Vitis vinifera]	GO:0005739,GO:0005743,GO:0009409,GO:0009916,GO:0016021,GO:0031930,GO:0045333,GO:0046872,GO:0070469,GO:0102721	mitochondrion|mitochondrial inner membrane|response to cold|alternative oxidase activity|integral component of membrane|mitochondria-nucleus signaling pathway|cellular respiration|metal ion binding|respiratory chain|ubiquinol:oxygen oxidoreductase activity
VIT_202s0087g00230	9.55984	18.4362	0.683432	0.0370179	-4.75563	6.85875e-05	0.000186992	Down	0.0101106	0.00992238	0	0.156126	0.230831	0.180798	LOC100263031	CDR1; At5g33340; F19N2.60	unnamed protein product, partial [Vitis vinifera]	GO:0004190,GO:0010310,GO:0010337,GO:0030163,GO:0042742,GO:0048046	aspartic-type endopeptidase activity|regulation of hydrogen peroxide metabolic process|regulation of salicylic acid metabolic process|protein catabolic process|defense response to bacterium|apoplast
VIT_202s0087g00280	111.119	64.7294	157.508	2.43448	1.28361	1.48889e-06	4.78618e-06	Up	2.57292	3.26149	2.32141	0.810476	1.80907	0.905273	LOC100258003	MJ1607	PREDICTED: uncharacterized protein LOC100258003 [Vitis vinifera]	GO:0016757	transferase activity, transferring glycosyl groups
VIT_202s0087g00400	4588.88	6139.45	3038.31	0.494878	-1.01485	1.66827e-167	7.98302e-166	Down	38.1827	38.5547	38.9136	83.3734	80.0014	82.0502	LOC100245856	PAE8 {ECO:0000303|PubMed:25115560}; At4g19420 {ECO:0000312|Araport:AT4G19420}	PREDICTED: uncharacterized protein LOC100245856 [Vitis vinifera]	GO:0005576,GO:0009505,GO:0052793,GO:0071555	extracellular region|plant-type cell wall|pectin acetylesterase activity|cell wall organization
VIT_202s0087g00750	961.389	210.607	1712.17	8.12762	3.02283	6.78767e-259	5.4287e-257	Up	35.4211	36.7493	34.7366	4.88659	4.85486	4.06686	LOC100244332	TMEM45B	PREDICTED: transmembrane protein 45B [Vitis vinifera]	GO:0016021	integral component of membrane
VIT_202s0087g00930	7.27701	2.25345	12.3006	5.44501	2.44493	0.00712881	0.0146472	Up	0.205375	0.0940574	0.188667	0.0528559	0.0135908	0.0272039	LOC100252859	CCD4; Synonyms=NCED4; At4g19170; T18B16.140	PREDICTED: probable carotenoid cleavage dioxygenase 4, chloroplastic [Vitis vinifera]	GO:0009507,GO:0010287,GO:0016702,GO:0046872	chloroplast|plastoglobule|oxidoreductase activity, acting on single donors with incorporation of molecular oxygen, incorporation of two atoms of oxygen|metal ion binding	vvi00906	Carotenoid biosynthesis
VIT_202s0087g01020	9.33075	14.5404	4.12108	0.282573	-1.82331	0.0251814	0.0466068	Down	0.11284	0.0123043	0.0246809	0.181505	0.248908	0.124556	LOC100257888	CRK25; At4g05200; C17L7.120, C6L9.3	PREDICTED: cysteine-rich receptor-like protein kinase 10 isoform X1 [Vitis vinifera]
VIT_202s0109g00160	34.025	14.1987	53.8513	3.79088	1.92253	7.85831e-06	2.36428e-05	Up	8.68533	8.93943	15.4293	3.88449	1.68222	3.57764			unnamed protein product, partial [Vitis vinifera]
VIT_202s0109g00230	1086.07	1460.63	711.513	0.487125	-1.03764	6.70976e-55	1.01925e-53	Down	3.43366	3.44822	3.42391	7.3947	7.36745	7.45789	LOC100263040	At1g32090; F3C3.11, T12O21.1	PREDICTED: CSC1-like protein At1g32090 isoform X2 [Vitis vinifera]	GO:0000139,GO:0005794,GO:0005886,GO:0006811,GO:0009506,GO:0016021	Golgi membrane|Golgi apparatus|plasma membrane|ion transport|plasmodesma|integral component of membrane
VIT_202s0109g00430	1948.52	824.678	3072.36	3.72613	1.89768	1.18263e-235	8.39114e-234	Up	48.803	48.7662	51.6477	13.0044	14.6895	14.3851	LOC100240765	NIT4B	PREDICTED: bifunctional nitrilase/nitrile hydratase NIT4B-like [Vitis vinifera]	GO:0006807,GO:0047427	nitrogen compound metabolic process|cyanoalanine nitrilase activity	vvi00460	Cyanoamino acid metabolism
VIT_202s0154g00080	2693.47	3734.38	1652.55	0.442566	-1.17604	8.5799e-139	3.34247e-137	Down	14.8018	15.6627	16.1397	36.1219	37.0072	37.4919	LOC100262548	SKU5; At4g12420; T1P17.10	PREDICTED: monocopper oxidase-like protein SKU5 [Vitis vinifera]	GO:0005507,GO:0005618,GO:0005774,GO:0005886,GO:0009505,GO:0009506,GO:0009932,GO:0016020,GO:0016722,GO:0031225,GO:0046658,GO:0048046	copper ion binding|cell wall|vacuolar membrane|plasma membrane|plant-type cell wall|plasmodesma|cell tip growth|membrane|oxidoreductase activity, oxidizing metal ions|anchored component of membrane|anchored component of plasma membrane|apoplast
VIT_202s0154g00090	87.8496	54.6003	121.099	2.21766	1.14904	1.8367e-06	5.86676e-06	Up	1.64661	1.76048	1.29129	0.775203	0.651137	0.797963	LOC100241232		PREDICTED: acid beta-fructofuranosidase-like [Vitis vinifera]	GO:0004575,GO:0005774,GO:0005975,GO:0016021	sucrose alpha-glucosidase activity|vacuolar membrane|carbohydrate metabolic process|integral component of membrane	vvi00052,vvi00500	Galactose metabolism|Starch and sucrose metabolism
VIT_202s0154g00220	11.4043	18.0523	4.75631	0.263789	-1.92254	0.0188899	0.0359017	Down	0.0553968	0.271828	0.0545252	0.695033	0.714855	0.110068	LOC100257409		PREDICTED: uncharacterized protein LOC100257409 [Vitis vinifera]
VIT_202s0154g00260	23.8962	42.3453	5.44697	0.128801	-2.95678	2.98231e-08	1.09067e-07	Down	0.0309583	0.0506366	0.0812566	0.418295	0.460955	0.45108	LOC100259122	NPF6.3; Synonyms=CHL1, NRT1, NRT1.1; At1g12110; F12F1.1, T28K15_13	PREDICTED: protein NRT1/ PTR FAMILY 6.3 [Vitis vinifera]	GO:0005886,GO:0006857,GO:0009414,GO:0009635,GO:0009734,GO:0010167,GO:0015112,GO:0015293,GO:0015706,GO:0016021,GO:0042128	plasma membrane|oligopeptide transport|response to water deprivation|response to herbicide|auxin-activated signaling pathway|response to nitrate|nitrate transmembrane transporter activity|symporter activity|nitrate transport|integral component of membrane|nitrate assimilation
VIT_202s0154g00280	44.1545	80.4453	7.86368	0.0975919	-3.35709	6.15447e-15	3.25848e-14	Down	0.4006	0.0786285	0.433727	3.40229	3.14144	3.2634	LOC100247265	At4g12500; T1P17.90	PREDICTED: 14 kDa proline-rich protein DC2.15 [Vitis vinifera]	GO:0005576,GO:0005618	extracellular region|cell wall
VIT_202s0154g00290	91	154.358	27.6422	0.179007	-2.48191	1.53449e-20	1.01406e-19	Down	1.0761	0.792048	1.21048	6.67642	6.37088	5.00161	LOC100252384		PREDICTED: 14 kDa proline-rich protein DC2.15 [Vitis vinifera]	GO:0016021	integral component of membrane
VIT_202s0154g00300	7409.03	12416.8	2401.26	0.19339	-2.37041	0	0	Down	85.9754	86.3065	86.1579	462.837	459.042	481.739	LOC100257513		PREDICTED: 14 kDa proline-rich protein DC2.15 [Vitis vinifera]	GO:0016021	integral component of membrane
VIT_202s0154g00310	43.3693	71.4006	15.3381	0.214892	-2.21832	1.39223e-09	5.58816e-09	Down	0.451753	0.579756	0.513052	2.64949	2.00067	2.89989	LOC100262648	TPRP-F1	hypothetical protein VITISV_033378 [Vitis vinifera]
VIT_202s0154g00350	4545.74	1885.98	7205.49	3.82082	1.93388	0	0	Up	96.0798	94.4665	96.3941	25.2641	26.4893	27.1389	LOC100250615		PREDICTED: L-lactate dehydrogenase A isoform X2 [Vitis vinifera]	GO:0004459,GO:0005737,GO:0005975,GO:0019752	L-lactate dehydrogenase activity|cytoplasm|carbohydrate metabolic process|carboxylic acid metabolic process	vvi00010,vvi00270,vvi00620,vvi00640	Glycolysis / Gluconeogenesis|Cysteine and methionine metabolism|Pyruvate metabolism|Propanoate metabolism
VIT_202s0154g00480	3590.7	2129.35	5052.06	2.37232	1.2463	1.38033e-116	4.57428e-115	Up	83.6627	84.9982	83.7377	40.5632	37.7329	33.3965	LOC100243757	HSP23.6; At4g25200; F24A6.40	PREDICTED: 23.6 kDa heat shock protein, mitochondrial [Vitis vinifera]	GO:0005739,GO:0046686	mitochondrion|response to cadmium ion	vvi04141	Protein processing in endoplasmic reticulum
VIT_202s0154g00520	363.201	486.59	239.812	0.492876	-1.0207	3.47496e-17	2.02347e-16	Down	3.70077	3.39706	3.98796	7.17411	7.91707	8.54158	LOC100852959	At4g16563 {ECO:0000312|Araport:AT4G16563}; dl4305c {ECO:0000312|EMBL:CAB10432.1}	PREDICTED: aspartic proteinase nepenthesin-1 [Vitis vinifera]	GO:0004190,GO:0006508,GO:0009505,GO:0030163	aspartic-type endopeptidase activity|proteolysis|plant-type cell wall|protein catabolic process
VIT_202s0154g00580	168.102	242.408	93.7954	0.386955	-1.36976	5.29866e-15	2.81129e-14	Down	2.44039	2.25732	2.92657	6.68675	6.6547	7.35681	LOC100855263		PREDICTED: uncharacterized protein LOC100855263 [Vitis vinifera]
VIT_202s0154g00600	381.43	585.164	177.695	0.303671	-1.71942	7.03134e-50	9.74571e-49	Down	2.00069	2.07894	1.98079	7.08749	7.00924	6.86299	LOC100259241	PME68; Synonyms=ARATH68; At5g47500; MNJ7.9	PREDICTED: probable pectinesterase 68 [Vitis vinifera]	GO:0005576,GO:0005618,GO:0030599,GO:0042545,GO:0045330,GO:0045490	extracellular region|cell wall|pectinesterase activity|cell wall modification|aspartyl esterase activity|pectin catabolic process
VIT_202s0236g00010	37469.7	12760	62179.4	4.87298	2.2848	7.74916e-297	7.56011e-295	Up	1062.87	960.119	978.053	218.623	224.577	203.567	LOC104882174		Bifunctional inhibitor/plant lipid transfer protein/seed storage helical domain-containing protein [Cynara cardunculus var. scolymus]
VIT_202s0236g00050	30.2162	0.644811	59.7876	92.4946	6.5313	1.96277e-09	7.80214e-09	Up	3.1034	2.215	1.66613	0.0388978	0	0.0400398	LOC104882175		PREDICTED: uncharacterized protein LOC104882172 [Vitis vinifera]
VIT_202s0236g00060	1977.56	879.148	3075.98	3.49857	1.80677	2.64869e-45	3.35857e-44	Up	101.741	81.0954	91.009	30.0326	24.4551	27.6795	LOC100853134		PREDICTED: uncharacterized protein LOC100853134 [Vitis vinifera]
VIT_202s0236g00070	151.026	45.2011	256.85	5.67939	2.50574	2.6497e-36	2.76885e-35	Up	5.4345	5.48207	5.19982	1.14928	0.859678	0.96793	LOC100853176		PREDICTED: uncharacterized protein LOC100853176 isoform X1 [Vitis vinifera]
VIT_202s0236g00090	46.5004	8.06962	84.9312	10.5165	3.39458	1.05648e-16	6.01722e-16	Up	3.22923	3.57923	2.54274	0.366655	0.3394	0.226452	LOC109124264		unnamed protein product, partial [Vitis vinifera]
VIT_202s0241g00120	661.491	886.35	436.631	0.492593	-1.02153	4.86889e-33	4.70147e-32	Down	5.21292	5.06795	5.16695	11.0282	11.2701	10.6365	LOC100244756		PREDICTED: probable leucine-rich repeat receptor-like protein kinase At5g63930 [Vitis vinifera]	GO:0002237,GO:0004674,GO:0005524,GO:0005886,GO:0009409,GO:0009625,GO:0033160,GO:0046777,GO:0050826	response to molecule of bacterial origin|protein serine/threonine kinase activity|ATP binding|plasma membrane|response to cold|response to insect|positive regulation of protein import into nucleus, translocation|protein autophosphorylation|response to freezing
VIT_203s0017g00490	14.8238	5.76851	23.8792	4.12579	2.04467	0.00375668	0.00810107	Up	0.453937	0.464049	0.390946	0.273813	0.0187748	0.0375803	LOC100241864	At5g09550; F17I14.260	PREDICTED: guanosine nucleotide diphosphate dissociation inhibitor At5g09550 [Vitis vinifera]	GO:0005093,GO:0005096,GO:0005622,GO:0007264,GO:0015031,GO:0048046	Rab GDP-dissociation inhibitor activity|GTPase activator activity|intracellular|small GTPase mediated signal transduction|protein transport|apoplast
VIT_203s0017g00510	6.92437	1.92301	11.9257	6.1745	2.62632	0.00771709	0.0157515	Up	0.103842	0.163054	0.0919872	0.0501095	0	0.0103161	LOC100853460	RLP30 {ECO:0000303|PubMed:18434605}; At3g05360 {ECO:0000312|Araport:AT3G05360}; T12H1.33 {ECO:0000312|EMBL:AAF27042.1}	unnamed protein product, partial [Vitis vinifera]	GO:0002237,GO:0002238,GO:0002240,GO:0005886,GO:0009620,GO:0010204,GO:0016021,GO:0032491,GO:0050832	response to molecule of bacterial origin|response to molecule of fungal origin|response to molecule of oomycetes origin|plasma membrane|response to fungus|defense response signaling pathway, resistance gene-independent|integral component of membrane|detection of molecule of fungal origin|defense response to fungus
VIT_203s0017g00660	12.7638	5.49715	20.0305	3.64728	1.86682	0.0119099	0.0234591	Up	0.182934	1.61575	0.855264	0.22069	0.317777	0.227169	LOC100245203	RPS4 {ECO:0000303|PubMed:19519800}	unnamed protein product, partial [Vitis vinifera]	GO:0005634,GO:0006952,GO:0007165,GO:0043531	nucleus|defense response|signal transduction|ADP binding
VIT_203s0017g00680	1534.88	2226.38	843.384	0.378794	-1.40052	6.11165e-118	2.0585e-116	Down	9.90943	9.10567	9.54648	25.2401	27.0038	26.9563	LOC100262362	AXS2; At1g08200; T23G18.6	PREDICTED: UDP-D-apiose/UDP-D-xylose synthase 2 [Vitis vinifera]	GO:0003824,GO:0005737,GO:0005829,GO:0048046,GO:0050662,GO:0071555	catalytic activity|cytoplasm|cytosol|apoplast|coenzyme binding|cell wall organization	vvi00520	Amino sugar and nucleotide sugar metabolism
VIT_203s0017g00780	120.708	74.6747	166.741	2.23338	1.15923	5.34643e-09	2.0714e-08	Up	1.3231	1.41966	1.51933	0.621445	0.717969	0.665979	LOC100246412		unnamed protein product, partial [Vitis vinifera]
VIT_203s0017g00870	1213.78	1788.06	639.496	0.35765	-1.48338	1.63647e-102	4.72448e-101	Down	9.30744	9.14939	10.2909	28.7297	28.3018	27.3849	LOC104878920	BEAT	PREDICTED: acetyl-CoA-benzylalcohol acetyltransferase-like [Vitis vinifera]	GO:0102387,GO:0102720	2-phenylethanol acetyltransferase activity|acetyl-coenzyme A:acetyl alcohol acetyltransferase activity
VIT_203s0017g01040	325.077	164.108	486.046	2.96131	1.56624	7.33278e-35	7.44261e-34	Up	6.06022	6.22519	5.83823	2.27246	1.90302	2.2497	LOC100260591	UGT85A23; Synonyms=UGT6	PREDICTED: 7-deoxyloganetin glucosyltransferase [Vitis vinifera]	GO:0035251,GO:1900994	UDP-glucosyltransferase activity|(-)-secologanin biosynthetic process
VIT_203s0017g01290	10.8258	3.2121	18.4394	5.72149	2.51639	0.0015357	0.00352384	Up	0.314745	0.295456	0.121224	0.0924501	0.0135838	0.0271898	LOC100254677	ABCG11; Synonyms=COF1, DSO, PEL1, WBC11; At1g17840; F2H15.7	PREDICTED: ABC transporter G family member 11 [Vitis vinifera]	GO:0005524,GO:0005886,GO:0009611,GO:0009651,GO:0009737,GO:0009897,GO:0010222,GO:0010588,GO:0015245,GO:0015908,GO:0016021,GO:0042626,GO:0042803,GO:0080051	ATP binding|plasma membrane|response to wounding|response to salt stress|response to abscisic acid|external side of plasma membrane|stem vascular tissue pattern formation|cotyledon vascular tissue pattern formation|fatty acid transmembrane transporter activity|fatty acid transport|integral component of membrane|ATPase activity, coupled to transmembrane movement of substances|protein homodimerizat…
VIT_203s0017g01380	3.06198	5.78404	0.339908	0.0633289	-3.98099	0.0165273	0.0317797	Down	0	0	0.0101413	0.119327	0.04091	0.0204717	LOC100258171	RPP13L4; Synonyms=ZAR1 {ECO:0000303|PubMed:20368970}; At3g50950; F18B3.230	PREDICTED: probable disease resistance RPP8-like protein 4 isoform X1 [Vitis vinifera]
VIT_203s0017g01400	400.943	554.166	247.721	0.446906	-1.16196	1.43682e-21	9.83099e-21	Down	8.02705	6.84191	8.08962	20.0311	16.412	17.4739	LOC100266732		PREDICTED: cysteine-rich and transmembrane domain-containing protein A [Vitis vinifera]
VIT_203s0017g01420	3.8969	7.45389	0.339908	0.0492083	-4.34495	0.00487979	0.010333	Down	0	0	0.0157101	0.0616175	0.126749	0.174423	LOC100249571	At4g20840 {ECO:0000312|Araport:AT4G20840}; F21C20.190 {ECO:0000312|EMBL:CAB45850.1}	PREDICTED: reticuline oxidase-like protein [Vitis vinifera]	GO:0005618,GO:0005886,GO:0016614,GO:0048046,GO:0050660	cell wall|plasma membrane|oxidoreductase activity, acting on CH-OH group of donors|apoplast|flavin adenine dinucleotide binding
VIT_203s0017g01500	10.3425	2.57818	18.1067	7.00899	2.80921	0.000369352	0.000924053	Up	0.501336	0.268365	0.42616	0.0879719	0.0452404	0.0452774	LOC100261531	At4g03230; F4C21.16	hypothetical protein VITISV_005300 [Vitis vinifera]
VIT_203s0017g01550	234.346	19.0692	449.624	23.5808	4.55954	1.21091e-88	3.01184e-87	Up	4.50568	4.35255	4.27605	0.194563	0.130073	0.260358	LOC100242699	CRK8; At4g23160; F21P8.50	PREDICTED: cysteine-rich receptor-like protein kinase 10 isoform X1 [Vitis vinifera]
VIT_203s0017g01720	14.1721	5.48839	22.8558	4.16235	2.0574	0.00138154	0.00319178	Up	0.428821	0.490977	0.263796	0.120709	0.0354719	0.142004	LOC100258633	GABA-TP3; Synonyms=GABA-T3	unnamed protein product, partial [Vitis vinifera]	GO:0009507,GO:0030170,GO:0034387,GO:0102351	chloroplast|pyridoxal phosphate binding|4-aminobutyrate:pyruvate transaminase activity|gamma-aminobutyrate transaminase (glyoxylate dependent) activity	vvi00250,vvi00650	Alanine, aspartate and glutamate metabolism|Butanoate metabolism
VIT_203s0017g01990	3801.54	1711.25	5891.83	3.44352	1.78389	1.0169e-233	7.14802e-232	Up	92.834	90.4325	95.6503	24.8937	30.8411	29.3896	LOC104878931	GT3 {ECO:0000312|EMBL:AAU09444.1}	PREDICTED: anthocyanidin 3-O-glucosyltransferase 6-like [Vitis vinifera]	GO:0008152,GO:0016758	metabolic process|transferase activity, transferring hexosyl groups
VIT_203s0017g02140	66.2001	124.511	7.88899	0.063273	-3.98227	6.63466e-07	2.19353e-06	Down	0.215399	0.0140926	0.0989378	1.51062	2.45172	1.48365	LOC100267294	GT3 {ECO:0000312|EMBL:AAU09444.1}	PREDICTED: anthocyanidin 3-O-glucosyltransferase 6-like [Vitis vinifera]	GO:0008152,GO:0016758	metabolic process|transferase activity, transferring hexosyl groups
VIT_203s0017g02210	86.3994	145.81	26.9889	0.184953	-2.43477	1.2314e-18	7.5738e-18	Down	1.04251	0.789248	0.498394	3.9958	4.93761	4.29066	LOC100265579		PREDICTED: uncharacterized protein LOC100265579 [Vitis vinifera]
VIT_203s0017g02260	19730.7	28820.2	10641.3	0.369224	-1.43743	0	0	Down	351.835	330.173	350.352	969.733	946.248	1020.62	LOC100233114	TPRP-F1	unnamed protein product, partial [Vitis vinifera]
VIT_203s0017g02270	24.7332	37.8649	11.6015	0.306425	-1.70639	0.00036383	0.000911145	Down	0.180417	0.204298	0.0819593	0.388427	0.647473	0.565279	LOC100262125		PREDICTED: LRR receptor-like serine/threonine-protein kinase ERECTA [Vitis vinifera]
VIT_203s0038g00130	80.1977	29.3584	131.037	4.45936	2.15684	6.01376e-15	3.18622e-14	Up	4.57346	4.13055	3.88173	1.24741	1.0856	0.625554	LOC109124260		PREDICTED: uncharacterized protein LOC104882052 [Vitis vinifera]
VIT_203s0038g00150	581.949	825.166	338.732	0.410504	-1.28453	3.25728e-44	4.03532e-43	Down	2.45113	2.34719	2.49299	5.98573	6.31127	6.36071	LOC100257138	BGAL3; At4g36360; C7A10.1000, F23E13.200	PREDICTED: beta-galactosidase 3 [Vitis vinifera]	GO:0004565,GO:0005773,GO:0005975,GO:0009505,GO:0030246,GO:0048046	beta-galactosidase activity|vacuole|carbohydrate metabolic process|plant-type cell wall|carbohydrate binding|apoplast
VIT_203s0038g00230	2757.58	1295.9	4219.25	3.25589	1.70305	2.18854e-284	1.9974e-282	Up	72.8595	72.5088	74.4381	23.2484	24.875	22.788	LOC100246877	PAP {ECO:0000312|EMBL:AAF19820.1}	PREDICTED: purple acid phosphatase [Vitis vinifera]	GO:0003993,GO:0005615,GO:0030145,GO:0046872	acid phosphatase activity|extracellular space|manganese ion binding|metal ion binding
VIT_203s0038g00250	2691.07	1209.85	4172.28	3.44847	1.78596	4.20683e-297	4.13989e-295	Up	36.6161	35.6277	35.7411	10.9119	11.5422	10.4337	LOC100241752	PAP {ECO:0000312|EMBL:AAF19820.1}	unnamed protein product, partial [Vitis vinifera]	GO:0003993,GO:0005615,GO:0030145,GO:0046872	acid phosphatase activity|extracellular space|manganese ion binding|metal ion binding
VIT_203s0038g00340	51.451	14.5415	88.3605	6.07606	2.60314	4.04062e-13	1.96678e-12	Up	1.54492	1.67919	1.0301	0.240488	0.296816	0.198039	LOC100241912	BBX20 {ECO:0000303|PubMed:19920209}; Synonyms=BZS1 {ECO:0000303|PubMed:22535582}, DBB2, STH7; At4g39070; F19H22.170	PREDICTED: B-box zinc finger protein 20-like [Vitis vinifera]	GO:0000989,GO:0003700,GO:0005634,GO:0006351,GO:0006355,GO:0008270,GO:0009741,GO:0010200,GO:0043565,GO:0080167,GO:1900458,GO:2000306	transcription factor activity, transcription factor binding|DNA binding transcription factor activity|nucleus|transcription, DNA-templated|regulation of transcription, DNA-templated|zinc ion binding|response to brassinosteroid|response to chitin|sequence-specific DNA binding|response to karrikin|negative regulation of brassinosteroid mediated signaling pathway|positive regulation of photomorphoge…
VIT_203s0038g00360	725.678	1033.69	417.668	0.404106	-1.30719	2.91435e-43	3.54261e-42	Down	10.4127	11.7023	11.7642	29.8782	26.2847	31.8955	LOC100250570	NIC1 {ECO:0000303|PubMed:17335512}; Synonyms=PNC1 {ECO:0000303|PubMed:17335512}; At2g22570 {ECO:0000312|Araport:AT2G22570}	PREDICTED: uncharacterized protein LOC100250570 [Vitis vinifera]	GO:0005737,GO:0006769,GO:0008936,GO:0009737,GO:0019365	cytoplasm|nicotinamide metabolic process|nicotinamidase activity|response to abscisic acid|pyridine nucleotide salvage
VIT_203s0038g00500	9.8442	1.9505	17.7379	9.1268	3.19011	0.000461613	0.00114014	Up	0.216102	0.113109	0.411223	0	0.0286014	0.0572496	LOC100250277	CYP84A1; Synonyms=FAH1; At4g36220; F23E13.110	unnamed protein product, partial [Vitis vinifera]	GO:0004497,GO:0005506,GO:0005783,GO:0009699,GO:0009809,GO:0010224,GO:0016020,GO:0016021,GO:0016709,GO:0020037	monooxygenase activity|iron ion binding|endoplasmic reticulum|phenylpropanoid biosynthetic process|lignin biosynthetic process|response to UV-B|membrane|integral component of membrane|oxidoreductase activity, acting on paired donors, with incorporation or reduction of molecular oxygen, NAD(P)H as one donor, and incorporation of one atom of oxygen|heme binding	vvi00940	Phenylpropanoid biosynthesis
VIT_203s0038g00550	33.0959	18.7553	47.4365	2.52961	1.33892	0.000526558	0.00128872	Up	0.702113	0.548421	0.719273	0.235092	0.341359	0.241994	LOC100253771	CYP84A1; Synonyms=FAH1; At4g36220; F23E13.110	unnamed protein product, partial [Vitis vinifera]	GO:0004497,GO:0005506,GO:0005783,GO:0009699,GO:0009809,GO:0010224,GO:0016020,GO:0016021,GO:0016709,GO:0020037	monooxygenase activity|iron ion binding|endoplasmic reticulum|phenylpropanoid biosynthetic process|lignin biosynthetic process|response to UV-B|membrane|integral component of membrane|oxidoreductase activity, acting on paired donors, with incorporation or reduction of molecular oxygen, NAD(P)H as one donor, and incorporation of one atom of oxygen|heme binding	vvi00940	Phenylpropanoid biosynthesis
VIT_203s0038g00630	16.6014	29.1142	4.08854	0.14056	-2.83074	5.83008e-06	1.77913e-05	Down	0.0435044	0.056926	0.0713665	0.349888	0.446235	0.489819	LOC100260645	At4g39010; F19H22.110	PREDICTED: endoglucanase 24 [Vitis vinifera]	GO:0005576,GO:0008810,GO:0030245,GO:0071555	extracellular region|cellulase activity|cellulose catabolic process|cell wall organization	vvi00500	Starch and sucrose metabolism
VIT_203s0038g00940	10.9132	18.7745	3.05195	0.16314	-2.61582	0.00096614	0.00228162	Down	0	0.204889	0.102745	0.470147	0.690793	0.82963	LOC100262469	SAUR71 {ECO:0000303|PubMed:12036261}; At1g56150 {ECO:0000312|Araport:AT1G56150}; F14G9.23 {ECO:0000312|EMBL:AAG50906.1}, T6H22.5 {ECO:0000312|EMBL:AAF02834.1}	PREDICTED: auxin-induced protein 6B-like [Vitis vinifera]	GO:0005737,GO:0007275,GO:0009734,GO:0040008	cytoplasm|multicellular organism development|auxin-activated signaling pathway|regulation of growth	vvi04075	Plant hormone signal transduction
VIT_203s0038g01350	143.5	195.338	91.6631	0.469338	-1.0913	4.90725e-08	1.76723e-07	Down	2.05246	2.69513	2.93067	6.61216	4.93555	5.62883	LOC100259085	GGP5 {ECO:0000305}; At2g23970 {ECO:0000312|Araport:AT2G23970}	unnamed protein product, partial [Vitis vinifera]	GO:0005829,GO:0008233	cytosol|peptidase activity
VIT_203s0038g01650	553.297	863.384	243.21	0.281683	-1.82786	4.24223e-72	8.37129e-71	Down	2.8428	2.62152	3.17195	10.8326	11.0077	10.3594	LOC100250684	HVA22A; At1g74520; F1M20.20	PREDICTED: uncharacterized protein LOC100250684 [Vitis vinifera]	GO:0009409,GO:0009414,GO:0009737,GO:0016021,GO:0042538	response to cold|response to water deprivation|response to abscisic acid|integral component of membrane|hyperosmotic salinity response
VIT_203s0038g01670	117.867	71.09	164.645	2.31626	1.2118	6.71908e-09	2.58727e-08	Up	0.781441	0.936705	0.944951	0.398637	0.465411	0.343799	LOC104877365	At1g50180; F14I3.19	PREDICTED: disease resistance protein RPP13-like [Vitis vinifera]			vvi04626	Plant-pathogen interaction
VIT_203s0038g01930	6350.59	9635.34	3065.84	0.31819	-1.65204	2.39637e-305	2.41064e-303	Down	106.181	110.012	116.565	389.049	353.969	355.115	LOC100267506	PCKR1	PREDICTED: peptidyl-prolyl cis-trans isomerase [Vitis vinifera]	GO:0003755,GO:0005737,GO:0006457	peptidyl-prolyl cis-trans isomerase activity|cytoplasm|protein folding
VIT_203s0038g02170	242.159	327.441	156.876	0.479145	-1.06147	2.15664e-11	9.54878e-11	Down	1.88874	2.17064	1.58996	3.96949	3.65099	4.76499	LOC100265907	TL1	PREDICTED: thaumatin-like protein 1b [Vitis vinifera]	GO:0005576	extracellular region
VIT_203s0038g02180	142.922	227.5	58.3437	0.256422	-1.96341	9.11798e-21	6.07525e-20	Down	0.612753	0.451009	0.7862	2.49222	2.76967	2.31538	LOC100248768	rsgI6 {ECO:0000303|PubMed:20487018}; Cthe_2119 {ECO:0000312|EMBL:ABN53326.1}	PREDICTED: probable endo-1,4-beta-xylanase C [Vitis vinifera]	GO:0005886,GO:0016021,GO:0031176,GO:0045493	plasma membrane|integral component of membrane|endo-1,4-beta-xylanase activity|xylan catabolic process
VIT_203s0038g02410	235.464	314.978	155.949	0.495103	-1.0142	1.97306e-10	8.32246e-10	Down	3.17452	3.00349	2.41359	5.22858	7.01931	5.9864	LOC104878349		PREDICTED: uncharacterized protein LOC104878349 [Vitis vinifera]
VIT_203s0038g02440	2647.2	3543.44	1750.96	0.494182	-1.01689	1.04677e-91	2.68015e-90	Down	42.9553	45.3945	42.4825	87.3676	97.1023	93.6725	LOC100260571	HIPP26 {ECO:0000303|PubMed:21072340, ECO:0000303|PubMed:23368984}; Synonyms=FP6 {ECO:0000303|PubMed:8837031}; At4g38580 {ECO:0000312|Araport:AT4G38580}; F20M13.140 {ECO:0000312|EMBL:CAB37514.1}	PREDICTED: heavy metal-associated isoprenylated plant protein 26 [Vitis vinifera]	GO:0005507,GO:0005737,GO:0005886,GO:0009506,GO:0010286,GO:0030001,GO:0031965,GO:0032791,GO:0046870,GO:0046916	copper ion binding|cytoplasm|plasma membrane|plasmodesma|heat acclimation|metal ion transport|nuclear membrane|lead ion binding|cadmium ion binding|cellular transition metal ion homeostasis
VIT_203s0038g02480	2643.32	1744.68	3541.97	2.03032	1.02171	2.03267e-101	5.80168e-100	Up	36.3781	38.7815	37.1084	18.7473	19.1299	20.2104	LOC100257179	SKP1A; Synonyms=ASK1, SKP1, UIP1; At1g75950; T4O12.17	PREDICTED: uncharacterized protein LOC100257179 isoform X1 [Vitis vinifera]	GO:0000226,GO:0005634,GO:0005819,GO:0005829,GO:0005886,GO:0006511,GO:0007059,GO:0007275,GO:0009524,GO:0009734,GO:0009873,GO:0016032,GO:0016567,GO:0045910,GO:0046686	microtubule cytoskeleton organization|nucleus|spindle|cytosol|plasma membrane|ubiquitin-dependent protein catabolic process|chromosome segregation|multicellular organism development|phragmoplast|auxin-activated signaling pathway|ethylene-activated signaling pathway|viral process|protein ubiquitination|negative regulation of DNA recombination|response to cadmium ion	vvi04120,vvi04141	Ubiquitin mediated proteolysis|Protein processing in endoplasmic reticulum
VIT_203s0038g02520	9314.95	13537.5	5092.38	0.376164	-1.41057	0	0	Down	63.3237	62.3832	62.8935	173.945	177.333	175.319	PIP2%3B2	PIP2-7; Synonyms=PIP3, SIMIP; At4g35100; M4E13.150	aquaporin PIP2;2 [Vitis vinifera]	GO:0003729,GO:0005634,GO:0005773,GO:0005886,GO:0005887,GO:0009506,GO:0009737,GO:0015250,GO:0016020,GO:0034220,GO:0046658	mRNA binding|nucleus|vacuole|plasma membrane|integral component of plasma membrane|plasmodesma|response to abscisic acid|water channel activity|membrane|ion transmembrane transport|anchored component of plasma membrane
VIT_203s0038g02730	154.365	101.804	206.927	2.03219	1.02303	4.15842e-08	1.5045e-07	Up	13.4366	9.60019	10.6798	5.69716	5.63642	6.08784	LOC100245246	AK1; Synonyms=AK, AK-LYS1; At5g13280; T31B5.100	unnamed protein product, partial [Vitis vinifera]	GO:0004072,GO:0005524,GO:0008652,GO:0009088,GO:0009089,GO:0009570	aspartate kinase activity|ATP binding|cellular amino acid biosynthetic process|threonine biosynthetic process|lysine biosynthetic process via diaminopimelate|chloroplast stroma
VIT_203s0038g02800	1317.42	1988.57	646.267	0.324935	-1.62178	2.21233e-135	8.41578e-134	Down	6.90189	6.19457	6.28406	21.0119	20.697	20.9195	LOC100262390	CYCB2-4; At1g76310; F15M4.19, T23E18.24	PREDICTED: G2/mitotic-specific cyclin-2-like isoform X1 [Vitis vinifera]	GO:0005634,GO:0007049,GO:0051301	nucleus|cell cycle|cell division
VIT_203s0038g02880	36.235	65.3115	7.15856	0.109663	-3.18885	1.3334e-12	6.31516e-12	Down	0.386565	0.442596	0.50731	3.91732	3.77322	5.12042			hypothetical protein POPTR_0009s14070g [Populus trichocarpa]
VIT_203s0038g02930	90.4278	132.778	48.0777	0.362123	-1.46545	3.97154e-10	1.64607e-09	Down	0.226939	0.258146	0.233522	0.721776	0.732121	0.630241	LOC100257341	Dcaf8; Synonyms=D1Ucla4, H326, Wdr42a	PREDICTED: hippocampus abundant transcript-like protein 1 [Vitis vinifera]	GO:0005634,GO:0005654,GO:0005737,GO:0005739,GO:0005829,GO:0016567,GO:0080008	nucleus|nucleoplasm|cytoplasm|mitochondrion|cytosol|protein ubiquitination|Cul4-RING E3 ubiquitin ligase complex
VIT_203s0038g02980	1066.16	1632.3	500.026	0.30627	-1.70712	3.41549e-93	8.88578e-92	Down	3.56985	3.04141	2.86372	10.2854	11.6821	10.5225	LOC100262278	MSL6; At1g78610; T30F21.6	PREDICTED: mechanosensitive ion channel protein 6-like [Vitis vinifera]	GO:0005774,GO:0005886,GO:0006820,GO:0008381,GO:0009506,GO:0016021	vacuolar membrane|plasma membrane|anion transport|mechanosensitive ion channel activity|plasmodesma|integral component of membrane
VIT_203s0038g03030	5.0291	9.37477	0.683432	0.0728043	-3.77983	0.00433326	0.00925274	Down	0.0117063	0.0114884	0	0.101681	0.139441	0.0930369	LOC104878206	MSL6; At1g78610; T30F21.6	PREDICTED: mechanosensitive ion channel protein 6-like [Vitis vinifera]	GO:0005774,GO:0005886,GO:0006820,GO:0008381,GO:0009506,GO:0016021	vacuolar membrane|plasma membrane|anion transport|mechanosensitive ion channel activity|plasmodesma|integral component of membrane
VIT_203s0038g03080	16.2121	24.2483	8.17588	0.337414	-1.56741	0.00448585	0.00955873	Down	0.143651	0.211465	0.212086	0.531451	0.665435	0.570839	LOC100264018		PREDICTED: (RS)-norcoclaurine 6-O-methyltransferase-like [Vitis vinifera]	GO:0008171,GO:0030786,GO:0046983	O-methyltransferase activity|(RS)-norcoclaurine 6-O-methyltransferase activity|protein dimerization activity
VIT_203s0038g03130	67.2493	121.515	12.984	0.106726	-3.22802	3.03949e-22	2.13984e-21	Down	0.198919	0.1378	0.103653	1.42291	1.3938	1.51118	LOC100248597	FMO1; At1g19250; T29M8.12	PREDICTED: probable flavin-containing monooxygenase 1 [Vitis vinifera]	GO:0004497,GO:0004499,GO:0009626,GO:0009627,GO:0009870,GO:0010204,GO:0042742,GO:0050660,GO:0050661,GO:0050832,GO:0051707,GO:0055114,GO:0071456	monooxygenase activity|N,N-dimethylaniline monooxygenase activity|plant-type hypersensitive response|systemic acquired resistance|defense response signaling pathway, resistance gene-dependent|defense response signaling pathway, resistance gene-independent|defense response to bacterium|flavin adenine dinucleotide binding|NADP binding|defense response to fungus|response to other organism|oxidation-…
VIT_203s0038g03140	135.817	243.628	28.005	0.114851	-3.12217	4.27036e-41	5.01064e-40	Down	0.466789	0.305399	0.375909	3.57673	3.21538	3.69579	LOC100248647	FMO1; At1g19250; T29M8.12	PREDICTED: probable flavin-containing monooxygenase 1 [Vitis vinifera]	GO:0004497,GO:0004499,GO:0009626,GO:0009627,GO:0009870,GO:0010204,GO:0042742,GO:0050660,GO:0050661,GO:0050832,GO:0051707,GO:0055114,GO:0071456	monooxygenase activity|N,N-dimethylaniline monooxygenase activity|plant-type hypersensitive response|systemic acquired resistance|defense response signaling pathway, resistance gene-dependent|defense response signaling pathway, resistance gene-independent|defense response to bacterium|flavin adenine dinucleotide binding|NADP binding|defense response to fungus|response to other organism|oxidation-…
VIT_203s0038g03160	24.9905	35.3095	14.6715	0.415665	-1.26651	0.0064353	0.0133378	Down	0.20916	0.191582	0.192145	0.282608	0.622859	0.595664	LOC100265831	FMO1; At1g19250; T29M8.12	unnamed protein product, partial [Vitis vinifera]	GO:0004497,GO:0004499,GO:0009626,GO:0009627,GO:0009870,GO:0010204,GO:0042742,GO:0050660,GO:0050661,GO:0050832,GO:0051707,GO:0055114,GO:0071456	monooxygenase activity|N,N-dimethylaniline monooxygenase activity|plant-type hypersensitive response|systemic acquired resistance|defense response signaling pathway, resistance gene-dependent|defense response signaling pathway, resistance gene-independent|defense response to bacterium|flavin adenine dinucleotide binding|NADP binding|defense response to fungus|response to other organism|oxidation-…
VIT_203s0038g03220	5259.6	2896.53	7622.67	2.63173	1.39601	1.72339e-294	1.65988e-292	Up	73.4634	76.1867	77.1584	29.9555	29.0874	31.4777	LOC100257272	LYM2; At2g17120; F6P23.25	hypothetical protein VITISV_025519 [Vitis vinifera]	GO:0005886,GO:0006952,GO:0008061,GO:0009506,GO:0031225,GO:0046658	plasma membrane|defense response|chitin binding|plasmodesma|anchored component of membrane|anchored component of plasma membrane
VIT_203s0038g03400	104.985	177.957	32.0117	0.180026	-2.47372	1.27659e-23	9.39653e-23	Down	0.330808	0.560758	0.503205	2.97498	2.53742	2.62912	LOC100232985	CHIT1B	RecName: Full=Basic endochitinase; Flags: Precursor	GO:0000272,GO:0004568,GO:0006032,GO:0006952,GO:0008061,GO:0016998	polysaccharide catabolic process|chitinase activity|chitin catabolic process|defense response|chitin binding|cell wall macromolecule catabolic process	vvi00520,vvi04016	Amino sugar and nucleotide sugar metabolism|MAPK signaling pathway - plant
VIT_203s0038g03430	3045.42	4134.42	1956.42	0.473237	-1.07937	4.25044e-132	1.57712e-130	Down	28.4318	29.9882	30.8356	65.6825	66.7899	65.6403	LOC100258952	EXLA2; Synonyms=EXPL2; At4g38400; F22I13.170	PREDICTED: expansin-like A2 [Vitis vinifera]
VIT_203s0038g03540	13.3548	5.50392	21.2057	3.85412	1.9464	0.00282375	0.00620513	Up	0.313908	0.149063	0.159468	0.0390912	0.0502575	0.0804778	LOC100241879	AATL1; At1g47670; F16N3.4	unnamed protein product, partial [Vitis vinifera]	GO:0003333,GO:0005886,GO:0015171,GO:0016021	amino acid transmembrane transport|plasma membrane|amino acid transmembrane transporter activity|integral component of membrane
VIT_203s0038g03550	41.4506	75.4135	7.48763	0.0994565	-3.32979	9.64691e-14	4.83178e-13	Down	0.0577843	0.113417	0.142188	0.808641	1.10416	1.40644	LOC100258993		PREDICTED: uncharacterized protein LOC100258993 [Vitis vinifera]
VIT_203s0038g03570	2246.33	3358.54	1134.12	0.3377	-1.56619	3.52708e-194	1.98587e-192	Down	9.87256	10.0153	9.66413	28.9054	31.7558	31.2726	LOC100265895	Bp10	PREDICTED: L-ascorbate oxidase homolog [Vitis vinifera]	GO:0005507,GO:0005576,GO:0016491	copper ion binding|extracellular region|oxidoreductase activity
VIT_203s0038g03860	5488.35	3443.04	7533.66	2.18803	1.12963	7.61153e-237	5.46919e-235	Up	165.684	165.076	161.258	78.799	80.7778	76.5902	LOC100853859	EXL5; At2g17230; T23A1.9	PREDICTED: protein EXORDIUM-like 5 [Vitis vinifera]	GO:0005615,GO:0048046	extracellular space|apoplast
VIT_203s0038g03930	4.70803	8.39754	1.01852	0.121646	-3.03924	0.0138985	0.0270651	Down	0	0.047946	0.0961736	0.47151	0.193983	0.582425	LOC104878763	ATL8; At1g76410; F14G6.1, F15M4.9	PREDICTED: RING-H2 finger protein ATL80-like [Vitis vinifera]	GO:0016021,GO:0043161,GO:0046872,GO:0061630	integral component of membrane|proteasome-mediated ubiquitin-dependent protein catabolic process|metal ion binding|ubiquitin protein ligase activity
VIT_203s0038g03980	157.478	236.316	78.6393	0.332496	-1.58859	1.03562e-11	4.67777e-11	Down	2.25188	1.3023	1.02907	5.66614	4.03151	4.75389	LOC100243457		PREDICTED: uncharacterized protein LOC100243457 [Vitis vinifera]
VIT_203s0038g04060	20.3446	28.0524	12.6369	0.450047	-1.15185	0.0253593	0.0468979	Down	0.562649	0.483153	0.242286	1.39149	0.733039	0.873379	LOC100255490	EXPA20; Synonyms=EXP20; At4g38210; F20D10.330	PREDICTED: expansin-A20 [Vitis vinifera]
VIT_203s0038g04110	409.662	665.505	153.819	0.23115	-2.1131	8.60657e-67	1.58504e-65	Down	1.18653	1.11524	1.42282	5.44342	5.49083	5.99339	LOC100245113	AHL25 {ECO:0000303|PubMed:15604740}; Synonyms=AGF1 {ECO:0000303|PubMed:17277098}, HRC; At4g35390 {ECO:0000312|Araport:AT4G35390}; F23E12.50 {ECO:0000312|EMBL:CAA18730.1}	PREDICTED: putative DNA-binding protein ESCAROLA [Vitis vinifera]	GO:0003680,GO:0003700,GO:0005634,GO:0006351,GO:0009938,GO:0043621	AT DNA binding|DNA binding transcription factor activity|nucleus|transcription, DNA-templated|negative regulation of gibberellic acid mediated signaling pathway|protein self-association
VIT_203s0038g04120	15.378	24.2868	6.46911	0.266695	-1.90674	0.00194432	0.00438932	Down	0.0302538	0.0519586	0.0595557	0.124093	0.150155	0.285528	LOC100267420	CSLD4; At4g38190; F20D10.310	PREDICTED: cellulose synthase-like protein D4 [Vitis vinifera]	GO:0000139,GO:0005794,GO:0009846,GO:0016021,GO:0016760,GO:0030244,GO:0051753,GO:0071555,GO:0071669	Golgi membrane|Golgi apparatus|pollen germination|integral component of membrane|cellulose synthase (UDP-forming) activity|cellulose biosynthetic process|mannan synthase activity|cell wall organization|plant-type cell wall organization or biogenesis
VIT_203s0038g04430	16.0509	24.5876	7.51414	0.30548	-1.71085	0.00256637	0.00569147	Down	0.117052	0.0765817	0.0896077	0.263592	0.296929	0.413457	LOC100262445	PCMP-H12; Synonyms=OTP82 {ECO:0000303|PubMed:19845878}; At1g08070; T6D22.15	PREDICTED: pentatricopeptide repeat-containing protein At4g21065 [Vitis vinifera]
VIT_203s0038g04450	76.6882	113.124	40.2526	0.355826	-1.49075	6.5896e-09	2.5387e-08	Down	0.808215	0.688805	0.983906	2.36058	2.40679	2.55666	LOC100257329	BZIP44 {ECO:0000303|PubMed:11906833}; At1g75390 {ECO:0000312|Araport:AT1G75390}; F1B16.8 {ECO:0000312|EMBL:AAG13064.1}	PREDICTED: ocs element-binding factor 1 [Vitis vinifera]	GO:0003700,GO:0005634,GO:0006351,GO:0009845,GO:0043565,GO:0044212,GO:0046982	DNA binding transcription factor activity|nucleus|transcription, DNA-templated|seed germination|sequence-specific DNA binding|transcription regulatory region DNA binding|protein heterodimerization activity
VIT_203s0038g04570	727.092	1155.98	298.201	0.257918	-1.95501	1.3312e-22	9.46009e-22	Down	2.75321	1.73644	2.10186	9.30374	8.25181	9.27384	LOC100253688	AGPS1	PREDICTED: glucose-1-phosphate adenylyltransferase large subunit 1 [Vitis vinifera]	GO:0005524,GO:0005978,GO:0008878,GO:0009501,GO:0009507,GO:0019252	ATP binding|glycogen biosynthetic process|glucose-1-phosphate adenylyltransferase activity|amyloplast|chloroplast|starch biosynthetic process	vvi00500,vvi00520	Starch and sucrose metabolism|Amino sugar and nucleotide sugar metabolism
VIT_203s0038g04670	13755	8433.06	19076.9	2.26209	1.17766	3.0755e-252	2.39213e-250	Up	402.572	423.724	412.202	200.252	180.635	194.025	IFRL5		PREDICTED: uncharacterized protein LOC100260557 isoform X1 [Vitis vinifera]	GO:0005737,GO:0016491	cytoplasm|oxidoreductase activity
VIT_203s0038g04695	7.66781	12.6176	2.71806	0.215859	-2.21184	0.0195094	0.036955	Down	0	0.0715888	0.502593	0.77442	0.651686	1.37691	LOC100853712		PREDICTED: uncharacterized protein LOC100853712 [Vitis vinifera]
VIT_203s0038g04720	603.565	996.126	211.003	0.211872	-2.23873	8.68952e-99	2.3956e-97	Down	3.08337	3.82402	3.45173	18.4761	16.5814	16.292	LOC100262324	SYP112; At2g18260; T30D6.23	PREDICTED: syntaxin-112-like [Vitis vinifera]	GO:0000149,GO:0005484,GO:0005634,GO:0005886,GO:0006886,GO:0006887,GO:0006906,GO:0009409,GO:0012505,GO:0016021,GO:0031201,GO:0048278	SNARE binding|SNAP receptor activity|nucleus|plasma membrane|intracellular protein transport|exocytosis|vesicle fusion|response to cold|endomembrane system|integral component of membrane|SNARE complex|vesicle docking	vvi04130	SNARE interactions in vesicular transport
VIT_203s0063g00010	76.7048	118.938	34.4717	0.289748	-1.78713	4.51412e-12	2.08133e-11	Down	0.556359	0.457461	0.488405	1.75597	1.88067	1.80752	LOC100241832	At4g06744; F15N16	PREDICTED: uncharacterized protein At4g06744-like [Vitis vinifera]	GO:0005576	extracellular region
VIT_203s0063g00140	944.223	372.339	1516.11	4.07201	2.02574	6.21761e-145	2.55871e-143	Up	28.4628	26.2833	28.2381	6.85378	7.55544	6.99872	LOC100233087		caffeoyl-CoA O-methyltransferase [Vitis vinifera]	GO:0009809,GO:0042409,GO:0046872	lignin biosynthetic process|caffeoyl-CoA O-methyltransferase activity|metal ion binding	vvi00360,vvi00940,vvi00941,vvi00945	Phenylalanine metabolism|Phenylpropanoid biosynthesis|Flavonoid biosynthesis|Stilbenoid, diarylheptanoid and gingerol biosynthesis
VIT_203s0063g00210	105.742	142.916	68.5674	0.47981	-1.05947	2.82819e-06	8.89074e-06	Down	0.724213	0.800823	0.501985	1.31914	1.59976	1.52	LOC100257333	At1g49730; F14J22.6	PREDICTED: probable receptor-like protein kinase At1g49730 isoform X2 [Vitis vinifera]
VIT_203s0063g00450	14.3961	3.89582	24.8965	6.40532	2.67927	0.000304637	0.000770064	Up	0.22488	0.121382	0.464819	0.0108517	0.0334837	0.0893628	LOC100250317	AMY1.1	PREDICTED: alpha-amylase [Vitis vinifera]	GO:0004556,GO:0005509,GO:0005975,GO:0103025	alpha-amylase activity|calcium ion binding|carbohydrate metabolic process|alpha-amylase activity (releasing maltohexaose)	vvi00500	Starch and sucrose metabolism
VIT_203s0063g00460	100.177	193.872	6.48236	0.0334286	-4.90277	1.83858e-37	1.98353e-36	Down	0.162286	0.106177	0.239599	5.40353	5.18176	5.37409	LOC100260566	ERF109; At4g34410; F10M10.180	PREDICTED: ethylene-responsive transcription factor ERF109 [Vitis vinifera]	GO:0003677,GO:0003700,GO:0005634,GO:0006351,GO:0009873,GO:0010087,GO:0010200,GO:0050832,GO:0051301	DNA binding|DNA binding transcription factor activity|nucleus|transcription, DNA-templated|ethylene-activated signaling pathway|phloem or xylem histogenesis|response to chitin|defense response to fungus|cell division
VIT_203s0063g00620	217.638	299.28	135.997	0.454559	-1.13746	6.86163e-14	3.45586e-13	Down	3.69408	4.5557	4.63343	9.65443	9.99466	10.1327	LOC100262457	At3g19184; MVI11	PREDICTED: B3 domain-containing protein At3g19184 isoform X1 [Vitis vinifera]	GO:0003677,GO:0005634,GO:0006351,GO:0006355	DNA binding|nucleus|transcription, DNA-templated|regulation of transcription, DNA-templated
VIT_203s0063g00720	30.6042	41.0707	20.1377	0.490272	-1.02835	0.0087419	0.017687	Down	0.599334	0.507971	0.482649	0.972805	1.32505	1.10962	LOC100257314	CXE2; At1g47480; F16N3.25	PREDICTED: probable carboxylesterase 2 [Vitis vinifera]	GO:0009056,GO:0016787,GO:0052689	catabolic process|hydrolase activity|carboxylic ester hydrolase activity
VIT_203s0063g00780	6422.14	3587.42	9256.87	2.58029	1.36753	0	0	Up	217.124	213.927	210.647	87.9795	83.1279	90.0636	LOC100255589	HIDM	PREDICTED: 2-hydroxyisoflavanone dehydratase [Vitis vinifera]	GO:0009717,GO:0009813,GO:0033987,GO:0046287,GO:0052689	isoflavonoid biosynthetic process|flavonoid biosynthetic process|2-hydroxyisoflavanone dehydratase activity|isoflavonoid metabolic process|carboxylic ester hydrolase activity
VIT_203s0063g00810	1015.45	1422.65	608.254	0.427605	-1.22565	4.48483e-61	7.50256e-60	Down	13.3627	15.3076	14.6272	36.0579	36.0622	34.2371	LOC100265871	CXE5; At1g49660; F14J22.11	PREDICTED: probable carboxylesterase 5 [Vitis vinifera]	GO:0009056,GO:0052689	catabolic process|carboxylic ester hydrolase activity
VIT_203s0063g00860	1352.39	1842.48	862.301	0.467936	-1.09562	1.06112e-62	1.81812e-61	Down	11.3612	9.8247	10.6434	24.0562	23.3641	24.0033	LOC100264100	CXP;2-3	PREDICTED: putative serine carboxypeptidase-like 23 [Vitis vinifera]	GO:0004185	serine-type carboxypeptidase activity
VIT_203s0063g01040	20.0146	28.4459	11.5834	0.407418	-1.29542	0.0143913	0.0279551	Down	0.163707	0.200825	0.322263	0.533236	0.873447	0.365928	LOC100264023	PER10; Synonyms=P10; At1g49570; F14J22.19	PREDICTED: peroxidase 10 isoform X1 [Vitis vinifera]	GO:0004601,GO:0005576,GO:0006979,GO:0020037,GO:0042744,GO:0046872	peroxidase activity|extracellular region|response to oxidative stress|heme binding|hydrogen peroxide catabolic process|metal ion binding	vvi00940	Phenylpropanoid biosynthesis
VIT_203s0063g01060	927.696	1420.94	434.456	0.305771	-1.70948	8.31368e-103	2.40937e-101	Down	4.45503	4.96003	4.29917	16.1892	15.5481	15.366	LOC100267475	EFM {ECO:0000303|PubMed:25132385}; At2g03500 {ECO:0000312|Araport:AT2G03500}; T4M8.7 {ECO:0000312|EMBL:AAL31188.1}	PREDICTED: uncharacterized protein LOC100267475 isoform X1 [Vitis vinifera]	GO:0003677,GO:0003700,GO:0005634,GO:0006351,GO:0006355,GO:0009266,GO:0009740,GO:0009908,GO:0010452,GO:0048579,GO:1903507	DNA binding|DNA binding transcription factor activity|nucleus|transcription, DNA-templated|regulation of transcription, DNA-templated|response to temperature stimulus|gibberellic acid mediated signaling pathway|flower development|histone H3-K36 methylation|negative regulation of long-day photoperiodism, flowering|negative regulation of nucleic acid-templated transcription
VIT_203s0063g01140	5.63024	0.319551	10.9409	31.4865	4.97666	0.000623967	0.00151241	Up	0.465066	0.31378	0.143046	0.0280525	0	0	LOC100260547	MES10; At3g50440; T20E23_40	unnamed protein product, partial [Vitis vinifera]	GO:0016788,GO:0080032	hydrolase activity, acting on ester bonds|methyl jasmonate esterase activity
VIT_203s0063g01150	484.629	316.281	652.977	2.06498	1.04613	7.35831e-23	5.27718e-22	Up	13.3833	12.6112	12.7895	5.69666	6.85599	7.18737	LOC100265761	At5g05600 {ECO:0000312|Araport:AT5G05600}; MOP10.14 {ECO:0000312|EMBL:BAB11549.1}	PREDICTED: feruloyl CoA ortho-hydroxylase 2 [Vitis vinifera]	GO:0005829,GO:0009813,GO:0046872,GO:0051213,GO:0080167,GO:0097237,GO:0120091,GO:2000022	cytosol|flavonoid biosynthetic process|metal ion binding|dioxygenase activity|response to karrikin|cellular response to toxic substance|jasmonic acid hydrolase|regulation of jasmonic acid mediated signaling pathway
VIT_203s0063g01160	59.1541	88.9387	29.3695	0.330094	-1.59905	9.72592e-08	3.41986e-07	Down	0.888755	0.564371	0.771857	2.01823	2.49095	2.57089	LOC100248570	At5g05600 {ECO:0000312|Araport:AT5G05600}; MOP10.14 {ECO:0000312|EMBL:BAB11549.1}	unnamed protein product, partial [Vitis vinifera]	GO:0005829,GO:0009813,GO:0046872,GO:0051213,GO:0080167,GO:0097237,GO:0120091,GO:2000022	cytosol|flavonoid biosynthetic process|metal ion binding|dioxygenase activity|response to karrikin|cellular response to toxic substance|jasmonic acid hydrolase|regulation of jasmonic acid mediated signaling pathway
VIT_203s0063g01180	532.697	316.973	748.421	2.36081	1.23928	4.60897e-30	4.12167e-29	Up	14.5964	13.0821	11.5539	5.88273	6.19413	5.37264	LOC100253819	DMR6 {ECO:0000303|PubMed:15986928}; At5g24530 {ECO:0000312|Araport:AT5G24530}; K18P6.6 {ECO:0000312|EMBL:AAK62420.1}	PREDICTED: feruloyl CoA ortho-hydroxylase 2 [Vitis vinifera]	GO:0002229,GO:0002239,GO:0009617,GO:0009620,GO:0009751,GO:0009813,GO:0010150,GO:0033759,GO:0034785,GO:0042742,GO:0046244,GO:0046872	defense response to oomycetes|response to oomycetes|response to bacterium|response to fungus|response to salicylic acid|flavonoid biosynthetic process|leaf senescence|flavone synthase activity|salicylate 5-hydroxylase activity|defense response to bacterium|salicylic acid catabolic process|metal ion binding
VIT_203s0063g01250	311.989	153.77	470.209	3.05715	1.61219	2.51201e-35	2.58088e-34	Up	5.69594	5.07338	5.16887	1.93023	1.69504	1.84747	LOC100258826	DMR6 {ECO:0000303|PubMed:15986928}; At5g24530 {ECO:0000312|Araport:AT5G24530}; K18P6.6 {ECO:0000312|EMBL:AAK62420.1}	PREDICTED: feruloyl CoA ortho-hydroxylase 2 isoform X3 [Vitis vinifera]	GO:0002229,GO:0002239,GO:0009617,GO:0009620,GO:0009751,GO:0009813,GO:0010150,GO:0033759,GO:0034785,GO:0042742,GO:0046244,GO:0046872	defense response to oomycetes|response to oomycetes|response to bacterium|response to fungus|response to salicylic acid|flavonoid biosynthetic process|leaf senescence|flavone synthase activity|salicylate 5-hydroxylase activity|defense response to bacterium|salicylic acid catabolic process|metal ion binding
VIT_203s0063g01350	3.39036	6.4408	0.339908	0.0568892	-4.1357	0.00963883	0.0193512	Down	0	0	0.0499292	0.538533	0.151061	0.30237	LOC104878796	DOF5.8; At5g66940; K8A10.1	PREDICTED: dof zinc finger protein DOF1.6-like [Vitis vinifera]	GO:0000976,GO:0003700,GO:0005634,GO:0006351,GO:0006355,GO:0046872	transcription regulatory region sequence-specific DNA binding|DNA binding transcription factor activity|nucleus|transcription, DNA-templated|regulation of transcription, DNA-templated|metal ion binding
VIT_203s0063g01480	155.648	75.916	235.38	3.09998	1.63226	6.63538e-19	4.13164e-18	Up	3.21559	3.01852	3.3026	1.11992	1.20737	0.902799	LOC100260701	CYP82C4; At4g31940; F10N7.250	PREDICTED: cytochrome P450 82C4 [Vitis vinifera]	GO:0004497,GO:0005506,GO:0016020,GO:0016021,GO:0016709,GO:0020037,GO:0044550,GO:0071281	monooxygenase activity|iron ion binding|membrane|integral component of membrane|oxidoreductase activity, acting on paired donors, with incorporation or reduction of molecular oxygen, NAD(P)H as one donor, and incorporation of one atom of oxygen|heme binding|secondary metabolite biosynthetic process|cellular response to iron ion
VIT_203s0063g01510	9.96825	15.8504	4.08613	0.258075	-1.95414	0.00780794	0.0159255	Down	0.0371905	0.0729964	0.0366054	0.167501	0.172278	0.258628	LOC100253824	TPS7; Synonyms=TPSA; At1g06410; T2D23.11	PREDICTED: probable alpha,alpha-trehalose-phosphate synthase [UDP-forming] 7 [Vitis vinifera]	GO:0005829,GO:0005992,GO:0016757,GO:0016791,GO:0070413	cytosol|trehalose biosynthetic process|transferase activity, transferring glycosyl groups|phosphatase activity|trehalose metabolism in response to stress	vvi00500	Starch and sucrose metabolism
VIT_203s0063g01760	504.684	740.237	269.13	0.363558	-1.45974	8.92436e-43	1.07558e-41	Down	15.4162	14.1206	17.6134	46.5023	43.2677	46.4262			hypothetical protein JCGZ_10029 [Jatropha curcas]
VIT_203s0063g01770	2298.75	3642.96	954.528	0.261992	-1.9324	1.79488e-171	8.85081e-170	Down	8.95732	8.8089	8.07173	38.5817	32.4039	32.5324	LOC100243480	XLG1; Synonyms=XLG; At2g23460; F26B6.11	PREDICTED: extra-large guanine nucleotide-binding protein 1-like [Vitis vinifera]	GO:0001664,GO:0003924,GO:0004871,GO:0005525,GO:0005634,GO:0005834,GO:0007188,GO:0031683,GO:0046872	G-protein coupled receptor binding|GTPase activity|signal transducer activity|GTP binding|nucleus|heterotrimeric G-protein complex|adenylate cyclase-modulating G-protein coupled receptor signaling pathway|G-protein beta/gamma-subunit complex binding|metal ion binding
VIT_203s0063g01790	55.7955	78.5138	33.0772	0.421318	-1.24702	0.000124264	0.000328574	Down	0.473107	0.619066	0.28222	1.14842	1.35195	0.925772	LOC100248616	JGB {ECO:0000303|PubMed:27468890}; At2g26490 {ECO:0000312|Araport:AT2G26490}; T9J22.16 {ECO:0000312|EMBL:AAC14498.1}	PREDICTED: WD repeat-containing protein 5 homolog [Vitis vinifera]	GO:0005634,GO:0005737,GO:0009846	nucleus|cytoplasm|pollen germination
VIT_203s0063g01890	31.4839	50.7082	12.2596	0.241939	-2.04729	2.0758e-06	6.60903e-06	Down	0.11524	0.213624	0.12603	0.729108	0.495697	0.750515	LOC100262245	ATL65; At3g18930; K13E13.2	PREDICTED: RING-H2 finger protein ATL65 [Vitis vinifera]	GO:0016021,GO:0043161,GO:0046872,GO:0061630	integral component of membrane|proteasome-mediated ubiquitin-dependent protein catabolic process|metal ion binding|ubiquitin protein ligase activity
VIT_203s0063g01940	280.766	122.832	438.701	3.5719	1.83669	1.43957e-41	1.70325e-40	Up	10.2082	9.62299	10.2807	2.78874	3.10338	2.96474	LOC109122340		PREDICTED: LOW QUALITY PROTEIN: uncharacterized protein LOC100264105 [Vitis vinifera]
VIT_203s0063g01970	6784.52	4097.14	9471.9	2.31171	1.20896	1.81048e-248	1.38441e-246	Up	139.913	146.936	141.971	67.6061	64.2152	62.9641		HB1; Synonyms=GLB1	unnamed protein product, partial [Vitis vinifera]	GO:0019825,GO:0020037,GO:0046872	oxygen binding|heme binding|metal ion binding
VIT_203s0063g02020	100.125	57.8938	142.356	2.45927	1.29823	2.45009e-08	9.02153e-08	Up	1.78207	1.27804	1.65283	0.573298	0.657684	0.783057	LOC100262319	TIC62	PREDICTED: protein TIC 62, chloroplastic [Vitis vinifera]	GO:0009570,GO:0009706,GO:0015031	chloroplast stroma|chloroplast inner membrane|protein transport
VIT_203s0063g02250	23492.2	13492.6	33491.8	2.48232	1.31169	0	0	Up	414.218	425.475	417.685	170.652	179.891	181.556	LOC100852699	PLT5; At3g18830; MVE11.10, MVE11.22	PREDICTED: polyol transporter 5 [Vitis vinifera]	GO:0005351,GO:0005354,GO:0005355,GO:0005365,GO:0005886,GO:0010311,GO:0015145,GO:0015148,GO:0015168,GO:0015575,GO:0015576,GO:0015591,GO:0016021,GO:0046323	sugar:proton symporter activity|galactose transmembrane transporter activity|glucose transmembrane transporter activity|myo-inositol transmembrane transporter activity|plasma membrane|lateral root formation|monosaccharide transmembrane transporter activity|D-xylose transmembrane transporter activity|glycerol transmembrane transporter activity|mannitol transmembrane transporter activity|sorbitol t…
VIT_203s0063g02470	51.5516	72.4017	30.7014	0.424044	-1.23771	5.65532e-05	0.000155475	Down	1.18566	1.1248	1.2059	2.82259	2.51077	3.37661
VIT_203s0063g02490	3438.61	4862.49	2014.73	0.414358	-1.27105	4.13224e-212	2.62722e-210	Down	21.498	21.8853	21.6863	53.5102	54.9699	56.4763	LOC100853320	OLE9	PREDICTED: glucan endo-1,3-beta-D-glucosidase [Vitis vinifera]	GO:0005576,GO:0006076,GO:0042803,GO:0042973	extracellular region|(1->3)-beta-D-glucan catabolic process|protein homodimerization activity|glucan endo-1,3-beta-D-glucosidase activity
VIT_203s0063g02510	389.108	606.07	172.147	0.284104	-1.81551	5.56897e-51	7.85346e-50	Down	1.58835	1.8684	1.97026	6.97168	6.63056	6.46306	LOC100852435	At4g34500; T4L20.80	PREDICTED: probable receptor-like serine/threonine-protein kinase At4g34500 [Vitis vinifera]
VIT_203s0063g02650	1103.76	481.561	1725.96	3.58437	1.84172	2.39575e-129	8.74603e-128	Up	29.9017	32.6495	28.981	8.74232	8.53752	9.5444	LOC100853904	EPHX4; Synonyms=ABHD7, EPHXRP	PREDICTED: epoxide hydrolase 4-like [Vitis vinifera]	GO:0016021,GO:0016787	integral component of membrane|hydrolase activity
VIT_203s0088g00040	38.5922	4.53797	72.6463	16.0437	4.00394	1.78404e-14	9.24664e-14	Up	1.34028	1.63528	0.837868	0.0349601	0.143829	0.0719731	LOC100244573	LECRK91 {ECO:0000303|PubMed:19773388}; At5g10530 {ECO:0000312|Araport:AT5G10530}; F12B17.120 {ECO:0000312|EMBL:CAB89390.1}	hypothetical protein VITISV_009245 [Vitis vinifera]
VIT_203s0088g00100	22.1847	11.6418	32.7276	2.81239	1.4918	0.00191238	0.0043207	Up	0.422773	0.553203	0.360638	0.149608	0.125898	0.224002	LOC100244573	LECRK91 {ECO:0000303|PubMed:19773388}; At5g10530 {ECO:0000312|Araport:AT5G10530}; F12B17.120 {ECO:0000312|EMBL:CAB89390.1}	hypothetical protein VITISV_020633 [Vitis vinifera]
VIT_203s0088g00260	6654.36	9273.5	4035.22	0.435148	-1.20042	6.56592e-281	5.89734e-279	Down	47.8842	49.2341	51.2519	120.42	118.325	119.367	LOC100265220	SCPL18; At1g33540; F10C21.18	PREDICTED: serine carboxypeptidase-like 16 [Vitis vinifera]	GO:0004180,GO:0005576,GO:0016747,GO:0019748	carboxypeptidase activity|extracellular region|transferase activity, transferring acyl groups other than amino-acyl groups|secondary metabolic process
VIT_203s0088g00270	1043.82	597.049	1490.6	2.49589	1.31956	3.98355e-53	5.83962e-52	Up	75.7599	65.6081	67.7544	33.1245	27.9185	26.8833	LOC100258330		PREDICTED: uncharacterized protein LOC100258330 [Vitis vinifera]
VIT_203s0088g00290	60.3882	12.6097	108.167	8.58035	3.10104	7.44909e-20	4.82135e-19	Up	2.51638	2.06172	2.65857	0.267367	0.297908	0.321087	LOC100241199	PSK	PREDICTED: phytosulfokines [Vitis vinifera]	GO:0005576,GO:0007275,GO:0008083,GO:0008283,GO:0030154	extracellular region|multicellular organism development|growth factor activity|cell proliferation|cell differentiation
VIT_203s0088g00490	648.974	1038.01	259.938	0.250422	-1.99756	6.40938e-88	1.57172e-86	Down	1.83321	1.88869	1.56931	6.94821	7.18819	8.05932	LOC104878843		hypothetical protein VITISV_025472 [Vitis vinifera]
VIT_203s0088g00750	312.397	144.686	480.108	3.31767	1.73017	4.86259e-33	4.69739e-32	Up	18.4046	21.602	17.0257	6.68566	5.04535	6.31185	LOC100253281		PREDICTED: pathogenesis-related leaf protein 6 [Vitis vinifera]	GO:0005576,GO:0006952,GO:0009607	extracellular region|defense response|response to biotic stimulus	vvi04016,vvi04075,vvi04626	MAPK signaling pathway - plant|Plant hormone signal transduction|Plant-pathogen interaction
VIT_203s0088g00780	287.986	82.1594	493.813	6.01364	2.58824	1.72632e-63	3.00587e-62	Up	17.5767	18.4119	18.6917	2.69203	2.84466	4.02374	LOC100232880		PREDICTED: basic form of pathogenesis-related protein 1 [Vitis vinifera]	GO:0005576,GO:0006952,GO:0009607	extracellular region|defense response|response to biotic stimulus	vvi04016,vvi04075,vvi04626	MAPK signaling pathway - plant|Plant hormone signal transduction|Plant-pathogen interaction
VIT_203s0088g00910	33.4426	62.1373	4.74788	0.0767169	-3.70431	3.0071e-11	1.32289e-10	Down	0	0.232717	0.129667	1.27144	1.33385	2.38195	PR-1		unnamed protein product, partial [Vitis vinifera]	GO:0005576,GO:0006952,GO:0009607	extracellular region|defense response|response to biotic stimulus	vvi04016,vvi04075,vvi04626	MAPK signaling pathway - plant|Plant hormone signal transduction|Plant-pathogen interaction
VIT_203s0088g01150	387.233	546.297	228.17	0.417708	-1.25943	2.59632e-27	2.1093e-26	Down	2.17683	2.12628	2.45441	5.35578	5.57953	6.06128	LOC100265235		PREDICTED: squalene monooxygenase [Vitis vinifera]	GO:0004506,GO:0016021,GO:0050660	squalene monooxygenase activity|integral component of membrane|flavin adenine dinucleotide binding	vvi00100,vvi00909	Steroid biosynthesis|Sesquiterpenoid and triterpenoid biosynthesis
VIT_203s0088g01160	591.812	936.297	247.327	0.26413	-1.92068	2.75596e-69	5.2463e-68	Down	1.96238	1.68207	2.29009	8.167	7.29034	8.13534	LOC104878836		hypothetical protein VITISV_006519 [Vitis vinifera]
VIT_203s0091g00090	66.5858	37.0536	96.1181	2.59191	1.37401	1.97223e-05	5.704e-05	Up	6.66155	8.25364	8.27789	4.66113	3.14094	1.57175	LOC100264709		unnamed protein product, partial [Vitis vinifera]			vvi00270	Cysteine and methionine metabolism
VIT_203s0091g00100	1057.9	618.598	1497.21	2.42038	1.27524	8.54879e-70	1.637e-68	Up	23.928	23.9708	21.735	9.77317	10.4024	10.0442	LOC100264709	MTK; At1g49820; F10F5.1	PREDICTED: methylthioribose kinase [Vitis vinifera]	GO:0005524,GO:0005829,GO:0019509,GO:0042802,GO:0046522,GO:0071281,GO:0071369,GO:0071732	ATP binding|cytosol|L-methionine salvage from methylthioadenosine|identical protein binding|S-methyl-5-thioribose kinase activity|cellular response to iron ion|cellular response to ethylene stimulus|cellular response to nitric oxide	vvi00270	Cysteine and methionine metabolism
VIT_203s0091g00110	63.0501	37.4468	88.6534	2.36662	1.24283	8.44777e-06	2.53221e-05	Up	6.64041	7.5627	6.8587	3.63953	3.17369	2.52474	LOC100264709		PREDICTED: uncharacterized protein LOC102627881 [Citrus sinensis]			vvi00270	Cysteine and methionine metabolism
VIT_203s0091g00120	160.743	81.4534	240.033	2.94738	1.55943	3.09977e-17	1.80872e-16	Up	8.03192	9.50207	7.97775	2.93786	2.62119	3.53421	LOC100247270		unnamed protein product, partial [Vitis vinifera]	GO:0008237,GO:0046872	metallopeptidase activity|metal ion binding
VIT_203s0091g00160	6803.95	4206.36	9401.54	2.2351	1.16034	1.44723e-280	1.29473e-278	Up	293.459	298.705	282.334	135.152	138.815	136.983	LOC100254416		PREDICTED: uncharacterized protein LOC100254416 [Vitis vinifera]	GO:0008237,GO:0046872	metallopeptidase activity|metal ion binding
VIT_203s0091g00240	602.133	819.568	384.698	0.469458	-1.09093	2.76907e-30	2.48908e-29	Down	2.99125	3.05005	3.24763	6.36886	6.91441	7.50777	LOC100266190	FUC95A; Synonyms=AXY8; At4g34260; F10M10.30	PREDICTED: alpha-L-fucosidase 2 [Vitis vinifera]	GO:0008152,GO:0047513,GO:0048046	metabolic process|1,2-alpha-L-fucosidase activity|apoplast	vvi00511	Other glycan degradation
VIT_203s0091g00260	57.4226	81.1039	33.7413	0.416154	-1.26481	2.22557e-05	6.40071e-05	Down	0.793508	0.951789	1.12815	2.41093	2.80059	2.04377	LOC100264703	ZFP4 {ECO:0000303|PubMed:7599312}; At1g66140; F15E12.19	PREDICTED: zinc finger protein KNUCKLES-like [Vitis vinifera]	GO:0003700,GO:0005634,GO:0006355,GO:0009738,GO:0009788,GO:0019760,GO:0043565,GO:0044212,GO:0046872	DNA binding transcription factor activity|nucleus|regulation of transcription, DNA-templated|abscisic acid-activated signaling pathway|negative regulation of abscisic acid-activated signaling pathway|glucosinolate metabolic process|sequence-specific DNA binding|transcription regulatory region DNA binding|metal ion binding
VIT_203s0091g00310	2084.59	3419.2	749.988	0.21936	-2.18863	0	0	Down	6.82604	7.04709	6.96399	32.7174	33.3459	33.7161	LOC100250741	GH3.1; At2g14960; T26I20.12	PREDICTED: probable indole-3-acetic acid-amido synthetase GH3.1 [Vitis vinifera]	GO:0009733,GO:0016874	response to auxin|ligase activity	vvi04075	Plant hormone signal transduction
VIT_203s0091g00420	462.924	681.097	244.752	0.359299	-1.47674	1.08018e-30	9.85442e-30	Down	5.21283	4.50412	3.6808	11.1738	14.136	13.8661	LOC100252521		unnamed protein product, partial [Vitis vinifera]
VIT_203s0091g00550	514.253	789.902	238.605	0.30196	-1.72757	1.12081e-54	1.68897e-53	Down	2.2289	1.89248	1.65154	6.96904	6.55459	6.54337	LOC100251578		PREDICTED: uncharacterized protein LOC100251578 isoform X1 [Vitis vinifera]
VIT_203s0091g00690	1286.3	1759.31	813.293	0.462324	-1.11302	7.80286e-62	1.31995e-60	Down	21.699	24.3011	21.4703	50.6696	49.8698	52.7545	LOC100258264	ZAT10; Synonyms=STZ; At1g27730; T22C5.18	hypothetical protein VITISV_013668 [Vitis vinifera]	GO:0003700,GO:0005634,GO:0006351,GO:0006979,GO:0009409,GO:0009414,GO:0009611,GO:0009644,GO:0009651,GO:0009737,GO:0010117,GO:0010200,GO:0015979,GO:0035264,GO:0043565,GO:0045892,GO:0046872	DNA binding transcription factor activity|nucleus|transcription, DNA-templated|response to oxidative stress|response to cold|response to water deprivation|response to wounding|response to high light intensity|response to salt stress|response to abscisic acid|photoprotection|response to chitin|photosynthesis|multicellular organism growth|sequence-specific DNA binding|negative regulation of transcr…
VIT_203s0091g00750	10.278	3.86316	16.6929	4.3143	2.10913	0.0069214	0.0142495	Up	0.115943	0.183806	0.131676	0.0602529	0	0.0443014	LOC100249727	BXL5; At3g19620; MMB12.15	unnamed protein product, partial [Vitis vinifera]	GO:0004553,GO:0005578,GO:0005618,GO:0005975	hydrolase activity, hydrolyzing O-glycosyl compounds|proteinaceous extracellular matrix|cell wall|carbohydrate metabolic process	vvi00520	Amino sugar and nucleotide sugar metabolism
VIT_203s0091g00810	540.086	756.922	323.25	0.426924	-1.22795	1.98529e-25	1.53624e-24	Down	29.5949	25.5844	21.6251	70.5753	60.4629	57.7433	LOC100854891		PREDICTED: uncharacterized protein LOC100854891 [Vitis vinifera]
VIT_203s0091g01080	19.4656	29.7319	9.19922	0.309574	-1.69164	0.00111409	0.00261012	Down	0.148762	0.208561	0.209174	0.615309	0.822714	0.485588	LOC100246340	ANS {ECO:0000305}; At2g38240 {ECO:0000312|Araport:AT2G38240}; F16M14.17 {ECO:0000312|EMBL:AAC27173.1}	PREDICTED: protein SRG1-like [Vitis vinifera]	GO:0005829,GO:0009813,GO:0046872,GO:0051213,GO:0120091,GO:2000022	cytosol|flavonoid biosynthetic process|metal ion binding|dioxygenase activity|jasmonic acid hydrolase|regulation of jasmonic acid mediated signaling pathway
VIT_203s0091g01090	19.5854	32.0062	7.16459	0.223842	-2.15945	4.05915e-05	0.000113468	Down	0.12618	0.10614	0.141936	0.5393	0.590466	0.626764	LOC100241214		hypothetical protein VITISV_024777 [Vitis vinifera]
VIT_203s0091g01140	1355.59	855.419	1855.76	2.16954	1.11739	2.12205e-68	3.99921e-67	Up	26.236	28.9156	26.7375	13.0498	13.4824	13.1153	LOC100259955	UBP12; At5g06600; F15M7.13	PREDICTED: uncharacterized protein LOC100259955 [Vitis vinifera]	GO:0004843,GO:0005634,GO:0005737,GO:0005829,GO:0006511,GO:0009867,GO:0016579	thiol-dependent ubiquitin-specific protease activity|nucleus|cytoplasm|cytosol|ubiquitin-dependent protein catabolic process|jasmonic acid mediated signaling pathway|protein deubiquitination
VIT_203s0091g01240	128.23	174.231	82.23	0.471931	-1.08335	1.39555e-07	4.85505e-07	Down	1.14759	0.903765	1.32477	2.33818	2.85489	2.32238	LOC100256695	SCPL18; At1g33540; F10C21.18	unnamed protein product, partial [Vitis vinifera]	GO:0004180,GO:0005576,GO:0016747,GO:0019748	carboxypeptidase activity|extracellular region|transferase activity, transferring acyl groups other than amino-acyl groups|secondary metabolic process
VIT_203s0097g00460	85.6466	165.821	5.47227	0.0329255	-4.92465	7.336e-32	6.9127e-31	Down	0.104714	0.0513825	0.0515335	2.07175	2.46865	2.06756	LOC100245631	CYP76B10; Synonyms=G10H	PREDICTED: geraniol 8-hydroxylase-like [Vitis vinifera]	GO:0005506,GO:0005789,GO:0016021,GO:0016099,GO:0016709,GO:0020037,GO:0102811	iron ion binding|endoplasmic reticulum membrane|integral component of membrane|monoterpenoid biosynthetic process|oxidoreductase activity, acting on paired donors, with incorporation or reduction of molecular oxygen, NAD(P)H as one donor, and incorporation of one atom of oxygen|heme binding|geraniol 10-hydroxylase activity
VIT_203s0110g00080	651.028	247.038	1055.02	4.27188	2.09487	7.23963e-108	2.1936e-106	Up	11.07	11.1809	10.6732	2.40073	2.84332	2.85634	LOC100266905		PREDICTED: uncharacterized protein LOC100266905 [Vitis vinifera]
VIT_203s0110g00170	45.354	18.7403	71.9677	3.84	1.94111	1.17209e-08	4.42446e-08	Up	0.760541	0.830482	0.643142	0.206762	0.212659	0.19155	LOC100255139	RLP30 {ECO:0000303|PubMed:18434605}; At3g05360 {ECO:0000312|Araport:AT3G05360}; T12H1.33 {ECO:0000312|EMBL:AAF27042.1}	PREDICTED: receptor-like protein 12 [Vitis vinifera]	GO:0002237,GO:0002238,GO:0002240,GO:0005886,GO:0009620,GO:0010204,GO:0016021,GO:0032491,GO:0050832	response to molecule of bacterial origin|response to molecule of fungal origin|response to molecule of oomycetes origin|plasma membrane|response to fungus|defense response signaling pathway, resistance gene-independent|integral component of membrane|detection of molecule of fungal origin|defense response to fungus
VIT_203s0132g00050	1710.69	2655.55	765.838	0.288397	-1.79387	1.80781e-166	8.5782e-165	Down	7.04138	6.82803	6.80225	22.967	27.0058	25.3346	LOC100245618	HVA22A; At1g74520; F1M20.20	PREDICTED: uncharacterized protein LOC100245618 isoform X4 [Vitis vinifera]	GO:0009409,GO:0009414,GO:0009737,GO:0016021,GO:0042538	response to cold|response to water deprivation|response to abscisic acid|integral component of membrane|hyperosmotic salinity response
VIT_203s0132g00060	4.24334	0.32526	8.16142	23.5085	4.55511	0.00297757	0.00651846	Up	0.134415	0.395737	0.529199	0	0	0.0445113	LOC100249779	TH2 {ECO:0000303|PubMed:27677881}; Synonyms=TH-2 {ECO:0000303|PubMed:27677881}, TNEA_C {ECO:0000303|PubMed:25014715}; At5g32470 {ECO:0000312|Araport:AT5G32470}; F18O9.80 {ECO:0000312|EMBL:AF296831}	unnamed protein product, partial [Vitis vinifera]	GO:0005739,GO:0005829,GO:0009228,GO:0042131,GO:0050334	mitochondrion|cytosol|thiamine biosynthetic process|thiamine phosphate phosphatase activity|thiaminase activity	vvi00730	Thiamine metabolism
VIT_203s0132g00090	286.476	413.821	159.13	0.384679	-1.37827	2.28587e-17	1.33933e-16	Down	3.11388	4.73321	2.94966	8.94794	10.9461	9.60606	LOC100245618		PREDICTED: uncharacterized protein LOC100245618 isoform X2 [Vitis vinifera]
VIT_203s0132g00100	148.773	210.573	86.9731	0.413088	-1.27548	3.72429e-08	1.35154e-07	Down	1.85895	2.31083	1.03683	3.68786	4.42862	5.12991	LOC100854587	HVA22A; At1g74520; F1M20.20	PREDICTED: HVA22-like protein i [Vitis vinifera]	GO:0009409,GO:0009414,GO:0009737,GO:0016021,GO:0042538	response to cold|response to water deprivation|response to abscisic acid|integral component of membrane|hyperosmotic salinity response
VIT_203s0132g00325	1588.79	272.659	2904.93	10.6522	3.41307	0	0	Up	65.9098	70.4339	66.6768	6.9592	6.91828	6.13332			F-box family protein with a domain of Uncharacterized protein function, putative [Theobroma cacao]
VIT_203s0180g00080	10561.1	16420.3	4701.99	0.286374	-1.80403	0	0	Down	29.4953	31.5482	30.8839	108.988	113.409	114.816	LOC100853810	kynB {ECO:0000255|HAMAP-Rule:MF_01969}; ELI_14145	hypothetical protein VITISV_019336 [Vitis vinifera]	GO:0004061,GO:0004328,GO:0019441,GO:0043420	arylformamidase activity|formamidase activity|tryptophan catabolic process to kynurenine|anthranilate metabolic process
VIT_203s0180g00210	160.511	225.12	95.9023	0.425988	-1.23112	1.49959e-10	6.37285e-10	Down	1.94505	1.54975	1.85758	3.62428	5.31428	4.26638	LOC100267575	MYB44; Synonyms=MYBR1; At5g67300; K8K14.2	PREDICTED: transcription factor MYB44 [Vitis vinifera]	GO:0000981,GO:0001135,GO:0003700,GO:0005634,GO:0006351,GO:0006355,GO:0006357,GO:0009414,GO:0009651,GO:0009723,GO:0009733,GO:0009737,GO:0009738,GO:0009739,GO:0009751,GO:0009753,GO:0010200,GO:0010929,GO:0030154,GO:0042742,GO:0043565,GO:0044212,GO:0046686,GO:0050832,GO:2000022,GO:2000031	RNA polymerase II transcription factor activity, sequence-specific DNA binding|transcription factor activity, RNA polymerase II transcription factor recruiting|DNA binding transcription factor activity|nucleus|transcription, DNA-templated|regulation of transcription, DNA-templated|regulation of transcription from RNA polymerase II promoter|response to water deprivation|response to salt stress|res…
VIT_203s0180g00260	10598.3	6521.5	14675.1	2.25017	1.17003	0	0	Up	188.823	188.812	189.118	90.2622	86.4867	87.749	LOC100257308	CAD1	PREDICTED: probable cinnamyl alcohol dehydrogenase 1 [Vitis vinifera]	GO:0008270,GO:0009809,GO:0045551,GO:0052747	zinc ion binding|lignin biosynthetic process|cinnamyl-alcohol dehydrogenase activity|sinapyl alcohol dehydrogenase activity	vvi00940	Phenylpropanoid biosynthesis
VIT_203s0180g00320	2077.69	3157.08	998.297	0.316223	-1.66098	2.60178e-221	1.75264e-219	Down	14.7486	15.4561	14.3347	48.571	49.4519	49.9206	LOC100245274		cinnamate beta-D-glucosyltransferase-like [Vitis vinifera]	GO:0008152,GO:0047913	metabolic process|gallate 1-beta-glucosyltransferase activity
VIT_204s0008g00140	38.8557	20.7093	57.0021	2.75356	1.4613	8.11507e-05	0.000219456	Up	1.80543	1.54683	1.38213	0.442525	0.853398	0.512458	LOC100266184	CHIT1B	PREDICTED: LOW QUALITY PROTEIN: basic endochitinase [Vitis vinifera]	GO:0000272,GO:0004568,GO:0006032,GO:0006952,GO:0008061,GO:0016998	polysaccharide catabolic process|chitinase activity|chitin catabolic process|defense response|chitin binding|cell wall macromolecule catabolic process	vvi00520,vvi04016	Amino sugar and nucleotide sugar metabolism|MAPK signaling pathway - plant
VIT_204s0008g00150	649.743	981.391	318.096	0.324191	-1.62509	1.10899e-69	2.12002e-68	Down	6.7516	7.75372	7.56441	23.9153	23.005	24.5937	LOC100243861	NAC035 {ECO:0000312|EMBL:AEC05581.1}; At2g02450 {ECO:0000312|Araport:AT2G02450}	hypothetical protein VITISV_033487 [Vitis vinifera]	GO:0003677,GO:0003700,GO:0005634,GO:0006351,GO:0009908	DNA binding|DNA binding transcription factor activity|nucleus|transcription, DNA-templated|flower development
VIT_204s0008g00300	2482.67	493.276	4472.07	9.06768	3.18073	0	0	Up	34.0683	34.2861	35.8268	3.79381	4.18129	4.09686	LOC100262856	HSL2; At5g65710; F6H11.160, MPA24.6	PREDICTED: receptor-like protein kinase HSL1 [Vitis vinifera]	GO:0004674,GO:0005524,GO:0005886,GO:0010102,GO:0010468,GO:0016021	protein serine/threonine kinase activity|ATP binding|plasma membrane|lateral root morphogenesis|regulation of gene expression|integral component of membrane
VIT_204s0008g00310	1148.1	238.502	2057.71	8.62819	3.10906	0	0	Up	16.5015	17.898	16.8509	2.04878	2.08162	2.10893	LOC100257733	HSL2; At5g65710; F6H11.160, MPA24.6	PREDICTED: receptor-like protein kinase HSL1 [Vitis vinifera]	GO:0004674,GO:0005524,GO:0005886,GO:0010102,GO:0010468,GO:0016021	protein serine/threonine kinase activity|ATP binding|plasma membrane|lateral root morphogenesis|regulation of gene expression|integral component of membrane
VIT_204s0008g00330	12.4117	0.969539	23.8538	24.6084	4.62108	4.64264e-06	1.43241e-05	Up	0.695961	1.10582	0.489294	0.0319848	0.032897	0.0329239	LOC109122498	MIK1 {ECO:0000303|PubMed:26863186}; Synonyms=PXL2 {ECO:0000303|PubMed:17570668}; At4g28650 {ECO:0000312|Araport:AT4G28650}; T5F17.100 {ECO:0000312|EMBL:CAB81453.1}	unnamed protein product, partial [Vitis vinifera]
VIT_204s0008g00350	106.569	26.2082	186.93	7.13761	2.83544	1.30835e-28	1.11664e-27	Up	3.43629	3.60676	2.91197	0.390166	0.419533	0.657198	LOC100244081		hypothetical protein VITISV_000950 [Vitis vinifera]	GO:0001653,GO:0004674,GO:0004714,GO:0005524,GO:0005886,GO:0010051,GO:0010311,GO:0016021,GO:0017046,GO:0031540,GO:0042277,GO:0048831,GO:0090548,GO:1901141,GO:1901333,GO:1902025,GO:2000023,GO:2000280,GO:2000652	peptide receptor activity|protein serine/threonine kinase activity|transmembrane receptor protein tyrosine kinase activity|ATP binding|plasma membrane|xylem and phloem pattern formation|lateral root formation|integral component of membrane|peptide hormone binding|regulation of anthocyanin biosynthetic process|peptide binding|regulation of shoot system development|response to nitrate starvation|re…
VIT_204s0008g00370	1765.58	448.95	3082.22	6.86591	2.77945	0	0	Up	27.1197	26.8644	24.337	3.84184	4.00362	4.13756	LOC100244081	RLK5; Synonyms=HAE; At4g28490; F21O9.180	PREDICTED: receptor-like protein kinase HSL1 [Vitis vinifera]
VIT_204s0008g00390	303.395	78.6918	528.098	6.71771	2.74797	1.1152e-61	1.88089e-60	Up	5.72387	5.4894	5.40931	0.54508	1.00266	1.05743	LOC100266420	RLK5; Synonyms=HAE; At4g28490; F21O9.180	PREDICTED: receptor-like protein kinase HSL1 [Vitis vinifera]
VIT_204s0008g00400	22.1803	6.14143	38.2192	6.22347	2.63772	4.4323e-07	1.48601e-06	Up	0.656104	0.52832	0.678898	0.0974175	0.133594	0.0835647	LOC100244081	HSL2; At5g65710; F6H11.160, MPA24.6	PREDICTED: receptor-like protein kinase HSL1 [Vitis vinifera]	GO:0004674,GO:0005524,GO:0005886,GO:0010102,GO:0010468,GO:0016021	protein serine/threonine kinase activity|ATP binding|plasma membrane|lateral root morphogenesis|regulation of gene expression|integral component of membrane
VIT_204s0008g00430	7.77772	2.90291	12.6525	4.35189	2.12164	0.0116713	0.0230264	Up	0.387507	0.190147	0.211895	0.0831084	0.0641089	0.0427743	LOC100262856	BAM3; At4g20270; F1C12.190	unnamed protein product, partial [Vitis vinifera]
VIT_204s0008g00440	1530.05	816.344	2243.76	2.74868	1.45874	4.04604e-134	1.51619e-132	Up	15.9617	16.5969	16.4675	6.15611	6.09218	6.48666	LOC104878975	RLK5; Synonyms=HAE; At4g28490; F21O9.180	PREDICTED: receptor-like protein kinase HSL1 [Vitis vinifera]
VIT_204s0008g00530	1374.23	2017.07	731.39	0.362578	-1.46364	3.58491e-126	1.27781e-124	Down	13.4159	13.0388	12.8218	37.9135	37.9279	37.9221	LOC100268070	AUR1; At4g32830; T16I18.40	PREDICTED: serine/threonine-protein kinase Aurora-1 [Vitis vinifera]	GO:0000780,GO:0000922,GO:0004674,GO:0005524,GO:0005634,GO:0005730,GO:0005819,GO:0005874,GO:0005876,GO:0007052,GO:0009504,GO:0009524,GO:0016572,GO:0031965,GO:0032133,GO:0032465,GO:0035175,GO:0051233,GO:0051301	condensed nuclear chromosome, centromeric region|spindle pole|protein serine/threonine kinase activity|ATP binding|nucleus|nucleolus|spindle|microtubule|spindle microtubule|mitotic spindle organization|cell plate|phragmoplast|histone phosphorylation|nuclear membrane|chromosome passenger complex|regulation of cytokinesis|histone kinase activity (H3-S10 specific)|spindle midzone|cell division
VIT_204s0008g00620	80.6899	52.6683	108.712	2.06437	1.0457	8.27583e-05	0.000223446	Up	1.6427	2.36561	1.61686	0.947789	1.16978	0.745016	LOC100266257	RAX3; Synonyms=MYB84; At3g49690; T16K5.40	PREDICTED: transcription factor RAX1-like [Vitis vinifera]	GO:0000981,GO:0001135,GO:0003700,GO:0005634,GO:0006351,GO:0006357,GO:0007275,GO:0009751,GO:0030154,GO:0043565,GO:0044212	RNA polymerase II transcription factor activity, sequence-specific DNA binding|transcription factor activity, RNA polymerase II transcription factor recruiting|DNA binding transcription factor activity|nucleus|transcription, DNA-templated|regulation of transcription from RNA polymerase II promoter|multicellular organism development|response to salicylic acid|cell differentiation|sequence-specific…
VIT_204s0008g00700	2122.01	3242.94	1001.08	0.308677	-1.69583	2.5226e-152	1.08755e-150	Down	46.2798	47.7125	44.4246	172.076	147.62	151.059			hypothetical protein VITISV_040195 [Vitis vinifera]
VIT_204s0008g00870	102.773	144.745	60.8013	0.419799	-1.25223	3.18009e-08	1.16094e-07	Down	1.55392	1.00979	1.13677	3.18181	2.93905	3.1292	LOC100247400	At1g17710; F11A6.5	PREDICTED: inorganic pyrophosphatase 3 [Vitis vinifera]	GO:0004427,GO:0046872,GO:0051262,GO:0052731,GO:0052732	inorganic diphosphatase activity|metal ion binding|protein tetramerization|phosphocholine phosphatase activity|phosphoethanolamine phosphatase activity	vvi00750	Vitamin B6 metabolism
VIT_204s0008g00890	11.0678	19.0812	3.05436	0.160543	-2.63897	0.000966115	0.00228162	Down	0	0.177687	0.222761	0.786334	0.539173	1.30407	LOC104878981	PYL2; Synonyms=RCAR14; At2g26040; T19L18.15	PREDICTED: abscisic acid receptor PYL2 [Vitis vinifera]	GO:0004864,GO:0004872,GO:0005634,GO:0005737,GO:0005886,GO:0009738,GO:0010427,GO:0042802,GO:0042803	protein phosphatase inhibitor activity|receptor activity|nucleus|cytoplasm|plasma membrane|abscisic acid-activated signaling pathway|abscisic acid binding|identical protein binding|protein homodimerization activity	vvi04016,vvi04075	MAPK signaling pathway - plant|Plant hormone signal transduction
VIT_204s0008g00900	49.0683	75.2303	22.9064	0.304121	-1.71728	5.82962e-07	1.93472e-06	Down	0.360881	0.199217	0.188702	0.979568	0.87317	0.728237	LOC100242268		PREDICTED: transcription factor MYB1R1 [Vitis vinifera]	GO:0000122,GO:0000976,GO:0003700,GO:0005634,GO:0006351,GO:0006355,GO:0008270,GO:0009646,GO:0009651,GO:0009723,GO:0009733,GO:0009737,GO:0009739,GO:0009751,GO:0009753,GO:0010150,GO:0010252,GO:0030307,GO:0045892,GO:0046686,GO:0048366,GO:0048527,GO:0090697,GO:2000469	negative regulation of transcription from RNA polymerase II promoter|transcription regulatory region sequence-specific DNA binding|DNA binding transcription factor activity|nucleus|transcription, DNA-templated|regulation of transcription, DNA-templated|zinc ion binding|response to absence of light|response to salt stress|response to ethylene|response to auxin|response to abscisic acid|response to…
VIT_204s0008g01100	37.7272	11.647	63.8075	5.48161	2.4546	5.32023e-10	2.18942e-09	Up	0.993179	0.854728	0.977553	0.147466	0.151671	0.242873	LOC100243924	CYP711A1; Synonyms=MAX1; At2g26170; T19L18.2, T1D16.2	PREDICTED: cytochrome P450 711A1-like isoform X1 [Vitis vinifera]	GO:0004497,GO:0005506,GO:0009926,GO:0009934,GO:0009963,GO:0010223,GO:0016021,GO:0016117,GO:0016705,GO:0020037	monooxygenase activity|iron ion binding|auxin polar transport|regulation of meristem structural organization|positive regulation of flavonoid biosynthetic process|secondary shoot formation|integral component of membrane|carotenoid biosynthetic process|oxidoreductase activity, acting on paired donors, with incorporation or reduction of molecular oxygen|heme binding
VIT_204s0008g01110	498.455	742.34	254.571	0.34307	-1.54343	5.57287e-41	6.52204e-40	Down	2.90752	3.79988	3.7552	9.69124	10.9813	11.3848	LOC100245740	HSF30	heat shock factor protein HSF30 [Vitis vinifera]	GO:0003700,GO:0005634,GO:0006351,GO:0043565	DNA binding transcription factor activity|nucleus|transcription, DNA-templated|sequence-specific DNA binding
VIT_204s0008g01120	137.002	230.068	43.9362	0.191118	-2.38747	6.81404e-28	5.65978e-27	Down	1.13891	1.92106	1.4713	8.44992	7.48972	8.98087	LOC100268063	GRXC6; Synonyms=ROXY21; At4g33040; F26P21.160	PREDICTED: glutaredoxin-C6 [Vitis vinifera]	GO:0005737,GO:0009055,GO:0015035,GO:0045454	cytoplasm|electron transfer activity|protein disulfide oxidoreductase activity|cell redox homeostasis
VIT_204s0008g01160	5.665	10.6514	0.678612	0.0639567	-3.96676	0.00259936	0.00575336	Down	0	0.0081361	0.00816	0.104016	0.123441	0.0411806	LOC100257789	IDD7 {ECO:0000303|PubMed:16784536}; At1g55110 {ECO:0000312|Araport:AT1G55110}; T7N22.5 {ECO:0000312|EMBL:AAG50836.1}	PREDICTED: zinc finger protein NUTCRACKER-like [Vitis vinifera]	GO:0003677,GO:0003700,GO:0006351,GO:0006355,GO:0046872	DNA binding|DNA binding transcription factor activity|transcription, DNA-templated|regulation of transcription, DNA-templated|metal ion binding
VIT_204s0008g01210	5111.38	7044.48	3178.28	0.451156	-1.1483	7.23334e-218	4.78711e-216	Down	44.4074	42.9673	43.471	101.428	104.659	98.507	LOC100259521		PREDICTED: delta(8)-fatty-acid desaturase 1 [Vitis vinifera]	GO:0005789,GO:0006636,GO:0016021,GO:0016491,GO:0046872	endoplasmic reticulum membrane|unsaturated fatty acid biosynthetic process|integral component of membrane|oxidoreductase activity|metal ion binding
VIT_204s0008g01220	218.657	331.175	106.139	0.320396	-1.64207	1.41269e-26	1.12468e-25	Down	1.11441	0.938812	0.980398	3.40745	3.18157	3.35073	LOC100250812	At1g68400; T2E12.5	PREDICTED: probable leucine-rich repeat receptor-like protein kinase At1g68400 [Vitis vinifera]
VIT_204s0008g01230	62.4649	86.3345	38.5952	0.446862	-1.1621	4.8565e-05	0.000134527	Down	0.999233	0.639542	0.791085	1.67717	2.15625	1.87747	LOC100254397	NHL13 {ECO:0000303|PubMed:26206852}; At2g27080 {ECO:0000312|Araport:AT2G27080}	PREDICTED: uncharacterized protein LOC100254397 [Vitis vinifera]	GO:0005886,GO:0009506,GO:0016021,GO:0042742	plasma membrane|plasmodesma|integral component of membrane|defense response to bacterium
VIT_204s0008g01250	359.995	583.323	136.668	0.234384	-2.09305	2.19234e-55	3.35734e-54	Down	3.13352	3.90632	4.14008	16.347	18.2423	15.5369	LOC100249297		PREDICTED: uncharacterized protein LOC100249297 [Vitis vinifera]
VIT_204s0008g01470	1133.83	582.9	1684.77	2.89078	1.53146	4.46626e-106	1.33363e-104	Up	18.1764	17.6862	18.119	6.00749	6.79341	6.82093	LOC100266400	WRKY50; At5g26170; T19G15.20	PREDICTED: probable WRKY transcription factor 50 [Vitis vinifera]	GO:0003700,GO:0005634,GO:0006351,GO:0009867,GO:0043565,GO:0050832	DNA binding transcription factor activity|nucleus|transcription, DNA-templated|jasmonic acid mediated signaling pathway|sequence-specific DNA binding|defense response to fungus
VIT_204s0008g01710	5.08422	0.975248	9.1932	9.46753	3.24299	0.00670398	0.0138397	Up	0.0869612	0.156461	0.142655	0	0.0143868	0.0287971	LOC100250799	CTR1 {ECO:0000303|PubMed:8431946}; At5g03730 {ECO:0000312|Araport:AT5G03730}; F17C15_150 {ECO:0000312|EMBL:CAB82938.1}	PREDICTED: probable serine/threonine-protein kinase drkA [Vitis vinifera]	GO:0001666,GO:0004674,GO:0004712,GO:0004871,GO:0005524,GO:0005789,GO:0009686,GO:0009723,GO:0009744,GO:0009750,GO:0009873,GO:0010105,GO:0010182,GO:0046777,GO:0048510,GO:0071281,GO:2000035,GO:2000069	response to hypoxia|protein serine/threonine kinase activity|protein serine/threonine/tyrosine kinase activity|signal transducer activity|ATP binding|endoplasmic reticulum membrane|gibberellin biosynthetic process|response to ethylene|response to sucrose|response to fructose|ethylene-activated signaling pathway|negative regulation of ethylene-activated signaling pathway|sugar mediated signaling p…
VIT_204s0008g01720	1736.94	2540.21	933.677	0.367556	-1.44396	2.6005e-126	9.29853e-125	Down	9.59618	9.56926	8.72488	25.526	26.1414	28.0367	LOC100245659	MSL10; At5g12080; F14F18.230, MXC9.3	PREDICTED: mechanosensitive ion channel protein 10 [Vitis vinifera]	GO:0005886,GO:0006820,GO:0008381,GO:0010150,GO:0016021,GO:0050982,GO:0097468	plasma membrane|anion transport|mechanosensitive ion channel activity|leaf senescence|integral component of membrane|detection of mechanical stimulus|programmed cell death in response to reactive oxygen species
VIT_204s0008g01730	248.284	338.64	157.928	0.466348	-1.10052	8.72303e-16	4.77824e-15	Down	6.96115	6.92086	6.94119	15.7638	15.536	15.5939	LOC104878987		hypothetical protein VITISV_037530 [Vitis vinifera]
VIT_204s0008g01810	59.9915	81.0671	38.9159	0.479844	-1.05936	0.000362078	0.000906958	Down	1.03616	0.94908	0.611915	2.04447	2.05706	1.57837	LOC100254320	TT2; Synonyms=MYB123; At5g35550; MOK9.18	PREDICTED: transcription factor MYB3 [Vitis vinifera]	GO:0000981,GO:0001135,GO:0003700,GO:0005524,GO:0005634,GO:0006351,GO:0006357,GO:0006633,GO:0006970,GO:0009813,GO:0010023,GO:0030154,GO:0043565,GO:0044212	RNA polymerase II transcription factor activity, sequence-specific DNA binding|transcription factor activity, RNA polymerase II transcription factor recruiting|DNA binding transcription factor activity|ATP binding|nucleus|transcription, DNA-templated|regulation of transcription from RNA polymerase II promoter|fatty acid biosynthetic process|response to osmotic stress|flavonoid biosynthetic proces…
VIT_204s0008g01820	432.772	777.915	87.6288	0.112675	-3.14976	3.41957e-125	1.20747e-123	Down	1.52343	1.53442	2.03217	15.438	16.0971	15.9311	LOC100244051	TT2; Synonyms=MYB123; At5g35550; MOK9.18	PREDICTED: transcription factor TT2-like [Vitis vinifera]	GO:0000981,GO:0001135,GO:0003700,GO:0005524,GO:0005634,GO:0006351,GO:0006357,GO:0006633,GO:0006970,GO:0009813,GO:0010023,GO:0030154,GO:0043565,GO:0044212	RNA polymerase II transcription factor activity, sequence-specific DNA binding|transcription factor activity, RNA polymerase II transcription factor recruiting|DNA binding transcription factor activity|ATP binding|nucleus|transcription, DNA-templated|regulation of transcription from RNA polymerase II promoter|fatty acid biosynthetic process|response to osmotic stress|flavonoid biosynthetic proces…
VIT_204s0008g01830	30.9641	16.1792	45.749	2.82863	1.5001	0.000307255	0.000776161	Up	0.854183	0.760663	0.482649	0.198462	0.282631	0.298577	LOC100266387	C1; Synonyms=C1-B73, C1-I, c1-I-2K1; Z438D03.27	PREDICTED: myb-related protein 305 [Vitis vinifera]	GO:0003677,GO:0005634,GO:0006351,GO:0006355	DNA binding|nucleus|transcription, DNA-templated|regulation of transcription, DNA-templated
VIT_204s0008g01860	15780.8	4828.27	26733.3	5.53707	2.46912	0	0	Up	370.326	372.878	374.754	68.8267	69.2712	73.987	LOC100254391		PREDICTED: cytochrome P450 CYP72A219 [Vitis vinifera]	GO:0004497,GO:0005506,GO:0016021,GO:0016705,GO:0020037	monooxygenase activity|iron ion binding|integral component of membrane|oxidoreductase activity, acting on paired donors, with incorporation or reduction of molecular oxygen|heme binding
VIT_204s0008g01900	86.6035	116.129	57.078	0.491299	-1.02533	0.000332256	0.000835588	Down	2.06913	1.43942	0.824943	2.55306	3.06784	3.64279	LOC100249293		PREDICTED: uncharacterized protein LOC100249293 [Vitis vinifera]
VIT_204s0008g01910	174.018	291.79	56.2452	0.192826	-2.37463	1.47611e-38	1.63376e-37	Down	0.962168	1.16065	1.14433	5.97786	5.81009	6.01398	LOC100257849		PREDICTED: uncharacterized protein LOC100257849 [Vitis vinifera]
VIT_204s0008g02070	382.506	158.616	606.397	3.82253	1.93453	2.98406e-55	4.55129e-54	Up	7.68425	8.26556	7.21307	2.25156	1.88402	2.22601	LOC100262822	RIPK {ECO:0000303|PubMed:21320696}; Synonyms=PBL14 {ECO:0000303|PubMed:20413097}, PIX8 {ECO:0000303|PubMed:23951354}; At2g05940 {ECO:0000312|Araport:AT2G05940}	PREDICTED: serine/threonine-protein kinase At5g01020 [Vitis vinifera]
VIT_204s0008g02230	24.1605	44.5615	3.75948	0.0842313	-3.5695	9.47374e-10	3.83945e-09	Down	0.172844	0.101776	0.102075	1.76822	1.40688	1.51106	LOC100250941	ERF017; At1g19210; T29M8.8	PREDICTED: ethylene-responsive transcription factor ERF017 [Vitis vinifera]	GO:0003677,GO:0003700,GO:0005634,GO:0006351,GO:0009873	DNA binding|DNA binding transcription factor activity|nucleus|transcription, DNA-templated|ethylene-activated signaling pathway
VIT_204s0008g02250	33.0224	65.7062	0.338704	0.005581	-7.48526	1.21633e-09	4.89777e-09	Down	0	0.0124996	0	0.614619	0.85972	1.07553	LOC100252499	FDH {ECO:0000303|PubMed:10559443}; Synonyms=EL4, KCS10 {ECO:0000303|PubMed:18465198}; At2g26250 {ECO:0000312|Araport:AT2G26250}; T1D16.11 {ECO:0000312|EMBL:AAC14526.1}	PREDICTED: 3-ketoacyl-CoA synthase 10 [Vitis vinifera]	GO:0005783,GO:0005789,GO:0006633,GO:0009409,GO:0009416,GO:0016020,GO:0016021,GO:0080167,GO:0102336,GO:0102337,GO:0102338,GO:0102756	endoplasmic reticulum|endoplasmic reticulum membrane|fatty acid biosynthetic process|response to cold|response to light stimulus|membrane|integral component of membrane|response to karrikin|3-oxo-arachidoyl-CoA synthase activity|3-oxo-cerotoyl-CoA synthase activity|3-oxo-lignoceronyl-CoA synthase activity|very-long-chain 3-ketoacyl-CoA synthase activity	vvi00062	Fatty acid elongation
VIT_204s0008g02380	1825.3	1015.07	2635.53	2.59695	1.37682	1.67107e-97	4.557e-96	Up	42.1821	43.7042	45.1838	15.5024	18.4827	19.0605	LOC100264536	AFR; Synonyms=SKIP29; At2g24540; F25P17.16	PREDICTED: F-box protein AFR [Vitis vinifera]	GO:0009585,GO:0010017,GO:0016567	red, far-red light phototransduction|red or far-red light signaling pathway|protein ubiquitination
VIT_204s0008g02460	50148.5	33233.1	67064	2.018	1.01292	0	0	Up	466.895	472.497	475.21	243.68	244.134	248.448	LOC100254244	PMA4	PREDICTED: plasma membrane ATPase 4 [Vitis vinifera]	GO:0005524,GO:0005886,GO:0006754,GO:0008553,GO:0016021,GO:0046872	ATP binding|plasma membrane|ATP biosynthetic process|hydrogen-exporting ATPase activity, phosphorylative mechanism|integral component of membrane|metal ion binding	vvi00190	Oxidative phosphorylation
VIT_204s0008g02520	2903.73	1653.69	4153.77	2.51188	1.32877	4.40678e-209	2.73269e-207	Up	51.704	51.5289	52.5592	21.359	21.724	22.0632	LOC100261100	LRK10 {ECO:0000312|EMBL:AAC49629.1}	PREDICTED: G-type lectin S-receptor-like serine/threonine-protein kinase At1g34300 [Vitis vinifera]	GO:0004674,GO:0005524,GO:0005886,GO:0016021	protein serine/threonine kinase activity|ATP binding|plasma membrane|integral component of membrane
VIT_204s0008g02580	86.7034	124.989	48.4176	0.387386	-1.36815	3.40206e-08	1.23878e-07	Down	0.445036	0.560181	0.352332	1.34455	1.16202	1.17258	LOC100266369		PREDICTED: V-type proton ATPase catalytic subunit A [Vitis vinifera]	GO:0005524,GO:0015991,GO:0033180,GO:0046034,GO:0046961	ATP binding|ATP hydrolysis coupled proton transport|proton-transporting V-type ATPase, V1 domain|ATP metabolic process|proton-transporting ATPase activity, rotational mechanism	vvi00190,vvi04145	Oxidative phosphorylation|Phagosome
VIT_204s0008g02710	54.74	15.1832	94.2967	6.20759	2.63403	4.97204e-14	2.52552e-13	Up	1.38875	0.870423	0.930413	0.191472	0.150595	0.197093	LOC100259270	NAC100; At5g61430; MFB13.6	PREDICTED: protein CUP-SHAPED COTYLEDON 2 [Vitis vinifera]	GO:0003677,GO:0003700,GO:0005634,GO:0006351	DNA binding|DNA binding transcription factor activity|nucleus|transcription, DNA-templated
VIT_204s0008g02740	19712.1	12808.1	26616.1	2.07805	1.05523	0	0	Up	155.751	155.458	154.471	78.5204	78.86	77.9769	LOC100242392	abkB; Synonyms=adckB1; DDB_G0281799	PREDICTED: uncharacterized protein LOC100242392 isoform X1 [Vitis vinifera]	GO:0004674,GO:0005524	protein serine/threonine kinase activity|ATP binding
VIT_204s0008g02760	35.5514	52.6586	18.4442	0.350019	-1.5145	6.35637e-05	0.00017384	Down	0.465265	0.357342	0.258839	1.13234	1.04416	1.06511	LOC100259505		PREDICTED: uncharacterized protein LOC100259505 [Vitis vinifera]
VIT_204s0008g02770	2162.13	3604.3	719.952	0.199754	-2.32371	0	0	Down	16.9569	17.8613	17.0572	93.8487	91.3176	87.5638	LOC100254385	KN; Synonyms=SYP111; At1g08560; F22O13.4	PREDICTED: syntaxin-related protein KNOLLE [Vitis vinifera]	GO:0000149,GO:0005484,GO:0005886,GO:0006886,GO:0006887,GO:0006906,GO:0007049,GO:0009504,GO:0009506,GO:0009524,GO:0012505,GO:0016021,GO:0031201,GO:0048278,GO:0051301	SNARE binding|SNAP receptor activity|plasma membrane|intracellular protein transport|exocytosis|vesicle fusion|cell cycle|cell plate|plasmodesma|phragmoplast|endomembrane system|integral component of membrane|SNARE complex|vesicle docking|cell division	vvi04130	SNARE interactions in vesicular transport
VIT_204s0008g02800	221.564	295.49	147.637	0.499633	-1.00106	2.05249e-10	8.64621e-10	Down	4.5005	4.69062	5.73456	11.5826	10.3199	9.46191	LOC100249288	SAUR72 {ECO:0000303|PubMed:12036261}; At3g12830 {ECO:0000312|Araport:AT3G12830}; MBK21.21 {ECO:0000312|EMBL:BAB02427.1}	PREDICTED: uncharacterized protein LOC100250771 [Vitis vinifera]	GO:0005737,GO:0007275,GO:0009734,GO:0040008	cytoplasm|multicellular organism development|auxin-activated signaling pathway|regulation of growth
VIT_204s0008g02910	677.524	382.391	972.657	2.54431	1.34727	1.79417e-35	1.85093e-34	Up	9.53073	9.04758	8.86335	3.06294	3.7301	4.54555	LOC100250706	PUB52; At5g61550; K11J9.12	PREDICTED: LOW QUALITY PROTEIN: U-box domain-containing protein 52 [Vitis vinifera]
VIT_204s0008g03160	823.479	412.33	1234.63	2.99428	1.58221	2.9269e-86	7.01032e-85	Up	15.498	16.2304	15.3838	5.5407	5.22818	5.7557	LOC100245781		unnamed protein product, partial [Vitis vinifera]
VIT_204s0008g03190	872.065	1278.55	465.581	0.364091	-1.45763	6.41901e-49	8.74702e-48	Down	4.34466	3.17205	4.30217	10.6011	11.3555	12.1393	LOC100262953	FBX13; At4g33160; F4I10.90	PREDICTED: F-box only protein 13 [Vitis vinifera]	GO:0004842,GO:0031146	ubiquitin-protein transferase activity|SCF-dependent proteasomal ubiquitin-dependent protein catabolic process
VIT_204s0008g03380	3.72758	7.11044	0.344728	0.051562	-4.27755	0.00569496	0.0119153	Down	0.00806078	0	0	0.0544569	0.0800142	0.0400398	LOC100250765	CCD8B; Synonyms=D10; Os01g0746400, LOC_Os01g54270; OSJNBa0014K08.38	unnamed protein product, partial [Vitis vinifera]	GO:0009507,GO:0010223,GO:0016121,GO:0016702,GO:0046872,GO:0102251,GO:0102396,GO:1901601	chloroplast|secondary shoot formation|carotene catabolic process|oxidoreductase activity, acting on single donors with incorporation of molecular oxygen, incorporation of two atoms of oxygen|metal ion binding|all-trans-beta-apo-10'-carotenal cleavage oxygenase activity|9-cis-10'-apo-beta-carotenal cleavage oxygenase activity|strigolactone biosynthetic process	vvi00906	Carotenoid biosynthesis
VIT_204s0008g03400	47.4879	65.2988	29.6769	0.454502	-1.13764	0.000274634	0.000697886	Down	0.613347	0.601929	0.603697	1.30637	1.51158	1.38675	LOC100268038	DREB3; Synonyms=ERF041, TINY2; At5g11590; F15N18.180	PREDICTED: ethylene-responsive transcription factor TINY-like [Vitis vinifera]	GO:0003700,GO:0005634,GO:0006351,GO:0009873,GO:0043565,GO:0045893	DNA binding transcription factor activity|nucleus|transcription, DNA-templated|ethylene-activated signaling pathway|sequence-specific DNA binding|positive regulation of transcription, DNA-templated
VIT_204s0008g03500	28.9634	13.8786	44.0482	3.17136	1.6651	0.000114066	0.000302883	Up	2.56414	2.03248	1.69871	0.85662	0.440525	0.783797	LOC100257768		unnamed protein product, partial [Vitis vinifera]
VIT_204s0008g03510	20.0436	8.09246	31.9948	3.95824	1.98486	0.00029685	0.000751304	Up	0.242149	0.447324	0.630897	0.0824826	0.127252	0.141507	LOC100254294	CCD1; Synonyms=NCED1	PREDICTED: carotenoid 9,10(9',10')-cleavage dioxygenase 1-like isoform X1 [Vitis vinifera]	GO:0016702,GO:0046872	oxidoreductase activity, acting on single donors with incorporation of molecular oxygen, incorporation of two atoms of oxygen|metal ion binding
VIT_204s0008g03530	538.817	326.512	751.121	2.29982	1.20152	5.81997e-27	4.68954e-26	Up	9.23764	8.00382	8.08459	4.19942	4.13441	3.2247	LOC100244024	NPR4 {ECO:0000303|PubMed:17309686}; Os01g0837000 {ECO:0000312|EMBL:BAS75114.1}, LOC_Os01g61990 {ECO:0000305}; P0506B12.37 {ECO:0000312|EMBL:BAD73402.1}	PREDICTED: ankyrin repeat-containing protein At5g02620-like [Vitis vinifera]	GO:0005886,GO:0016021	plasma membrane|integral component of membrane
VIT_204s0008g03590	2.10662	4.21324	0	0.0446955	-4.48373	0.0138061	0.0269038	Down	0	0	0	0.0342801	0.123402	0.0705732	LOC100242385	BSPA	PREDICTED: bark storage protein A [Vitis vinifera]	GO:0003824,GO:0009116,GO:0045735	catalytic activity|nucleoside metabolic process|nutrient reservoir activity
VIT_204s0008g04020	7.4615	14.2432	0.679817	0.0478773	-4.38452	0.000494924	0.00121524	Down	0	0	0.0394297	0.193312	0.417533	0.258684	LOC100852625	RD22 {ECO:0000303|PubMed:8479424}; At5g25610 {ECO:0000312|Araport:AT5G25610}; T14C9.150 {ECO:0000312|EMBL:AC006601}	PREDICTED: dehydration-responsive protein RD22-like [Vitis vinifera]	GO:0005768,GO:0005794,GO:0005802,GO:0009651	endosome|Golgi apparatus|trans-Golgi network|response to salt stress
VIT_204s0008g04200	354.934	588.54	121.328	0.206244	-2.27757	3.3739e-65	6.08485e-64	Down	0.940107	1.28441	1.01603	5.36379	5.42527	5.72272	LOC100259547		PREDICTED: uncharacterized protein LOC100259547 [Vitis vinifera]
VIT_204s0008g04230	58.2801	27.1669	89.3934	3.29145	1.71872	5.14286e-08	1.84885e-07	Up	0.522981	0.401157	0.633087	0.145039	0.137241	0.214988	LOC100255917	ABCG32 {ECO:0000303|PubMed:18299247}; Synonyms=PDR4 {ECO:0000303|PubMed:12430018, ECO:0000303|PubMed:16506311}, PEC1 {ECO:0000303|PubMed:21628525}; At2g26910 {ECO:0000312|Araport:AT2G26910}; F12C20.5 {ECO:0000312|EMBL:AAC32236.1}	PREDICTED: ABC transporter G family member 32-like [Vitis vinifera]	GO:0005524,GO:0005886,GO:0006855,GO:0016021,GO:0042335,GO:0042626	ATP binding|plasma membrane|drug transmembrane transport|integral component of membrane|cuticle development|ATPase activity, coupled to transmembrane movement of substances
VIT_204s0008g04420	41.7876	23.6031	59.9721	2.54186	1.34589	0.000272746	0.000693867	Up	1.30034	1.53716	2.29797	0.656009	0.52804	0.939506	LOC100853277	AGD14; Synonyms=ZIG4, ZIGA4; At1g08680/At1g08690; F22O13.16/F22O13.17	unnamed protein product, partial [Vitis vinifera]	GO:0005096,GO:0046872	GTPase activator activity|metal ion binding
VIT_204s0008g04480	11608.9	16569.5	6648.27	0.401225	-1.31752	0	0	Down	30.5726	30.2433	29.7216	79.3116	78.9473	78.7271	LOC100252623		PREDICTED: RING finger and CHY zinc finger domain-containing protein 1 [Vitis vinifera]	GO:0005634,GO:0008270,GO:0016567,GO:0016740	nucleus|zinc ion binding|protein ubiquitination|transferase activity	vvi04120	Ubiquitin mediated proteolysis
VIT_204s0008g04510	330.294	177.07	483.517	2.73071	1.44927	9.02369e-31	8.25221e-30	Up	3.87333	4.10778	4.52392	1.62793	1.55033	1.63139	LOC100242379	KAT3; Synonyms=AKT4, KC1; At4g32650; F4D11.150	PREDICTED: potassium channel KAT3 isoform X1 [Vitis vinifera]	GO:0005249,GO:0005783,GO:0005886,GO:0005887,GO:0009624,GO:0034765,GO:0042391,GO:0071805	voltage-gated potassium channel activity|endoplasmic reticulum|plasma membrane|integral component of plasma membrane|response to nematode|regulation of ion transmembrane transport|regulation of membrane potential|potassium ion transmembrane transport
VIT_204s0008g04950	373.852	505.484	242.221	0.479164	-1.06141	4.92497e-21	3.31268e-20	Down	2.35591	2.22607	2.25177	4.85749	4.91871	5.20321	LOC100262779	TIFY8 {ECO:0000303|PubMed:17499004}; At4g32570 {ECO:0000312|Araport:AT4G32570}; F4D11.230 {ECO:0000312|EMBL:CAA18604.1}	PREDICTED: protein TIFY 8 isoform X1 [Vitis vinifera]	GO:0003714,GO:0005634,GO:0006351,GO:0006355,GO:0009611,GO:0031347,GO:1903507,GO:2000022	transcription corepressor activity|nucleus|transcription, DNA-templated|regulation of transcription, DNA-templated|response to wounding|regulation of defense response|negative regulation of nucleic acid-templated transcription|regulation of jasmonic acid mediated signaling pathway
VIT_204s0008g05010	101.707	194.201	9.21368	0.0474259	-4.39818	1.26206e-38	1.40026e-37	Down	0.0841218	0.0550372	0.110398	1.8673	1.72571	1.93141	LOC100252479		PREDICTED: uncharacterized protein LOC100252479 [Vitis vinifera]
VIT_204s0008g05350	26.2872	12.9583	39.6162	3.05938	1.61324	0.00101371	0.00238656	Up	1.17096	0.548463	1.3359	0.205474	0.317001	0.528767	LOC100245713	CXE17; At5g16080; F1N13.220	unnamed protein product, partial [Vitis vinifera]	GO:0009056,GO:0016787,GO:0052689	catabolic process|hydrolase activity|carboxylic ester hydrolase activity
VIT_204s0008g05410	7.18371	11.982	2.38538	0.199273	-2.32718	0.00915713	0.0184632	Down	0.0527483	0.0776496	0.0519184	0.203632	0.340339	0.419222	LOC100242373	CXE17; At5g16080; F1N13.220	PREDICTED: probable carboxylesterase 17 [Vitis vinifera]	GO:0009056,GO:0016787,GO:0052689	catabolic process|hydrolase activity|carboxylic ester hydrolase activity
VIT_204s0008g05490	207.602	137.43	277.775	2.02193	1.01573	1.74663e-09	6.96989e-09	Up	1.6096	2.13755	1.7663	0.852743	0.883861	1.12955	LOC100247405	APX6; At4g32320; F10M6.50, F8B4.20	PREDICTED: putative L-ascorbate peroxidase 6 isoform X2 [Vitis vinifera]	GO:0000302,GO:0004130,GO:0004601,GO:0005829,GO:0009845,GO:0010431,GO:0016688,GO:0020037,GO:0034599,GO:0042744,GO:0046872	response to reactive oxygen species|cytochrome-c peroxidase activity|peroxidase activity|cytosol|seed germination|seed maturation|L-ascorbate peroxidase activity|heme binding|cellular response to oxidative stress|hydrogen peroxide catabolic process|metal ion binding	vvi00053,vvi00480	Ascorbate and aldarate metabolism|Glutathione metabolism
VIT_204s0008g05510	451.733	814.431	89.0354	0.109309	-3.19352	1.49551e-130	5.46839e-129	Down	0.746863	0.72463	0.718405	7.29816	7.32938	6.40791	LOC100264556		PREDICTED: uncharacterized protein LOC100264556 [Vitis vinifera]
VIT_204s0008g05620	57.6395	85.2694	30.0096	0.351937	-1.50661	5.24543e-06	1.61092e-05	Down	0.214352	0.273471	0.133621	0.655101	0.758894	0.440093	LOC100245563	APT5; At5g11160; F2I11.50	PREDICTED: adenine phosphoribosyltransferase 5 [Vitis vinifera]	GO:0003999,GO:0005829,GO:0006166,GO:0006168,GO:0044209	adenine phosphoribosyltransferase activity|cytosol|purine ribonucleoside salvage|adenine salvage|AMP salvage	vvi00230	Purine metabolism
VIT_204s0008g05750	407.729	92.7826	722.675	7.79144	2.96189	4.47574e-105	1.32597e-103	Up	10.6368	12.6115	12.9719	1.5023	1.71683	1.66669	LOC100266177	WRKY18; At4g31800; F28M20.10	PREDICTED: WRKY transcription factor 18-like [Vitis vinifera]	GO:0002237,GO:0003700,GO:0005634,GO:0006351,GO:0009751,GO:0010200,GO:0031347,GO:0042742,GO:0042802,GO:0043565,GO:0050832	response to molecule of bacterial origin|DNA binding transcription factor activity|nucleus|transcription, DNA-templated|response to salicylic acid|response to chitin|regulation of defense response|defense response to bacterium|identical protein binding|sequence-specific DNA binding|defense response to fungus
VIT_204s0008g06000	1858.76	3241.26	476.268	0.146979	-2.76632	0	0	Down	2.67523	3.19157	2.88272	20.0923	20.0863	22.37	LOC100252609	ERF003; At5g25190; F21J6.103	PREDICTED: protein PPLZ02 [Vitis vinifera]	GO:0003677,GO:0003700,GO:0005634,GO:0006351,GO:0009873	DNA binding|DNA binding transcription factor activity|nucleus|transcription, DNA-templated|ethylene-activated signaling pathway
VIT_204s0008g06140	5.0041	9.6695	0.338704	0.0378993	-4.72169	0.00139614	0.00322224	Down	0	0.043456	0	0.641033	0.219771	0.439903	LOC104879055		PREDICTED: uncharacterized protein LOC104879028 [Vitis vinifera]
VIT_204s0008g06150	46.0463	84.9412	7.15133	0.0842828	-3.56862	4.93981e-17	2.85078e-16	Down	0.255103	0.450637	0.351525	4.77633	4.60868	3.80147	LOC100854026		PREDICTED: uncharacterized protein LOC104879028 [Vitis vinifera]
VIT_204s0008g06370	5.54421	9.72035	1.36807	0.140573	-2.83061	0.0107554	0.0213841	Down	0.0494485	0.024264	0.0243353	0.14317	0.147253	0.442121		TPR1; Synonyms=MOS10; At1g80490; F7H12, T21F11.18	unnamed protein product, partial [Vitis vinifera]	GO:0005634,GO:0005829,GO:0006351,GO:0006355,GO:0010072	nucleus|cytosol|transcription, DNA-templated|regulation of transcription, DNA-templated|primary shoot apical meristem specification
VIT_204s0008g06650	2.26327	4.52655	0	0.0415868	-4.58773	0.0104463	0.0208245	Down	0	0	0	0.212082	0.43626	0.109154
VIT_204s0008g06670	1219.81	2029.96	409.656	0.201802	-2.30899	2.7699e-200	1.6242e-198	Down	10.9787	10.0765	12.7096	58.7428	58.47	58.5178	LOC100249108	At2g25060; F27C12.2	PREDICTED: early nodulin-like protein 3 [Vitis vinifera]	GO:0005886,GO:0009055,GO:0009506,GO:0031225,GO:0046658	plasma membrane|electron transfer activity|plasmodesma|anchored component of membrane|anchored component of plasma membrane
VIT_204s0008g06760	66.9505	108.997	24.9037	0.228496	-2.12976	3.81526e-12	1.76414e-11	Down	0.391913	0.284282	0.553463	1.61163	1.77599	2.26836	LOC100249287	PCMP-E13; At5g56310; MCD7.3	PREDICTED: pentatricopeptide repeat-containing protein At3g29230-like isoform X1 [Vitis vinifera]
VIT_204s0008g06830	1404.73	855.45	1954	2.28405	1.1916	1.61496e-64	2.86916e-63	Up	15.7954	16.2166	18.3203	8.0811	7.63217	7.42648	LOC100261254	At5g25050; T11H3.60	PREDICTED: probable folate-biopterin transporter 2 [Vitis vinifera]	GO:0016021	integral component of membrane
VIT_204s0008g06930	1160.87	1566.46	755.284	0.482123	-1.05253	3.8052e-53	5.58179e-52	Down	26.7319	24.926	27.1978	57.9961	59.0422	54.724	LOC100242247	VQ11 {ECO:0000303|PubMed:22535423}; Synonyms=MVQ5 {ECO:0000303|PubMed:24750137}; At1g80450 {ECO:0000312|Araport:AT1G80450, ECO:0000312|EMBL:AEE36406.1}; T21F11.22 {ECO:0000312|EMBL:AAF27124.1}	PREDICTED: uncharacterized protein LOC100242247 [Vitis vinifera]	GO:0005634	nucleus
VIT_204s0008g07020	256.145	345.494	166.796	0.482786	-1.05055	5.94014e-14	3.00275e-13	Down	1.84823	1.75678	2.01365	3.93771	4.44232	3.84546	LOC100259354	TIC55	PREDICTED: protein TIC 55, chloroplastic [Vitis vinifera]	GO:0009706,GO:0010277,GO:0015031,GO:0016021,GO:0046872,GO:0051537	chloroplast inner membrane|chlorophyllide a oxygenase [overall] activity|protein transport|integral component of membrane|metal ion binding|2 iron, 2 sulfur cluster binding
VIT_204s0008g07130	3.92847	0.324728	7.53221	21.6716	4.43773	0.00438019	0.00934677	Up	0.212546	0.0521473	0.122034	0	0.0175817	0	LOC100252630	At5g10770 {ECO:0000312|Araport:AT5G10770}; T30N20_40 {ECO:0000312|EMBL:CAB96832.1}	PREDICTED: aspartic proteinase CDR1-like [Vitis vinifera]	GO:0004190,GO:0005886,GO:0006508,GO:0030163,GO:0031225	aspartic-type endopeptidase activity|plasma membrane|proteolysis|protein catabolic process|anchored component of membrane
VIT_204s0008g07250	878.119	498.493	1257.74	2.52274	1.33499	1.07847e-68	2.04098e-67	Up	18.3697	17.7513	17.9202	7.7984	7.5057	7.1878	LOC100265510	At5g10770 {ECO:0000312|Araport:AT5G10770}; T30N20_40 {ECO:0000312|EMBL:CAB96832.1}	PREDICTED: protein ASPARTIC PROTEASE IN GUARD CELL 2-like isoform X1 [Vitis vinifera]	GO:0004190,GO:0005886,GO:0006508,GO:0030163,GO:0031225	aspartic-type endopeptidase activity|plasma membrane|proteolysis|protein catabolic process|anchored component of membrane
VIT_204s0023g00050	33.5512	13.2317	53.8706	4.06886	2.02463	3.62923e-07	1.2242e-06	Up	0.440105	0.494899	0.496353	0.150433	0.118317	0.100197	LOC100264986	UGT80A2; At3g07020; F17A9.17	unnamed protein product, partial [Vitis vinifera]	GO:0005886,GO:0005975,GO:0016020,GO:0016125,GO:0016126,GO:0016906,GO:0030259,GO:0043231,GO:0048316,GO:0051507,GO:0080043,GO:0080044,GO:0102202,GO:0102203,GO:0102205	plasma membrane|carbohydrate metabolic process|membrane|sterol metabolic process|sterol biosynthetic process|sterol 3-beta-glucosyltransferase activity|lipid glycosylation|intracellular membrane-bounded organelle|seed development|beta-sitosterol UDP-glucosyltransferase activity|quercetin 3-O-glucosyltransferase activity|quercetin 7-O-glucosyltransferase activity|soladodine glucosyltransferase act…
VIT_204s0023g00470	12.7262	1.93961	23.5127	12.1276	3.60022	6.29262e-06	1.91383e-05	Up	0.134847	0.188057	0.160667	0.0136992	0.00704494	0.0211521	LOC100253049	WRKY46 {ECO:0000312|EMBL:AAQ63880.1}	PREDICTED: probable WRKY transcription factor 20 isoform X1 [Vitis vinifera]	GO:0003700,GO:0005634,GO:0006351,GO:0009611,GO:0009961,GO:0043565,GO:0045893	DNA binding transcription factor activity|nucleus|transcription, DNA-templated|response to wounding|response to 1-aminocyclopropane-1-carboxylic acid|sequence-specific DNA binding|positive regulation of transcription, DNA-templated	vvi04626	Plant-pathogen interaction
VIT_204s0023g00580	39.8519	69.8272	9.87663	0.141579	-2.82033	4.36913e-11	1.90946e-10	Down	0.377511	0.635113	0.530816	3.43521	5.24623	2.78599	LOC109122469		unnamed protein product, partial [Vitis vinifera]	GO:0009734	auxin-activated signaling pathway	vvi04075	Plant hormone signal transduction
VIT_204s0023g00700	62.8505	84.0755	41.6255	0.495113	-1.01417	0.000424413	0.00105354	Down	0.434984	0.320165	0.556583	0.818627	0.949918	1.01552	LOC100242709	SCPL20; At4g12910; F25G13.7	PREDICTED: serine carboxypeptidase-like 20 [Vitis vinifera]	GO:0004180,GO:0005576,GO:0005773,GO:0005777,GO:0016747,GO:0019748	carboxypeptidase activity|extracellular region|vacuole|peroxisome|transferase activity, transferring acyl groups other than amino-acyl groups|secondary metabolic process
VIT_204s0023g00720	37.9978	50.7616	25.234	0.497219	-1.00805	0.00508178	0.0107266	Down	0.245079	0.229584	0.339905	0.526814	0.508664	0.686152	LOC100263239		unnamed protein product, partial [Vitis vinifera]
VIT_204s0023g00830	3100.1	796.635	5403.57	6.78296	2.76192	0	0	Up	63.7676	59.9202	58.5045	9.20729	9.75859	9.24646	LOC100265011	CRT3; At1g08450; T27G7.13	unnamed protein product, partial [Vitis vinifera]	GO:0005509,GO:0005783,GO:0005788,GO:0005789,GO:0006457,GO:0009626,GO:0010204,GO:0030246,GO:0042742,GO:0046283,GO:0051082	calcium ion binding|endoplasmic reticulum|endoplasmic reticulum lumen|endoplasmic reticulum membrane|protein folding|plant-type hypersensitive response|defense response signaling pathway, resistance gene-independent|carbohydrate binding|defense response to bacterium|anthocyanin-containing compound metabolic process|unfolded protein binding	vvi04141,vvi04145	Protein processing in endoplasmic reticulum|Phagosome
VIT_204s0023g00920	4571.92	2161.6	6982.24	3.23017	1.69161	0	0	Up	30.9194	31.5029	32.0412	10.1737	10.1997	10.3425	LOC100258190	At3g03300; T17B22.1	unnamed protein product, partial [Vitis vinifera]	GO:0003723,GO:0004386,GO:0004525,GO:0005524,GO:0005634,GO:0005737,GO:0010216,GO:0010267,GO:0016442,GO:0046872,GO:0051214	RNA binding|helicase activity|ribonuclease III activity|ATP binding|nucleus|cytoplasm|maintenance of DNA methylation|production of ta-siRNAs involved in RNA interference|RISC complex|metal ion binding|RNA virus induced gene silencing
VIT_204s0023g01020	188.458	279.086	97.8309	0.35068	-1.51177	5.01494e-18	3.01482e-17	Down	0.375908	0.48902	0.374296	1.07151	1.33202	1.3114	LOC100261554	BLH2; Synonyms=SAW1; At4g36870; AP22.90, C7A10.490	PREDICTED: BEL1-like homeodomain protein 2 [Vitis vinifera]	GO:0003677,GO:0003700,GO:0005634,GO:0006351,GO:0009965	DNA binding|DNA binding transcription factor activity|nucleus|transcription, DNA-templated|leaf morphogenesis
VIT_204s0023g01090	109.323	55.2239	163.422	2.95827	1.56475	8.51832e-13	4.07532e-12	Up	3.81874	3.70277	3.30852	1.43448	1.04412	1.36301	LOC100247855	COR413PM1; Synonyms=FL3-5A3; At2g15970; F19G14.3	PREDICTED: cold-regulated 413 plasma membrane protein 1 isoform X1 [Vitis vinifera]	GO:0005773,GO:0005886,GO:0009631,GO:0009737,GO:0016021,GO:0042631	vacuole|plasma membrane|cold acclimation|response to abscisic acid|integral component of membrane|cellular response to water deprivation
VIT_204s0023g01100	3582.68	5270.17	1895.2	0.359614	-1.47548	6.82555e-268	5.74311e-266	Down	60.5016	60.3046	58.5214	167.011	178.904	177.915	LOC100263254	CML41; At3g50770; F18B3.50	unnamed protein product, partial [Vitis vinifera]	GO:0005509	calcium ion binding	vvi04626	Plant-pathogen interaction
VIT_204s0023g01110	98.0015	168.076	27.9267	0.166311	-2.58805	4.50364e-24	3.36531e-23	Down	0.246897	0.424026	0.328066	2.0254	2.03415	2.25657	LOC100240998	YPQ1; YOL092W; O0929	PREDICTED: probable vacuolar amino acid transporter YPQ1 isoform X1 [Vitis vinifera]	GO:0015174,GO:0034488,GO:0071627	basic amino acid transmembrane transporter activity|basic amino acid transmembrane export from vacuole|integral component of fungal-type vacuolar membrane
VIT_204s0023g01140	178.509	98.9195	258.098	2.6097	1.38388	2.32749e-14	1.20165e-13	Up	5.54172	6.8949	4.90679	2.19306	2.18655	2.60298	LOC100246092	HOS3; At4g36830; AP22.81, C7A10.530	PREDICTED: elongation of fatty acids protein 3-like [Vitis vinifera]	GO:0009922,GO:0019367,GO:0030148,GO:0030176,GO:0030497,GO:0034625,GO:0034626,GO:0042761,GO:0071215	fatty acid elongase activity|fatty acid elongation, saturated fatty acid|sphingolipid biosynthetic process|integral component of endoplasmic reticulum membrane|fatty acid elongation|fatty acid elongation, monounsaturated fatty acid|fatty acid elongation, polyunsaturated fatty acid|very long-chain fatty acid biosynthetic process|cellular response to abscisic acid stimulus
VIT_204s0023g01700	406.88	586.26	227.5	0.388067	-1.36562	2.15131e-34	2.15454e-33	Down	8.03072	8.52023	7.29908	21.0522	21.5089	21.9937			unnamed protein product, partial [Vitis vinifera]
VIT_204s0023g01710	8974.79	12461	5488.57	0.440443	-1.18297	0	0	Down	62.5587	61.1082	61.6317	150.344	144.028	147.433			unnamed protein product, partial [Vitis vinifera]
VIT_204s0023g01790	25.2787	35.8824	14.6751	0.408911	-1.29014	0.00345288	0.00748013	Down	0.247908	0.228087	0.183006	0.538333	0.461404	0.692673	LOC100259816	PYROXD2; Synonyms=C10orf33	PREDICTED: pyridine nucleotide-disulfide oxidoreductase domain-containing protein 2 isoform X2 [Vitis vinifera]	GO:0005622,GO:0016491	intracellular|oxidoreductase activity
VIT_204s0023g01850	103.413	60.0849	146.741	2.44161	1.28783	8.01661e-09	3.06811e-08	Up	1.78409	1.45139	1.75602	0.747644	0.803919	0.594688	LOC100258123	At1g75220; F22H5.6	PREDICTED: epoxide hydrolase 3 [Vitis vinifera]	GO:0005351,GO:0005355,GO:0005774,GO:0005794,GO:0009705,GO:0010030,GO:0016021,GO:0035428,GO:0042593,GO:0046323	sugar:proton symporter activity|glucose transmembrane transporter activity|vacuolar membrane|Golgi apparatus|plant-type vacuole membrane|positive regulation of seed germination|integral component of membrane|hexose transmembrane transport|glucose homeostasis|glucose import
VIT_204s0023g01980	109.268	60.6924	157.843	2.59994	1.37848	3.32397e-10	1.38249e-09	Up	3.99969	4.64151	4.71261	2.08504	1.85471	1.45018	LOC100244526	SYP112; At2g18260; T30D6.23	PREDICTED: syntaxin-112 isoform X3 [Vitis vinifera]	GO:0000149,GO:0005484,GO:0005634,GO:0005886,GO:0006886,GO:0006887,GO:0006906,GO:0009409,GO:0012505,GO:0016021,GO:0031201,GO:0048278	SNARE binding|SNAP receptor activity|nucleus|plasma membrane|intracellular protein transport|exocytosis|vesicle fusion|response to cold|endomembrane system|integral component of membrane|SNARE complex|vesicle docking	vvi00770	Pantothenate and CoA biosynthesis
VIT_204s0023g01990	4889.36	2714.25	7064.47	2.60277	1.38005	0	0	Up	42.6076	42.937	43.1312	17.1424	17.3068	17.4771	LOC100244526	COAD; Synonyms=PPAT; At2g18250; T30D6.24	PREDICTED: phosphopantetheine adenylyltransferase isoform X2 [Vitis vinifera]	GO:0004595,GO:0005524,GO:0005829,GO:0006629,GO:0006970,GO:0009651,GO:0015937,GO:0019915,GO:0040007,GO:0080020	pantetheine-phosphate adenylyltransferase activity|ATP binding|cytosol|lipid metabolic process|response to osmotic stress|response to salt stress|coenzyme A biosynthetic process|lipid storage|growth|regulation of coenzyme A biosynthetic process	vvi00770	Pantothenate and CoA biosynthesis
VIT_204s0023g02130	664.245	944.449	384.041	0.406739	-1.29783	1.79305e-34	1.79973e-33	Down	3.94488	5.36435	5.0375	12.5042	13.1935	11.3601	LOC100259912	MAN7; At5g66460; K1F13.12	PREDICTED: mannan endo-1,4-beta-mannosidase 7 [Vitis vinifera]	GO:0005576,GO:0009845,GO:0016985,GO:0046355,GO:0071944	extracellular region|seed germination|mannan endo-1,4-beta-mannosidase activity|mannan catabolic process|cell periphery	vvi00051	Fructose and mannose metabolism
VIT_204s0023g02200	208.328	362.467	54.1889	0.14956	-2.74121	3.63393e-45	4.59499e-44	Down	0.563897	0.841628	0.439395	4.50118	4.55959	3.89808	LOC100266757	AAMT3; Synonyms=OMT3	PREDICTED: benzoate carboxyl methyltransferase [Vitis vinifera]	GO:0006952,GO:0008168	defense response|methyltransferase activity
VIT_204s0023g02400	8.98602	15.2263	2.74578	0.179812	-2.47544	0.00476177	0.0101029	Down	0.0885608	0.0289707	0	0.128207	0.263726	0.293268	LOC100250656	SFH12; At4g36490; AP22.26, C7A10.870	unnamed protein product, partial [Vitis vinifera]	GO:0000139,GO:0005886,GO:0015031	Golgi membrane|plasma membrane|protein transport
VIT_204s0023g02570	1793.99	1022.43	2565.55	2.50888	1.32704	7.30332e-88	1.789e-86	Up	38.3493	41.2473	38.8594	18.3135	16.1472	15.0999	LOC100245432	PER72; Synonyms=P72; At5g66390; K1F13.4, K1L20.16	PREDICTED: peroxidase 72 [Vitis vinifera]	GO:0004601,GO:0005576,GO:0006979,GO:0009809,GO:0020037,GO:0042744,GO:0046872	peroxidase activity|extracellular region|response to oxidative stress|lignin biosynthetic process|heme binding|hydrogen peroxide catabolic process|metal ion binding	vvi00940	Phenylpropanoid biosynthesis
VIT_204s0023g02610	1528.68	683.973	2373.38	3.47037	1.79509	2.50326e-195	1.42717e-193	Up	56.6295	55.8412	56.9508	16.2131	17.6291	17.4477	LOC100255741	ephA; Rv3617; LH57_19705 {ECO:0000312|EMBL:AIR16405.1}	PREDICTED: bifunctional epoxide hydrolase 2 [Vitis vinifera]	GO:0009636,GO:0018742,GO:0042803	response to toxic substance|epoxide hydrolase B activity|protein homodimerization activity
VIT_204s0023g02690	970.674	1297.11	644.24	0.49663	-1.00976	3.87583e-37	4.14778e-36	Down	4.86611	4.50747	4.04671	9.01114	9.98161	9.38996	LOC100232848	BGAL3; At4g36360; C7A10.1000, F23E13.200	PREDICTED: beta-galactosidase 3 [Vitis vinifera]	GO:0004565,GO:0005773,GO:0005975,GO:0009505,GO:0030246,GO:0048046	beta-galactosidase activity|vacuole|carbohydrate metabolic process|plant-type cell wall|carbohydrate binding|apoplast
VIT_204s0023g02780	64.4328	96.8611	32.0044	0.330598	-1.59685	5.64253e-07	1.8751e-06	Down	0.183603	0.280288	0.481905	1.15178	0.931506	0.922135	LOC100250664	SRS1; Synonyms=STY1; At3g51060; F24M12.100	PREDICTED: protein SHI RELATED SEQUENCE 1 [Vitis vinifera]	GO:0003677,GO:0005634,GO:0007275,GO:0009734,GO:0009851,GO:0045893,GO:0046872,GO:0046982	DNA binding|nucleus|multicellular organism development|auxin-activated signaling pathway|auxin biosynthetic process|positive regulation of transcription, DNA-templated|metal ion binding|protein heterodimerization activity
VIT_204s0023g02790	45.1506	62.6685	27.6326	0.440868	-1.18158	0.000383542	0.000957236	Down	0.198509	0.201771	0.167473	0.485801	0.35187	0.51415	LOC100255843	At3g51070; F24M12.110	PREDICTED: probable methyltransferase PMT27 [Vitis vinifera]	GO:0005737,GO:0005789,GO:0008757,GO:0016021,GO:0032259	cytoplasm|endoplasmic reticulum membrane|S-adenosylmethionine-dependent methyltransferase activity|integral component of membrane|methylation
VIT_204s0023g02870	19.5071	35.6078	3.40631	0.0957784	-3.38416	1.60631e-07	5.56261e-07	Down	0.0246323	0.0241737	0.0727341	0.309047	0.513468	0.513888	LOC100259170	DRT100; At3g12610; MMF12.5, T2E22.8, T2E22_107	PREDICTED: probable leucine-rich repeat receptor-like protein kinase At1g35710 [Vitis vinifera]	GO:0000166,GO:0006281,GO:0009507	nucleotide binding|DNA repair|chloroplast
VIT_204s0023g02900	887.392	506.676	1268.11	2.50262	1.32344	8.14976e-64	1.42883e-62	Up	16.2032	15.265	15.2723	6.53012	6.98147	6.10273	LOC100267863	CYP84A1; Synonyms=FAH1; At4g36220; F23E13.110	PREDICTED: cytochrome P450 84A1 [Vitis vinifera]	GO:0004497,GO:0005506,GO:0005783,GO:0009699,GO:0009809,GO:0010224,GO:0016020,GO:0016021,GO:0016709,GO:0020037	monooxygenase activity|iron ion binding|endoplasmic reticulum|phenylpropanoid biosynthetic process|lignin biosynthetic process|response to UV-B|membrane|integral component of membrane|oxidoreductase activity, acting on paired donors, with incorporation or reduction of molecular oxygen, NAD(P)H as one donor, and incorporation of one atom of oxygen|heme binding	vvi00940	Phenylpropanoid biosynthesis
VIT_204s0023g03040	152.629	243.144	62.1152	0.255422	-1.96904	1.50516e-21	1.02924e-20	Down	1.42583	1.41927	0.821989	4.52142	5.27715	5.28147	LOC100852802		PREDICTED: lactoylglutathione lyase-like [Vitis vinifera]
VIT_204s0023g03070	349.141	540.655	157.626	0.291545	-1.77821	1.5142e-42	1.81528e-41	Down	1.25278	1.19128	1.11053	3.79245	4.30225	4.71548	LOC100854147	At4g36180; F23E13.70	PREDICTED: probable LRR receptor-like serine/threonine-protein kinase At4g36180 [Vitis vinifera]
VIT_204s0023g03130	3714.03	5117.81	2310.24	0.451384	-1.14757	2.20763e-168	1.06997e-166	Down	28.8698	27.4681	27.8831	65.474	67.2413	63.2348	LOC100254064		PREDICTED: histone H1 [Vitis vinifera]	GO:0000786,GO:0003677,GO:0005634,GO:0006334	nucleosome|DNA binding|nucleus|nucleosome assembly
VIT_204s0023g03220	449.355	651.179	247.532	0.380193	-1.3952	1.79701e-35	1.853e-34	Down	1.53322	1.67723	1.83445	4.56136	5.03353	4.34593	LOC100247095	FPP4; At1g19835; F6F9.12	PREDICTED: filament-like plant protein 4 [Vitis vinifera]	GO:0005886,GO:0008017,GO:0010090,GO:0046785	plasma membrane|microtubule binding|trichome morphogenesis|microtubule polymerization
VIT_204s0023g03230	2.43188	4.86376	0	0.0387202	-4.69077	0.00745178	0.0152471	Down	0	0	0	0.0333192	0.119943	0.102892	LOC100252339	SAUR50 {ECO:0000303|PubMed:12036261}; At4g34760 {ECO:0000312|Araport:AT4G34760}; T4L20.340 {ECO:0000312|EMBL:CAA18855.1}	PREDICTED: auxin-induced protein 15A-like [Vitis vinifera]	GO:0009734,GO:0040008	auxin-activated signaling pathway|regulation of growth	vvi04075	Plant hormone signal transduction
VIT_204s0023g03340	237.414	152.929	321.898	2.10542	1.07411	8.85702e-14	4.44501e-13	Up	2.91346	3.14222	3.21996	1.39151	1.68783	1.55091	LOC100260819	AP-17	unnamed protein product, partial [Vitis vinifera]	GO:0005886,GO:0005905,GO:0006897,GO:0008565	plasma membrane|clathrin-coated pit|endocytosis|protein transporter activity	vvi04144	Endocytosis
VIT_204s0023g03360	1491.37	2501.98	480.771	0.192188	-2.37941	4.57639e-270	3.89406e-268	Down	6.71186	7.62457	7.0135	39.1324	40.1723	37.3889	LOC100266022		PREDICTED: glutamic acid-rich protein [Vitis vinifera]
VIT_204s0023g03370	13553.4	19002.8	8103.91	0.426456	-1.22953	0	0	Down	129.648	130.698	128.815	322.758	315.071	320.547	F3H	F3H	naringenin,2-oxoglutarate 3-dioxygenase [Vitis vinifera]	GO:0009813,GO:0031418,GO:0045486,GO:0046872	flavonoid biosynthetic process|L-ascorbic acid binding|naringenin 3-dioxygenase activity|metal ion binding	vvi00941	Flavonoid biosynthesis
VIT_204s0023g03570	3043.85	1935.99	4151.71	2.14469	1.10077	3.07957e-122	1.06906e-120	Up	31.4322	30.9403	32.8144	14.5761	16.1148	15.9393	LOC100262585	OPT7; At4g10770; T12H20.7	Oligopeptide transporter 7 [Morus notabilis]	GO:0005887,GO:0015031,GO:0016020,GO:0035673	integral component of plasma membrane|protein transport|membrane|oligopeptide transmembrane transporter activity
VIT_204s0023g03610	79.5489	11.3643	147.733	13.0088	3.70142	1.67018e-05	4.85961e-05	Up	1.52394	1.37512	1.47983	0.0296128	0.0507622	0.27434	LOC100233068	MLO4; At1g11000; T19D16.26	PREDICTED: MLO-like protein 4 [Vitis vinifera]	GO:0005516,GO:0005886,GO:0006952,GO:0009607,GO:0016021	calmodulin binding|plasma membrane|defense response|response to biotic stimulus|integral component of membrane
VIT_204s0023g03650	791.009	1066.8	515.22	0.482862	-1.05032	7.62169e-32	7.17593e-31	Down	3.33306	2.92077	3.2618	7.49761	6.84477	6.34387	LOC100259071		PREDICTED: alpha-mannosidase [Vitis vinifera]	GO:0000326,GO:0004559,GO:0006013,GO:0030246,GO:0046872	protein storage vacuole|alpha-mannosidase activity|mannose metabolic process|carbohydrate binding|metal ion binding	vvi00511	Other glycan degradation
VIT_204s0023g03710	65.2797	32.6562	97.9032	2.99865	1.58431	1.09797e-08	4.15717e-08	Up	2.09167	1.87803	2.34348	0.66574	0.750991	0.795817	MYB4B	MYB308 {ECO:0000303|PubMed:1840903}	unnamed protein product, partial [Vitis vinifera]	GO:0003677,GO:0005634,GO:0006351,GO:0006355	DNA binding|nucleus|transcription, DNA-templated|regulation of transcription, DNA-templated
VIT_204s0023g03720	561.921	965.644	158.197	0.16387	-2.60938	2.66034e-131	9.77501e-130	Down	2.5394	2.78107	3.11525	17.7417	18.1746	18.1712	LOC100257355	At3g51280 {ECO:0000312|Araport:AT3G51280}; F24M12.320 {ECO:0000312|EMBL:CAB62650.1}	PREDICTED: protein POLLENLESS 3-LIKE 2 [Vitis vinifera]	GO:0005634,GO:0007049,GO:0051301	nucleus|cell cycle|cell division
VIT_204s0023g03740	167.546	286.759	48.3321	0.168732	-2.56719	4.30606e-32	4.07797e-31	Down	0.352056	0.715684	0.693035	3.40987	3.33239	4.23447	LOC104879120	At3g51280 {ECO:0000312|Araport:AT3G51280}; F24M12.320 {ECO:0000312|EMBL:CAB62650.1}	PREDICTED: protein POLLENLESS 3-LIKE 2-like [Vitis vinifera]	GO:0005634,GO:0007049,GO:0051301	nucleus|cell cycle|cell division
VIT_204s0023g03760	103.068	162.866	43.2696	0.265818	-1.91149	1.07649e-15	5.88533e-15	Down	0.340028	0.458834	0.533393	1.73312	1.98295	1.55177	LOC100245548		PREDICTED: uncharacterized protein LOC100245548 isoform X1 [Vitis vinifera]
VIT_204s0043g00710	457.17	241.75	672.59	2.78235	1.4763	1.23657e-43	1.51372e-42	Up	7.18261	7.61194	6.71124	2.63012	2.77084	2.7183	LOC100259994	HSP70-17; At4g16660; dl4355w, FCAALL.64	unnamed protein product, partial [Vitis vinifera]	GO:0005524,GO:0005774,GO:0005783,GO:0005788,GO:0005794,GO:0009507	ATP binding|vacuolar membrane|endoplasmic reticulum|endoplasmic reticulum lumen|Golgi apparatus|chloroplast	vvi04141	Protein processing in endoplasmic reticulum
VIT_204s0043g00790	13.4622	6.44545	20.4789	3.17281	1.66576	0.00723478	0.0148366	Up	0.352449	0.330849	0.226242	0.147893	0.0760552	0.0761174	LOC100267311	set10; SPBC1709.13c	PREDICTED: uncharacterized protein LOC100267311 [Vitis vinifera]	GO:0005634,GO:0005730,GO:0005829,GO:0016279,GO:0018023,GO:0018026,GO:0018027,GO:0042254	nucleus|nucleolus|cytosol|protein-lysine N-methyltransferase activity|peptidyl-lysine trimethylation|peptidyl-lysine monomethylation|peptidyl-lysine dimethylation|ribosome biogenesis
VIT_204s0043g00820	46.1702	20.6643	71.676	3.4668	1.7936	2.91372e-07	9.89039e-07	Up	2.16041	1.46122	2.44251	0.704406	0.521636	0.609074	LOC100246772	SYP112; At2g18260; T30D6.23	PREDICTED: syntaxin-112 [Vitis vinifera]	GO:0000149,GO:0005484,GO:0005634,GO:0005886,GO:0006886,GO:0006887,GO:0006906,GO:0009409,GO:0012505,GO:0016021,GO:0031201,GO:0048278	SNARE binding|SNAP receptor activity|nucleus|plasma membrane|intracellular protein transport|exocytosis|vesicle fusion|response to cold|endomembrane system|integral component of membrane|SNARE complex|vesicle docking	vvi04130	SNARE interactions in vesicular transport
VIT_204s0044g00040	10253.7	6172.22	14335.2	2.32247	1.21566	0	0	Up	434.204	423.033	436.939	196.149	193.239	195.842	LOC100253840	DIR19; At1g58170; T15M6.17, T18I24.8	PREDICTED: dirigent protein 19-like [Vitis vinifera]	GO:0016853,GO:0048046	isomerase activity|apoplast
VIT_204s0044g00220	2336.29	592.422	4080.15	6.88763	2.78401	0	0	Up	51.0252	49.9629	49.471	7.42974	7.73004	7.78693	LOC100257537		PREDICTED: zeaxanthin epoxidase, chloroplastic isoform X1 [Vitis vinifera]	GO:0002239,GO:0004497,GO:0044550,GO:0071949	response to oomycetes|monooxygenase activity|secondary metabolite biosynthetic process|FAD binding
VIT_204s0044g00270	7429.95	3039.1	11820.8	3.88962	1.95963	0	0	Up	185.939	186.79	180.724	49.1782	49.4421	50.8308	LOC100266095		PREDICTED: zeaxanthin epoxidase, chloroplastic [Vitis vinifera]	GO:0002239,GO:0004497,GO:0044550,GO:0071949	response to oomycetes|monooxygenase activity|secondary metabolite biosynthetic process|FAD binding
VIT_204s0044g00500	29.8006	50.0597	9.54154	0.190685	-2.39073	8.3925e-08	2.96297e-07	Down	0.320134	0.359057	0.585181	2.56	2.08825	2.31712	LOC100264411		PREDICTED: uncharacterized protein LOC100264411 [Vitis vinifera]
VIT_204s0044g00840	375.166	124.757	625.576	5.0147	2.32616	9.01184e-71	1.75085e-69	Up	7.95193	7.40976	8.90729	1.65377	1.56804	1.86191	LOC100253884	LECRK3 {ECO:0000303|PubMed:25485617}; H0512B01.11 {ECO:0000312|EMBL:CAH67716.1}, OsI_14844 {ECO:0000312|EMBL:EAY93045.1}, OSIGBa0147O06.1 {ECO:0000312|EMBL:CAH66271.1}	PREDICTED: G-type lectin S-receptor-like serine/threonine-protein kinase RLK1 [Vitis vinifera]	GO:0004674,GO:0005524,GO:0006952,GO:0016021,GO:0030246	protein serine/threonine kinase activity|ATP binding|defense response|integral component of membrane|carbohydrate binding
VIT_204s0044g01100	24.9143	41.6456	8.18311	0.196498	-2.34741	1.53825e-06	4.94206e-06	Down	0.239364	0.322999	0.147249	1.47271	1.21771	1.09981	LOC100262664	C/VIF2; Synonyms=CIF2, VIF2; At5g64620; MUB3.14	PREDICTED: cell wall / vacuolar inhibitor of fructosidase 2 [Vitis vinifera]	GO:0004857,GO:0005773,GO:0043086,GO:0080167	enzyme inhibitor activity|vacuole|negative regulation of catalytic activity|response to karrikin
VIT_204s0044g01130	329.974	473.125	186.822	0.394948	-1.34027	1.38047e-23	1.01315e-22	Down	3.70219	4.3865	4.13276	10.5448	12.302	9.66578	LOC100255814	ADH1	PREDICTED: alcohol dehydrogenase 1 [Vitis vinifera]	GO:0004022,GO:0005737,GO:0008270	alcohol dehydrogenase (NAD) activity|cytoplasm|zinc ion binding	vvi00010,vvi00071,vvi00350,vvi00592	Glycolysis / Gluconeogenesis|Fatty acid degradation|Tyrosine metabolism|alpha-Linolenic acid metabolism
VIT_204s0044g01170	113.897	61.1157	166.678	2.72838	1.44805	1.52646e-11	6.82806e-11	Up	1.79544	2.3165	1.95257	0.690699	0.772712	0.873131	LOC100253890	csd; SE_0608	PREDICTED: uncharacterized protein LOC100253890 [Vitis vinifera]	GO:0006534,GO:0030170,GO:0031071	cysteine metabolic process|pyridoxal phosphate binding|cysteine desulfurase activity
VIT_204s0044g01230	165.014	254.548	75.4813	0.296362	-1.75457	1.58478e-13	7.8645e-13	Down	2.10194	1.1381	2.04509	7.92791	6.37931	4.39236	LOC100266089		PREDICTED: uncharacterized protein LOC100266089 [Vitis vinifera]
VIT_204s0044g01310	44.4885	62.0458	26.9311	0.434157	-1.20371	0.000224481	0.000576197	Down	0.450079	0.57053	0.442998	1.17644	1.15414	1.21098	LOC100248924	ndhO {ECO:0000303|PubMed:21785130}; Synonyms=NDH-O {ECO:0000303|PubMed:15608332}; At1g74880 {ECO:0000312|Araport:AT1G74880}; F25A4.15 {ECO:0000312|EMBL:AAD55288.1}, F9E10.27 {ECO:0000312|EMBL:AAG51918.1}	hypothetical protein VITISV_017539 [Vitis vinifera]	GO:0005886,GO:0009507,GO:0009535,GO:0010258,GO:0010598,GO:0016655,GO:0048038	plasma membrane|chloroplast|chloroplast thylakoid membrane|NADH dehydrogenase complex (plastoquinone) assembly|NAD(P)H dehydrogenase complex (plastoquinone)|oxidoreductase activity, acting on NAD(P)H, quinone or similar compound as acceptor|quinone binding
VIT_204s0044g01380	6.57691	2.26952	10.8843	4.80671	2.26505	0.0169369	0.0325093	Up	0.110871	0.326421	0.145502	0.0178338	0.0550272	0.0550722	LOC100242035	MYB52 {ECO:0000303|PubMed:9839469}; Synonyms=AHS1 {ECO:0000303|PubMed:21399993}; At1g17950 {ECO:0000312|Araport:AT1G17950}; F2H15.17 {ECO:0000312|EMBL:AAF97274.1}	unnamed protein product, partial [Vitis vinifera]	GO:0000981,GO:0001135,GO:0003700,GO:0005634,GO:0006351,GO:0006357,GO:0009414,GO:0009737,GO:0009834,GO:0030154,GO:0043565,GO:0044212,GO:0071555,GO:1901347,GO:1901348,GO:1902074,GO:2000652	RNA polymerase II transcription factor activity, sequence-specific DNA binding|transcription factor activity, RNA polymerase II transcription factor recruiting|DNA binding transcription factor activity|nucleus|transcription, DNA-templated|regulation of transcription from RNA polymerase II promoter|response to water deprivation|response to abscisic acid|plant-type secondary cell wall biogenesis|ce…
VIT_204s0044g01410	122.288	177.686	66.8896	0.376341	-1.40989	9.0485e-12	4.10088e-11	Down	0.63134	0.484894	0.65743	1.7308	1.50769	1.7089	LOC100252291	GSVIVT00026920001, LOC100243180	unnamed protein product, partial [Vitis vinifera]	GO:0004650,GO:0005975,GO:0016021	polygalacturonase activity|carbohydrate metabolic process|integral component of membrane
VIT_204s0044g01450	611.03	256.682	965.378	3.76128	1.91122	5.70153e-77	1.19268e-75	Up	20.3118	17.9423	17.9554	4.80869	5.94297	4.94987	LOC100260231		PREDICTED: uncharacterized protein LOC100260231 [Vitis vinifera]
VIT_204s0044g01610	34.3103	6.80908	61.8114	9.09539	3.18513	1.23923e-11	5.57074e-11	Up	0.568437	0.379651	0.466244	0.0228585	0.0626945	0.0784322	LOC100258522	CYP82C4; At4g31940; F10N7.250	unnamed protein product, partial [Vitis vinifera]	GO:0004497,GO:0005506,GO:0016020,GO:0016021,GO:0016709,GO:0020037,GO:0044550,GO:0071281	monooxygenase activity|iron ion binding|membrane|integral component of membrane|oxidoreductase activity, acting on paired donors, with incorporation or reduction of molecular oxygen, NAD(P)H as one donor, and incorporation of one atom of oxygen|heme binding|secondary metabolite biosynthetic process|cellular response to iron ion
VIT_204s0044g02010	711.874	1063.92	359.83	0.338107	-1.56445	6.44907e-58	1.03231e-56	Down	7.48055	5.62467	6.30056	19.5934	21.1681	19.5032	LOC100246634	DAO; Os04g0475600, LOC_Os04g39980; OSJNBa0022H21.12	PREDICTED: 2-oxoglutarate-dependent dioxygenase DAO-like [Vitis vinifera]	GO:0009852,GO:0046872,GO:0051213	auxin catabolic process|metal ion binding|dioxygenase activity
VIT_204s0069g00010	126.782	72.7331	180.83	2.48635	1.31403	2.50779e-09	9.90945e-09	Up	1.80841	1.92188	1.18049	0.651104	0.688275	0.735381	LOC100252161	GLR2.7; At2g29120; T9I4.20	PREDICTED: glutamate receptor 2.7-like [Vitis vinifera]	GO:0004970,GO:0005262,GO:0005773,GO:0005886,GO:0006816,GO:0008066,GO:0016021,GO:0019722,GO:0071230	ionotropic glutamate receptor activity|calcium channel activity|vacuole|plasma membrane|calcium ion transport|glutamate receptor activity|integral component of membrane|calcium-mediated signaling|cellular response to amino acid stimulus
VIT_204s0069g00200	315.849	506.823	124.875	0.246365	-2.02113	1.68859e-47	2.24161e-46	Down	2.15115	1.9268	2.1005	8.46918	7.96505	9.9051	LOC100253755	GLR2.2; At2g24720; F27A10.3	hypothetical protein VITISV_015645 [Vitis vinifera]	GO:0004970,GO:0005262,GO:0005622,GO:0005886,GO:0006816,GO:0008066,GO:0016021,GO:0019722,GO:0071230	ionotropic glutamate receptor activity|calcium channel activity|intracellular|plasma membrane|calcium ion transport|glutamate receptor activity|integral component of membrane|calcium-mediated signaling|cellular response to amino acid stimulus
VIT_204s0069g00210	274.14	414.947	133.332	0.321366	-1.63771	1.02125e-33	1.00195e-32	Down	2.6245	2.8688	2.75122	8.87556	9.0016	9.07256	LOC100264189	GLR2.8; Synonyms=GLUR9; At2g29110; T9I4.19	unnamed protein product, partial [Vitis vinifera]	GO:0004970,GO:0005262,GO:0005622,GO:0005886,GO:0006816,GO:0008066,GO:0016021,GO:0019722,GO:0071230	ionotropic glutamate receptor activity|calcium channel activity|intracellular|plasma membrane|calcium ion transport|glutamate receptor activity|integral component of membrane|calcium-mediated signaling|cellular response to amino acid stimulus
VIT_204s0069g00390	440.331	595.98	284.683	0.477711	-1.06579	1.70584e-21	1.1647e-20	Down	2.4124	2.85028	2.54206	6.11733	5.29637	5.74243	LOC100855255	GLR2.7; At2g29120; T9I4.20	PREDICTED: glutamate receptor 2.7-like [Vitis vinifera]	GO:0004970,GO:0005262,GO:0005773,GO:0005886,GO:0006816,GO:0008066,GO:0016021,GO:0019722,GO:0071230	ionotropic glutamate receptor activity|calcium channel activity|vacuole|plasma membrane|calcium ion transport|glutamate receptor activity|integral component of membrane|calcium-mediated signaling|cellular response to amino acid stimulus
VIT_204s0069g00610	2.74964	5.49928	0	0.0342334	-4.86845	0.0040091	0.00861338	Down	0	0	0	0.124541	0.0768558	0.230756	LOC100245134	GLR2.8; Synonyms=GLUR9; At2g29110; T9I4.19	PREDICTED: glutamate receptor 2.8-like [Vitis vinifera]	GO:0004970,GO:0005262,GO:0005622,GO:0005886,GO:0006816,GO:0008066,GO:0016021,GO:0019722,GO:0071230	ionotropic glutamate receptor activity|calcium channel activity|intracellular|plasma membrane|calcium ion transport|glutamate receptor activity|integral component of membrane|calcium-mediated signaling|cellular response to amino acid stimulus
VIT_204s0069g00730	2.72399	0.32526	5.12273	14.7449	3.88214	0.018904	0.0359256	Up	0.173637	0.113603	0.142421	0	0	0.0287499	LOC100245134	GLR2.8; Synonyms=GLUR9; At2g29110; T9I4.19	PREDICTED: glutamate receptor 2.8-like [Vitis vinifera]	GO:0004970,GO:0005262,GO:0005622,GO:0005886,GO:0006816,GO:0008066,GO:0016021,GO:0019722,GO:0071230	ionotropic glutamate receptor activity|calcium channel activity|intracellular|plasma membrane|calcium ion transport|glutamate receptor activity|integral component of membrane|calcium-mediated signaling|cellular response to amino acid stimulus
VIT_204s0069g00860	270.49	149.305	391.674	2.6237	1.3916	5.12742e-23	3.69246e-22	Up	4.1004	4.83615	5.08132	1.84755	1.85121	1.91407	LOC100265832	At2g24580; F25P17.12	PREDICTED: probable sarcosine oxidase [Vitis vinifera]	GO:0008115,GO:0046653	sarcosine oxidase activity|tetrahydrofolate metabolic process	vvi00260,vvi00310,vvi04146	Glycine, serine and threonine metabolism|Lysine degradation|Peroxisome
VIT_204s0069g00970	408.61	647.31	169.909	0.262453	-1.92987	4.72678e-61	7.88982e-60	Down	6.30121	5.89795	5.73602	23.7279	22.5969	25.4377	LOC100244369	WRKY51; At5g64810; MXK3.3	unnamed protein product, partial [Vitis vinifera]	GO:0003700,GO:0005634,GO:0006351,GO:0009867,GO:0042742,GO:0043565,GO:0050832	DNA binding transcription factor activity|nucleus|transcription, DNA-templated|jasmonic acid mediated signaling pathway|defense response to bacterium|sequence-specific DNA binding|defense response to fungus
VIT_204s0069g00990	1296.37	2061.73	531.015	0.257577	-1.95693	2.28794e-147	9.57215e-146	Down	5.07478	5.62949	4.48961	19.9054	21.7667	20.2936	LOC100261489	At1g65710 {ECO:0000312|Araport:AT1G65710}; F1E22.8 {ECO:0000312|EMBL:AAF23841.1}	PREDICTED: uncharacterized protein LOC100261489 [Vitis vinifera]
VIT_204s0079g00020	95.7762	14.8653	176.687	11.8859	3.57118	2.2633e-34	2.2607e-33	Up	1.95258	1.94984	1.94433	0.176323	0.113345	0.226875	LOC100256473	CRK2; At1g70520; F24J13.9	PREDICTED: cysteine-rich receptor-like protein kinase 2 [Vitis vinifera]
VIT_204s0079g00240	3035.57	597.141	5473.99	9.16915	3.19679	0	0	Up	56.4835	56.7118	57.7694	6.03272	6.09779	7.46252	LOC100261564	MIK2 {ECO:0000303|PubMed:26863186}; At4g08850 {ECO:0000312|Araport:AT4G08850}; T32A17.160 {ECO:0000312|EMBL:CAB82121.1}	PREDICTED: probable LRR receptor-like serine/threonine-protein kinase At4g08850 [Vitis vinifera]
VIT_204s0079g00260	513.382	789.949	236.815	0.299742	-1.73821	4.96838e-59	8.06703e-58	Down	4.98113	4.65375	4.03987	15.2489	17.088	15.5778	LOC100247879		PREDICTED: uncharacterized protein LOC100247879 [Vitis vinifera]
VIT_204s0079g00420	306.409	461.966	150.853	0.326483	-1.61492	1.38531e-33	1.35268e-32	Down	2.3032	1.8953	2.05576	6.24054	6.67412	7.20542	LOC100249605	EXPA13; Synonyms=EXP13; At3g03220; T17B22.9	PREDICTED: expansin-A13 [Vitis vinifera]
VIT_204s0079g00610	3828.52	5136.05	2520.99	0.490808	-1.02677	3.62128e-125	1.2767e-123	Down	30.5243	29.5843	29.1661	65.9711	60.9387	64.0841	LOC100251331	PHOS32 {ECO:0000303|PubMed:18285339}; At5g54430 {ECO:0000312|Araport:AT5G54430}; F24B18.5 {ECO:0000312|EMBL:BAA97516.1}	PREDICTED: universal stress protein A-like protein [Vitis vinifera]	GO:0002238,GO:0005524,GO:0005634,GO:0005829,GO:0005886,GO:0006950,GO:0009507	response to molecule of fungal origin|ATP binding|nucleus|cytosol|plasma membrane|response to stress|chloroplast
VIT_204s0079g00630	96.094	60.1276	132.06	2.19639	1.13514	3.14148e-06	9.83462e-06	Up	2.52552	1.87765	2.91891	1.10791	1.00657	1.38754	LOC100854905	XRI1; At5g48720; K24G6.5	PREDICTED: uncharacterized protein LOC100854905 isoform X1 [Vitis vinifera]	GO:0005634,GO:0006281,GO:0007140,GO:0007143,GO:0009555,GO:0010165	nucleus|DNA repair|male meiotic nuclear division|female meiotic nuclear division|pollen development|response to X-ray
VIT_204s0079g00810	175.221	239.09	111.352	0.465508	-1.10312	6.02962e-09	2.32812e-08	Down	2.9918	1.88437	2.32941	5.49472	6.11684	4.63574	LOC100242814		PREDICTED: uncharacterized protein LOC100242814 [Vitis vinifera]
VIT_204s0210g00030	47.6923	69.1357	26.2489	0.379745	-1.3969	1.86255e-05	5.39919e-05	Down	0.234695	0.29041	0.251089	0.758304	0.577351	0.81098	LOC100259998	SSL5 {ECO:0000303|PubMed:10777701}; Synonyms=YLS2 {ECO:0000303|PubMed:11230571}; At3g51430 {ECO:0000312|Araport:AT3G51430}; F26O13.70 {ECO:0000312|EMBL:CAB63007.1}	unnamed protein product, partial [Vitis vinifera]	GO:0005773,GO:0005783,GO:0009058,GO:0009615,GO:0009620,GO:0009723,GO:0009751,GO:0009753,GO:0016020,GO:0016788	vacuole|endoplasmic reticulum|biosynthetic process|response to virus|response to fungus|response to ethylene|response to salicylic acid|response to jasmonic acid|membrane|hydrolase activity, acting on ester bonds
VIT_204s0210g00050	473.981	776.399	171.563	0.220969	-2.17808	4.20881e-85	9.89223e-84	Down	2.40985	2.57615	2.14604	11.5873	11.3055	11.0013	LOC100249006	SSL4 {ECO:0000303|PubMed:10777701}; At3g51420 {ECO:0000312|Araport:AT3G51420}; F26O13.60 {ECO:0000312|EMBL:CAB63006.1}	unnamed protein product, partial [Vitis vinifera]	GO:0005773,GO:0005783,GO:0009058,GO:0009611,GO:0009753,GO:0016020,GO:0016788	vacuole|endoplasmic reticulum|biosynthetic process|response to wounding|response to jasmonic acid|membrane|hydrolase activity, acting on ester bonds
VIT_204s0210g00060	88.7497	43.3563	134.143	3.09507	1.62997	4.73765e-10	1.95465e-09	Up	2.8328	1.97168	3.00575	0.678645	1.07691	0.898162	LOC100853656	SSL5 {ECO:0000303|PubMed:10777701}; Synonyms=YLS2 {ECO:0000303|PubMed:11230571}; At3g51430 {ECO:0000312|Araport:AT3G51430}; F26O13.70 {ECO:0000312|EMBL:CAB63007.1}	unnamed protein product, partial [Vitis vinifera]	GO:0005773,GO:0005783,GO:0009058,GO:0009615,GO:0009620,GO:0009723,GO:0009751,GO:0009753,GO:0016020,GO:0016788	vacuole|endoplasmic reticulum|biosynthetic process|response to virus|response to fungus|response to ethylene|response to salicylic acid|response to jasmonic acid|membrane|hydrolase activity, acting on ester bonds
VIT_204s0210g00080	178.164	101.649	254.679	2.50439	1.32446	2.0115e-13	9.95807e-13	Up	5.24948	6.08636	5.80703	2.98152	2.09816	2.09988	LOC100244596	SSL5 {ECO:0000303|PubMed:10777701}; Synonyms=YLS2 {ECO:0000303|PubMed:11230571}; At3g51430 {ECO:0000312|Araport:AT3G51430}; F26O13.70 {ECO:0000312|EMBL:CAB63007.1}	unnamed protein product, partial [Vitis vinifera]	GO:0005773,GO:0005783,GO:0009058,GO:0009615,GO:0009620,GO:0009723,GO:0009751,GO:0009753,GO:0016020,GO:0016788	vacuole|endoplasmic reticulum|biosynthetic process|response to virus|response to fungus|response to ethylene|response to salicylic acid|response to jasmonic acid|membrane|hydrolase activity, acting on ester bonds
VIT_204s0210g00120	156.232	100.405	212.059	2.11162	1.07835	1.57718e-07	5.46593e-07	Up	4.01806	4.39576	5.07862	2.64882	1.52564	2.53028	LOC100245229	SSL5 {ECO:0000303|PubMed:10777701}; Synonyms=YLS2 {ECO:0000303|PubMed:11230571}; At3g51430 {ECO:0000312|Araport:AT3G51430}; F26O13.70 {ECO:0000312|EMBL:CAB63007.1}	unnamed protein product, partial [Vitis vinifera]	GO:0005773,GO:0005783,GO:0009058,GO:0009615,GO:0009620,GO:0009723,GO:0009751,GO:0009753,GO:0016020,GO:0016788	vacuole|endoplasmic reticulum|biosynthetic process|response to virus|response to fungus|response to ethylene|response to salicylic acid|response to jasmonic acid|membrane|hydrolase activity, acting on ester bonds
VIT_205s0020g00195	3.41164	0.32526	6.49802	18.699	4.22489	0.00790478	0.0161081	Up	0.127102	0.0415787	0.0973021	0	0	0.01403	LOC104879268	PME22; Synonyms=ARATH22; At3g05620; F18C1.11	PREDICTED: uncharacterized protein LOC104879268 [Vitis vinifera]	GO:0005576,GO:0005618,GO:0030599,GO:0042545,GO:0045330,GO:0045490,GO:0046910,GO:0071944	extracellular region|cell wall|pectinesterase activity|cell wall modification|aspartyl esterase activity|pectin catabolic process|pectinesterase inhibitor activity|cell periphery
VIT_205s0020g00250	3.39517	0.644279	6.14607	9.51658	3.25044	0.024295	0.0450954	Up	0.0919433	0.0644512	0.0775686	0.0126765	0.013038	0	LOC100267050	Clbn {ECO:0000312|EMBL:AAF56406.2, ECO:0000312|FlyBase:FBgn0259152}; CG11847	unnamed protein product, partial [Vitis vinifera]	GO:0005634,GO:0006611,GO:1902167,GO:1902231	nucleus|protein export from nucleus|positive regulation of intrinsic apoptotic signaling pathway in response to DNA damage by p53 class mediator|positive regulation of intrinsic apoptotic signaling pathway in response to DNA damage
VIT_205s0020g00420	66.6097	132.54	0.679817	0.00514692	-7.60207	4.06493e-13	1.97734e-12	Down	0	0	0.0219294	1.40842	1.43753	1.64898	LOC100263206	At1g48100; F21D18.17, F21D18.18	PREDICTED: polygalacturonase At1g48100 [Vitis vinifera]	GO:0004650,GO:0005576,GO:0005618,GO:0005975,GO:0009831	polygalacturonase activity|extracellular region|cell wall|carbohydrate metabolic process|plant-type cell wall modification involved in multidimensional cell growth
VIT_205s0020g00610	177.333	238.091	116.575	0.489837	-1.02963	9.03965e-09	3.44682e-08	Down	1.98851	2.4095	2.45652	3.97535	5.3375	5.40234	LOC100254448		PREDICTED: uncharacterized protein LOC100254448 [Vitis vinifera]
VIT_205s0020g00890	1486.62	532.801	2440.43	4.58009	2.19538	1.07386e-209	6.69582e-208	Up	12.0799	12.1339	12.3272	2.8822	2.43614	3.05922	LOC100244232	ABCB11; Synonyms=MDR8, PGP11; At1g02520; T14P4.15	PREDICTED: ABC transporter B family member 11-like [Vitis vinifera]	GO:0005524,GO:0005886,GO:0009506,GO:0010329,GO:0010540,GO:0016021,GO:0042626	ATP binding|plasma membrane|plasmodesma|auxin efflux transmembrane transporter activity|basipetal auxin transport|integral component of membrane|ATPase activity, coupled to transmembrane movement of substances	vvi02010	ABC transporters
VIT_205s0020g00900	17.4269	9.02668	25.827	2.86056	1.5163	0.0180165	0.0343978	Up	0.0514768	0.227333	0.1064	0.0645851	0.0613173	0.0153419	LOC100266576	ABCB11; Synonyms=MDR8, PGP11; At1g02520; T14P4.15	hypothetical protein VITISV_020815 [Vitis vinifera]	GO:0005524,GO:0005886,GO:0009506,GO:0010329,GO:0010540,GO:0016021,GO:0042626	ATP binding|plasma membrane|plasmodesma|auxin efflux transmembrane transporter activity|basipetal auxin transport|integral component of membrane|ATPase activity, coupled to transmembrane movement of substances	vvi02010	ABC transporters
VIT_205s0020g01040	117.574	189.822	45.3259	0.238833	-2.06592	3.95939e-16	2.20297e-15	Down	0.855019	0.864529	1.68313	5.87634	4.29505	4.78762	LOC100254553		PREDICTED: uncharacterized protein LOC100254553 [Vitis vinifera]
VIT_205s0020g01080	62.5404	95.7438	29.337	0.306454	-1.70626	7.35038e-09	2.82363e-08	Down	0.190596	0.187048	0.181128	0.539153	0.587148	0.790034	LOC104879229		PREDICTED: uncharacterized protein LOC104879229 isoform X3 [Vitis vinifera]
VIT_205s0020g01120	1375.23	747.385	2003.08	2.68005	1.42226	1.15315e-99	3.22226e-98	Up	25.1557	26.2311	24.7083	9.98196	10.696	9.14205	LOC100244285	RBL14 {ECO:0000303|PubMed:17181860}; Synonyms=RBL10 {ECO:0000303|PubMed:17938163}; At3g17611 {ECO:0000312|Araport:AT3G17611}; MKP6.17 {ECO:0000312|EMBL:BAB02051.1}	PREDICTED: uncharacterized protein At3g17611 [Vitis vinifera]	GO:0004252,GO:0005886,GO:0016021,GO:0031966,GO:0046872	serine-type endopeptidase activity|plasma membrane|integral component of membrane|mitochondrial membrane|metal ion binding
VIT_205s0020g01270	557.729	949.692	165.766	0.174557	-2.51823	4.01932e-108	1.22112e-106	Down	2.26381	2.51788	1.80956	12.5528	13.047	14.0663	LOC100853751	Fam179b; Synonyms=Kiaa0423	PREDICTED: uncharacterized protein LOC100853751 [Vitis vinifera]	GO:0005737,GO:0005929,GO:0031116,GO:0035082,GO:0036064,GO:1905515	cytoplasm|cilium|positive regulation of microtubule polymerization|axoneme assembly|ciliary basal body|non-motile cilium assembly
VIT_205s0020g01330	39.6304	20.6181	58.6426	2.84102	1.50641	8.18865e-05	0.000221251	Up	3.42298	4.05646	3.49626	2.05693	1.21807	0.769937	LOC100256274		unnamed protein product, partial [Vitis vinifera]
VIT_205s0020g01490	245.989	389.771	102.207	0.262017	-1.93227	4.63796e-27	3.74779e-26	Down	5.09084	2.83949	2.91993	14.0681	15.051	14.3356	LOC100261311	RALFL33; At4g15800; dl3940c, FCAALL.206	unnamed protein product, partial [Vitis vinifera]	GO:0004871,GO:0005179,GO:0005622,GO:0007267,GO:0009505,GO:0009506,GO:0019722,GO:0048046	signal transducer activity|hormone activity|intracellular|cell-cell signaling|plant-type cell wall|plasmodesma|calcium-mediated signaling|apoplast
VIT_205s0020g01820	24.6819	38.4746	10.8891	0.283334	-1.81943	0.000315156	0.000795145	Down	0.165203	0.416899	0.162604	0.865528	0.632519	1.26607	LOC100251170	VIT_05s0020g01820; GSVIVT00019813001, GSVIVT01017795001, VIT_00017795001, Vv05s0020g01820	PREDICTED: CASP-like protein 1E2 [Vitis vinifera]	GO:0005886,GO:0016021,GO:0051536	plasma membrane|integral component of membrane|iron-sulfur cluster binding
VIT_205s0020g01900	146.428	247.109	45.7466	0.18503	-2.43417	2.51854e-29	2.20351e-28	Down	1.7217	1.18275	1.66071	9.33835	7.10951	9.44149	LOC100245973
VIT_205s0020g01970	1460.6	2073.47	847.736	0.408812	-1.29049	3.40294e-83	7.82745e-82	Down	6.55453	5.95804	6.95847	17.3559	16.2381	16.4168	LOC100247810	PVA22; Synonyms=VAP27-2; At1g08820; F22O13.31	PREDICTED: vesicle-associated protein 1-2 [Vitis vinifera]	GO:0005789,GO:0005886,GO:0016021,GO:0016032,GO:0046907	endoplasmic reticulum membrane|plasma membrane|integral component of membrane|viral process|intracellular transport
VIT_205s0020g02160	4197.67	2745.76	5649.59	2.05771	1.04104	2.36485e-146	9.80329e-145	Up	50.9475	51.729	54.1723	25.6206	26.8457	27.6101	LOC100251222	SPL7; At5g18830; F17K4.80	PREDICTED: squamosa promoter-binding-like protein 7 [Vitis vinifera]	GO:0003677,GO:0006351,GO:0006355,GO:0016607,GO:0035874,GO:0042803,GO:0046872,GO:0048638	DNA binding|transcription, DNA-templated|regulation of transcription, DNA-templated|nuclear speck|cellular response to copper ion starvation|protein homodimerization activity|metal ion binding|regulation of developmental growth
VIT_205s0020g02280	11.1051	17.7686	4.44171	0.249744	-2.00148	0.00473132	0.010044	Down	0.206067	0.168526	0.0676084	0.629781	0.784108	0.443554	LOC100264790		PREDICTED: uncharacterized protein LOC100264790 [Vitis vinifera]
VIT_205s0020g02290	1028.67	1486.74	570.59	0.383796	-1.38159	1.95981e-85	4.64486e-84	Down	4.22117	4.37188	4.28507	11.7858	12.0136	11.4432	LOC100259606		PREDICTED: uncharacterized protein LOC100259606 [Vitis vinifera]
VIT_205s0020g02500	3176.21	1804.84	4547.58	2.51968	1.33324	9.10051e-193	5.04855e-191	Up	33.7961	34.7196	33.196	13.966	14.8622	13.571	LOC100256318		PREDICTED: uncharacterized protein LOC100256318 [Vitis vinifera]
VIT_205s0020g02690	2977.33	4812.97	1141.69	0.237199	-2.07583	0	0	Down	7.66571	7.61064	7.45045	34.5584	34.2212	31.8335	LOC100261454	HIPP33 {ECO:0000303|PubMed:21072340, ECO:0000303|PubMed:23368984}; At5g19090 {ECO:0000312|Araport:AT5G19090}; T16G12.130 {ECO:0000312|EMBL:AC068809}	PREDICTED: neurogenic protein mastermind [Vitis vinifera]	GO:0005737,GO:0009506,GO:0030001,GO:0046914,GO:0046916	cytoplasm|plasmodesma|metal ion transport|transition metal ion binding|cellular transition metal ion homeostasis
VIT_205s0020g02830	442.903	698.536	187.27	0.268097	-1.89917	1.53125e-63	2.67219e-62	Down	6.63786	6.76077	6.07432	24.1361	24.8956	27.2686	LOC100854649		PREDICTED: uncharacterized protein LOC100854649 [Vitis vinifera]
VIT_205s0020g03000	303.791	406.97	200.612	0.492925	-1.02056	4.58153e-16	2.54225e-15	Down	3.52597	3.23763	3.38459	6.78906	7.55446	7.28319	LOC100264785	HIDM	PREDICTED: 2-hydroxyisoflavanone dehydratase-like [Vitis vinifera]	GO:0009717,GO:0009813,GO:0033987,GO:0046287,GO:0052689	isoflavonoid biosynthetic process|flavonoid biosynthetic process|2-hydroxyisoflavanone dehydratase activity|isoflavonoid metabolic process|carboxylic ester hydrolase activity
VIT_205s0020g03010	503.907	673.721	334.092	0.495845	-1.01204	7.58704e-22	5.26603e-21	Down	9.37986	8.45538	7.67628	16.6304	19.04	18.3751	LOC104879249	HIDM	PREDICTED: 2-hydroxyisoflavanone dehydratase-like [Vitis vinifera]	GO:0009717,GO:0009813,GO:0033987,GO:0046287,GO:0052689	isoflavonoid biosynthetic process|flavonoid biosynthetic process|2-hydroxyisoflavanone dehydratase activity|isoflavonoid metabolic process|carboxylic ester hydrolase activity
VIT_205s0020g03040	24.2132	37.1926	11.2339	0.302361	-1.72566	0.000367118	0.000918669	Down	0.229759	0.507333	0.197876	0.914689	1.28287	1.05567	LOC100254485		PREDICTED: uncharacterized protein LOC100254485 [Vitis vinifera]
VIT_205s0020g03050	884.248	1268.94	499.554	0.39374	-1.34469	5.45046e-67	1.01037e-65	Down	10.3319	11.0572	11.6285	28.2413	29.9523	29.9088	LOC100266613	MAKR1; At5g26230; F9D12.20	PREDICTED: probable membrane-associated kinase regulator 1 [Vitis vinifera]	GO:0005829,GO:0005886,GO:0006629,GO:0009536,GO:0009741,GO:0009742,GO:0019210	cytosol|plasma membrane|lipid metabolic process|plastid|response to brassinosteroid|brassinosteroid mediated signaling pathway|kinase inhibitor activity
VIT_205s0020g03100	66.9826	40.0831	93.8821	2.34198	1.22773	6.15357e-06	1.8733e-05	Up	1.07616	0.792092	0.947192	0.399466	0.400587	0.462594	LOC100266554	STP8; At5g26250; F9D12.9, T19G15.100	PREDICTED: sugar transport protein 8-like [Vitis vinifera]	GO:0005351,GO:0005355,GO:0016021,GO:0035428,GO:0046323	sugar:proton symporter activity|glucose transmembrane transporter activity|integral component of membrane|hexose transmembrane transport|glucose import
VIT_205s0020g03130	352.104	518.921	185.287	0.356999	-1.48601	1.194e-29	1.05484e-28	Down	4.05034	3.18423	4.45815	11.7061	10.8295	11.8551	LOC100256313		PREDICTED: mavicyanin [Vitis vinifera]	GO:0009055,GO:0046872	electron transfer activity|metal ion binding
VIT_205s0020g03170	1991.34	2794.07	1188.61	0.42542	-1.23304	5.46356e-129	1.98177e-127	Down	8.77998	9.02031	8.93983	21.7573	22.4317	21.8331	LOC100251097	LOX1.5; Synonyms=POTLX-3	PREDICTED: probable linoleate 9S-lipoxygenase 5 [Vitis vinifera]	GO:0005737,GO:0016702,GO:0031408,GO:0046872	cytoplasm|oxidoreductase activity, acting on single donors with incorporation of molecular oxygen, incorporation of two atoms of oxygen|oxylipin biosynthetic process|metal ion binding	vvi00591	Linoleic acid metabolism
VIT_205s0020g03200	15.9973	25.4965	6.49802	0.254457	-1.9745	0.000916077	0.00217274	Down	0.109773	0.0359098	0.0840356	0.388458	0.242143	0.315044	LOC100258046	ACL5; Synonyms=TKV; At5g19530; T20D1.50	PREDICTED: thermospermine synthase ACAULIS5 [Vitis vinifera]	GO:0005737,GO:0006596,GO:0009926,GO:0010087,GO:0010487,GO:0016768,GO:0048759	cytoplasm|polyamine biosynthetic process|auxin polar transport|phloem or xylem histogenesis|thermospermine synthase activity|spermine synthase activity|xylem vessel member cell differentiation
VIT_205s0020g03280	491.125	182.403	799.847	4.38674	2.13315	1.3292e-82	3.03276e-81	Up	9.30691	9.52257	9.00682	1.91234	2.28873	2.46956	LOC100244323		PREDICTED: primary amine oxidase [Vitis vinifera]	GO:0005507,GO:0008131,GO:0009308,GO:0048038,GO:0052593,GO:0052594,GO:0052595,GO:0052596	copper ion binding|primary amine oxidase activity|amine metabolic process|quinone binding|tryptamine:oxygen oxidoreductase (deaminating) activity|aminoacetone:oxygen oxidoreductase(deaminating) activity|aliphatic-amine oxidase activity|phenethylamine:oxygen oxidoreductase (deaminating) activity	vvi00260,vvi00350,vvi00360,vvi00410,vvi00950,vvi00960	Glycine, serine and threonine metabolism|Tyrosine metabolism|Phenylalanine metabolism|beta-Alanine metabolism|Isoquinoline alkaloid biosynthesis|Tropane, piperidine and pyridine alkaloid biosynthesis
VIT_205s0020g03290	2060.83	1313.92	2807.74	2.13692	1.09553	2.89985e-103	8.46256e-102	Up	49.1661	49.5636	50.3765	24.3178	25.2842	23.6847	LOC109122557	LECRK3 {ECO:0000303|PubMed:25485617}; H0512B01.11 {ECO:0000312|EMBL:CAH67716.1}, OsI_14844 {ECO:0000312|EMBL:EAY93045.1}, OSIGBa0147O06.1 {ECO:0000312|EMBL:CAH66271.1}	PREDICTED: G-type lectin S-receptor-like serine/threonine-protein kinase RLK1 [Vitis vinifera]	GO:0004674,GO:0005524,GO:0006952,GO:0016021,GO:0030246	protein serine/threonine kinase activity|ATP binding|defense response|integral component of membrane|carbohydrate binding
VIT_205s0020g03350	681.482	1012.35	350.616	0.346367	-1.52963	7.08949e-68	1.32615e-66	Down	4.41328	4.51266	4.49991	13.0075	13.3784	14.3345	LOC100247799	SPCC23B6.04c	PREDICTED: random slug protein 5 [Vitis vinifera]	GO:0005628,GO:0005886,GO:0008526,GO:0045332	prospore membrane|plasma membrane|phosphatidylinositol transporter activity|phospholipid translocation
VIT_205s0020g03380	3292.15	4499.02	2085.28	0.463503	-1.10935	4.87497e-160	2.24725e-158	Down	14.4084	14.5903	14.9986	33.4116	32.9335	33.3511	LOC100240750	WNK1; At3g04910; T9J14.14	PREDICTED: probable serine/threonine-protein kinase WNK9 [Vitis vinifera]	GO:0004672,GO:0004674,GO:0005524,GO:0005829,GO:0006468,GO:0007623,GO:0016020,GO:0035556	protein kinase activity|protein serine/threonine kinase activity|ATP binding|cytosol|protein phosphorylation|circadian rhythm|membrane|intracellular signal transduction
VIT_205s0020g03490	42.7954	62.359	23.2319	0.37229	-1.4255	7.16301e-05	0.000195005	Down	1.18629	0.582102	1.08422	2.6987	3.1121	2.23076	LOC100244206		unnamed protein product, partial [Vitis vinifera]	GO:0009055,GO:0046872,GO:0051537	electron transfer activity|metal ion binding|2 iron, 2 sulfur cluster binding	vvi00195	Photosynthesis
VIT_205s0020g03520	4.87566	8.72798	1.02334	0.117251	-3.09233	0.00985012	0.0197369	Down	0.0311892	0.0306086	0.0306985	0.27091	0.154798	0.402804	LOC100261343	OFP11; At4g14860; dl3470w, FCAALL.337	PREDICTED: transcription repressor OFP11 [Vitis vinifera]	GO:0005634,GO:0006351,GO:0045892	nucleus|transcription, DNA-templated|negative regulation of transcription, DNA-templated
VIT_205s0020g03640	346.961	536.295	157.627	0.293901	-1.7666	2.71816e-43	3.3059e-42	Down	2.70165	2.29445	2.91483	8.80833	9.76435	9.70352	LOC100259691		PREDICTED: uncharacterized protein LOC100259691 [Vitis vinifera]
VIT_205s0020g03670	2153.83	3153.26	1154.4	0.366128	-1.44958	6.31026e-171	3.10492e-169	Down	7.63238	7.96972	8.08373	22.1666	23.5367	22.2547	LOC100254579	MARD1 {ECO:0000303|PubMed:15159630}; Synonyms=SAG102 {ECO:0000303|PubMed:11402199}; At3g63210 {ECO:0000312|Araport:AT3G63210}; F16M2.6 {ECO:0000312|EMBL:AAL38351.1}	PREDICTED: uncharacterized protein LOC100245904 [Vitis vinifera]	GO:0000932,GO:0009737,GO:0010162,GO:0010494,GO:0046872	P-body|response to abscisic acid|seed dormancy process|cytoplasmic stress granule|metal ion binding
VIT_205s0020g03680	242.663	107.63	377.695	3.50926	1.81117	8.0627e-32	7.58484e-31	Up	13.9673	12.8863	12.9599	3.75615	4.7659	3.39668	LOC100261442	p20	PREDICTED: uncharacterized protein LOC100261442 [Vitis vinifera]	GO:0008080	N-acetyltransferase activity
VIT_205s0020g03690	4823.77	2403.05	7244.5	3.01449	1.59191	3.67318e-293	3.50797e-291	Up	236.464	228.028	242.791	84.731	85.074	76.5757	LOC100240811	p20	PREDICTED: uncharacterized protein YIR042C [Vitis vinifera]	GO:0008080	N-acetyltransferase activity
VIT_205s0020g03700	11.365	2.26434	20.4656	9.04407	3.17697	7.07663e-05	0.00019277	Up	1.84742	1.30941	2.92957	0.198107	0.203757	0.305886			unnamed protein product, partial [Vitis vinifera]
VIT_205s0020g03710	4049.14	2070.66	6027.63	2.91099	1.54151	0	0	Up	217.917	205.665	216.183	75.1476	78.1633	77.5359	LOC100233116	p20	PREDICTED: uncharacterized protein YIR042C [Vitis vinifera]	GO:0008080	N-acetyltransferase activity
VIT_205s0020g03910	50.6288	19.7171	81.5406	4.13579	2.04816	3.3186e-10	1.38051e-09	Up	1.60599	1.59485	1.31727	0.369037	0.341606	0.436853	LOC100251086	LRX6; At3g22800; MWI23.17	PREDICTED: leucine-rich repeat extensin-like protein 6 [Vitis vinifera]	GO:0005199,GO:0005576,GO:0005618,GO:0071555	structural constituent of cell wall|extracellular region|cell wall|cell wall organization
VIT_205s0020g04090	6.19957	10.696	1.70316	0.159446	-2.64886	0.0100591	0.020127	Down	0.0239202	0.0234749	0.0706316	0.115428	0.403649	0.261398	LOC100264870	HSFA6b; Synonyms=HSF07; At3g22830; MWI23.20	PREDICTED: heat stress transcription factor A-6b [Vitis vinifera]	GO:0003700,GO:0005634,GO:0005737,GO:0006351,GO:0043565	DNA binding transcription factor activity|nucleus|cytoplasm|transcription, DNA-templated|sequence-specific DNA binding
VIT_205s0020g04110	21113.4	29514.4	12712.4	0.4307	-1.21525	0	0	Down	283.193	265.632	264.804	665.347	656.788	661.757	LOC100263179	ELIP1 {ECO:0000303|PubMed:11706180}; Synonyms=ELIP {ECO:0000303|Ref.1}; At3g22840; MWI23.21	uncharacterized protein LOC100263179 [Vitis vinifera]	GO:0009409,GO:0009522,GO:0009523,GO:0009535,GO:0010030,GO:0010117,GO:0010380,GO:0015979,GO:0016021,GO:0034605,GO:0055085,GO:0071483,GO:0071486,GO:0071490,GO:0071491,GO:0071492,GO:0080167	response to cold|photosystem I|photosystem II|chloroplast thylakoid membrane|positive regulation of seed germination|photoprotection|regulation of chlorophyll biosynthetic process|photosynthesis|integral component of membrane|cellular response to heat|transmembrane transport|cellular response to blue light|cellular response to high light intensity|cellular response to far red light|cellular respo…
VIT_205s0020g04240	14.0605	3.87656	24.2444	6.25155	2.64421	9.69301e-05	0.000259697	Up	0.257173	0.180276	0.207926	0.0354573	0.0638199	0.00912458	LOC100246058	ACA13; At3g22910; F5N5.8	PREDICTED: putative calcium-transporting ATPase 13, plasma membrane-type isoform X1 [Vitis vinifera]	GO:0005388,GO:0005516,GO:0005524,GO:0005887,GO:0043231,GO:0046872	calcium-transporting ATPase activity|calmodulin binding|ATP binding|integral component of plasma membrane|intracellular membrane-bounded organelle|metal ion binding
VIT_205s0020g04260	7723.1	4943.76	10502.4	2.1244	1.08706	1.47607e-305	1.49148e-303	Up	83.4759	82.9529	85.3461	41.0762	41.6318	41.7727	LOC100240964	ACA13; At3g22910; F5N5.8	PREDICTED: putative calcium-transporting ATPase 13, plasma membrane-type [Vitis vinifera]	GO:0005388,GO:0005516,GO:0005524,GO:0005887,GO:0043231,GO:0046872	calcium-transporting ATPase activity|calmodulin binding|ATP binding|integral component of plasma membrane|intracellular membrane-bounded organelle|metal ion binding
VIT_205s0020g04380	1351.33	700.552	2002.1	2.85822	1.51512	2.79493e-105	8.29103e-104	Up	16.1441	15.3276	16.1974	5.36808	6.46719	5.68892	LOC100264868	ACA13; At3g22910; F5N5.8	PREDICTED: putative calcium-transporting ATPase 13, plasma membrane-type [Vitis vinifera]	GO:0005388,GO:0005516,GO:0005524,GO:0005887,GO:0043231,GO:0046872	calcium-transporting ATPase activity|calmodulin binding|ATP binding|integral component of plasma membrane|intracellular membrane-bounded organelle|metal ion binding
VIT_205s0020g04490	341.215	539.505	142.925	0.264874	-1.91662	3.34071e-44	4.13415e-43	Down	5.60224	5.4584	5.63311	25.4392	20.3636	20.3402	LOC100251040		hypothetical protein VITISV_003949 [Vitis vinifera]
VIT_205s0020g04500	841.679	1290.43	392.929	0.304517	-1.71541	8.29406e-100	2.32049e-98	Down	7.79909	7.79601	7.96145	25.5159	27.5373	28.2175	LOC100251040		PREDICTED: uncharacterized protein LOC100251040 [Vitis vinifera]
VIT_205s0020g04540	18.9448	30.0584	7.83115	0.26078	-1.93909	0.000271499	0.00069085	Down	0.0616093	0.108832	0.109152	0.368651	0.318009	0.44068	LOC100263066	KCS11 {ECO:0000303|PubMed:18465198}; At2g26640 {ECO:0000312|Araport:AT2G26640}; F18A8.1 {ECO:0000312|EMBL:AAB95298.1}	PREDICTED: 3-ketoacyl-CoA synthase 11 [Vitis vinifera]	GO:0006633,GO:0009409,GO:0009416,GO:0016021,GO:0102336,GO:0102337,GO:0102338,GO:0102756	fatty acid biosynthetic process|response to cold|response to light stimulus|integral component of membrane|3-oxo-arachidoyl-CoA synthase activity|3-oxo-cerotoyl-CoA synthase activity|3-oxo-lignoceronyl-CoA synthase activity|very-long-chain 3-ketoacyl-CoA synthase activity	vvi00062	Fatty acid elongation
VIT_205s0020g04570	864.956	1429.65	300.263	0.209987	-2.25163	2.28881e-163	1.07479e-161	Down	4.70342	4.2412	4.34384	21.9598	22.6467	21.846	CIPK20	CIPK7; Synonyms=PKS7, SnRK3.10, SR2, SRPK1; At3g23000; MXC7.3	CBL-interacting protein kinase 20 [Vitis vinifera]	GO:0004674,GO:0005524,GO:0005634,GO:0005737,GO:0006468,GO:0009409,GO:0035556	protein serine/threonine kinase activity|ATP binding|nucleus|cytoplasm|protein phosphorylation|response to cold|intracellular signal transduction
VIT_205s0020g04810	8.07801	15.8161	0.339908	0.0231756	-5.43125	6.55808e-05	0.000179075	Down	0	0	0.0116405	0.228279	0.164353	0.176236	LOC100246004	GLIP7; At5g15720; F14F8.100	unnamed protein product, partial [Vitis vinifera]	GO:0005576,GO:0016042,GO:0016298	extracellular region|lipid catabolic process|lipase activity
VIT_205s0020g04820	38.9668	57.82	20.1136	0.347919	-1.52317	2.84645e-05	8.0816e-05	Down	0.25247	0.27692	0.336203	0.917316	1.00244	0.693433	LOC100264865		PREDICTED: uncharacterized protein LOC100264865 isoform X1 [Vitis vinifera]
VIT_205s0020g05030	9.7835	2.88738	16.6796	5.75709	2.52534	0.00275838	0.00606973	Up	0.494024	0.969654	0.923877	0.333752	0	0.0981574	LOC104879281		unnamed protein product, partial [Vitis vinifera]	GO:0004867,GO:0009611	serine-type endopeptidase inhibitor activity|response to wounding
VIT_205s0020g05040	985.162	568.857	1401.47	2.46294	1.30038	1.48534e-48	2.01554e-47	Up	50.2647	47.3896	48.2715	23.9954	20.1504	18.0253			hypothetical protein VITISV_043737 [Vitis vinifera]	GO:0004867,GO:0009611	serine-type endopeptidase inhibitor activity|response to wounding
VIT_205s0029g00400	1986.47	2832.39	1140.56	0.40269	-1.31226	8.83357e-145	3.62866e-143	Down	5.65495	5.70241	5.79066	14.9009	14.7542	15.0704	LOC100264192	KIN12B {ECO:0000305}; Synonyms=PAKRP1L {ECO:0000312|EMBL:AAN16470.1}; At3g23670 {ECO:0000312|Araport:AT3G23670}; MDB19.16 {ECO:0000312|EMBL:BAB02786.1}	PREDICTED: kinesin-like protein KIN12B [Vitis vinifera]	GO:0003777,GO:0005524,GO:0005871,GO:0005874,GO:0007018,GO:0007112,GO:0008017,GO:0009524,GO:0055046,GO:0080175	microtubule motor activity|ATP binding|kinesin complex|microtubule|microtubule-based movement|male meiosis cytokinesis|microtubule binding|phragmoplast|microgametogenesis|phragmoplast microtubule organization
VIT_205s0029g00520	15.5536	23.2954	7.81187	0.33594	-1.57372	0.01549	0.029924	Down	0.166539	0.926151	0.163919	1.01795	1.54292	1.37873	LOC100252372	GAUT1; Synonyms=JS36, LGT1; At3g61130; T20K12.30	unnamed protein product, partial [Vitis vinifera]	GO:0000139,GO:0005768,GO:0005794,GO:0005802,GO:0010289,GO:0016021,GO:0047262	Golgi membrane|endosome|Golgi apparatus|trans-Golgi network|homogalacturonan biosynthetic process|integral component of membrane|polygalacturonate 4-alpha-galacturonosyltransferase activity	vvi00520	Amino sugar and nucleotide sugar metabolism
VIT_205s0029g00926	36.2956	19.0364	53.5548	2.81144	1.49131	0.000125278	0.000331176	Up	0.550409	0.618731	0.384149	0.241457	0.208608	0.129244	LOC100255539	IRK {ECO:0000303|Ref.1}; At3g56370 {ECO:0000312|Araport:AT3G56370}; T5P19.20 {ECO:0000312|EMBL:CAB88040.1}	PREDICTED: LRR receptor-like serine/threonine-protein kinase GSO1 isoform X1 [Vitis vinifera]
VIT_205s0029g00960	75.2496	48.5146	101.985	2.1028	1.07231	4.14443e-05	0.000115794	Up	0.87822	0.9054	0.838209	0.35958	0.572363	0.37895	LOC104877443	RLP30 {ECO:0000303|PubMed:18434605}; At3g05360 {ECO:0000312|Araport:AT3G05360}; T12H1.33 {ECO:0000312|EMBL:AAF27042.1}	hypothetical protein VITISV_027552 [Vitis vinifera]	GO:0002237,GO:0002238,GO:0002240,GO:0005886,GO:0009620,GO:0010204,GO:0016021,GO:0032491,GO:0050832	response to molecule of bacterial origin|response to molecule of fungal origin|response to molecule of oomycetes origin|plasma membrane|response to fungus|defense response signaling pathway, resistance gene-independent|integral component of membrane|detection of molecule of fungal origin|defense response to fungus
VIT_205s0029g01000	45.608	11.6511	79.565	6.83356	2.77264	4.68841e-13	2.27184e-12	Up	2.38443	1.87203	1.53167	0.218012	0.323887	0.349087	LOC104879362		unnamed protein product, partial [Vitis vinifera]
VIT_205s0029g01050	4.91424	1.29944	8.52904	6.58378	2.71892	0.017583	0.0336212	Up	1.0487	0.771883	1.41928	0	0.390366	0.130229	LOC100251828		unnamed protein product, partial [Vitis vinifera]
VIT_205s0029g01140	23.5243	13.5243	33.5243	2.47459	1.30719	0.0116053	0.0229149	Up	0.303652	0.115551	0.182984	0.137558	0.0615134	0.0554073	LOC100262385	SPS3; Synonyms=SPSB; At1g04920; F13M7.9	PREDICTED: probable sucrose-phosphate synthase 3 isoform X1 [Vitis vinifera]	GO:0005794,GO:0005986,GO:0016157,GO:0046524	Golgi apparatus|sucrose biosynthetic process|sucrose synthase activity|sucrose-phosphate synthase activity	vvi00500	Starch and sucrose metabolism
VIT_205s0029g01160	19.1971	10.0299	28.3642	2.82823	1.4999	0.00404163	0.00867916	Up	2.43718	1.42216	1.556	0.508574	0.915386	0.588944	LOC100256979		unnamed protein product, partial [Vitis vinifera]	GO:0003746,GO:0003924,GO:0005525,GO:0005622,GO:0005737	translation elongation factor activity|GTPase activity|GTP binding|intracellular|cytoplasm	vvi03013	RNA transport
VIT_205s0029g01285	2.92174	5.49875	0.344728	0.0666842	-3.90651	0.0166088	0.0319202	Down	0.0141678	0	0	0.0683677	0.056254	0.1126	LOC100267530	ACD6 {ECO:0000303|PubMed:10488236}; At4g14400 {ECO:0000312|EMBL:AEE83439.1}; dl3240w {ECO:0000312|EMBL:CAB10219.1}, FCAALL.190 {ECO:0000312|EMBL:CAB78482.1}	PREDICTED: ankyrin-1-like [Vitis vinifera]	GO:0005887,GO:0008219,GO:0009416,GO:0009615,GO:0009617,GO:0009751,GO:0009816,GO:0016020,GO:0016567,GO:0030176,GO:0050826,GO:0071446,GO:1900150,GO:1900426,GO:1902290,GO:2000031	integral component of plasma membrane|cell death|response to light stimulus|response to virus|response to bacterium|response to salicylic acid|defense response to bacterium, incompatible interaction|membrane|protein ubiquitination|integral component of endoplasmic reticulum membrane|response to freezing|cellular response to salicylic acid stimulus|regulation of defense response to fungus|positive…
VIT_205s0029g01290	34.1847	22.6614	45.708	2.0183	1.01314	0.00826272	0.0167865	Up	3.7711	4.10317	2.98555	1.26592	2.35992	2.03608			unnamed protein product, partial [Vitis vinifera]	GO:0004190,GO:0005773,GO:0006629	aspartic-type endopeptidase activity|vacuole|lipid metabolic process
VIT_205s0029g01580	3.71975	6.76089	0.678612	0.10067	-3.31229	0.0231186	0.0431454	Down	0	0.0331887	0.0332861	0.39166	0.0671384	0.235177	LOC109121511	ACD6 {ECO:0000303|PubMed:10488236}; At4g14400 {ECO:0000312|EMBL:AEE83439.1}; dl3240w {ECO:0000312|EMBL:CAB10219.1}, FCAALL.190 {ECO:0000312|EMBL:CAB78482.1}	unnamed protein product, partial [Vitis vinifera]	GO:0005887,GO:0008219,GO:0009416,GO:0009615,GO:0009617,GO:0009751,GO:0009816,GO:0016020,GO:0016567,GO:0030176,GO:0050826,GO:0071446,GO:1900150,GO:1900426,GO:1902290,GO:2000031	integral component of plasma membrane|cell death|response to light stimulus|response to virus|response to bacterium|response to salicylic acid|defense response to bacterium, incompatible interaction|membrane|protein ubiquitination|integral component of endoplasmic reticulum membrane|response to freezing|cellular response to salicylic acid stimulus|regulation of defense response to fungus|positive…
VIT_205s0049g00010	40388.4	21725.3	59051.5	2.71812	1.44261	0	0	Up	648.798	650.197	662.679	249.651	251.935	256.445	LOC100244297	CSLG2; At4g24000; T19F6.18, T32A16.170	PREDICTED: cellulose synthase-like protein G2 isoform X2 [Vitis vinifera]	GO:0000139,GO:0005794,GO:0005886,GO:0009833,GO:0016021,GO:0016759,GO:0016760,GO:0030244,GO:0071555	Golgi membrane|Golgi apparatus|plasma membrane|plant-type primary cell wall biogenesis|integral component of membrane|cellulose synthase activity|cellulose synthase (UDP-forming) activity|cellulose biosynthetic process|cell wall organization
VIT_205s0049g00040	15.5719	28.7717	2.37213	0.0828159	-3.59395	4.00957e-06	1.24455e-05	Down	0	0.118571	0.0198198	0.524721	0.83951	0.400094	LOC100246042	CSLG3; At4g23990; T19F6.19, T32A16.160	unnamed protein product, partial [Vitis vinifera]	GO:0000139,GO:0005794,GO:0005886,GO:0009833,GO:0016021,GO:0016759,GO:0016760,GO:0030244,GO:0071555	Golgi membrane|Golgi apparatus|plasma membrane|plant-type primary cell wall biogenesis|integral component of membrane|cellulose synthase activity|cellulose synthase (UDP-forming) activity|cellulose biosynthetic process|cell wall organization
VIT_205s0049g00360	75.7509	103.759	47.7426	0.460195	-1.11968	1.22436e-05	3.61494e-05	Down	1.27473	1.3363	1.39725	2.85197	3.62349	2.67667	LOC100264824	At1g06620; F12K11.24, F12K11.6	unnamed protein product, partial [Vitis vinifera]	GO:0016491,GO:0046872	oxidoreductase activity|metal ion binding
VIT_205s0049g00480	892.376	1277.09	507.66	0.397582	-1.33067	1.39463e-64	2.4816e-63	Down	10.2036	11.8081	11.1984	29.216	28.6599	29.872	LOC100249451	ATL16; At5g43420; MWF20.13	hypothetical protein VITISV_043412 [Vitis vinifera]	GO:0016021,GO:0043161,GO:0046872,GO:0061630	integral component of membrane|proteasome-mediated ubiquitin-dependent protein catabolic process|metal ion binding|ubiquitin protein ligase activity
VIT_205s0049g00490	48.7157	4.21948	93.2119	22.1642	4.47016	3.90014e-19	2.44938e-18	Up	6.01285	3.97177	5.63372	0.0557988	0.344341	0.344622	LOC100251140	ERF095; At3g23220; K14B15.13	hypothetical protein VITISV_032915 [Vitis vinifera]	GO:0003677,GO:0003700,GO:0005634,GO:0006351,GO:0009873	DNA binding|DNA binding transcription factor activity|nucleus|transcription, DNA-templated|ethylene-activated signaling pathway
VIT_205s0049g00500	438.297	190.309	686.285	3.60555	1.85022	1.87017e-57	2.96424e-56	Up	39.5268	32.794	37.171	10.8387	10.7652	10.2818	LOC100244290	ERF098; At3g23230; K14B15.14	PREDICTED: ethylene-responsive transcription factor ERF098-like [Vitis vinifera]	GO:0003677,GO:0003700,GO:0005634,GO:0006351,GO:0009873,GO:0010200	DNA binding|DNA binding transcription factor activity|nucleus|transcription, DNA-templated|ethylene-activated signaling pathway|response to chitin
VIT_205s0049g00510	408.675	237.064	580.286	2.44719	1.29113	8.6617e-30	7.66415e-29	Up	11.9619	11.1019	12.1655	5.51958	4.63725	4.95322	LOC100261423	ERF1B; Synonyms=ERF092, ERF1; At3g23240; K14B15.15	PREDICTED: ethylene-responsive transcription factor 1B [Vitis vinifera]	GO:0003677,GO:0003700,GO:0005634,GO:0006351,GO:0006952,GO:0009867,GO:0009873	DNA binding|DNA binding transcription factor activity|nucleus|transcription, DNA-templated|defense response|jasmonic acid mediated signaling pathway|ethylene-activated signaling pathway	vvi04016,vvi04075	MAPK signaling pathway - plant|Plant hormone signal transduction
VIT_205s0049g00550	41092	56298.1	25886	0.459798	-1.12093	0	0	Down	1046.99	1024.39	1051.95	2422.14	2315.53	2396.05	LOC100240909		PREDICTED: early nodulin-75-like [Vitis vinifera]
VIT_205s0049g00570	10546.6	16067.5	5025.57	0.312779	-1.67678	0	0	Down	101.356	108.362	100.79	368.029	336.368	338.02	LOC109122625		hypothetical protein VITISV_044179 [Vitis vinifera]
VIT_205s0049g00600	315.624	150.345	480.904	3.1994	1.6778	2.5592e-35	2.62817e-34	Up	17.4989	17.438	18.7791	5.39388	5.27989	6.96903	LOC109122628		unnamed protein product, partial [Vitis vinifera]
VIT_205s0049g00610	6848.52	9318.87	4378.17	0.469822	-1.08981	7.06468e-51	9.93797e-50	Down	155.121	160.251	147.403	325.855	331.781	377.091	LOC109122626		hypothetical protein VITISV_044179 [Vitis vinifera]
VIT_205s0049g00730	39359.6	52629.4	26089.9	0.495727	-1.01238	7.50999e-14	3.77988e-13	Down	1071.53	974.182	1034.46	2545.28	1965.97	2010.12	LOC100254634		PREDICTED: early nodulin-75-like [Vitis vinifera]
VIT_205s0049g00750	88.238	47.5556	128.92	2.71225	1.43949	1.75108e-09	6.9864e-09	Up	5.81496	5.80103	6.33838	1.85523	2.6237	2.48262	LOC100242457		PREDICTED: proline-rich 33 kDa extensin-related protein-like [Vitis vinifera]
VIT_205s0049g00770	13466.2	6495.25	20437.2	3.14643	1.65372	0	0	Up	357.467	349.389	353.534	118.12	115.269	120.557	LOC100264738		PREDICTED: early nodulin-75-like [Vitis vinifera]
VIT_205s0049g00780	4780.7	960.232	8601.18	8.95812	3.1632	5.26167e-274	4.54552e-272	Up	260.6	281.033	269.211	28.6326	35.4229	31.0568	LOC100244140		PREDICTED: early nodulin-75-like isoform X1 [Vitis vinifera]
VIT_205s0049g00790	108.163	5.18171	211.144	40.8257	5.35141	2.55186e-39	2.87099e-38	Up	8.68601	8.64845	8.46634	0.122082	0.418546	0.125666	LOC100261279		hypothetical protein VITISV_041242 [Vitis vinifera]
VIT_205s0049g00800	7679.03	623.352	14734.7	23.6374	4.563	0	0	Up	353.387	303.201	332.686	14.6896	13.9817	15.282	LOC100244140		PREDICTED: early nodulin-75-like isoform X1 [Vitis vinifera]
VIT_205s0049g00810	57.105	7.12437	107.086	15.0407	3.9108	5.28669e-08	1.89875e-07	Up	3.29795	3.7079	2.93091	0.123607	0.50853	0.0636183	LOC100261279		PREDICTED: proline-rich 33 kDa extensin-related protein-like [Vitis vinifera]
VIT_205s0049g00840	10949.8	1386.75	20512.9	14.7927	3.88681	0	0	Up	490.095	516.31	541.353	36.0345	36.8554	37.0149	LOC100249526		PREDICTED: early nodulin-75-like [Vitis vinifera]
VIT_205s0049g00970	285.583	385.863	185.304	0.480073	-1.05867	3.82063e-14	1.95294e-13	Down	9.52296	8.34436	8.2254	21.5701	17.8446	17.6179	LOC100242532
VIT_205s0049g00980	2811.68	3818.1	1805.27	0.472824	-1.08062	9.3819e-133	3.48686e-131	Down	81.0325	83.8934	80.265	183.097	180.55	180.977	LOC100242532		PREDICTED: actin-depolymerizing factor [Vitis vinifera]	GO:0003779,GO:0015629,GO:0030042	actin binding|actin cytoskeleton|actin filament depolymerization
VIT_205s0049g01020	19030.5	25789.1	12271.9	0.475848	-1.07143	0	0	Down	174.335	171.305	174.935	391.701	387.47	369.712	LOC100254518	MYB4; Synonyms=LTR1; Os04g0517100, LOC_Os04g43680; OSJNBa0073E02.6	PREDICTED: myb-related protein Myb4 [Vitis vinifera]	GO:0000981,GO:0001135,GO:0005634,GO:0006351,GO:0006357,GO:0009409,GO:0030154,GO:0043565,GO:0044212,GO:0045893	RNA polymerase II transcription factor activity, sequence-specific DNA binding|transcription factor activity, RNA polymerase II transcription factor recruiting|nucleus|transcription, DNA-templated|regulation of transcription from RNA polymerase II promoter|response to cold|cell differentiation|sequence-specific DNA binding|transcription regulatory region DNA binding|positive regulation of transcr…
VIT_205s0049g01050	118.496	23.2493	213.743	9.1898	3.20003	2.3196e-37	2.49533e-36	Up	7.00257	8.14901	8.54959	1.03405	0.683705	0.988382	LOC104879288		PREDICTED: uncharacterized protein LOC104879288 [Vitis vinifera]
VIT_205s0049g01070	753.045	483.216	1022.88	2.11709	1.08208	8.96615e-27	7.16848e-26	Up	25.9383	21.8981	21.9393	9.69986	12.5232	12.4165	LOC100266592	HSP26-A	PREDICTED: probable glutathione S-transferase [Vitis vinifera]	GO:0004364,GO:0005737,GO:0006749,GO:0009407,GO:0009408,GO:0009733,GO:0009735,GO:0009737,GO:0009739,GO:0010038	glutathione transferase activity|cytoplasm|glutathione metabolic process|toxin catabolic process|response to heat|response to auxin|response to cytokinin|response to abscisic acid|response to gibberellin|response to metal ion	vvi00480	Glutathione metabolism
VIT_205s0049g01130	574.433	768.378	380.487	0.495253	-1.01376	3.87652e-26	3.05293e-25	Down	4.44666	4.95359	5.32301	10.5677	10.1798	10.48	LOC100259668	tas; Synonyms=ygdS; b2834, JW2802	PREDICTED: aldo-keto reductase isoform X1 [Vitis vinifera]	GO:0004033,GO:0005829,GO:0034198	aldo-keto reductase (NADP) activity|cytosol|cellular response to amino acid starvation
VIT_205s0049g01350	1657.71	2406.7	908.718	0.377576	-1.40516	2.09275e-135	7.97428e-134	Down	6.51079	6.26615	6.70692	17.7656	18.1033	18.3313	LOC100264847	KIN10A {ECO:0000305}; Synonyms=PAKRP2 {ECO:0000312|EMBL:AAL32294.1}; At4g14330 {ECO:0000312|Araport:AT4G14330}; dl3205w {ECO:0000312|EMBL:CAB10212.1}, FCAALL.179 {ECO:0000312|EMBL:CAB78475.1}	PREDICTED: kinesin-like protein KIF11-A [Vitis vinifera]	GO:0005524,GO:0005737,GO:0005871,GO:0005874,GO:0007018,GO:0008017,GO:0008574,GO:0009524,GO:0047496	ATP binding|cytoplasm|kinesin complex|microtubule|microtubule-based movement|microtubule binding|ATP-dependent microtubule motor activity, plus-end-directed|phragmoplast|vesicle transport along microtubule
VIT_205s0049g01550	26358.8	13142	39575.6	3.01144	1.59045	0	0	Up	314.718	318.372	313.886	108.288	110.073	111.935	LOC100263051	NPF5.2; Synonyms=PTR3-A; At5g46050; MCL19.10	PREDICTED: protein NRT1/ PTR FAMILY 5.2 [Vitis vinifera]	GO:0009611,GO:0009737,GO:0009751,GO:0009753,GO:0016021,GO:0022857,GO:0042538,GO:0042742,GO:0042936,GO:0042937,GO:0042938,GO:0042939,GO:0043201,GO:0080052,GO:0080053	response to wounding|response to abscisic acid|response to salicylic acid|response to jasmonic acid|integral component of membrane|transmembrane transporter activity|hyperosmotic salinity response|defense response to bacterium|dipeptide transporter activity|tripeptide transporter activity|dipeptide transport|tripeptide transport|response to leucine|response to histidine|response to phenylalanine
VIT_205s0049g01720	416.374	620.404	212.344	0.34214	-1.54734	8.13117e-39	9.07052e-38	Down	3.42274	2.69846	2.69229	9.13597	8.60045	9.30462	LOC104879301		PREDICTED: transcription initiation factor TFIID subunit 7-like [Vitis vinifera]
VIT_205s0049g01800	31.8598	12.2513	51.4684	4.19685	2.06931	1.35338e-06	4.3636e-06	Up	0.565451	0.622598	0.868768	0.239586	0.150589	0.12331	LOC100252920	SUVR4; Synonyms=SDG31, SET31; At3g04380; T27C4.2	PREDICTED: histone-lysine N-methyltransferase SUVR2-like [Vitis vinifera]	GO:0005694,GO:0005730,GO:0008270,GO:0009506,GO:0018024,GO:0034968	chromosome|nucleolus|zinc ion binding|plasmodesma|histone-lysine N-methyltransferase activity|histone lysine methylation
VIT_205s0049g01970	1628.82	2574.45	683.184	0.265373	-1.91391	4.07765e-236	2.90231e-234	Down	7.88731	7.94137	8.01211	31.5293	31.6038	31.2229	LOC100256286	IAA13; At2g33310; F4P9.8	PREDICTED: auxin-responsive protein IAA13 [Vitis vinifera]	GO:0003700,GO:0005634,GO:0006351,GO:0009733,GO:0009734	DNA binding transcription factor activity|nucleus|transcription, DNA-templated|response to auxin|auxin-activated signaling pathway	vvi04075	Plant hormone signal transduction
VIT_205s0051g00120	839.076	490.017	1188.13	2.42497	1.27797	2.66244e-55	4.06899e-54	Up	11.5358	12.5373	11.4864	4.92379	4.94119	5.5403	LOC100852713	B120; At4g21390; F18E5.10, T6K22.120	PREDICTED: cysteine-rich receptor-like protein kinase 19 [Vitis vinifera]
VIT_205s0062g00240	2835.05	4508.3	1161.8	0.257732	-1.95606	0	0	Down	15.2626	16.8664	15.4958	64.3947	65.2904	64.4164	LOC100250461		unnamed protein product, partial [Vitis vinifera]	GO:0004553,GO:0005618,GO:0010411,GO:0016762,GO:0042546,GO:0048046	hydrolase activity, hydrolyzing O-glycosyl compounds|cell wall|xyloglucan metabolic process|xyloglucan:xyloglucosyl transferase activity|cell wall biogenesis|apoplast
VIT_205s0062g00250	100.791	142.54	59.0428	0.414143	-1.2718	5.05998e-08	1.8205e-07	Down	1.06839	1.00011	0.744196	2.31605	2.03947	2.77595	LOC100255642		PREDICTED: brassinosteroid-regulated protein BRU1 [Vitis vinifera]	GO:0004553,GO:0005618,GO:0010411,GO:0016762,GO:0042546,GO:0048046	hydrolase activity, hydrolyzing O-glycosyl compounds|cell wall|xyloglucan metabolic process|xyloglucan:xyloglucosyl transferase activity|cell wall biogenesis|apoplast
[truncated: 2,279 more rows]
