# Supplementary material for: Ethylene modulates the phenylpropanoid pathway by enhancing VvMYB14 expression via the ERF5-melatonin-ERF104 pathway in grape seeds
Source: Hortic Res. 2025 Feb 25;12(6):uhaf061. doi: 10.1093/hr/uhaf061 (PMC12017797; doi:10.1093/hr/uhaf061)
Supplement: Web_Material_uhaf061 [file web_material_uhaf061.zip › Table S3.xlsx]

## Sheet: OE14-2-vs-WT-diff-q-val-0.05-FC
Table S3 DEGs between OES14-2 and WT
gene_id	BaseMean_DESeq2	BaseMean_control_WT	BaseMean_case_OE14-2	FoldChange	log2FoldChange	p-value	q-value	Regulation	FPKM_OE14-2-1	FPKM_OE14-2-2	FPKM_OE14-2-3	FPKM_WT-1	FPKM_WT-2	FPKM_WT-3	ncbi_blast	gene_symbol	description	GO_id	GO_term	pathway	pathway_description
VIT_200s0125g00020	166.3	262.779	69.8211	0.265587	-1.91274	2.15736e-20	1.55467e-19	Down	7.98449	6.59983	6.46679	30.5278	31.3984	20.267		AtMg00030	hypothetical protein DCAR_031801 [Daucus carota subsp. sativus]	GO:0005739	mitochondrion
VIT_200s0125g00070	778.788	1138.35	419.223	0.368269	-1.44117	1.52216e-08	5.93672e-08	Down	29.0907	29.7466	23.8296	84.1457	93.9694	54.7543			hypothetical protein (mitochondrion) [Vicia faba]
VIT_200s0125g00140	1402.2	433.658	2370.75	5.46677	2.45069	5.96142e-212	4.48869e-210	Up	29.9203	29.7086	28.1063	5.49194	6.38916	4.7738	LOC100261601	At1g56140; F14G9.24, T6H22.8.1	unnamed protein product, partial [Vitis vinifera]
VIT_200s0125g00150	323.989	112.411	535.567	4.7645	2.25232	4.02868e-63	7.76411e-62	Up	16.7929	15.073	15.509	3.26741	3.78067	3.27326	LOC100261601
VIT_200s0125g00160	562.304	218.628	905.98	4.14424	2.05111	2.09306e-77	5.07891e-76	Up	27.0249	29.2187	26.1637	6.83889	5.83075	7.96595	LOC100261601	At1g56130; F14G9.25, T6H22.8	unnamed protein product, partial [Vitis vinifera]
VIT_200s0125g00200	345.727	517.567	173.888	0.336024	-1.57336	1.78376e-33	1.93432e-32	Down	10.2951	10.484	8.96817	27.0226	33.7697	31.1261	LOC100264972		PREDICTED: uncharacterized protein LOC100264972 [Vitis vinifera]
VIT_200s0125g00290	33.6135	17.1549	50.072	2.91745	1.54471	8.28429e-05	0.000230261	Up	0.927365	0.748749	0.692526	0.312037	0.192562	0.337259	LOC100261516	LBD4; Synonyms=ASL6; At1g31320; T19E23.11	PREDICTED: LOB domain-containing protein 4 [Vitis vinifera]
VIT_200s0131g00130	18.3789	7.155	29.6028	4.14466	2.05125	0.000870041	0.00212188	Up	0.553469	0.623238	1.20534	0.0530755	0.382124	0.163901	LOC100244780	ANN3; Synonyms=ANNAT3; At2g38760; T6A23.4	unnamed protein product, partial [Vitis vinifera]	GO:0005509,GO:0005544,GO:0005773,GO:0009408,GO:0009409,GO:0009414,GO:0009651	calcium ion binding|calcium-dependent phospholipid binding|vacuole|response to heat|response to cold|response to water deprivation|response to salt stress
VIT_200s0131g00170	42.8763	28.1804	57.5722	2.04256	1.03038	0.00194923	0.00451066	Up	2.22924	1.75288	1.67176	0.939315	0.866161	1.06692	LOC100267191	ANN4; Synonyms=ANNAT4; At2g38750; T6A23.5	PREDICTED: annexin D4-like isoform X1 [Vitis vinifera]	GO:0003729,GO:0005509,GO:0005544,GO:0006970,GO:0009408,GO:0009409,GO:0009414,GO:0009506,GO:0009651,GO:0009737	mRNA binding|calcium ion binding|calcium-dependent phospholipid binding|response to osmotic stress|response to heat|response to cold|response to water deprivation|plasmodesma|response to salt stress|response to abscisic acid
VIT_200s0144g00265	64.9186	40.4896	89.3476	2.20761	1.14249	6.67438e-05	0.000187445	Up	0.585447	0.871352	0.571807	0.30691	0.361857	0.285099	LOC100262982	RPK1; Synonyms=TOAD1; At1g69270; F23O10.15, F4N2.23	hypothetical protein VITISV_037104 [Vitis vinifera]
VIT_200s0163g00020	6.58364	1.93712	11.2302	5.78767	2.53298	0.0122824	0.0246496	Up	0.524253	0.598895	1.72986	0.251369	0.258538	0	LOC100244438	adck1	unnamed protein product, partial [Vitis vinifera]	GO:0004674,GO:0005524,GO:0005576	protein serine/threonine kinase activity|ATP binding|extracellular region
VIT_200s0174g00070	82.7062	35.0335	130.379	3.724	1.89685	8.57339e-13	4.36842e-12	Up	1.82461	1.69855	1.34828	0.332694	0.494263	0.532719	LOC100265081		unnamed protein product, partial [Vitis vinifera]
VIT_200s0179g00080	39.3172	24.6059	54.0284	2.19624	1.13504	0.00122451	0.00292147	Up	2.32655	3.36539	2.6171	1.36906	1.40811	1.14829	LOC100254555		unnamed protein product, partial [Vitis vinifera]
VIT_200s0179g00170	1944.49	1266.41	2622.57	2.07088	1.05025	5.37223e-94	1.58537e-92	Up	26.8514	26.8334	27.3481	13.3485	13.5301	13.73	LOC100252929	IDD12 {ECO:0000303|PubMed:16784536}; At4g02670 {ECO:0000312|Araport:AT4G02670}; T10P11.4 {ECO:0000312|EMBL:AAC78253.1}	PREDICTED: zinc finger protein NUTCRACKER [Vitis vinifera]	GO:0003677,GO:0003700,GO:0006351,GO:0006355,GO:0046872	DNA binding|DNA binding transcription factor activity|transcription, DNA-templated|regulation of transcription, DNA-templated|metal ion binding
VIT_200s0179g00200	5.32936	9.9782	0.680519	0.0681536	-3.87507	0.00618066	0.0131665	Down	0.0389613	0.0381501	0	0.784609	0.345851	0.0384593	LOC100242680	At3g22845; MWI23.22	PREDICTED: transmembrane emp24 domain-containing protein p24beta3 isoform X1 [Vitis vinifera]	GO:0005773,GO:0005783,GO:0005794,GO:0015031,GO:0016021,GO:0016192,GO:0032580	vacuole|endoplasmic reticulum|Golgi apparatus|protein transport|integral component of membrane|vesicle-mediated transport|Golgi cisterna membrane
VIT_200s0179g00250	226.366	142.48	310.251	2.17756	1.12271	7.51837e-15	4.29426e-14	Up	34.0922	37.7315	36.481	17.6128	16.9311	17.0635	LOC100259561		unnamed protein product, partial [Vitis vinifera]
VIT_200s0179g00260	5856.47	3858.06	7854.87	2.03604	1.02577	5.48255e-182	3.34023e-180	Up	63.3887	63.048	62.3068	30.8334	33.6199	31.7632	LOC100259561	ACA12; At3g63380; MAA21_10	PREDICTED: calcium-transporting ATPase 12, plasma membrane-type [Vitis vinifera]	GO:0005388,GO:0005516,GO:0005524,GO:0005887,GO:0043231,GO:0046872	calcium-transporting ATPase activity|calmodulin binding|ATP binding|integral component of plasma membrane|intracellular membrane-bounded organelle|metal ion binding
VIT_200s0179g00280	365.853	62.3951	669.312	10.7145	3.42149	7.6808e-112	2.71149e-110	Up	19.2033	19.9843	19.4869	2.45729	1.51642	1.69621	LOC100249330	CML8; Synonyms=CAM8; At4g14640; dl3360w, FCAALL.157	PREDICTED: calmodulin-like protein 8 isoform X1 [Vitis vinifera]	GO:0005509,GO:0005513,GO:0005622,GO:0019722	calcium ion binding|detection of calcium ion|intracellular|calcium-mediated signaling
VIT_200s0179g00370	412.425	120.084	704.766	5.86696	2.55261	1.62181e-93	4.7306e-92	Up	14.857	15.0236	13.4308	2.79675	2.43878	2.41992	LOC100256221	ELC {ECO:0000303|PubMed:17090720}; Synonyms=ELCH {ECO:0000303|PubMed:17090720}, VPS23A {ECO:0000303|PubMed:25438943}; At3g12400; T2E22.28	PREDICTED: protein ELC [Vitis vinifera]	GO:0000813,GO:0005769,GO:0005770,GO:0006464,GO:0010091,GO:0015031,GO:0043130,GO:0043234,GO:0051301	ESCRT I complex|early endosome|late endosome|cellular protein modification process|trichome branching|protein transport|ubiquitin binding|protein complex|cell division	vvi04144	Endocytosis
VIT_200s0181g00020	977.549	542.921	1412.18	2.60107	1.3791	1.45304e-73	3.31305e-72	Up	16.5707	15.1893	16.5314	6.1916	6.26378	6.81453	LOC100262714		PREDICTED: vacuolar protein 8 [Vitis vinifera]
VIT_200s0181g00030	941.721	1255.57	627.876	0.499909	-1.00026	2.95279e-29	2.84896e-28	Down	16.8071	13	14.3393	32.0028	30.9596	28.6456	LOC100263734		hypothetical protein VITISV_016564 [Vitis vinifera]			vvi04075	Plant hormone signal transduction
VIT_200s0181g00040	1266.58	1721.42	811.745	0.471558	-1.08449	1.70942e-57	3.04339e-56	Down	11.6668	11.4835	12.7535	25.2495	27.7549	26.0209	LOC100263734	TIR1; Synonyms=FBL1, WEI1; At3g62980; T20O10.80	PREDICTED: protein TRANSPORT INHIBITOR RESPONSE 1 [Vitis vinifera]	GO:0000822,GO:0004842,GO:0005634,GO:0006952,GO:0007049,GO:0009733,GO:0009734,GO:0009873,GO:0010011,GO:0010152,GO:0010311,GO:0016036,GO:0019005,GO:0038198,GO:0048443	inositol hexakisphosphate binding|ubiquitin-protein transferase activity|nucleus|defense response|cell cycle|response to auxin|auxin-activated signaling pathway|ethylene-activated signaling pathway|auxin binding|pollen maturation|lateral root formation|cellular response to phosphate starvation|SCF ubiquitin ligase complex|auxin receptor activity|stamen development	vvi04075	Plant hormone signal transduction
VIT_200s0181g00045	311.361	128.161	494.562	3.85775	1.94776	1.55029e-36	1.81206e-35	Up	21.2671	20.5672	21.0957	6.37847	3.92759	6.60894			hypothetical protein VITISV_016566 [Vitis vinifera]
VIT_200s0181g00050	376.888	202.741	551.035	2.71818	1.44264	7.70752e-33	8.15896e-32	Up	11.017	12.718	13.4313	4.71526	4.82686	4.64765	LOC100854501		PREDICTED: uncharacterized protein LOC100854501 [Vitis vinifera]
VIT_200s0187g00005	64.2107	28.8403	99.581	3.45231	1.78756	6.7795e-09	2.70274e-08	Up	11.0567	6.47741	9.82249	2.44684	3.4487	2.33211	LOC100251605	PFK2 {ECO:0000255|HAMAP-Rule:MF_03186}; At5g47810; MCA23.13	unnamed protein product, partial [Vitis vinifera]	GO:0003872,GO:0005524,GO:0005829,GO:0006002,GO:0006096,GO:0046872	6-phosphofructokinase activity|ATP binding|cytosol|fructose 6-phosphate metabolic process|glycolytic process|metal ion binding	vvi00010,vvi00030,vvi00051,vvi00052,vvi03018	Glycolysis / Gluconeogenesis|Pentose phosphate pathway|Fructose and mannose metabolism|Galactose metabolism|RNA degradation
VIT_200s0187g00020	126.033	68.9771	183.088	2.65421	1.40828	2.08581e-12	1.03874e-11	Up	5.2161	5.32418	6.28999	2.21302	2.36967	1.99715	LOC100853073		PREDICTED: uncharacterized protein LOC100853073 [Vitis vinifera]
VIT_200s0187g00105	14.5345	3.21776	25.8512	8.00211	3.00038	1.74942e-05	5.23623e-05	Up	1.10621	1.28012	1.39368	0.33753	0.0991874	0.0496343	LOC100853813	HIPP16 {ECO:0000303|PubMed:21072340, ECO:0000303|PubMed:23368984}; Synonyms=FP4 {ECO:0000303|PubMed:8837031}; At3g07600 {ECO:0000312|Araport:AT3G07600}; MLP3.5 {ECO:0000312|EMBL:AAF13078.1}	PREDICTED: uncharacterized protein LOC100853813 [Vitis vinifera]	GO:0005737,GO:0030001,GO:0046914,GO:0046916	cytoplasm|metal ion transport|transition metal ion binding|cellular transition metal ion homeostasis
VIT_200s0187g00130	5.54355	9.72993	1.35717	0.139792	-2.83864	0.00883563	0.0182228	Down	0.0137653	0.0269573	0.0136262	0.105603	0.0950375	0.203819	LOC100255398	TDT; Synonyms=SDAT; At5g47560; MNJ7.15	PREDICTED: tonoplast dicarboxylate transporter-like [Vitis vinifera]	GO:0005773,GO:0005774,GO:0006814,GO:0015140,GO:0015743,GO:0016021,GO:0051453	vacuole|vacuolar membrane|sodium ion transport|malate transmembrane transporter activity|malate transport|integral component of membrane|regulation of intracellular pH
VIT_200s0187g00360	1829.89	2780.94	878.842	0.316062	-1.66172	7.8652e-177	4.58244e-175	Down	17.885	19.1245	19.8404	60.0072	64.856	61.8349	LOC100262574	UCC1 {ECO:0000303|PubMed:9761472}; At2g32300 {ECO:0000312|Araport:AT2G32300}; T32F6 {ECO:0000305}	PREDICTED: mavicyanin [Vitis vinifera]	GO:0009055,GO:0031225,GO:0046658,GO:0046872	electron transfer activity|anchored component of membrane|anchored component of plasma membrane|metal ion binding
VIT_200s0193g00110	779.327	456.458	1102.2	2.4148	1.2719	6.56804e-56	1.13719e-54	Up	17.7824	16.908	16.886	7.02168	7.66636	7.48201	LOC100854986		unnamed protein product, partial [Vitis vinifera]
VIT_200s0193g00160	18.4497	10.7006	26.1989	2.44975	1.29264	0.0102465	0.0208817	Up	0.376406	0.398055	0.372605	0.129945	0.163351	0.193209	LOC104878139		PREDICTED: uncharacterized protein LOC100854349 [Vitis vinifera]
VIT_200s0194g00120	547.551	137.858	957.244	6.94901	2.79681	5.97068e-111	2.07228e-109	Up	18.4863	18.8774	17.7896	2.01407	3.38085	2.85554	LOC100260128	SAT1; Synonyms=SAT5; At1g55920; F14J16.18	PREDICTED: serine acetyltransferase 1, chloroplastic-like [Vitis vinifera]	GO:0005634,GO:0005829,GO:0006535,GO:0009001,GO:0009409,GO:0009507,GO:0009970,GO:0019344	nucleus|cytosol|cysteine biosynthetic process from serine|serine O-acetyltransferase activity|response to cold|chloroplast|cellular response to sulfate starvation|cysteine biosynthetic process	vvi00270,vvi00920	Cysteine and methionine metabolism|Sulfur metabolism
VIT_200s0194g00180	5.84393	11.6879	0	0.0160744	-5.95909	3.75576e-05	0.000108489	Down	0	0	0	0.280833	0.742738	0.454267	LOC104878147		hypothetical protein VITISV_001461 [Vitis vinifera]
VIT_200s0194g00280	16.8375	27.909	5.76595	0.207032	-2.27207	0.000211383	0.000560524	Down	0.0560453	0.192075	0.221917	0.510579	1.07792	0.774525	LOC104878152	CYCD3-1; Synonyms=CYCD3; At4g34160; F28A23.80	unnamed protein product, partial [Vitis vinifera]	GO:0000082,GO:0005634,GO:0009735,GO:0009744,GO:0010444,GO:0048316,GO:0051301	G1/S transition of mitotic cell cycle|nucleus|response to cytokinin|response to sucrose|guard mother cell differentiation|seed development|cell division
VIT_200s0194g00320	9.41244	17.8121	1.01276	0.0572231	-4.12726	7.91653e-05	0.000220608	Down	0	0.12426	0.0628105	1.1561	0.876156	1.37794	LOC100267479	ISPH; Synonyms=CLB6, HDR; At4g34350; F10M10.120	unnamed protein product, partial [Vitis vinifera]	GO:0009507,GO:0009570,GO:0019288,GO:0046429,GO:0046872,GO:0050992,GO:0051538,GO:0051745	chloroplast|chloroplast stroma|isopentenyl diphosphate biosynthetic process, methylerythritol 4-phosphate pathway|4-hydroxy-3-methylbut-2-en-1-yl diphosphate synthase activity|metal ion binding|dimethylallyl diphosphate biosynthetic process|3 iron, 4 sulfur cluster binding|4-hydroxy-3-methylbut-2-en-1-yl diphosphate reductase activity	vvi00900	Terpenoid backbone biosynthesis
VIT_200s0199g00070	162.065	99.4292	224.7	2.26043	1.17659	1.14018e-10	5.12111e-10	Up	4.7338	6.2539	5.38021	2.47392	2.81621	2.22515	LOC100853474	ROPGAP7; At5g19390; F7K24.140	PREDICTED: rho GTPase-activating protein REN1-like isoform X1 [Vitis vinifera]	GO:0005096,GO:0005737,GO:0005886,GO:0007165,GO:0009535,GO:0009920,GO:0043087	GTPase activator activity|cytoplasm|plasma membrane|signal transduction|chloroplast thylakoid membrane|cell plate formation involved in plant-type cell wall biogenesis|regulation of GTPase activity
VIT_200s0199g00210	21.8783	29.7641	13.9926	0.469494	-1.09082	0.02418	0.0455541	Down	0.247024	0.113826	0.230145	0.515576	0.329633	0.458995	LOC100265861	CYCD4-1; Synonyms=CYCD4.1; At5g65420; MNA5.15	PREDICTED: cyclin-D4-2 [Vitis vinifera]	GO:0005634,GO:0007049,GO:0051301	nucleus|cell cycle|cell division
VIT_200s0201g00080	10.1533	15.2101	5.09645	0.335271	-1.5766	0.0242141	0.045607	Down	0.26438	0.362426	0.157026	0.912709	0.73013	0.782922	LOC104879188
VIT_200s0203g00020	1121.5	1529.9	713.102	0.466053	-1.10143	1.55287e-43	2.12269e-42	Down	37.9264	36.3555	36.0164	87.5836	85.3071	72.6176			hypothetical protein VITISV_011095 [Vitis vinifera]
VIT_200s0203g00050	3628.65	4867.32	2389.97	0.491011	-1.02617	4.83159e-97	1.47777e-95	Down	45.8446	46.7758	51.285	106.016	98.1744	99.8899	LOC104878183		unnamed protein product, partial [Vitis vinifera]
VIT_200s0203g00070	14.1195	7.42948	20.8095	2.79675	1.48375	0.0200854	0.0384992	Up	0.33049	0.161805	0.416376	0.158464	0.13335	0.0444862	LOC100245492		PREDICTED: protein ODORANT1 [Vitis vinifera]	GO:0000981,GO:0001135,GO:0003700,GO:0005634,GO:0006351,GO:0006355,GO:0006357,GO:0006952,GO:0006970,GO:0009611,GO:0009651,GO:0009737,GO:0030154,GO:0043565,GO:0044212	RNA polymerase II transcription factor activity, sequence-specific DNA binding|transcription factor activity, RNA polymerase II transcription factor recruiting|DNA binding transcription factor activity|nucleus|transcription, DNA-templated|regulation of transcription, DNA-templated|regulation of transcription from RNA polymerase II promoter|defense response|response to osmotic stress|response to w…
VIT_200s0203g00120	407.649	559.897	255.401	0.456268	-1.13205	9.47306e-24	7.74242e-23	Down	4.20879	5.00298	4.43919	10.522	10.677	9.85121			hypothetical protein VITISV_042729 [Vitis vinifera]
VIT_200s0203g00130	49.0575	21.7267	76.3882	3.51641	1.8141	1.08311e-07	3.97019e-07	Up	0.777002	0.469446	0.589141	0.142682	0.187515	0.212147	LOC100256745	ENT3; Synonyms=FUR1; At4g05120; C17L7.40, T32N4	unnamed protein product, partial [Vitis vinifera]	GO:0005337,GO:0005886,GO:0015858,GO:0016021	nucleoside transmembrane transporter activity|plasma membrane|nucleoside transport|integral component of membrane
VIT_200s0203g00170	89.5452	142.994	36.0962	0.25241	-1.98616	1.2752e-14	7.1822e-14	Down	0.534563	0.461853	0.653674	1.80926	2.52767	2.45214	LOC100266336		PREDICTED: myb-related protein Myb4 [Vitis vinifera]	GO:0000981,GO:0001135,GO:0003700,GO:0005634,GO:0006351,GO:0006357,GO:0009651,GO:0009723,GO:0009737,GO:0009753,GO:0030154,GO:0043565,GO:0044212	RNA polymerase II transcription factor activity, sequence-specific DNA binding|transcription factor activity, RNA polymerase II transcription factor recruiting|DNA binding transcription factor activity|nucleus|transcription, DNA-templated|regulation of transcription from RNA polymerase II promoter|response to salt stress|response to ethylene|response to abscisic acid|response to jasmonic acid|cel…
VIT_200s0204g00210	115	49.5219	180.478	3.6428	1.86505	2.88298e-18	1.92573e-17	Up	3.71266	3.21663	3.27109	1.0625	0.939423	0.901816	LOC100852638	BAD1 {ECO:0000303|PubMed:22740615}; At5g54610 {ECO:0000312|Araport:AT5G54610}; MRB17.11 {ECO:0000312|EMBL:BAB09340.1}	PREDICTED: ankyrin repeat-containing protein At3g12360-like [Vitis vinifera]	GO:0005886,GO:0009751,GO:0016021,GO:0045087	plasma membrane|response to salicylic acid|integral component of membrane|innate immune response
VIT_200s0207g00130	112.098	194.225	29.9719	0.154274	-2.69643	1.3278e-27	1.22579e-26	Down	1.28046	1.05789	1.1487	6.25466	8.80102	8.41324	LOC100245092	STS14	PREDICTED: STS14 protein [Vitis vinifera]
VIT_200s0207g00160	16.6449	28.1782	5.11149	0.181284	-2.46367	0.000208795	0.000554048	Down	0.107026	0.052399	0.635672	1.48819	1.68897	1.37341	LOC100245092	STS14	hypothetical protein VITISV_023017 [Vitis vinifera]
VIT_200s0211g00140	648.405	340.845	955.964	2.80448	1.48773	3.35442e-41	4.39448e-40	Up	65.1194	76.2498	57.7958	26.655	25.2955	21.7097	LOC104878193		PREDICTED: MADS-box transcription factor 23-like [Vitis vinifera]
VIT_200s0211g00150	407.382	249.36	565.403	2.26723	1.18093	1.02255e-23	8.34233e-23	Up	72.3522	68.4071	63.9786	31.7657	27.2673	34.6651	LOC104878193	MADS57; Os02g0731200, LOC_Os02g49840; OsJ_08264 {ECO:0000312|EMBL:EEE57746.1}, P0617A09.25	PREDICTED: MADS-box transcription factor 23-like [Vitis vinifera]	GO:0000977,GO:0003700,GO:0005634,GO:0006351,GO:0040008,GO:0045944,GO:0046983	RNA polymerase II regulatory region sequence-specific DNA binding|DNA binding transcription factor activity|nucleus|transcription, DNA-templated|regulation of growth|positive regulation of transcription from RNA polymerase II promoter|protein dimerization activity
VIT_200s0211g00155	13.1543	5.83577	20.4729	3.50794	1.81062	0.00487798	0.0105885	Up	0.772937	0.361969	0.864931	0.161134	0.232021	0.199038		LECRK91 {ECO:0000303|PubMed:19773388}; At5g10530 {ECO:0000312|Araport:AT5G10530}; F12B17.120 {ECO:0000312|EMBL:CAB89390.1}	unnamed protein product, partial [Vitis vinifera]
VIT_200s0214g00040	49.0181	71.1501	26.8861	0.377765	-1.40444	2.35925e-05	6.9568e-05	Down	0.489799	0.501402	0.749318	1.96419	1.44928	1.36256	LOC100266101	PP2B1; Synonyms=SKIP21; At2g02230; T16F16.2	PREDICTED: F-box protein PP2-B10 [Vitis vinifera]	GO:0005634,GO:0016567,GO:0030246	nucleus|protein ubiquitination|carbohydrate binding
VIT_200s0214g00090	515.045	790.313	239.776	0.303272	-1.72132	4.55445e-57	8.06423e-56	Down	4.26847	3.52803	3.51846	13.525	12.9983	12.1758	LOC100245523	PP2B1; Synonyms=SKIP21; At2g02230; T16F16.2	PREDICTED: F-box protein PP2-B10 [Vitis vinifera]	GO:0005634,GO:0016567,GO:0030246	nucleus|protein ubiquitination|carbohydrate binding
VIT_200s0216g00060	263.738	373.224	154.252	0.413194	-1.27511	1.68103e-14	9.41413e-14	Down	2.40809	2.11343	3.47854	7.28701	6.06975	6.72621	LOC100265755	AFP3; At3g29575; MWE13.5	PREDICTED: ninja-family protein AFP1-like [Vitis vinifera]	GO:0005634,GO:0007165	nucleus|signal transduction
VIT_200s0218g00010	27.3097	4.83661	49.7828	10.2626	3.35933	6.54185e-09	2.61213e-08	Up	1.0943	0.709095	0.525696	0.13889	0	0.0953122	LOC100855415	CAD	hypothetical protein VITISV_005115 [Vitis vinifera]	GO:0008270,GO:0046029	zinc ion binding|mannitol dehydrogenase activity	vvi00940	Phenylpropanoid biosynthesis
VIT_200s0218g00130	5.87381	10.3738	1.37378	0.131679	-2.9249	0.00680163	0.0143718	Down	0.044714	0	0.0147541	0.128637	0.191108	0.147126	LOC100258401	UGT91A1; At2g22590; T9I22.3	PREDICTED: UDP-glycosyltransferase 91A1 [Vitis vinifera]	GO:0008152,GO:0043231,GO:0080043,GO:0080044	metabolic process|intracellular membrane-bounded organelle|quercetin 3-O-glucosyltransferase activity|quercetin 7-O-glucosyltransferase activity
VIT_200s0218g00140	9.7893	17.5199	2.05874	0.11692	-3.0964	0.000374644	0.000959536	Down	0.0705014	0	0.0348947	0.219726	0.330297	0.382762	LOC100253266	UGT91A1; At2g22590; T9I22.3	PREDICTED: UDP-glycosyltransferase 91A1 [Vitis vinifera]	GO:0008152,GO:0043231,GO:0080043,GO:0080044	metabolic process|intracellular membrane-bounded organelle|quercetin 3-O-glucosyltransferase activity|quercetin 7-O-glucosyltransferase activity
VIT_200s0218g00150	3788.06	2302.4	5273.71	2.29064	1.19575	1.62863e-154	8.22078e-153	Up	44.4967	42.94	40.7539	18.3813	19.73	19.9772	LOC100248139	GT4 {ECO:0000312|EMBL:AAU09445.1}	unnamed protein product, partial [Vitis vinifera]	GO:0008152,GO:0016021,GO:0016758	metabolic process|integral component of membrane|transferase activity, transferring hexosyl groups
VIT_200s0218g00160	34.9311	18.758	51.1042	2.72209	1.44472	0.000170558	0.000457863	Up	0.84009	0.6398	0.831606	0.35805	0.322229	0.199638	LOC100243019	GT4 {ECO:0000312|EMBL:AAU09445.1}	PREDICTED: putative UDP-rhamnose:rhamnosyltransferase 1 [Vitis vinifera]	GO:0008152,GO:0016021,GO:0016758	metabolic process|integral component of membrane|transferase activity, transferring hexosyl groups
VIT_200s0218g00170	1074.36	692.543	1456.18	2.10267	1.07222	4.79896e-44	6.6158e-43	Up	35.1343	33.4618	30.6495	15.7785	17.7081	15.5014	LOC100852759	GT4 {ECO:0000312|EMBL:AAU09445.1}	PREDICTED: putative UDP-rhamnose:rhamnosyltransferase 1 [Vitis vinifera]	GO:0008152,GO:0016021,GO:0016758	metabolic process|integral component of membrane|transferase activity, transferring hexosyl groups
VIT_200s0220g00180	16.5967	23.6543	9.53901	0.403137	-1.31066	0.02102	0.0401279	Down	0.101372	0.0772032	0.133797	0.237628	0.399936	0.166776	LOC100247688	HEXO3; Synonyms=HEX1; At1g65590; F5I14.13	PREDICTED: beta-hexosaminidase 3-like [Vitis vinifera]	GO:0004563,GO:0005618,GO:0005886,GO:0005975,GO:0009505,GO:0015929,GO:0102148	beta-N-acetylhexosaminidase activity|cell wall|plasma membrane|carbohydrate metabolic process|plant-type cell wall|hexosaminidase activity|N-acetyl-beta-D-galactosaminidase activity	vvi00511,vvi00520,vvi00531,vvi00603,vvi00604	Other glycan degradation|Amino sugar and nucleotide sugar metabolism|Glycosaminoglycan degradation|Glycosphingolipid biosynthesis - globo and isoglobo series|Glycosphingolipid biosynthesis - ganglio series
VIT_200s0225g00120	479.537	692.486	266.588	0.384908	-1.37741	2.04764e-38	2.50582e-37	Down	13.0626	11.7636	12.1284	32.8249	31.0808	35.718	LOC100266480	SMR6 {ECO:0000303|PubMed:20706207, ECO:0000303|PubMed:24399300, ECO:0000303|PubMed:26546445}; At5g40460 {ECO:0000312|Araport:AT5G40460}; K21I16.3 {ECO:0000312|EMBL:BAB10495.1}	PREDICTED: cyclin-dependent protein kinase inhibitor SMR3-like [Vitis vinifera]	GO:0004860,GO:0007049	protein kinase inhibitor activity|cell cycle
VIT_200s0231g00040	1566.04	1032.39	2099.69	2.03361	1.02404	5.37779e-67	1.1141e-65	Up	35.1828	32.9914	35.1962	17.8599	17.0667	17.816	LOC100258114	RIN4; At3g25070; MJL12_1	PREDICTED: RPM1-interacting protein 4 [Vitis vinifera]	GO:0002237,GO:0005886,GO:0006468,GO:0009626,GO:0009816,GO:0010204,GO:0012505,GO:0016020,GO:0019897,GO:0034051	response to molecule of bacterial origin|plasma membrane|protein phosphorylation|plant-type hypersensitive response|defense response to bacterium, incompatible interaction|defense response signaling pathway, resistance gene-independent|endomembrane system|membrane|extrinsic component of plasma membrane|negative regulation of plant-type hypersensitive response	vvi04626	Plant-pathogen interaction
VIT_200s0231g00070	1633.99	2179.24	1088.74	0.499479	-1.0015	1.58681e-55	2.73279e-54	Down	25.3986	21.5888	23.7269	50.2977	48.4493	48.1361	LOC100258198	At3g25290; MJL12_25	PREDICTED: cytochrome b561 and DOMON domain-containing protein At3g25290-like [Vitis vinifera]	GO:0005886,GO:0009506,GO:0016021,GO:0046872,GO:0055114	plasma membrane|plasmodesma|integral component of membrane|metal ion binding|oxidation-reduction process
VIT_200s0233g00051	77.0313	116.588	37.475	0.321281	-1.63809	1.66916e-09	6.96937e-09	Down	1.39648	1.06354	1.76637	4.6127	3.82601	5.20763	LOC100250621	INP1 {ECO:0000303|PubMed:23136373}; At4g22600 {ECO:0000312|Araport:AT4G22600}; F7K2.180 {ECO:0000312|EMBL:CAA22165.1}	hypothetical protein VITISV_000736 [Vitis vinifera]	GO:0005737,GO:0006351,GO:0010584,GO:0043565	cytoplasm|transcription, DNA-templated|pollen exine formation|sequence-specific DNA binding
VIT_200s0233g00120	789.704	225.954	1353.45	5.98861	2.58222	2.26844e-171	1.28209e-169	Up	82.5806	88.3998	87.9998	16.1538	13.3046	15.394	LOC100852547	FMOGS-OX5; At1g12140; T28K15.12	unnamed protein product, partial [Vitis vinifera]	GO:0004499,GO:0019761,GO:0050660,GO:0050661,GO:0080107	N,N-dimethylaniline monooxygenase activity|glucosinolate biosynthetic process|flavin adenine dinucleotide binding|NADP binding|8-methylthiopropyl glucosinolate S-oxygenase activity
VIT_200s0233g00130	1588.35	468.219	2708.48	5.78622	2.53262	0	0	Up	108.148	113.159	108.715	18.082	20.4574	20.681	LOC100852547	At1g62600; T3P18.16	unnamed protein product, partial [Vitis vinifera]	GO:0004497,GO:0004499,GO:0005773,GO:0050660,GO:0050661,GO:0055114	monooxygenase activity|N,N-dimethylaniline monooxygenase activity|vacuole|flavin adenine dinucleotide binding|NADP binding|oxidation-reduction process
VIT_200s0238g00020	193.95	87.1168	300.784	3.45268	1.78772	8.72179e-27	7.85967e-26	Up	5.72618	6.01439	5.5899	1.72906	1.99334	1.48645	LOC100255018	GXM2; At4g09990; T5L19.120	PREDICTED: glucuronoxylan 4-O-methyltransferase 3 [Vitis vinifera]	GO:0000139,GO:0005794,GO:0016021,GO:0030775,GO:0045491,GO:0045492	Golgi membrane|Golgi apparatus|integral component of membrane|glucuronoxylan 4-O-methyltransferase activity|xylan metabolic process|xylan biosynthetic process
VIT_200s0246g00010	14.4216	22.0362	6.80691	0.30892	-1.6947	0.00701909	0.0147968	Down	0.114727	0.112339	0.0973447	0.31434	0.581948	0.194142	LOC109122063	NAD7	unnamed protein product, partial [Vitis vinifera]	GO:0005739,GO:0008137,GO:0048038,GO:0051287,GO:0070469	mitochondrion|NADH dehydrogenase (ubiquinone) activity|quinone binding|NAD binding|respiratory chain	vvi00190	Oxidative phosphorylation
VIT_200s0246g00080	11.6411	18.1519	5.13024	0.282005	-1.82621	0.00834961	0.0173229	Down	0.174322	0.0426733	0.107851	0.334336	0.537299	0.322643	LOC109122063	NAD7	unnamed protein product, partial [Vitis vinifera]	GO:0005739,GO:0008137,GO:0048038,GO:0051287,GO:0070469	mitochondrion|NADH dehydrogenase (ubiquinone) activity|quinone binding|NAD binding|respiratory chain	vvi00190	Oxidative phosphorylation
VIT_200s0246g00210	39.2548	68.2957	10.2139	0.149505	-2.74173	3.39492e-10	1.48423e-09	Down	0.505204	0.453462	0.291726	3.10869	3.8202	1.74543	LOC104878237	RPS10	unnamed protein product, partial [Vitis vinifera]	GO:0003735,GO:0005739,GO:0005840,GO:0006412	structural constituent of ribosome|mitochondrion|ribosome|translation	vvi00190,vvi00195	Oxidative phosphorylation|Photosynthesis
VIT_200s0246g00220	79.9646	147.016	12.9134	0.0879201	-3.50766	3.40865e-25	2.91414e-24	Down	0.181977	0.277182	0.300232	3.00543	3.74925	2.21547	LOC104878237	YMF19	unnamed protein product, partial [Vitis vinifera]	GO:0005524,GO:0006754,GO:0015992,GO:0016021,GO:0031966,GO:0045263	ATP binding|ATP biosynthetic process|proton transport|integral component of membrane|mitochondrial membrane|proton-transporting ATP synthase complex, coupling factor F(o)	vvi00190,vvi00195	Oxidative phosphorylation|Photosynthesis
VIT_200s0246g00230	32.4901	61.2188	3.76147	0.0612235	-4.02977	1.34017e-12	6.75869e-12	Down	0.0782085	0	0.135483	1.16248	1.44633	1.00361	LOC109122067	AtMg01280 {ECO:0000312|Araport:ATMG01280}; and OrderedLocusNames=At2g07695 {ECO:0000312|Araport:AT2G07695}	unnamed protein product, partial [Vitis vinifera]	GO:0016021,GO:0031966,GO:0042773	integral component of membrane|mitochondrial membrane|ATP synthesis coupled electron transport
VIT_200s0253g00140	96.0861	61.3306	130.842	2.13517	1.09435	2.07428e-05	6.15898e-05	Up	1.97782	2.89497	2.8863	0.840781	1.54852	1.38877	LOC100267788	SABP2	PREDICTED: salicylic acid-binding protein 2 [Vitis vinifera]	GO:0009862,GO:0016298,GO:0080031	systemic acquired resistance, salicylic acid mediated signaling pathway|lipase activity|methyl salicylate esterase activity
VIT_200s0253g00145	31.6923	18.1315	45.2531	2.49563	1.3194	0.000740203	0.00182347	Up	2.98726	3.23297	4.12437	1.50772	1.24057	1.55199		KPNB1 {ECO:0000303|PubMed:23582042}; At5g53480 {ECO:0000312|Araport:AT5G53480}; MNC6.1 {ECO:0000312|EMBL:BAB09724.1}	PREDICTED: importin subunit beta-1 [Fragaria vesca subsp. vesca]	GO:0000060,GO:0005634,GO:0005737,GO:0006606,GO:0006607,GO:0006610,GO:0008139,GO:0008536,GO:0008565,GO:0009507,GO:0031965,GO:0034399	protein import into nucleus, translocation|nucleus|cytoplasm|protein import into nucleus|NLS-bearing protein import into nucleus|ribosomal protein import into nucleus|nuclear localization sequence binding|Ran GTPase binding|protein transporter activity|chloroplast|nuclear membrane|nuclear periphery
VIT_200s0256g00030	254.521	382.232	126.809	0.331922	-1.59108	9.97604e-28	9.23222e-27	Down	1.06972	1.40338	1.35706	3.86425	4.07689	4.03922	LOC100245282		PREDICTED: uncharacterized protein LOC100245282 isoform X1 [Vitis vinifera]
VIT_200s0258g00090	1006	650.048	1361.95	2.09519	1.06708	2.08442e-49	3.19198e-48	Up	27.824	28.0393	28.7056	13.7199	14.9115	13.2585	LOC100853615	LRK10 {ECO:0000312|EMBL:AAC49629.1}	PREDICTED: probable receptor-like protein kinase At5g39020 [Vitis vinifera]	GO:0004674,GO:0005524,GO:0005886,GO:0016021	protein serine/threonine kinase activity|ATP binding|plasma membrane|integral component of membrane
VIT_200s0259g00100	785.234	1162.96	407.505	0.350471	-1.51263	4.93489e-40	6.27987e-39	Down	8.52152	9.60568	8.65922	23.1498	23.5871	32.6206	LOC100853846		PREDICTED: sulfated surface glycoprotein 185-like [Vitis vinifera]
VIT_200s0259g00180	18.5161	29.5066	7.52566	0.254483	-1.97436	0.000554287	0.0013878	Down	0.292852	0.0521373	0.237186	0.638258	0.787752	0.946076	LOC100854000	NFYB2; Synonyms=HAP3B; At5g47640; MNJ7.23	hypothetical protein VITISV_029202 [Vitis vinifera]	GO:0003700,GO:0003712,GO:0005634,GO:0006351,GO:0043565,GO:0046982,GO:0048574	DNA binding transcription factor activity|transcription cofactor activity|nucleus|transcription, DNA-templated|sequence-specific DNA binding|protein heterodimerization activity|long-day photoperiodism, flowering
VIT_200s0262g00010	32.5385	4.52659	60.5504	13.3611	3.73997	6.93142e-13	3.54853e-12	Up	0.535497	0.624755	0.845887	0.0655558	0.0561878	0.0337403	LOC100854625	CRK8; At4g23160; F21P8.50	PREDICTED: putative receptor-like protein kinase At4g00960 [Vitis vinifera]
VIT_200s0262g00090	48.5761	9.72706	87.4251	8.99507	3.16913	2.1555e-16	1.33403e-15	Up	1.69702	1.88735	1.7421	0.160729	0.309961	0.144767	LOC100241634	CRRSP38; At3g22060; MZN24.26	unnamed protein product, partial [Vitis vinifera]	GO:0005576,GO:0005618,GO:0005773,GO:0009737	extracellular region|cell wall|vacuole|response to abscisic acid
VIT_200s0262g00130	27.7207	16.2114	39.2301	2.41967	1.27481	0.00354512	0.007864	Up	0.817376	0.468134	0.47326	0.20705	0.228166	0.319693	LOC109122147	CRK29; At4g21410; F18E5.30, T6K22.140	unnamed protein product, partial [Vitis vinifera]
VIT_200s0262g00180	68.4304	32.0379	104.823	3.27061	1.70956	1.0128e-09	4.29464e-09	Up	2.04823	2.07171	2.74053	0.820204	0.643797	0.710978	LOC104878264	At4g03230; F4C21.16	PREDICTED: cysteine-rich receptor-like protein kinase 10 [Vitis vinifera]
VIT_200s0265g00050	1550.78	2072.43	1029.12	0.49665	-1.0097	2.80505e-64	5.48994e-63	Down	4.65089	5.04968	4.58975	9.67102	10.1682	10.0257	LOC100263390	CALS11; Synonyms=GSL1; At4g04970; T32N4.8	PREDICTED: callose synthase 11-like [Vitis vinifera]	GO:0000003,GO:0000148,GO:0003843,GO:0005886,GO:0006075,GO:0007623,GO:0008360,GO:0009555,GO:0016021,GO:0071555	reproduction|1,3-beta-D-glucan synthase complex|1,3-beta-D-glucan synthase activity|plasma membrane|(1->3)-beta-D-glucan biosynthetic process|circadian rhythm|regulation of cell shape|pollen development|integral component of membrane|cell wall organization
VIT_200s0265g00110	96.1587	50.8293	141.488	2.78351	1.47691	1.67663e-10	7.46253e-10	Up	2.61227	3.09525	3.32471	1.17885	1.21247	0.975105	LOC100251159	LECRK71; At4g04960; T32N4.9	unnamed protein product, partial [Vitis vinifera]
VIT_200s0269g00140	195.156	112.774	277.538	2.4617	1.29966	2.42173e-12	1.2018e-11	Up	5.87148	7.06184	8.705	2.69956	3.70207	2.72589	LOC100853278		PREDICTED: uncharacterized protein LOC100853278 isoform X2 [Vitis vinifera]
VIT_200s0269g00150	96.9367	44.6774	149.196	3.33819	1.73906	2.52616e-13	1.32499e-12	Up	2.66337	2.14222	2.07151	0.760138	0.59418	0.782456	LOC100853278		unnamed protein product, partial [Vitis vinifera]
VIT_200s0270g00120	1121.93	650.301	1593.56	2.45048	1.29307	1.09386e-82	2.83004e-81	Up	58.0376	59.6874	57.9393	24.8651	25.4247	24.0984	LOC100242727	KTI2 {ECO:0000305}; At1g17860 {ECO:0000312|Araport:AT1G17860}; F2H15.9 {ECO:0000312|EMBL:AAF97266.1}	PREDICTED: alpha-amylase/subtilisin inhibitor-like [Vitis vinifera]	GO:0004866,GO:0005618,GO:0048046	endopeptidase inhibitor activity|cell wall|apoplast
VIT_200s0271g00090	5.55596	9.41363	1.69829	0.180678	-2.46851	0.0217851	0.0414452	Down	0	0.0320574	0.129633	0.188372	0.41978	0.323172	LOC100853750		PREDICTED: uncharacterized protein LOC100853750 [Vitis vinifera]
VIT_200s0274g00050	31.7962	47.2509	16.3415	0.345733	-1.53227	0.000149082	0.000402716	Down	0.376339	0.345473	0.395822	1.26313	0.811971	1.277	LOC100853952		PREDICTED: uncharacterized protein LOC100853750 [Vitis vinifera]
VIT_200s0274g00070	39.3888	15.8481	62.9296	3.96853	1.9886	1.67883e-07	6.05392e-07	Up	0.580715	0.661672	0.68982	0.202503	0.208278	0.0938017	LOC100264251	BHLH112; Synonyms=EN64; At1g61660; T13M11.1	PREDICTED: transcription factor bHLH112 isoform X1 [Vitis vinifera]	GO:0000978,GO:0001228,GO:0003700,GO:0005634,GO:0006366,GO:0042631,GO:0043565,GO:0045893,GO:0046983,GO:0071215,GO:0071472,GO:2000214,GO:2000377	RNA polymerase II proximal promoter sequence-specific DNA binding|transcriptional activator activity, RNA polymerase II transcription regulatory region sequence-specific DNA binding|DNA binding transcription factor activity|nucleus|transcription from RNA polymerase II promoter|cellular response to water deprivation|sequence-specific DNA binding|positive regulation of transcription, DNA-templated|…
VIT_200s0275g00030	13.3118	19.4473	7.17623	0.368412	-1.44061	0.0216517	0.0412295	Down	0.176063	0.06269	0.0950645	0.276279	0.252585	0.410787		TIC214 {ECO:0000250|UniProtKB:P56785}; Synonyms=ycf1	unnamed protein product, partial [Vitis vinifera]	GO:0009706,GO:0015031,GO:0016021	chloroplast inner membrane|protein transport|integral component of membrane
VIT_200s0283g00030	29941.9	17504.6	42379.3	2.42103	1.27562	0	0	Up	443.68	440.69	428.223	186.899	187.375	188.349	LOC100259611		PREDICTED: calnexin homolog [Vitis vinifera]	GO:0005509,GO:0005789,GO:0006457,GO:0016021,GO:0030246,GO:0051082	calcium ion binding|endoplasmic reticulum membrane|protein folding|integral component of membrane|carbohydrate binding|unfolded protein binding	vvi04141,vvi04145	Protein processing in endoplasmic reticulum|Phagosome
VIT_200s0286g00010	8.11332	2.92731	13.2993	4.55127	2.18627	0.0101387	0.0206826	Up	1.44834	0.850914	1.43372	0.0925936	0.190469	0.571873	LOC100256534	SD18; Synonyms=ARK3; At4g21380; T6K22.110	hypothetical protein VITISV_005348 [Vitis vinifera]
VIT_200s0286g00100	14.7952	1.94304	27.6474	14.2204	3.82989	1.11665e-06	3.75543e-06	Up	1.08594	0.517296	0.755386	0.0562904	0.0868436	0.0289716	LOC109122105	SD11; At4g27300; M4I22.110	PREDICTED: LOW QUALITY PROTEIN: G-type lectin S-receptor-like serine/threonine-protein kinase At4g27290 [Vitis vinifera]
VIT_200s0286g00130	15.7981	8.11737	23.4789	2.89571	1.53392	0.00713234	0.0150202	Up	0.200132	0.203804	0.14264	0.0383837	0.0631653	0.0948255	LOC109122104	At1g11410; T23J18.8	hypothetical protein VITISV_038128 [Vitis vinifera]
VIT_200s0294g00020	33.8333	17.7856	49.8811	2.80155	1.48622	0.00126618	0.00301626	Up	1.29385	0.416002	1.08963	0.425931	0.419031	0.190624	LOC100252944	LRK10L-2.1 {ECO:0000303|PubMed:12805585}; At5g38260 {ECO:0000312|Araport:AT5G38260}; MXA21.5 {ECO:0000312|EMBL:BAB11292.1}	PREDICTED: probable receptor-like protein kinase At1g67000 [Vitis vinifera]
VIT_200s0299g00100	376.486	535.319	217.652	0.406682	-1.29803	2.71418e-25	2.3292e-24	Down	2.98806	3.48583	2.57577	7.7874	7.26213	8.04427	LOC100246436	HAT4; Synonyms=ATHB-2; At4g16780; dl4415w, FCAALL.101	PREDICTED: homeobox-leucine zipper protein HAT4 [Vitis vinifera]	GO:0003700,GO:0005634,GO:0006351,GO:0008283,GO:0009585,GO:0009641,GO:0009733,GO:0009735,GO:0009826,GO:0010016,GO:0010017,GO:0010218,GO:0042803,GO:0043565,GO:0045892,GO:0048364	DNA binding transcription factor activity|nucleus|transcription, DNA-templated|cell proliferation|red, far-red light phototransduction|shade avoidance|response to auxin|response to cytokinin|unidimensional cell growth|shoot system morphogenesis|red or far-red light signaling pathway|response to far red light|protein homodimerization activity|sequence-specific DNA binding|negative regulation of tr…
VIT_200s0301g00080	40.2433	56.9406	23.5459	0.412978	-1.27586	0.000462729	0.00117046	Down	1.87425	0.974967	1.15958	3.93167	3.17727	2.9486			hypothetical protein MANES_16G038800 [Manihot esculenta]
VIT_200s0301g00090	6262.05	3600.44	8923.67	2.47849	1.30946	0	0	Up	60.8764	59.2472	60.7584	24.8272	25.2259	25.6869	LOC100253444	NDA2; At2g29990; F23F1	PREDICTED: internal alternative NAD(P)H-ubiquinone oxidoreductase A1, mitochondrial [Vitis vinifera]	GO:0003959,GO:0005739,GO:0005759,GO:0005777,GO:0031304,GO:0055114	NADPH dehydrogenase activity|mitochondrion|mitochondrial matrix|peroxisome|intrinsic component of mitochondrial inner membrane|oxidation-reduction process
VIT_200s0302g00010	124.098	197.499	50.6961	0.256641	-1.96218	2.34468e-16	1.44795e-15	Down	0.871374	0.924335	0.880545	4.75255	3.31244	2.74172	LOC100854227	Ist1	PREDICTED: IST1-like protein [Vitis vinifera]	GO:0000785,GO:0000910,GO:0005635,GO:0005793,GO:0005813,GO:0005829,GO:0008104,GO:0009838,GO:0015031,GO:0019076,GO:0019904,GO:0030496,GO:0031410,GO:0032403,GO:0042802,GO:0045184,GO:0045296,GO:0045862,GO:0046745,GO:0048672,GO:0051301,GO:0070062,GO:0090541,GO:0090543	chromatin|cytokinesis|nuclear envelope|endoplasmic reticulum-Golgi intermediate compartment|centrosome|cytosol|protein localization|abscission|protein transport|viral release from host cell|protein domain specific binding|midbody|cytoplasmic vesicle|protein complex binding|identical protein binding|establishment of protein localization|cadherin binding|positive regulation of proteolysis|viral cap…	vvi04144	Endocytosis
VIT_200s0304g00010	766.172	1050.79	481.553	0.458181	-1.12601	7.7313e-36	8.90356e-35	Down	9.24729	7.80075	9.3217	19.4152	18.9473	21.361	LOC104878320		PREDICTED: putative protein TPRXL [Vitis vinifera]
VIT_200s0304g00030	6903.01	4454.05	9351.97	2.09961	1.07012	6.24723e-226	5.11145e-224	Up	101.727	100.406	100.965	50.1177	48.1391	51.5451	LOC104878319	VQ22 {ECO:0000303|PubMed:22535423}; At3g22160 {ECO:0000312|Araport:AT3G22160}; MKA23.7 {ECO:0000312|EMBL:BAB03064.1}	PREDICTED: cell wall protein RBR3 [Vitis vinifera]	GO:0005634	nucleus
VIT_200s0304g00040	9.86158	0.645706	19.0775	29.4592	4.88065	4.12837e-05	0.000118693	Up	0.491116	0.379651	0.562918	0.0247874	0.0254943	0	LOC100244487	SDH2-3; At5g65165; MQN23.10	PREDICTED: succinate dehydrogenase [ubiquinone] iron-sulfur subunit 3, mitochondrial [Vitis vinifera]	GO:0000104,GO:0005739,GO:0005743,GO:0006099,GO:0006121,GO:0008177,GO:0009055,GO:0009060,GO:0022904,GO:0045273,GO:0045281,GO:0046872,GO:0051537,GO:0051538,GO:0051539	succinate dehydrogenase activity|mitochondrion|mitochondrial inner membrane|tricarboxylic acid cycle|mitochondrial electron transport, succinate to ubiquinone|succinate dehydrogenase (ubiquinone) activity|electron transfer activity|aerobic respiration|respiratory electron transport chain|respiratory chain complex II|succinate dehydrogenase complex|metal ion binding|2 iron, 2 sulfur cluster bindin…	vvi00020,vvi00190	Citrate cycle (TCA cycle)|Oxidative phosphorylation
VIT_200s0304g00060	75.3688	36.2911	114.446	3.15364	1.65702	3.29625e-10	1.44332e-09	Up	1.43076	1.15733	1.55179	0.417579	0.441759	0.503526	LOC100854530	TTL1; At1g53300; F12M16.20	PREDICTED: TPR repeat-containing thioredoxin TTL1 [Vitis vinifera]	GO:0005623,GO:0006970,GO:0009651,GO:0009737,GO:0009738,GO:0009789,GO:0045454	cell|response to osmotic stress|response to salt stress|response to abscisic acid|abscisic acid-activated signaling pathway|positive regulation of abscisic acid-activated signaling pathway|cell redox homeostasis
VIT_200s0304g00070	31.1242	53.0788	9.16969	0.172937	-2.53168	3.40546e-08	1.2926e-07	Down	0.13569	0.26573	0.322367	1.58748	1.71305	1.04475	LOC100854560	PLAT2 {ECO:0000303|PubMed:25396746}; At2g22170 {ECO:0000312|Araport:AT2G22170}	PREDICTED: uncharacterized protein LOC100854560 [Vitis vinifera]	GO:0005783,GO:0009507,GO:0009579,GO:0016020	endoplasmic reticulum|chloroplast|thylakoid|membrane
VIT_200s0313g00010	263.205	386.593	139.817	0.361705	-1.46711	7.56904e-26	6.61569e-25	Down	0.992312	1.1038	1.1316	3.21256	3.15541	2.89156	LOC100259775	At4g38062; F20D10.190	PREDICTED: uncharacterized protein At4g38062-like, partial [Vitis vinifera]
VIT_200s0316g00026	11.2966	3.22405	19.3692	5.99407	2.58354	0.000649991	0.0016121	Up	0.198099	0.265439	0.123852	0.0599902	0.0102835	0.0308758	LOC104878326		PREDICTED: LRR receptor-like serine/threonine-protein kinase FLS2 [Vitis vinifera]
VIT_200s0316g00035	47.8681	71.2544	24.4818	0.343716	-1.54071	4.28047e-06	1.35948e-05	Down	0.245916	0.316837	0.358743	0.90606	1.13615	0.741019	LOC104878325		PREDICTED: LRR receptor-like serine/threonine-protein kinase FLS2 [Vitis vinifera]
VIT_200s0316g00040	14.3133	5.20191	23.4247	4.51371	2.17431	0.000815447	0.00199764	Up	0.160692	0.273286	0.142325	0.0162208	0.0500501	0.0667881	LOC100260021	SRF7; At3g14350; MLN21.15	PREDICTED: leucine-rich repeat receptor protein kinase EXS-like [Vitis vinifera]
VIT_200s0316g00045	15.7707	8.72197	22.8194	2.61293	1.38567	0.0134968	0.0268443	Up	0.225549	0.186876	0.16316	0.108146	0.0684497	0.0513793	LOC100853744	PXC2 {ECO:0000303|PubMed:23815750}; At5g01890 {ECO:0000312|Araport:AT5G01890}	PREDICTED: probable leucine-rich repeat receptor-like protein kinase At1g35710 [Vitis vinifera]
VIT_200s0317g00110	2412.63	1209.9	3615.36	2.98797	1.57916	1.47157e-228	1.21279e-226	Up	46.0721	44.7717	44.8275	15.8533	15.2362	16.0257	LOC100260284	CSE; At1g52760; F14G24.3	PREDICTED: caffeoylshikimate esterase isoform X1 [Vitis vinifera]	GO:0003846,GO:0004622,GO:0005783,GO:0005794,GO:0005886,GO:0006629,GO:0006979,GO:0009506,GO:0009809,GO:0010043,GO:0016787,GO:0042542,GO:0046686,GO:0090430	2-acylglycerol O-acyltransferase activity|lysophospholipase activity|endoplasmic reticulum|Golgi apparatus|plasma membrane|lipid metabolic process|response to oxidative stress|plasmodesma|lignin biosynthetic process|response to zinc ion|hydrolase activity|response to hydrogen peroxide|response to cadmium ion|caffeoyl-CoA: alcohol caffeoyl transferase activity	vvi00561	Glycerolipid metabolism
VIT_200s0323g00070	185.47	252.771	118.168	0.467529	-1.09687	9.71223e-08	3.57683e-07	Down	3.9372	3.36613	2.79219	5.0999	8.607	8.73005	LOC100243664		PREDICTED: 21 kDa protein [Vitis vinifera]	GO:0004857	enzyme inhibitor activity
VIT_200s0324g00050	1458.8	531.664	2385.95	4.48842	2.16621	3.31353e-231	2.7814e-229	Up	28.1905	28.317	26.3686	5.9909	6.40917	6.76815	LOC100267678		PREDICTED: 7-deoxyloganetin glucosyltransferase [Vitis vinifera]	GO:0006952,GO:0008152,GO:0050057	defense response|metabolic process|linamarin synthase activity
VIT_200s0324g00060	2.36134	0	4.72269	26.4559	4.72552	0.0103441	0.0210674	Up	0.01483	0.159734	0.0293605	0	0	0	LOC100252263		PREDICTED: 7-deoxyloganetin glucosyltransferase [Vitis vinifera]	GO:0006952,GO:0008152,GO:0050057	defense response|metabolic process|linamarin synthase activity
VIT_200s0324g00070	116.596	182.102	51.0903	0.280471	-1.83408	7.03441e-18	4.63588e-17	Down	0.629336	0.515395	0.555019	1.92025	2.22331	2.14606	LOC100262518		PREDICTED: 7-deoxyloganetin glucosyltransferase [Vitis vinifera]	GO:0006952,GO:0008152,GO:0050057	defense response|metabolic process|linamarin synthase activity
VIT_200s0332g00010	41.8076	73.7367	9.87841	0.133858	-2.90123	1.36242e-12	6.86785e-12	Down	0.175957	0.140968	0.142511	1.45727	1.19906	0.900031	LOC109122759		hypothetical protein VITISV_042144 [Vitis vinifera]
VIT_200s0332g00045	11.3858	20.7466	2.02495	0.0981612	-3.3487	8.85435e-05	0.000245384	Down	0.0265963	0.130213	0	0.459087	0.760734	0.446312		ND6; Synonyms=NAD6	hypothetical protein VITISV_042142 [Vitis vinifera]	GO:0008137,GO:0016021,GO:0031966,GO:0070469	NADH dehydrogenase (ubiquinone) activity|integral component of membrane|mitochondrial membrane|respiratory chain
VIT_200s0332g00130	7.17949	12.9852	1.37378	0.105196	-3.24885	0.00188557	0.00437246	Down	0.0383447	0	0.0126525	0.098056	0.252131	0.151402	LOC104878236		CcmFN [Vitis vinifera]	GO:0005739,GO:0015232,GO:0016020,GO:0017004,GO:0020037	mitochondrion|heme transporter activity|membrane|cytochrome complex assembly|heme binding
VIT_200s0332g00140	10.89	19.7422	2.03769	0.103351	-3.27437	6.69709e-05	0.000188059	Down	0.0466717	0.06855	0.0231002	0.514697	0.460327	0.414633	LOC109122063	NAD7	unnamed protein product, partial [Vitis vinifera]	GO:0005739,GO:0008137,GO:0048038,GO:0051287,GO:0070469	mitochondrion|NADH dehydrogenase (ubiquinone) activity|quinone binding|NAD binding|respiratory chain	vvi00190	Oxidative phosphorylation
VIT_200s0332g00160	33.8189	55.0267	12.6111	0.228989	-2.12665	8.12621e-07	2.76701e-06	Down	0.153305	0.100076	0.214989	0.75957	0.882036	0.479211	LOC109122063	NAD7	unnamed protein product, partial [Vitis vinifera]	GO:0005739,GO:0008137,GO:0048038,GO:0051287,GO:0070469	mitochondrion|NADH dehydrogenase (ubiquinone) activity|quinone binding|NAD binding|respiratory chain	vvi00190	Oxidative phosphorylation
VIT_200s0335g00010	1059.91	1423.06	696.765	0.489672	-1.03011	1.19227e-43	1.63272e-42	Down	28.0979	30.1061	25.6431	59.3658	57.0998	61.2313	LOC104878338	N	PREDICTED: TMV resistance protein N-like, partial [Vitis vinifera]	GO:0005524,GO:0005737,GO:0007165,GO:0009626,GO:0043531	ATP binding|cytoplasm|signal transduction|plant-type hypersensitive response|ADP binding
VIT_200s0335g00050	7.46553	1.29734	13.6337	10.5163	3.39455	0.000747877	0.00184118	Up	0.70028	0.495228	0.346604	0.0373078	0.0767436	0.0384032	LOC109122126	At1g11300; T28P6.6	PREDICTED: cysteine-rich receptor-like protein kinase 10 [Vitis vinifera]
VIT_200s0338g00030	484.471	299.227	669.715	2.23833	1.16242	9.5691e-29	9.10853e-28	Up	8.69071	10.0899	10.0539	4.51487	4.40998	4.44282	LOC100265995	CG18812	PREDICTED: ganglioside-induced differentiation-associated protein 2 [Vitis vinifera]
VIT_200s0341g00040	581.195	329.025	833.364	2.53346	1.34111	1.27326e-38	1.56492e-37	Up	5.78057	5.37185	5.44422	1.92441	2.33056	2.54881	LOC100263062	At5g03795; MED24	unnamed protein product, partial [Vitis vinifera]	GO:0000139,GO:0006486,GO:0016021,GO:0016757,GO:0071555	Golgi membrane|protein glycosylation|integral component of membrane|transferase activity, transferring glycosyl groups|cell wall organization
VIT_200s0346g00110	13.2215	1.30398	25.139	19.3813	4.2766	3.5347e-06	1.1315e-05	Up	0.406018	0.596347	0.347111	0	0	0.0728703	LOC100252642	CAD	PREDICTED: probable mannitol dehydrogenase [Vitis vinifera]	GO:0008270,GO:0046029	zinc ion binding|mannitol dehydrogenase activity	vvi00940	Phenylpropanoid biosynthesis
VIT_200s0347g00096	42.6147	23.5964	61.6331	2.60971	1.38389	0.000144571	0.00039109	Up	1.45031	1.26233	0.897293	0.637447	0.31788	0.47721	LOC104878348	At1g11300; T28P6.6	PREDICTED: G-type lectin S-receptor-like serine/threonine-protein kinase At1g11330 [Vitis vinifera]
VIT_200s0347g00102	13.9354	6.78449	21.0864	3.10489	1.63454	0.00655646	0.0138939	Up	1.00676	1.21775	1.40695	0.567908	0.350462	0.292291	LOC109122129	At1g11300; T28P6.6	unnamed protein product, partial [Vitis vinifera]
VIT_200s0349g00050	2.20797	0	4.41593	24.7149	4.62731	0.00924011	0.0189742	Up	0.195235	0.286755	0.144947	0	0	0	LOC100260902	FD {ECO:0000303|PubMed:16099980}; Synonyms=BZIP14 {ECO:0000303|PubMed:11906833}; At4g35900 {ECO:0000312|Araport:AT4G35900}; F4B14.170 {ECO:0000312|EMBL:CAA21476.1}, T19K4.30 {ECO:0000312|EMBL:CAA18484.1}	unnamed protein product, partial [Vitis vinifera]	GO:0003677,GO:0003700,GO:0005634,GO:0006355,GO:0009648,GO:0009909,GO:0009911,GO:0043621,GO:0045893,GO:2000028	DNA binding|DNA binding transcription factor activity|nucleus|regulation of transcription, DNA-templated|photoperiodism|regulation of flower development|positive regulation of flower development|protein self-association|positive regulation of transcription, DNA-templated|regulation of photoperiodism, flowering
VIT_200s0353g00060	2699.5	1238.46	4160.55	3.35898	1.74802	1.55272e-287	1.78633e-285	Up	30.3076	29.611	30.2154	9.68079	8.9869	9.17076	LOC100256534	SD18; Synonyms=ARK3; At4g21380; T6K22.110	PREDICTED: receptor-like serine/threonine-protein kinase SD1-8 [Vitis vinifera]
VIT_200s0357g00080	100.504	16.5056	184.503	11.1754	3.48226	1.42639e-31	1.46081e-30	Up	2.19171	3.14394	2.15576	0.254354	0.289145	0.151581	LOC104878352	exgA; Synonyms=exg1; AO090003000990	PREDICTED: glucan 1,3-beta-glucosidase A-like [Vitis vinifera]	GO:0000272,GO:0000935,GO:0004338,GO:0005576,GO:0046557,GO:0046872,GO:0070879,GO:1904541,GO:1990819	polysaccharide catabolic process|division septum|glucan exo-1,3-beta-glucosidase activity|extracellular region|glucan endo-1,6-beta-glucosidase activity|metal ion binding|fungal-type cell wall beta-glucan metabolic process|fungal-type cell wall disassembly involved in conjugation with cellular fusion|actin fusion focus
VIT_200s0357g00100	12256	16352.4	8159.63	0.499001	-1.00289	4.42798e-165	2.41821e-163	Down	122.097	122.153	121.674	234.04	262.527	264.645	LOC100244652	MGS1	PREDICTED: pollen-specific protein C13 [Vitis vinifera]	GO:0005615	extracellular space
VIT_200s0361g00040	4453.49	6372.99	2533.98	0.39761	-1.33058	5.56893e-277	5.95351e-275	Down	18.0108	18.1457	17.8797	47.4548	46.0669	47.5017	ANR	ANR {ECO:0000250|UniProtKB:Q5FB34}; VIT_00s0361g00040 {ECO:0000312|EMBL:CBI38335.3}	unnamed protein product, partial [Vitis vinifera]	GO:0009813,GO:0016491,GO:0050662	flavonoid biosynthetic process|oxidoreductase activity|coenzyme binding
VIT_200s0366g00020	5.81263	0.65163	10.9736	16.8949	4.07851	0.00302295	0.00677801	Up	0.178638	0.0159017	0.0643032	0	0.00800874	0.00801529	LOC100243142	CRK8; At4g23160; F21P8.50	PREDICTED: cysteine-rich receptor-like protein kinase 10 [Vitis vinifera]
VIT_200s0371g00050	97.9847	34.4414	161.528	4.6963	2.23152	1.51688e-14	8.51797e-14	Up	1.46179	1.72497	1.21513	0.15276	0.341959	0.480985	LOC100854583	CAD	unnamed protein product [Coffea canephora]	GO:0008270,GO:0046029	zinc ion binding|mannitol dehydrogenase activity	vvi00940	Phenylpropanoid biosynthesis
VIT_200s0373g00020	168.933	80.9676	256.897	3.17293	1.66581	1.6379e-20	1.18788e-19	Up	4.9239	5.22317	5.98583	1.73962	1.98094	1.5562	LOC100242284	HSL2; At5g65710; F6H11.160, MPA24.6	PREDICTED: LRR receptor-like serine/threonine-protein kinase HSL2 [Vitis vinifera]	GO:0004674,GO:0005524,GO:0005886,GO:0010102,GO:0010468,GO:0016021	protein serine/threonine kinase activity|ATP binding|plasma membrane|lateral root morphogenesis|regulation of gene expression|integral component of membrane
VIT_200s0373g00050	3.72131	0.320071	7.12255	20.4725	4.35561	0.00504153	0.0109122	Up	0.0872325	0.213541	0.151115	0.0209131	0	0	LOC100267933	BHLH19; Synonyms=EN26; At2g22760; T30L20.2	unnamed protein product, partial [Vitis vinifera]	GO:0003700,GO:0005634,GO:0006351,GO:0006355,GO:0043565,GO:0046983	DNA binding transcription factor activity|nucleus|transcription, DNA-templated|regulation of transcription, DNA-templated|sequence-specific DNA binding|protein dimerization activity
VIT_200s0374g00020	214.001	60.7599	367.241	6.03748	2.59395	7.1105e-45	9.95997e-44	Up	4.75564	4.64408	4.28888	1.05714	0.619504	0.670624	LOC100264960	RKS1; At1g11340; T23J18.1, T28P6.1	PREDICTED: G-type lectin S-receptor-like serine/threonine-protein kinase RKS1 [Vitis vinifera]
VIT_200s0384g00020	5.26952	0	10.539	58.9766	5.88207	5.33968e-05	0.0001515	Up	0.360738	0.485688	0.535643	0	0	0	LOC100852481	BHLH18; Synonyms=EN28; At2g22750; T30L20.1	unnamed protein product, partial [Vitis vinifera]	GO:0003677,GO:0003700,GO:0005634,GO:0006351,GO:0006355,GO:0046983	DNA binding|DNA binding transcription factor activity|nucleus|transcription, DNA-templated|regulation of transcription, DNA-templated|protein dimerization activity
VIT_200s0388g00040	2.25791	4.51582	0	0.0415632	-4.58855	0.0103254	0.0210333	Down	0	0	0	0.39166	0.100708	0.20158	LOC104878374	RUP1; Synonyms=EFO1; At5g52250; F17P19.15	PREDICTED: WD repeat-containing protein RUP2-like [Vitis vinifera]	GO:0005634,GO:0005829,GO:0009908,GO:0010114,GO:0010218,GO:0010224,GO:0043496,GO:0080008	nucleus|cytosol|flower development|response to red light|response to far red light|response to UV-B|regulation of protein homodimerization activity|Cul4-RING E3 ubiquitin ligase complex
VIT_200s0388g00050	876.841	426.39	1327.29	3.11217	1.63792	1.81011e-78	4.44949e-77	Up	28.7649	25.2832	30.1151	9.85008	9.29213	8.91224	LOC100267841	LRK10 {ECO:0000312|EMBL:AAC49629.1}	hypothetical protein VITISV_023172 [Vitis vinifera]	GO:0004674,GO:0005524,GO:0005886,GO:0016021	protein serine/threonine kinase activity|ATP binding|plasma membrane|integral component of membrane
VIT_200s0388g00060	126.309	79.7339	172.883	2.1689	1.11696	1.16609e-08	4.58347e-08	Up	5.86011	5.87472	5.80093	2.44185	2.71792	3.23662	LOC100241718	ATL22; At2g25410; F13B15.7	PREDICTED: probable receptor-like protein kinase At5g39020 [Vitis vinifera]	GO:0016021,GO:0043161,GO:0046872,GO:0061630	integral component of membrane|proteasome-mediated ubiquitin-dependent protein catabolic process|metal ion binding|ubiquitin protein ligase activity
VIT_200s0391g00070	24439.7	11899.5	36980	3.10771	1.63585	0	0	Up	442.722	443.379	446.161	146.717	149.582	148.591	LOC100258475	SHKB; Synonyms=ARO2	3-deoxy-D-arabino-heptulosonate-7-phosphate synthase [Vitis vinifera]	GO:0003849,GO:0009073,GO:0009423,GO:0009507	3-deoxy-7-phosphoheptulonate synthase activity|aromatic amino acid family biosynthetic process|chorismate biosynthetic process|chloroplast	vvi00400	Phenylalanine, tyrosine and tryptophan biosynthesis
VIT_200s0394g00010	209.776	60.2657	359.286	5.96227	2.57586	3.65336e-38	4.43967e-37	Up	9.78012	8.28443	8.96421	1.41426	2.24568	1.04714	LOC109122139		hypothetical protein VITISV_016799 [Vitis vinifera]
VIT_200s0396g00010	8.14527	14.5967	1.69386	0.116421	-3.10258	0.00114089	0.0027339	Down	0	0.0323957	0.0491255	0.174497	0.358946	0.195949	LOC100254438	psbC {ECO:0000255|HAMAP-Rule:MF_01496}	photosystem II CP43 chlorophyll apoprotein (chloroplast) [Gossypium longicalyx]	GO:0009523,GO:0009535,GO:0009772,GO:0016021,GO:0016168,GO:0018298,GO:0045156,GO:0046872	photosystem II|chloroplast thylakoid membrane|photosynthetic electron transport in photosystem II|integral component of membrane|chlorophyll binding|protein-chromophore linkage|electron transporter, transferring electrons within the cyclic electron transport pathway of photosynthesis activity|metal ion binding	vvi00190	Oxidative phosphorylation
VIT_200s0396g00030	10.7218	19.427	2.01665	0.104621	-3.25676	0.00025392	0.00066553	Down	0	0.209596	0	0.718437	0.8093	0.563452	LOC100853704		PREDICTED: LOW QUALITY PROTEIN: uncharacterized protein LOC107881344 [Prunus mume]
VIT_200s0396g00050	38.2172	69.2875	7.14688	0.103142	-3.27729	2.26141e-11	1.06069e-10	Down	0.0814659	0.0797698	0.050402	0.722634	1.03451	0.371925	LOC104878382	RPS4; AtMg00290 {ECO:0000312|Araport:ATMG00290}; and OrderedLocusNames=At2g07734 {ECO:0000312|Araport:AT2G07734}	PREDICTED: ribosomal protein S4, mitochondrial [Vitis vinifera]	GO:0003735,GO:0005739,GO:0005840,GO:0019843,GO:0045903	structural constituent of ribosome|mitochondrion|ribosome|rRNA binding|positive regulation of translational fidelity	vvi03010	Ribosome
VIT_200s0397g00010	317.906	91.9375	543.874	5.91397	2.56413	2.09539e-76	4.98844e-75	Up	4.83481	4.75165	4.54713	0.882714	0.855001	0.741019	LOC100853774		PREDICTED: leucine-rich repeat receptor protein kinase EXS-like, partial [Vitis vinifera]
VIT_200s0398g00040	37.7012	23.9992	51.4033	2.14284	1.09952	0.00243751	0.00554544	Up	1.2878	1.20952	1.43089	0.478857	0.855418	0.570745	LOC104877385	CRK15; At4g23230; F21P8.120	PREDICTED: cysteine-rich receptor-like protein kinase 10 [Vitis vinifera]	GO:0004674,GO:0005524,GO:0005886,GO:0006468,GO:0016021	protein serine/threonine kinase activity|ATP binding|plasma membrane|protein phosphorylation|integral component of membrane
VIT_200s0400g00020	313.75	103.44	524.061	5.06977	2.34192	1.55537e-55	2.68068e-54	Up	5.0453	6.01698	5.36786	0.899417	1.10583	1.36213	LOC100246274		PREDICTED: LRR receptor-like serine/threonine-protein kinase FLS2 [Vitis vinifera]
VIT_200s0404g00050	3050.83	1850.29	4251.36	2.29775	1.20022	3.68111e-158	1.9135e-156	Up	67.0844	65.6255	63.6242	28.5714	29.4958	30.6174	LOC100244739		hypothetical protein VITISV_003953 [Vitis vinifera]
VIT_200s0407g00010	146.821	77.3693	216.272	2.79425	1.48246	1.80647e-15	1.06453e-14	Up	2.03616	1.68636	1.91793	0.748354	0.690072	0.655219	LOC100252637	PUMP5; Synonyms=DIC1, UCP5; At2g22500; F14M13.10	unnamed protein product, partial [Vitis vinifera]	GO:0005310,GO:0005743,GO:0006839,GO:0008272,GO:0015116,GO:0015117,GO:0015131,GO:0015140,GO:0015141,GO:0015297,GO:0015709,GO:0015729,GO:0015992,GO:0016021,GO:0017077,GO:0035435,GO:0071422,GO:0071423	dicarboxylic acid transmembrane transporter activity|mitochondrial inner membrane|mitochondrial transport|sulfate transport|sulfate transmembrane transporter activity|thiosulfate transmembrane transporter activity|oxaloacetate transmembrane transporter activity|malate transmembrane transporter activity|succinate transmembrane transporter activity|antiporter activity|thiosulfate transport|oxaloace…
VIT_200s0409g00040	637.991	197.413	1078.57	5.46213	2.44946	7.62515e-98	2.35445e-96	Up	18.9827	21.7614	20.136	4.28102	4.34568	2.93142	LOC104877385	At4g03230; F4C21.16	PREDICTED: cysteine-rich receptor-like protein kinase 10 [Vitis vinifera]
VIT_200s0409g00050	126.756	16.1814	237.33	14.6568	3.8735	8.40351e-48	1.25301e-46	Up	4.33625	3.81622	3.96227	0.319869	0.277045	0.259942	LOC100257969	CRK29; At4g21410; F18E5.30, T6K22.140	PREDICTED: cysteine-rich receptor-like protein kinase 7 [Ziziphus jujuba]
VIT_200s0414g00010	39.0393	25.6166	52.462	2.04839	1.03449	0.0039928	0.0087806	Up	0.530828	0.413896	0.55466	0.197961	0.339345	0.22318	LOC100250126	CSLE6; Os09g0478300, Os09g0478200, LOC_Os09g30130; P0556A05.32	unnamed protein product, partial [Vitis vinifera]	GO:0000139,GO:0005794,GO:0005886,GO:0009833,GO:0016021,GO:0016759,GO:0016760,GO:0030244,GO:0071555	Golgi membrane|Golgi apparatus|plasma membrane|plant-type primary cell wall biogenesis|integral component of membrane|cellulose synthase activity|cellulose synthase (UDP-forming) activity|cellulose biosynthetic process|cell wall organization
VIT_200s0420g00030	442.998	249.146	636.849	2.55657	1.35421	6.74501e-29	6.43387e-28	Up	9.43189	10.1794	7.85393	3.49846	3.5251	4.12818	LOC109122150	At1g11330; T28P6.2	unnamed protein product, partial [Vitis vinifera]
VIT_200s0420g00040	16.665	6.45186	26.8782	4.15858	2.05609	0.00081625	0.00199908	Up	1.84244	1.93294	1.36787	0.694109	0.519203	0.0649535	LOC100253499	At1g11303; T28P6.5	unnamed protein product, partial [Vitis vinifera]	GO:0004674,GO:0005516,GO:0005524,GO:0005886,GO:0006468,GO:0016021,GO:0030246,GO:0048544	protein serine/threonine kinase activity|calmodulin binding|ATP binding|plasma membrane|protein phosphorylation|integral component of membrane|carbohydrate binding|recognition of pollen
VIT_200s0421g00040	53.8192	18.7486	88.8897	4.73562	2.24355	9.59647e-12	4.59722e-11	Up	1.26339	1.05667	1.08127	0.328124	0.181721	0.233833	LOC100253228	TMK2 {ECO:0000303|PubMed:23613767}; Synonyms=BLK3 {ECO:0000303|PubMed:23921992}; At1g24650 {ECO:0000312|Araport:AT1G24650}; F21J9.31 {ECO:0000312|EMBL:AAF97970.1}, F5A9.23 {ECO:0000312|EMBL:AAG03120.1}	PREDICTED: LRR receptor-like serine/threonine-protein kinase GSO1 [Vitis vinifera]	GO:0004675,GO:0005524,GO:0005886,GO:0006468,GO:0007166,GO:0016021	transmembrane receptor protein serine/threonine kinase activity|ATP binding|plasma membrane|protein phosphorylation|cell surface receptor signaling pathway|integral component of membrane
VIT_200s0426g00005	131.253	86.7761	175.729	2.02455	1.0176	1.55247e-07	5.61257e-07	Up	8.09323	6.83016	7.92297	4.0735	3.39584	4.23724	LOC100263667	ATJ20; Synonyms=C20, J20; At4g13830; F18A5.220	PREDICTED: chaperone protein dnaJ 20, chloroplastic-like [Vitis vinifera]	GO:0005634,GO:0009507,GO:0010322,GO:0061077,GO:1902395	nucleus|chloroplast|regulation of isopentenyl diphosphate biosynthetic process, methylerythritol 4-phosphate pathway|chaperone-mediated protein folding|regulation of 1-deoxy-D-xylulose-5-phosphate synthase activity
VIT_200s0426g00010	4.04638	0.965777	7.12699	7.35555	2.87883	0.0237313	0.0448055	Up	0.153158	0.337431	0.303223	0.0734363	0.0377653	0	LOC100258345	MRS2-3; Synonyms=MGT4; At3g19640; MMB12.11	unnamed protein product, partial [Vitis vinifera]	GO:0005886,GO:0015095,GO:0016021	plasma membrane|magnesium ion transmembrane transporter activity|integral component of membrane
VIT_200s0438g00010	284.374	431.53	137.219	0.317938	-1.65318	4.62299e-25	3.92711e-24	Down	1.28964	1.1417	1.09299	3.5746	4.73072	3.19999		COX2; Synonyms=COII, COXII; GlmaxMp76	unnamed protein product, partial [Vitis vinifera]	GO:0004129,GO:0005507,GO:0005751,GO:0016021,GO:0042773	cytochrome-c oxidase activity|copper ion binding|mitochondrial respiratory chain complex IV|integral component of membrane|ATP synthesis coupled electron transport
VIT_200s0438g00020	29.8092	44.2997	15.3187	0.34565	-1.53262	0.000456536	0.00115595	Down	0.607205	0.561531	0.333929	1.87625	1.66359	0.96567	LOC100255557	ATP9	Atp9 (mitochondrion) [Malus hupehensis var. mengshanensis]	GO:0005524,GO:0008289,GO:0015078,GO:0015986,GO:0015991,GO:0016021,GO:0031966,GO:0045263	ATP binding|lipid binding|hydrogen ion transmembrane transporter activity|ATP synthesis coupled proton transport|ATP hydrolysis coupled proton transport|integral component of membrane|mitochondrial membrane|proton-transporting ATP synthase complex, coupling factor F(o)
VIT_200s0463g00040	15.0667	23.6631	6.47023	0.27339	-1.87097	0.00153886	0.00362092	Down	1.92069	1.64561	0.950645	4.83489	6.63037	5.68782			unnamed protein product, partial [Vitis vinifera]
VIT_200s0469g00010	2224.6	1353.42	3095.79	2.28726	1.19362	3.35541e-130	1.38267e-128	Up	25.3616	24.3162	24.6397	11.25	11.2614	11.2054	LOC100855110	CSLE6; Os09g0478300, Os09g0478200, LOC_Os09g30130; P0556A05.32	unnamed protein product, partial [Vitis vinifera]	GO:0000139,GO:0005794,GO:0005886,GO:0009833,GO:0016021,GO:0016759,GO:0016760,GO:0030244,GO:0071555	Golgi membrane|Golgi apparatus|plasma membrane|plant-type primary cell wall biogenesis|integral component of membrane|cellulose synthase activity|cellulose synthase (UDP-forming) activity|cellulose biosynthetic process|cell wall organization
VIT_200s0469g00020	107.258	41.4327	173.083	4.17537	2.0619	1.60491e-18	1.08062e-17	Up	2.25461	1.71095	1.70736	0.50809	0.500343	0.400602	LOC100256938	CSLE6; Os09g0478300, Os09g0478200, LOC_Os09g30130; P0556A05.32	PREDICTED: cellulose synthase-like protein E6 [Vitis vinifera]	GO:0000139,GO:0005794,GO:0005886,GO:0009833,GO:0016021,GO:0016759,GO:0016760,GO:0030244,GO:0071555	Golgi membrane|Golgi apparatus|plasma membrane|plant-type primary cell wall biogenesis|integral component of membrane|cellulose synthase activity|cellulose synthase (UDP-forming) activity|cellulose biosynthetic process|cell wall organization
VIT_200s0471g00020	1610.4	998.389	2222.42	2.22587	1.15437	7.38468e-93	2.14023e-91	Up	56.5681	56.005	56.437	26.6593	25.5108	26.616	LOC104878418		PREDICTED: uncharacterized protein LOC104878418 [Vitis vinifera]
VIT_200s0479g00020	3.58705	0	7.17409	40.1187	5.3262	0.00130173	0.00309346	Up	0.405536	0.0567276	0.745533	0	0	0	LOC100852860		hypothetical protein VITISV_010916 [Vitis vinifera]	GO:0000977,GO:0003700,GO:0006351,GO:0006355,GO:0006357,GO:0046983,GO:0050832,GO:0090575	RNA polymerase II regulatory region sequence-specific DNA binding|DNA binding transcription factor activity|transcription, DNA-templated|regulation of transcription, DNA-templated|regulation of transcription from RNA polymerase II promoter|protein dimerization activity|defense response to fungus|RNA polymerase II transcription factor complex
VIT_200s0480g00020	288.953	183.644	394.262	2.14712	1.1024	1.12053e-16	7.0154e-16	Up	5.79867	6.39328	5.258	2.77305	2.91218	2.7493	LOC104878424	At4g04980; C17L7.1, T32N4.10	PREDICTED: uncharacterized protein At4g04980-like [Vitis vinifera]	GO:0009658,GO:0009707	chloroplast organization|chloroplast outer membrane
VIT_200s0484g00020	928.935	595.167	1262.7	2.12208	1.08548	5.69902e-39	7.05807e-38	Up	13.557	16.2673	15.0659	6.85788	7.36694	7.73498	LOC100853235	At1g11410; T23J18.8	PREDICTED: G-type lectin S-receptor-like serine/threonine-protein kinase At1g11410 isoform X1 [Vitis vinifera]
VIT_200s0494g00010	79.359	105.912	52.8062	0.498388	-1.00466	6.88562e-05	0.000193043	Down	0.71322	0.554263	0.470678	1.18334	1.32875	1.10633	LOC100853530	GRF1; At2g22840; T20K9.5	PREDICTED: growth-regulating factor 1-like [Vitis vinifera]	GO:0005524,GO:0005634,GO:0006351,GO:0006355,GO:0009624,GO:0019760,GO:0043565,GO:0048364,GO:0061062	ATP binding|nucleus|transcription, DNA-templated|regulation of transcription, DNA-templated|response to nematode|glucosinolate metabolic process|sequence-specific DNA binding|root development|regulation of nematode larval development
VIT_200s0494g00030	6.42381	1.29698	11.5506	8.91526	3.15628	0.00291665	0.00656043	Up	0.312421	0.458875	0.27834	0.02996	0.0924431	0	LOC100853128	ayr1; SPAC23D3.11	unnamed protein product, partial [Vitis vinifera]	GO:0000140,GO:0000329,GO:0005737,GO:0005739,GO:0005783,GO:0005794,GO:0006654,GO:0102566	acylglycerone-phosphate reductase activity|fungal-type vacuole membrane|cytoplasm|mitochondrion|endoplasmic reticulum|Golgi apparatus|phosphatidic acid biosynthetic process|1-acyl dihydroxyacetone phosphate reductase activity
VIT_200s0499g00020	4955.64	7921.83	1989.45	0.251122	-1.99354	0	0	Down	61.8373	60.2015	65.0546	255.341	257.902	259.901	LOC100267455		PREDICTED: uncharacterized protein LOC100267455 [Vitis vinifera]
VIT_200s0505g00030	63.4193	99.6694	27.1691	0.27278	-1.87419	3.42982e-08	1.3012e-07	Down	0.113093	0.229387	0.29587	0.906346	0.972031	0.550205	LOC104878429	ND2; Synonyms=NAD2	unnamed protein product, partial [Vitis vinifera]	GO:0005743,GO:0008137,GO:0016021,GO:0070469	mitochondrial inner membrane|NADH dehydrogenase (ubiquinone) activity|integral component of membrane|respiratory chain	vvi00190	Oxidative phosphorylation
VIT_200s0510g00030	3.08816	5.83577	0.340547	0.0626934	-3.99554	0.0125819	0.0251816	Down	0	0	0.0204499	0.0990537	0.14263	0.122354	LOC100854196	PER64; Synonyms=P64; At5g42180; MJC20.29	PREDICTED: peroxidase 64-like, partial [Vitis vinifera]	GO:0004601,GO:0005576,GO:0006979,GO:0009505,GO:0009506,GO:0009664,GO:0020037,GO:0042744,GO:0046872	peroxidase activity|extracellular region|response to oxidative stress|plant-type cell wall|plasmodesma|plant-type cell wall organization|heme binding|hydrogen peroxide catabolic process|metal ion binding	vvi00940	Phenylpropanoid biosynthesis
VIT_200s0515g00030	1053.44	457.513	1649.37	3.6046	1.84984	1.47869e-125	5.86919e-124	Up	53.6501	52.1894	47.232	15.2723	14.1654	14.618	LOC100252669		PREDICTED: uncharacterized protein LOC100252669 [Vitis vinifera]
VIT_200s0515g00050	3.58425	0.320071	6.84843	19.6532	4.2967	0.00732083	0.0153814	Up	0.483804	0.0789552	0.239459	0.0386624	0	0	LOC104878433	HT1; At1g62400; F24O1.13	unnamed protein product, partial [Vitis vinifera]	GO:0004672,GO:0004674,GO:0004871,GO:0005524,GO:0005737,GO:0035556	protein kinase activity|protein serine/threonine kinase activity|signal transducer activity|ATP binding|cytoplasm|intracellular signal transduction
VIT_200s0516g00020	964.054	1409.69	518.424	0.367735	-1.44326	1.25034e-77	3.04707e-76	Down	7.83059	7.48017	8.73032	22.023	22.4623	23.3623	LOC100262940	EHD1 {ECO:0000303|PubMed:18547399}; At3g20290 {ECO:0000312|Araport:AT3G20290}; MQC12.3 {ECO:0000312|EMBL:BAB02809.1}	unnamed protein product, partial [Vitis vinifera]	GO:0005509,GO:0005525,GO:0005737,GO:0005768,GO:0005886,GO:0006897,GO:0009506,GO:0010008,GO:0016020,GO:0016787,GO:0032456,GO:0042538,GO:0043231,GO:0051260	calcium ion binding|GTP binding|cytoplasm|endosome|plasma membrane|endocytosis|plasmodesma|endosome membrane|membrane|hydrolase activity|endocytic recycling|hyperosmotic salinity response|intracellular membrane-bounded organelle|protein homooligomerization	vvi04144	Endocytosis
VIT_200s0525g00020	310.212	416.991	203.432	0.487977	-1.03511	1.49773e-16	9.33314e-16	Down	2.24166	2.4752	2.33706	4.64236	5.20989	5.1553	LOC100262930		PREDICTED: squalene epoxidase 3-like [Vitis vinifera]	GO:0004506,GO:0016021,GO:0050660	squalene monooxygenase activity|integral component of membrane|flavin adenine dinucleotide binding	vvi00100,vvi00909	Steroid biosynthesis|Sesquiterpenoid and triterpenoid biosynthesis
VIT_200s0525g00055	30.7227	16.8596	44.5858	2.64556	1.40357	0.00113779	0.00272732	Up	2.07121	2.02809	1.86804	0.662069	0.40857	1.27215	LOC104879471		hypothetical protein VITISV_018223 [Vitis vinifera]
VIT_200s0532g00060	8.66764	15.281	2.0543	0.134052	-2.89913	0.00268957	0.00607983	Down	0.0426905	0.0104504	0.0105648	0.0511731	0.326321	0.115886	LOC100252710		PREDICTED: uncharacterized protein LOC100252710 isoform X1 [Vitis vinifera]	GO:0016021	integral component of membrane
VIT_200s0532g00070	41.53	57.8798	25.1801	0.434929	-1.20115	0.00116347	0.00278447	Down	0.20212	0.217703	0.320126	0.736536	0.637929	0.389056	LOC100852482	CRK10; Synonyms=RLK4; At4g23180; F21P8.70	PREDICTED: putative receptor-like protein kinase At4g00960 [Vitis vinifera]
VIT_200s0541g00010	11.6077	4.85886	18.3566	3.77913	1.91805	0.00509092	0.0110097	Up	0.49268	0.745563	1.15276	0.214755	0.176704	0.265272			hypothetical protein CICLE_v10026641mg [Citrus clementina]
VIT_200s0561g00020	41.2098	26.2567	56.1629	2.13958	1.09732	0.00205124	0.00472884	Up	1.38183	1.3101	0.890203	0.483773	0.757172	0.497977	LOC100853236	TSJT1	PREDICTED: stem-specific protein TSJT1-like [Vitis vinifera]
VIT_200s0583g00020	71.4631	121.124	21.8022	0.179892	-2.4748	1.17789e-17	7.66235e-17	Down	0.560589	0.443357	0.362837	2.62588	2.70077	2.554	LOC100854362	TOM2AH3; At2g20740; F5H14.29	PREDICTED: tetraspanin-19-like [Vitis vinifera]	GO:0005774,GO:0016021	vacuolar membrane|integral component of membrane
VIT_200s0583g00030	1033.77	1517.47	550.069	0.362389	-1.46439	5.15397e-76	1.21424e-74	Down	12.5307	10.2675	11.995	32.6698	32.2926	34.6597	LOC100854247	Os02g0639600, LOC_Os02g42660; OsJ_07673, OSJNBa0014E22.44, P0010C01.20	PREDICTED: sphingolipid delta(4)-desaturase DES1-like [Vitis vinifera]	GO:0005789,GO:0006633,GO:0016021,GO:0042284,GO:0046513	endoplasmic reticulum membrane|fatty acid biosynthetic process|integral component of membrane|sphingolipid delta-4 desaturase activity|ceramide biosynthetic process	vvi00600	Sphingolipid metabolism
VIT_200s0615g00010	188.405	22.9977	353.811	15.3843	3.94339	4.13481e-67	8.61317e-66	Up	5.7885	4.99285	5.71417	0.369037	0.253041	0.490669	LOC100855376	CAD	PREDICTED: probable mannitol dehydrogenase [Vitis vinifera]	GO:0008270,GO:0046029	zinc ion binding|mannitol dehydrogenase activity	vvi00940	Phenylpropanoid biosynthesis
VIT_200s0615g00020	6001.67	1242.26	10761.1	8.66328	3.11491	0	0	Up	243.847	245.803	242.496	28.2932	29.5154	29.9091	LOC100855415	CAD	PREDICTED: probable mannitol dehydrogenase [Vitis vinifera]	GO:0008270,GO:0046029	zinc ion binding|mannitol dehydrogenase activity	vvi00940	Phenylpropanoid biosynthesis
VIT_200s0615g00030	9796.84	2862.52	16731.2	5.84434	2.54704	0	0	Up	308.763	317.988	314.841	58.2569	53.2947	55.5926	LOC100255907	CAD	PREDICTED: probable mannitol dehydrogenase isoform X2 [Vitis vinifera]	GO:0008270,GO:0046029	zinc ion binding|mannitol dehydrogenase activity	vvi00940	Phenylpropanoid biosynthesis
VIT_200s0615g00040	1.86577	0	3.73155	20.8891	4.38468	0.0191481	0.0368555	Up	1.18442	2.89941	2.34492	0	0	0	LOC100255907					vvi00940	Phenylpropanoid biosynthesis
VIT_200s0616g00010	69.1947	107.441	30.9486	0.288095	-1.79538	1.41967e-09	5.96172e-09	Down	0.416399	0.469507	0.249814	1.54884	1.08275	1.4573	LOC100251916	At4g17550; dl4810c, FCAALL.41	PREDICTED: putative glycerol-3-phosphate transporter 4 [Vitis vinifera]	GO:0005774,GO:0008643,GO:0016021,GO:0022857,GO:0055062	vacuolar membrane|carbohydrate transport|integral component of membrane|transmembrane transporter activity|phosphate ion homeostasis
VIT_200s0629g00010	31.5118	53.5157	9.50794	0.177896	-2.49089	3.38056e-07	1.1886e-06	Down	0.151513	0.230781	0.0833241	0.661901	1.41137	0.648099		ND4; Synonyms=NAD4	hypothetical protein VITISV_038986 [Vitis vinifera]	GO:0008137,GO:0016021,GO:0031966,GO:0042773,GO:0070469	NADH dehydrogenase (ubiquinone) activity|integral component of membrane|mitochondrial membrane|ATP synthesis coupled electron transport|respiratory chain
VIT_200s0629g00020	104.976	185.4	24.5531	0.132295	-2.91817	1.58963e-20	1.15325e-19	Down	0.234494	0.148572	0.109236	1.46166	1.63259	0.762498		ND4; Synonyms=NAD4	hypothetical protein B456_001G166300 [Gossypium raimondii]	GO:0008137,GO:0016021,GO:0031966,GO:0042773,GO:0070469	NADH dehydrogenase (ubiquinone) activity|integral component of membrane|mitochondrial membrane|ATP synthesis coupled electron transport|respiratory chain
VIT_200s0642g00010	195.588	123.999	267.177	2.15438	1.10727	3.72145e-10	1.62479e-09	Up	6.65608	6.5175	6.41416	3.3607	2.28779	3.78291	LOC100853963	CHIP {ECO:0000303|PubMed:20028838}; Synonyms=PUB61; At3g07370 {ECO:0000312|Araport:AT3G07370}; F21O3.8 {ECO:0000312|EMBL:AAF02162.1}	PREDICTED: E3 ubiquitin-protein ligase CHIP [Vitis vinifera]	GO:0004842,GO:0009266,GO:0009651,GO:0009737,GO:0016567,GO:0051087	ubiquitin-protein transferase activity|response to temperature stimulus|response to salt stress|response to abscisic acid|protein ubiquitination|chaperone binding	vvi04120,vvi04141	Ubiquitin mediated proteolysis|Protein processing in endoplasmic reticulum
VIT_200s0658g00020	29.2442	8.0996	50.3888	6.22184	2.63734	4.73859e-09	1.91129e-08	Up	0.378524	0.342132	0.345878	0.0558445	0.0574371	0.0646697	LOC100853576	At3g47570; F1P2.120	PREDICTED: probable LRR receptor-like serine/threonine-protein kinase At3g47570 [Vitis vinifera]
VIT_200s0662g00030	155.217	211.403	99.0312	0.468558	-1.0937	5.23194e-09	2.10578e-08	Down	1.5764	1.59233	1.60976	2.86429	3.61701	4.11136	LOC100261438	RAP2-4; Synonyms=ERF059; At1g78080; F28K19.29, T11I11.1	DRE transcription factor 1 [Vitis pseudoreticulata]	GO:0003677,GO:0003700,GO:0005634,GO:0006351,GO:0006970,GO:0009409,GO:0009414,GO:0009416,GO:0009611,GO:0009651,GO:0009736,GO:0009873,GO:0043565,GO:0045595,GO:0071472	DNA binding|DNA binding transcription factor activity|nucleus|transcription, DNA-templated|response to osmotic stress|response to cold|response to water deprivation|response to light stimulus|response to wounding|response to salt stress|cytokinin-activated signaling pathway|ethylene-activated signaling pathway|sequence-specific DNA binding|regulation of cell differentiation|cellular response to s…
VIT_200s0692g00020	9.52598	0.640142	18.4118	28.4657	4.83115	6.13224e-05	0.000172991	Up	0.39853	0.2545	0.274439	0.0332326	0	0	LOC100264943	GES; Synonyms=LIS, TPS04; At1g61120; F11P17.15	(E,E)-geranyllinalool synthase-like [Vitis vinifera]	GO:0000287,GO:0000304,GO:0005737,GO:0009611,GO:0009617,GO:0009753,GO:0010333,GO:0016102,GO:0080013,GO:0080027	magnesium ion binding|response to singlet oxygen|cytoplasm|response to wounding|response to bacterium|response to jasmonic acid|terpene synthase activity|diterpenoid biosynthetic process|(E,E)-geranyllinalool synthase activity|response to herbivore	vvi00904	Diterpenoid biosynthesis
VIT_200s0733g00010	66.681	108.272	25.0903	0.232006	-2.10777	2.73213e-09	1.12176e-08	Down	0.265547	0.687191	0.43185	2.74657	2.18883	1.25446	LOC104878494	ATPA	PREDICTED: LOW QUALITY PROTEIN: ATP synthase subunit alpha, mitochondrial [Vitis vinifera]	GO:0005524,GO:0005743,GO:0015986,GO:0045261,GO:0046933	ATP binding|mitochondrial inner membrane|ATP synthesis coupled proton transport|proton-transporting ATP synthase complex, catalytic core F(1)|proton-transporting ATP synthase activity, rotational mechanism	vvi00190	Oxidative phosphorylation
VIT_200s0743g00020	124.4	69.3279	179.472	2.58862	1.37218	4.44157e-12	2.16901e-11	Up	2.67358	2.26604	2.5612	0.951107	1.03494	1.0216	LOC100855315	SD113; Synonyms=CBRLK1, RKS2; At1g11350; T23J18.2	PREDICTED: G-type lectin S-receptor-like serine/threonine-protein kinase At1g11330 [Vitis vinifera]
VIT_200s0757g00030	44.632	28.3838	60.8803	2.14248	1.09928	0.00406865	0.00893352	Up	0.844944	1.00937	1.13752	0.810268	0.350018	0.28358	LOC100852448	HINT3 {ECO:0000303|PubMed:19896942}; At5g48545 {ECO:0000312|Araport:AT5G48545}	unnamed protein product, partial [Vitis vinifera]	GO:0000166,GO:0005777,GO:0006790,GO:0009150,GO:0047627	nucleotide binding|peroxisome|sulfur compound metabolic process|purine ribonucleotide metabolic process|adenylylsulfatase activity
VIT_200s0762g00040	220.8	122.185	319.415	2.61456	1.38657	7.5417e-19	5.1298e-18	Up	6.20737	5.36526	6.22054	2.0577	2.68327	2.32614	LOC100852643	At1g11330; T28P6.2	PREDICTED: G-type lectin S-receptor-like serine/threonine-protein kinase At1g11330, partial [Vitis vinifera]
VIT_200s0768g00040	5.72914	1.94861	9.50967	4.88949	2.28968	0.0224281	0.0425472	Up	0.131603	0.236248	0.238835	0.0210336	0.0865339	0.0216512	LOC100263541	RBK1; At5g10520; F12B17.130	unnamed protein product, partial [Vitis vinifera]
VIT_200s0780g00030	4138.57	1374.56	6902.59	5.02186	2.32822	0	0	Up	691.456	761.922	757.074	149.956	166.506	140.336	LOC100255057		unnamed protein product, partial [Vitis vinifera]
VIT_200s0809g00010	38.8666	23.6682	54.0649	2.2855	1.19251	0.0020948	0.00482241	Up	0.841741	1.02203	0.783246	0.339023	0.232461	0.631481	LOC104878515		PREDICTED: uncharacterized protein LOC104878515 [Vitis vinifera]
VIT_200s0854g00045	31.1442	53.806	8.48244	0.157933	-2.66262	2.42061e-08	9.28425e-08	Down	0.202851	0.347598	0.0753009	1.16716	1.72563	1.22645			hypothetical protein VITISV_038987 [Vitis vinifera]
VIT_200s0873g00010	54.8603	102.907	6.81406	0.066159	-3.91792	1.34804e-17	8.74165e-17	Down	0.56822	0.445112	0.112496	6.53881	7.62199	3.47758	LOC109122216	RPS12	ribosomal protein S12C [Medicago truncatula]	GO:0003735,GO:0005739,GO:0006412,GO:0015935	structural constituent of ribosome|mitochondrion|translation|small ribosomal subunit	vvi03010	Ribosome
VIT_200s0873g00020	48.5984	91.726	5.47078	0.0594521	-4.07213	3.0354e-16	1.86031e-15	Down	0.243375	0.0595769	0.180688	2.36304	4.23075	1.83182	LOC104878538	ND3; Synonyms=NAD3	NADH dehydrogenase subunit 3 (mitochondrion) [Vicia faba]	GO:0008137,GO:0016021,GO:0031966,GO:0070469	NADH dehydrogenase (ubiquinone) activity|integral component of membrane|mitochondrial membrane|respiratory chain	vvi00190	Oxidative phosphorylation
VIT_200s0956g00020	137.632	217.004	58.2602	0.268343	-1.89785	6.48671e-19	4.42283e-18	Down	1.50688	1.1203	2.09938	6.02101	6.05511	6.19779	LOC100855401	NFYB6; Synonyms=L1L; At5g47670; MNJ7.26	PREDICTED: nuclear transcription factor Y subunit B-6 [Vitis vinifera]	GO:0003700,GO:0005634,GO:0006351,GO:0006355,GO:0009738,GO:0033613,GO:0043565,GO:0045893,GO:0046982	DNA binding transcription factor activity|nucleus|transcription, DNA-templated|regulation of transcription, DNA-templated|abscisic acid-activated signaling pathway|activating transcription factor binding|sequence-specific DNA binding|positive regulation of transcription, DNA-templated|protein heterodimerization activity
VIT_200s1194g00020	217.604	129.196	306.011	2.36829	1.24385	5.37436e-14	2.92237e-13	Up	14.5649	14.055	18.3357	7.13539	5.82947	7.60535			unnamed protein product, partial [Vitis vinifera]
VIT_200s1195g00005	3.56304	0.651989	6.47409	9.97078	3.31771	0.0244555	0.0460233	Up	0.236534	0.180141	0.0780485	0	0	0.0518859	LOC100242428	PCMP-E84; At3g49740; T16K5.90	hypothetical protein VITISV_021786 [Vitis vinifera]
VIT_200s1217g00020	83.8579	40.1503	127.566	3.17712	1.66772	5.94608e-11	2.71752e-10	Up	2.54518	2.82727	2.56182	0.881943	1.07586	0.633375	LOC104878580		unnamed protein product, partial [Vitis vinifera]
VIT_200s1235g00010	114.293	174.266	54.3192	0.312035	-1.68022	1.27327e-13	6.76926e-13	Down	0.505583	0.924974	0.671693	2.27106	2.34895	2.37714	LOC100853848	DDB_G0289029	PREDICTED: IST1-like protein [Vitis vinifera]	GO:0015031	protein transport	vvi04144	Endocytosis
VIT_200s1287g00010	69.7039	119.325	20.0825	0.168317	-2.57075	1.18446e-16	7.40745e-16	Down	0.320624	0.313949	0.466745	1.82671	2.19504	2.77397	LOC100854372	NFYB2; Synonyms=HAP3B; At5g47640; MNJ7.23	hypothetical protein VITISV_029202 [Vitis vinifera]	GO:0003700,GO:0003712,GO:0005634,GO:0006351,GO:0043565,GO:0046982,GO:0048574	DNA binding transcription factor activity|transcription cofactor activity|nucleus|transcription, DNA-templated|sequence-specific DNA binding|protein heterodimerization activity|long-day photoperiodism, flowering
VIT_200s1314g00010	8.15124	14.9453	1.35717	0.0910464	-3.45725	0.00065027	0.00161262	Down	0.01622	0.0317647	0.0160562	0.108881	0.399949	0.224155	LOC100242433	BHLH25; Synonyms=EN29; At4g37850; T28I19.130	PREDICTED: transcription factor bHLH18-like [Vitis vinifera]	GO:0003677,GO:0003700,GO:0005634,GO:0006351,GO:0006355,GO:0046983	DNA binding|DNA binding transcription factor activity|nucleus|transcription, DNA-templated|regulation of transcription, DNA-templated|protein dimerization activity
VIT_200s1361g00010	75.5365	116.351	34.7217	0.298424	-1.74457	2.13958e-10	9.46912e-10	Down	1.01425	0.943481	0.602407	2.6261	2.85105	3.42906	LOC104878606		PREDICTED: uncharacterized protein LOC104878606 [Vitis vinifera]
VIT_200s1365g00010	503.799	760.068	247.53	0.325624	-1.61872	5.35503e-50	8.30139e-49	Down	3.46871	3.09233	2.75463	9.25918	10.5317	9.90155	LOC100260224	FIM2 {ECO:0000305}; At5g48460 {ECO:0000312|Araport:AT5G48460}; MJE7.9 {ECO:0000312|EMBL:BAA96966.1}	PREDICTED: fimbrin-2-like [Vitis vinifera]	GO:0005737,GO:0005884,GO:0032432,GO:0051015,GO:0051017,GO:0051639,GO:0051764	cytoplasm|actin filament|actin filament bundle|actin filament binding|actin filament bundle assembly|actin filament network formation|actin crosslink formation
VIT_200s1389g00010	627.172	101.796	1152.55	11.3295	3.50201	8.42438e-189	5.37831e-187	Up	19.5998	20.0254	17.4465	1.45334	1.84748	1.93304	LOC100247559	CAD	PREDICTED: probable mannitol dehydrogenase [Vitis vinifera]	GO:0008270,GO:0046029	zinc ion binding|mannitol dehydrogenase activity	vvi00940	Phenylpropanoid biosynthesis
VIT_200s1450g00005	92.0351	164.001	20.0692	0.122385	-3.0305	1.37559e-26	1.23275e-25	Down	0.468988	0.540263	0.600796	5.47625	3.94542	4.22097	LOC100853415	AGL62; At5g60440; MUF9.24	PREDICTED: agamous-like MADS-box protein AGL62 [Vitis vinifera]	GO:0000977,GO:0003700,GO:0005634,GO:0006351,GO:0009960,GO:0045944,GO:0046983,GO:2000012	RNA polymerase II regulatory region sequence-specific DNA binding|DNA binding transcription factor activity|nucleus|transcription, DNA-templated|endosperm development|positive regulation of transcription from RNA polymerase II promoter|protein dimerization activity|regulation of auxin polar transport
VIT_200s1455g00010	6.01796	10.6699	1.36605	0.127716	-2.96899	0.00691675	0.0145987	Down	0.0226998	0	0.0674116	0.304755	0.313446	0.112037	LOC100243043	EXLB1; Synonyms=EXPR1; At4g17030; dl4545c	PREDICTED: expansin-like B1 [Vitis vinifera]
VIT_200s1542g00020	239.896	127.645	352.147	2.7593	1.4643	3.57618e-24	2.96671e-23	Up	7.21005	7.64306	6.9267	2.56986	2.95781	2.66631	LOC109121455	THE1; At5g54380; GA469.3	PREDICTED: probable receptor-like protein kinase At5g24010 [Vitis vinifera]
VIT_200s1542g00025	72.9989	101.09	44.908	0.444335	-1.17028	7.90328e-06	2.45269e-05	Down	2.1394	2.27702	1.65741	4.41541	4.35784	5.41733	LOC100252567	At2g23200; T20D16.17	PREDICTED: probable receptor-like protein kinase At2g23200 [Vitis vinifera]
VIT_200s1644g00010	52.4785	23.3422	81.6148	3.49829	1.80665	2.4722e-07	8.79868e-07	Up	1.26067	1.48443	1.04258	0.321361	0.220351	0.582831	LOC104878636	SD11; At4g27300; M4I22.110	PREDICTED: G-type lectin S-receptor-like serine/threonine-protein kinase At4g27290 [Vitis vinifera]
VIT_200s1739g00010	83.5315	120.839	46.2236	0.382745	-1.38554	5.6073e-08	2.09986e-07	Down	0.835908	1.11083	0.728958	2.27121	2.82673	2.16108	LOC104880577	AtMg00660	orf145 [Vitis vinifera]	GO:0005739	mitochondrion
VIT_200s1937g00010	11.5662	20.0731	3.05933	0.152511	-2.71301	0.000214424	0.000568056	Down	0.0377472	0.055442	0.074732	0.398179	0.42815	0.316717	LOC100853400	At1g62810; F23N19.18	PREDICTED: primary amine oxidase-like [Vitis vinifera]	GO:0005507,GO:0006809,GO:0008131,GO:0009308,GO:0009738,GO:0048038,GO:0052593,GO:0052594,GO:0052595,GO:0052596	copper ion binding|nitric oxide biosynthetic process|primary amine oxidase activity|amine metabolic process|abscisic acid-activated signaling pathway|quinone binding|tryptamine:oxygen oxidoreductase (deaminating) activity|aminoacetone:oxygen oxidoreductase(deaminating) activity|aliphatic-amine oxidase activity|phenethylamine:oxygen oxidoreductase (deaminating) activity	vvi00260,vvi00350,vvi00360,vvi00410,vvi00950,vvi00960	Glycine, serine and threonine metabolism|Tyrosine metabolism|Phenylalanine metabolism|beta-Alanine metabolism|Isoquinoline alkaloid biosynthesis|Tropane, piperidine and pyridine alkaloid biosynthesis
VIT_200s1995g00010	3053.84	1485.85	4621.83	3.11094	1.63735	5.84623e-237	4.98116e-235	Up	51.0392	51.6161	54.708	16.2812	18.3392	17.8919	LOC100256754	PCKA; At4g37870; T28I19.150	PREDICTED: phosphoenolpyruvate carboxykinase [ATP]-like [Vitis vinifera]	GO:0004612,GO:0005524,GO:0005634,GO:0005730,GO:0005829,GO:0006094,GO:0009817,GO:0016020,GO:0016036,GO:0046686	phosphoenolpyruvate carboxykinase (ATP) activity|ATP binding|nucleus|nucleolus|cytosol|gluconeogenesis|defense response to fungus, incompatible interaction|membrane|cellular response to phosphate starvation|response to cadmium ion	vvi00010,vvi00020,vvi00620,vvi00710	Glycolysis / Gluconeogenesis|Citrate cycle (TCA cycle)|Pyruvate metabolism|Carbon fixation in photosynthetic organisms
VIT_200s2068g00005	23.2429	10.0315	36.4543	3.63152	1.86057	7.7108e-05	0.00021506	Up	4.3383	3.33769	3.27199	1.18864	0.916907	1.01962		EBP1 {ECO:0000303|PubMed:17024182}; PGSC0003DMG400030365 {ECO:0000312|EnsemblPlants:PGSC0003DMT400078068}	PREDICTED: ERBB-3 BINDING PROTEIN 1 [Daucus carota subsp. sativus]	GO:0001558,GO:0003723,GO:0005634,GO:0006364,GO:0007275,GO:0009734,GO:0030529,GO:0044843,GO:0051302	regulation of cell growth|RNA binding|nucleus|rRNA processing|multicellular organism development|auxin-activated signaling pathway|intracellular ribonucleoprotein complex|cell cycle G1/S phase transition|regulation of cell division
VIT_200s2085g00010	3612.74	2087.96	5137.51	2.4605	1.29895	2.79465e-191	1.8253e-189	Up	49.8809	53.2216	49.7925	22.0522	20.844	21.5783	LOC100854149	At5g48380; K23F3.10, MJE7.1	PREDICTED: probably inactive leucine-rich repeat receptor-like protein kinase At5g48380 [Vitis vinifera]
VIT_200s2188g00010	11.1451	17.1831	5.10705	0.297215	-1.75042	0.0176515	0.0342131	Down	0.0289511	0.0283484	0.157623	0.208223	0.228438	0.31436	LOC100854531	TDT; Synonyms=SDAT; At5g47560; MNJ7.15	unnamed protein product, partial [Vitis vinifera]	GO:0005773,GO:0005774,GO:0006814,GO:0015140,GO:0015743,GO:0016021,GO:0051453	vacuole|vacuolar membrane|sodium ion transport|malate transmembrane transporter activity|malate transport|integral component of membrane|regulation of intracellular pH
VIT_200s2376g00010	20.7317	9.08943	32.3739	3.56454	1.83372	0.000366423	0.000939968	Up	1.33935	0.975188	0.917875	0.197597	0.270976	0.474596	LOC104878692	NDB2; At4g05020; T32N4.4	unnamed protein product, partial [Vitis vinifera]	GO:0005509,GO:0005739,GO:0005743,GO:0005758,GO:0005777,GO:0016491,GO:0055114	calcium ion binding|mitochondrion|mitochondrial inner membrane|mitochondrial intermembrane space|peroxisome|oxidoreductase activity|oxidation-reduction process
VIT_200s2377g00010	19.3435	8.72718	29.9597	3.42936	1.77794	0.000614231	0.00152809	Up	0.648933	0.593061	0.64238	0.248921	0.21335	0.106762	LOC100852760		hypothetical protein VITISV_015578 [Vitis vinifera]
VIT_200s2380g00010	239.768	71.9739	407.562	5.66518	2.50212	1.60468e-50	2.50816e-49	Up	4.73669	4.21844	4.40976	0.681345	0.734146	1.03533	LOC100249655	At1g11330; T28P6.2	PREDICTED: G-type lectin S-receptor-like serine/threonine-protein kinase At1g11330, partial [Vitis vinifera]
VIT_200s2390g00010	13.8799	22.6577	5.10204	0.22522	-2.15059	0.000711862	0.00175805	Down	0.0414241	0.0540823	0.109349	0.344276	0.299618	0.299863	LOC100852948	RPPL1; At3g14470; MOA2.9	PREDICTED: putative disease resistance RPP13-like protein 1 [Vitis vinifera]
VIT_200s2434g00005	169.3	238.118	100.482	0.421863	-1.24515	1.21601e-12	6.1476e-12	Down	1.12959	0.912777	1.16161	2.47145	2.89889	2.51154	LOC100853251	RPP8; Synonyms=HRT; At5g43470; MWF20.19	PREDICTED: putative disease resistance RPP13-like protein 2 [Vitis vinifera]
VIT_200s2472g00015	36.3264	49.8002	22.8527	0.45835	-1.12548	0.00328341	0.00731855	Down	0.389423	0.228789	0.244144	0.809123	0.640153	0.499728	LOC100853351	PCMP-H87; At3g24000; F14O13.19	PREDICTED: pentatricopeptide repeat-containing protein At3g24000, mitochondrial-like, partial [Vitis vinifera]
VIT_200s2485g00010	78.2292	19.4191	137.039	7.05504	2.81865	1.86118e-21	1.39813e-20	Up	2.38411	2.92799	2.74004	0.445629	0.239133	0.498601	LOC100853577	CRK10; Synonyms=RLK4; At4g23180; F21P8.70	PREDICTED: cysteine-rich receptor-like protein kinase 10, partial [Vitis vinifera]
VIT_200s2508g00010	211.12	67.136	355.104	5.2916	2.4037	4.30255e-36	4.9777e-35	Up	7.36345	5.26146	6.05334	0.919525	1.53461	1.21441	LOC100854997	PAL	PREDICTED: phenylalanine ammonia-lyase-like [Vitis vinifera]	GO:0005737,GO:0006559,GO:0009800,GO:0045548	cytoplasm|L-phenylalanine catabolic process|cinnamic acid biosynthetic process|phenylalanine ammonia-lyase activity	vvi00360,vvi00940	Phenylalanine metabolism|Phenylpropanoid biosynthesis
VIT_200s2525g00010	484.924	280.029	689.818	2.46406	1.30104	3.62388e-35	4.121e-34	Up	8.13283	8.18866	7.95485	2.98268	3.56908	3.67952	LOC104878348	At1g11330; T28P6.2	PREDICTED: G-type lectin S-receptor-like serine/threonine-protein kinase At1g11330 [Vitis vinifera]
VIT_200s2576g00010	1100.87	541.211	1660.53	3.06895	1.61774	9.02624e-98	2.78327e-96	Up	32.2264	33.3497	30.5997	9.62642	11.7279	11.187	LOC100854135	PCK	unnamed protein product, partial [Vitis vinifera]	GO:0004612,GO:0005524,GO:0005737,GO:0006094	phosphoenolpyruvate carboxykinase (ATP) activity|ATP binding|cytoplasm|gluconeogenesis	vvi00010,vvi00020,vvi00620,vvi00710	Glycolysis / Gluconeogenesis|Citrate cycle (TCA cycle)|Pyruvate metabolism|Carbon fixation in photosynthetic organisms
VIT_200s2579g00010	2934.57	1851.39	4017.74	2.16994	1.11766	2.17671e-127	8.79377e-126	Up	70.5693	71.0317	67.9215	34.7738	33.1831	32.2189	LOC100854216	PSAT2; At2g17630; T19E12.3	PREDICTED: phosphoserine aminotransferase 2, chloroplastic-like [Vitis vinifera]	GO:0004648,GO:0006564,GO:0009507,GO:0009534,GO:0009570,GO:0046686	O-phospho-L-serine:2-oxoglutarate aminotransferase activity|L-serine biosynthetic process|chloroplast|chloroplast thylakoid|chloroplast stroma|response to cadmium ion	vvi00260,vvi00750	Glycine, serine and threonine metabolism|Vitamin B6 metabolism
VIT_200s2588g00010	17.0705	9.41219	24.7287	2.63127	1.39576	0.0229428	0.0434254	Up	0.289669	0.94546	0.501801	0.13889	0.404746	0.142968	LOC100854846	LRK10 {ECO:0000312|EMBL:AAC49629.1}	hypothetical protein VITISV_041721 [Vitis vinifera]	GO:0004674,GO:0005524,GO:0005886,GO:0016021	protein serine/threonine kinase activity|ATP binding|plasma membrane|integral component of membrane
VIT_200s2648g00010	526.992	185.653	868.331	4.67785	2.22585	3.25408e-85	8.70725e-84	Up	32.7816	31.3816	33.2141	6.62011	8.6728	6.31957	LOC100241384	NDB3; At4g21490; F18E5.110	hypothetical protein VITISV_016566 [Vitis vinifera]	GO:0005509,GO:0005739,GO:0005743,GO:0005758,GO:0005777,GO:0016491,GO:0055114	calcium ion binding|mitochondrion|mitochondrial inner membrane|mitochondrial intermembrane space|peroxisome|oxidoreductase activity|oxidation-reduction process
VIT_200s2679g00010	346.595	519.01	174.181	0.335675	-1.57486	1.35109e-35	1.54418e-34	Down	4.7189	5.10142	3.99621	13.4188	14.5817	14.7282			hypothetical protein VITISV_011096 [Vitis vinifera]
VIT_200s2705g00010	4.06356	7.11049	1.01663	0.143304	-2.80285	0.0264692	0.0494598	Down	0.0236255	0.0462672	0	0.226559	0.139812	0.139926	LOC104878738		unnamed protein product, partial [Vitis vinifera]
VIT_200s2710g00010	96.4193	58.7488	134.09	2.28402	1.19157	2.64265e-06	8.57329e-06	Up	5.49763	5.56565	7.10242	1.74244	3.21666	3.31127			unnamed protein product, partial [Vitis vinifera]
VIT_200s2745g00010	5.26292	1.30362	9.22223	7.09605	2.82702	0.0127236	0.0254381	Up	0.323585	0.135792	0.160159	0	0.0227968	0.0684463	LOC100854869	CRK10; Synonyms=RLK4; At4g23180; F21P8.70	PREDICTED: putative receptor-like protein kinase At4g00960 [Vitis vinifera]
VIT_200s2770g00010	36.4482	19.4588	53.4375	2.74767	1.45821	0.000110038	0.000301668	Up	1.65471	1.59183	1.26442	0.445418	0.486753	0.773711	LOC104878745	CRK35; At4g11530; F25E4.150	PREDICTED: uncharacterized protein LOC100258593 [Vitis vinifera]
VIT_200s2840g00010	559.017	307.319	810.715	2.63782	1.39935	2.14397e-49	3.28095e-48	Up	30.1977	29.72	30.9998	12.1307	11.2975	12.3346	LOC100854135	PCK	PREDICTED: phosphoenolpyruvate carboxykinase [ATP]-like [Vitis vinifera]	GO:0004612,GO:0005524,GO:0005737,GO:0006094	phosphoenolpyruvate carboxykinase (ATP) activity|ATP binding|cytoplasm|gluconeogenesis	vvi00010,vvi00020,vvi00620,vvi00710	Glycolysis / Gluconeogenesis|Citrate cycle (TCA cycle)|Pyruvate metabolism|Carbon fixation in photosynthetic organisms
VIT_200s2849g00010	442.21	122.185	762.236	6.24042	2.64164	6.42691e-106	2.12642e-104	Up	20.2295	18.6794	19.1692	2.83954	3.28235	3.5437	LOC100855356	PAL	PREDICTED: phenylalanine ammonia-lyase-like [Vitis vinifera]	GO:0005737,GO:0006559,GO:0009800,GO:0045548	cytoplasm|L-phenylalanine catabolic process|cinnamic acid biosynthetic process|phenylalanine ammonia-lyase activity	vvi00360,vvi00940	Phenylalanine metabolism|Phenylpropanoid biosynthesis
VIT_201s0010g00060	1545.95	2075.46	1016.43	0.489699	-1.03003	9.52643e-72	2.12089e-70	Down	7.44695	7.05552	7.11829	15.0894	15.4692	15.258	LOC100251363	GALS3 {ECO:0000303|PubMed:23243126}; At4g20170 {ECO:0000312|Araport:AT4G20170}; F1C12.90 {ECO:0000312|EMBL:CAA18242.1}	PREDICTED: uncharacterized protein LOC100251363 [Vitis vinifera]	GO:0000139,GO:0016021,GO:0016757,GO:0042546,GO:0071555	Golgi membrane|integral component of membrane|transferase activity, transferring glycosyl groups|cell wall biogenesis|cell wall organization
VIT_201s0010g00510	741.547	1114.77	368.322	0.330366	-1.59786	3.22864e-71	7.11808e-70	Down	4.08947	3.83023	3.28202	11.6746	11.6981	11.8109	LOC100258240	At5g01610; F7A7.130	unnamed protein product, partial [Vitis vinifera]
VIT_201s0010g00650	21.186	9.39837	32.9737	3.51033	1.81161	0.000324007	0.000836939	Up	0.641563	0.869823	0.85492	0.212965	0.146026	0.341006	LOC100251346	GLIP7; At5g15720; F14F8.100	PREDICTED: GDSL esterase/lipase 7 [Vitis vinifera]	GO:0005576,GO:0016042,GO:0016298	extracellular region|lipid catabolic process|lipase activity
VIT_201s0010g00710	62.9133	15.542	110.285	7.09444	2.82669	3.57113e-19	2.46381e-18	Up	0.651027	0.625558	0.674567	0.0991894	0.0840149	0.102102	LOC100258226	PUB42; At1g68940; T6L1.12	PREDICTED: putative U-box domain-containing protein 42 [Vitis vinifera]	GO:0004842	ubiquitin-protein transferase activity
VIT_201s0010g00720	41.6397	19.6922	63.5872	3.22552	1.68953	2.05502e-05	6.1058e-05	Up	0.68144	0.800703	0.456624	0.32171	0.113742	0.186275	LOC100253093	FAM213A; Synonyms=C10orf58, PAMM; PRO2290, PSEC0139, UNQ611/PRO1198	PREDICTED: uncharacterized protein LOC100253093 [Vitis vinifera]	GO:0005737,GO:0016209,GO:0045670,GO:0055114,GO:0070062	cytoplasm|antioxidant activity|regulation of osteoclast differentiation|oxidation-reduction process|extracellular exosome
VIT_201s0010g00820	81.3165	33.4038	129.229	3.87177	1.95299	7.21694e-14	3.89904e-13	Up	1.27399	1.54232	1.53628	0.299873	0.43408	0.434435	LOC100241089	PHYLLO; At1g68890/At1g68900; T6L1.7/T6L1.8	unnamed protein product, partial [Vitis vinifera]	GO:0009063,GO:0009234,GO:0016021,GO:0030976,GO:0031969,GO:0042372,GO:0042550,GO:0046872,GO:0070204,GO:0070205	cellular amino acid catabolic process|menaquinone biosynthetic process|integral component of membrane|thiamine pyrophosphate binding|chloroplast membrane|phylloquinone biosynthetic process|photosystem I stabilization|metal ion binding|2-succinyl-5-enolpyruvyl-6-hydroxy-3-cyclohexene-1-carboxylic-acid synthase activity|2-succinyl-6-hydroxy-2,4-cyclohexadiene-1-carboxylate synthase activity	vvi00130	Ubiquinone and other terpenoid-quinone biosynthesis
VIT_201s0010g00870	30.9427	16.886	44.9993	2.66667	1.41504	0.000934528	0.00226817	Up	1.16938	0.783444	0.731097	0.196735	0.364222	0.486026	LOC100241089	PHYLLO; At1g68890/At1g68900; T6L1.7/T6L1.8	unnamed protein product, partial [Vitis vinifera]	GO:0009063,GO:0009234,GO:0016021,GO:0030976,GO:0031969,GO:0042372,GO:0042550,GO:0046872,GO:0070204,GO:0070205	cellular amino acid catabolic process|menaquinone biosynthetic process|integral component of membrane|thiamine pyrophosphate binding|chloroplast membrane|phylloquinone biosynthetic process|photosystem I stabilization|metal ion binding|2-succinyl-5-enolpyruvyl-6-hydroxy-3-cyclohexene-1-carboxylic-acid synthase activity|2-succinyl-6-hydroxy-2,4-cyclohexadiene-1-carboxylate synthase activity	vvi00130	Ubiquinone and other terpenoid-quinone biosynthesis
VIT_201s0010g01000	182.531	59.0407	306.021	5.18731	2.37499	6.60676e-37	7.79873e-36	Up	2.51578	2.37655	2.28284	0.347962	0.524898	0.565125	LOC100249555	NIK1 {ECO:0000303|PubMed:15489295}; At5g16000 {ECO:0000312|Araport:AT5G16000}; F1N13_140 {ECO:0000312|EMBL:CAC01799.1}	PREDICTED: protein NSP-INTERACTING KINASE 1 [Vitis vinifera]
VIT_201s0010g01200	2367.92	3708.5	1027.34	0.277033	-1.85187	1.21946e-243	1.08384e-241	Down	11.7258	11.9258	10.2266	41.792	42.6818	42.4369	LOC100258158	DIM; Synonyms=LKB	PREDICTED: delta(24)-sterol reductase [Vitis vinifera]	GO:0005516,GO:0016021,GO:0016614,GO:0050614,GO:0050660	calmodulin binding|integral component of membrane|oxidoreductase activity, acting on CH-OH group of donors|delta24-sterol reductase activity|flavin adenine dinucleotide binding	vvi00100	Steroid biosynthesis
VIT_201s0010g01240	10.2667	4.53915	15.9942	3.52534	1.81776	0.0144171	0.0284649	Up	2.0189	1.97687	0.69948	0.38721	0.298689	0.697512		AGO1A; Os02g0672200, LOC_Os02g45070; OJ1493_H11.13	unnamed protein product, partial [Vitis vinifera]	GO:0003676,GO:0031047	nucleic acid binding|gene silencing by RNA
VIT_201s0010g01390	131.51	199.013	64.0069	0.321517	-1.63703	2.18962e-14	1.21721e-13	Down	0.8657	0.778946	0.532703	2.6588	2.25	2.11327	LOC100259859	At3g19850; MPN9.9	PREDICTED: BTB/POZ domain-containing protein At3g19850 [Vitis vinifera]	GO:0016567	protein ubiquitination
VIT_201s0010g01720	492.242	215.628	768.855	3.565	1.8339	2.60293e-69	5.60767e-68	Up	24.8729	24.4535	25.6172	7.61853	7.40599	6.78335	LOC100249597	AKR4C10; At2g37790; T8P21.30	PREDICTED: aldo-keto reductase family 4 member C10-like [Vitis vinifera]	GO:0005634,GO:0005829,GO:0016491	nucleus|cytosol|oxidoreductase activity	vvi00010,vvi00040,vvi00561	Glycolysis / Gluconeogenesis|Pentose and glucuronate interconversions|Glycerolipid metabolism
VIT_201s0010g01730	1288.72	629.332	1948.11	3.09506	1.62997	2.38961e-119	8.98144e-118	Up	13.1287	13.5745	13.6949	4.80754	4.64923	4.08284	LOC100249597	AKR4C9; At2g37770; F13M22, T8P21.32	PREDICTED: aldo-keto reductase family 4 member C10-like [Vitis vinifera]	GO:0004033,GO:0008106,GO:0009409,GO:0009414,GO:0009507,GO:0009636,GO:0009651,GO:0016229,GO:0055114,GO:0070401	aldo-keto reductase (NADP) activity|alcohol dehydrogenase (NADP+) activity|response to cold|response to water deprivation|chloroplast|response to toxic substance|response to salt stress|steroid dehydrogenase activity|oxidation-reduction process|NADP+ binding	vvi00010,vvi00040,vvi00561	Glycolysis / Gluconeogenesis|Pentose and glucuronate interconversions|Glycerolipid metabolism
VIT_201s0010g01830	90.3575	42.1271	138.588	3.29016	1.71816	2.07618e-11	9.75425e-11	Up	0.49728	0.434639	0.412968	0.124819	0.194214	0.105422	LOC100265010	Trank1; Synonyms=Gm187, Kiaa0342, Lba1	PREDICTED: LOW QUALITY PROTEIN: uncharacterized protein LOC100265010 [Vitis vinifera]
VIT_201s0010g01870	5.67987	11.0192	0.340547	0.0332002	-4.91267	0.000597914	0.00148979	Down	0	0	0.0176694	0.171171	0.264079	0.158577	LOC100249479	VIT_01s0010g01870; GSVIVT00035166001, GSVIVT01010256001, VIT_00010256001, Vv01s0010g01870	PREDICTED: CASP-like protein 2A1 [Vitis vinifera]	GO:0005886,GO:0016021,GO:0051536	plasma membrane|integral component of membrane|iron-sulfur cluster binding
VIT_201s0010g02000	1551.5	2577.03	525.962	0.20412	-2.29251	2.96277e-258	2.85737e-256	Down	8.53785	9.33952	9.44178	48.1484	44.4126	46.3179	LOC100259700		PREDICTED: lignin-forming anionic peroxidase-like [Vitis vinifera]	GO:0004601,GO:0005576,GO:0006979,GO:0020037,GO:0042744,GO:0046872	peroxidase activity|extracellular region|response to oxidative stress|heme binding|hydrogen peroxide catabolic process|metal ion binding	vvi00940	Phenylpropanoid biosynthesis
VIT_201s0010g02010	3.57077	7.14154	0	0.026306	-5.24847	0.0013714	0.00324881	Down	0	0	0	0.0857004	0.0352578	0.26465	LOC100263220		PREDICTED: lignin-forming anionic peroxidase-like [Vitis vinifera]	GO:0004601,GO:0005576,GO:0006979,GO:0020037,GO:0042744,GO:0046872	peroxidase activity|extracellular region|response to oxidative stress|heme binding|hydrogen peroxide catabolic process|metal ion binding	vvi00940	Phenylpropanoid biosynthesis
VIT_201s0010g02030	15.2026	25.9665	4.4387	0.170727	-2.55024	0.000578833	0.00144574	Down	0.07444	0	0.245628	0.42831	0.440525	1.07772	LOC100242603		PREDICTED: defensin Ec-AMP-D2 [Vitis vinifera]	GO:0005576,GO:0031640,GO:0050832	extracellular region|killing of cells of other organism|defense response to fungus
VIT_201s0010g02150	130.179	176.364	83.9936	0.476304	-1.07005	1.46629e-07	5.31456e-07	Down	0.606533	0.72011	0.525357	1.51954	1.35349	1.16002	LOC100263129	At4g15970; dl4025w, FCAALL.245	PREDICTED: uncharacterized protein At4g15970 [Vitis vinifera]	GO:0003723,GO:0004519,GO:0009451,GO:0043231	RNA binding|endonuclease activity|RNA modification|intracellular membrane-bounded organelle
VIT_201s0010g02210	96.8391	133.395	60.2836	0.451759	-1.14637	1.53285e-06	5.08349e-06	Down	0.53197	0.442404	0.302974	1.02028	1.00625	0.906365	LOC100240962	At1g67720; F12A21.30	PREDICTED: probable LRR receptor-like serine/threonine-protein kinase At1g67720 [Vitis vinifera]
VIT_201s0010g02240	567.129	894.131	240.128	0.268471	-1.89716	6.19093e-73	1.39892e-71	Down	1.31464	1.07273	1.17022	4.33912	4.95539	4.45646	LOC100246057	RR26 {ECO:0000303|PubMed:17284581}; Synonyms=ORR6 {ECO:0000303|PubMed:16919402}; Os01g0904700 {ECO:0000312|EMBL:BAF07039.2}, LOC_Os01g67770 {ECO:0000305}; OsJ_04457 {ECO:0000312|EMBL:EEE55842.1}, OSJNOa013M08.3 {ECO:0000312|EMBL:BAD82798.1}	PREDICTED: two-component response regulator ARR11 [Vitis vinifera]	GO:0000160,GO:0003677,GO:0003700,GO:0005634,GO:0006351,GO:0006355,GO:0009736,GO:0010082	phosphorelay signal transduction system|DNA binding|DNA binding transcription factor activity|nucleus|transcription, DNA-templated|regulation of transcription, DNA-templated|cytokinin-activated signaling pathway|regulation of root meristem growth	vvi04075	Plant hormone signal transduction
VIT_201s0010g02430	512.662	780.104	245.22	0.314227	-1.67012	2.57297e-46	3.70482e-45	Down	3.34171	2.77778	2.45122	10.2362	9.31879	8.73313	LOC100254488	MAD2 {ECO:0000303|PubMed:19710914}; At3g25980 {ECO:0000312|Araport:AT3G25980}; MPE11.15 {ECO:0000312|EMBL:BAB01061.1}	hypothetical protein VITISV_030093 [Vitis vinifera]
VIT_201s0010g02440	95.1623	56.1068	134.218	2.39288	1.25875	2.98896e-07	1.05566e-06	Up	1.59433	1.26472	1.07879	0.435446	0.656868	0.617563	LOC100259590	ABCC3; Synonyms=EST2, MRP3; At3g13080; MJG19.3	unnamed protein product, partial [Vitis vinifera]	GO:0000325,GO:0005524,GO:0005773,GO:0005774,GO:0008559,GO:0009506,GO:0010290,GO:0015431,GO:0016021,GO:0042626,GO:0048046	plant-type vacuole|ATP binding|vacuole|vacuolar membrane|xenobiotic transmembrane transporting ATPase activity|plasmodesma|chlorophyll catabolite transmembrane transporter activity|glutathione S-conjugate-exporting ATPase activity|integral component of membrane|ATPase activity, coupled to transmembrane movement of substances|apoplast	vvi02010	ABC transporters
VIT_201s0010g02450	449.663	149.015	750.311	5.03584	2.33223	4.22932e-92	1.21487e-90	Up	32.4228	33.6925	34.6557	6.59934	7.60752	6.56515	LOC100259604		PREDICTED: uncharacterized protein LOC100259604 [Vitis vinifera]
VIT_201s0010g02660	20.5507	30.1809	10.9205	0.361554	-1.46772	0.00404288	0.00888383	Down	0.28329	0.138696	0.220337	0.407496	0.678572	0.759024	LOC100247728	LHT2; Synonyms=AATL2; At1g24400; F21J9.6	PREDICTED: lysine histidine transporter 2 [Vitis vinifera]	GO:0005886,GO:0006865,GO:0015293,GO:0016021	plasma membrane|amino acid transport|symporter activity|integral component of membrane
VIT_201s0010g02730	18.431	11.0032	25.8589	2.34946	1.23233	0.0137021	0.027205	Up	0.247615	0.262664	0.26554	0.12862	0.10176	0.112028	LOC100261340	At3g50940 {ECO:0000312|EMBL:AEE78729.1}; F18B3.220 {ECO:0000312|EMBL:CAB42923.1}	PREDICTED: 26S protease regulatory subunit 6A homolog [Vitis vinifera]	GO:0005524,GO:0009651,GO:0016887	ATP binding|response to salt stress|ATPase activity
VIT_201s0010g02750	609.57	841.644	377.496	0.44851	-1.15679	1.35717e-34	1.51746e-33	Down	2.22494	2.12993	2.46701	4.99436	5.56588	5.22688	LOC100244202	LOX6; At1g67560; F12B7.11	PREDICTED: lipoxygenase 6, chloroplastic [Vitis vinifera]	GO:0005886,GO:0009507,GO:0009611,GO:0009695,GO:0016165,GO:0031408,GO:0034440,GO:0046872	plasma membrane|chloroplast|response to wounding|jasmonic acid biosynthetic process|linoleate 13S-lipoxygenase activity|oxylipin biosynthetic process|lipid oxidation|metal ion binding	vvi00591,vvi00592	Linoleic acid metabolism|alpha-Linolenic acid metabolism
VIT_201s0010g02840	120.69	45.0427	196.336	4.36025	2.12441	1.17576e-23	9.56817e-23	Up	3.44832	3.59674	3.65467	0.772786	0.813309	0.96197	LOC100259595	At3g50940 {ECO:0000312|EMBL:AEE78729.1}; F18B3.220 {ECO:0000312|EMBL:CAB42923.1}	PREDICTED: mitochondrial chaperone BCS1-like [Vitis vinifera]	GO:0005524,GO:0009651,GO:0016887	ATP binding|response to salt stress|ATPase activity
VIT_201s0010g02870	151.429	81.2335	221.624	2.72714	1.44739	1.42059e-15	8.41509e-15	Up	2.24815	2.07472	2.08759	0.906236	0.775098	0.756094	LOC100252727	At2g18193 {ECO:0000312|EMBL:AEC06737.1}; F8D23 {ECO:0000305}	PREDICTED: peroxisomal biogenesis factor 6-like isoform X1 [Vitis vinifera]	GO:0005524,GO:0005783,GO:0016021,GO:0016887	ATP binding|endoplasmic reticulum|integral component of membrane|ATPase activity
VIT_201s0010g02930	223.511	343.258	103.764	0.302328	-1.72581	1.3406e-27	1.23711e-26	Down	5.40533	6.03132	7.52837	22.1203	21.0153	21.9632	LOC100266653		hypothetical protein GLYMA_06G171100 [Glycine max]			vvi04626	Plant-pathogen interaction
VIT_201s0010g02940	17.5771	30.704	4.45029	0.14442	-2.79166	2.08906e-05	6.19896e-05	Down	0.301693	0	0.34842	2.0734	1.48781	1.09195	LOC100266664		PREDICTED: probable calcium-binding protein CML31 [Vitis vinifera]			vvi04626	Plant-pathogen interaction
VIT_201s0010g02950	35.036	53.7035	16.3685	0.304461	-1.71567	2.72492e-05	7.98728e-05	Down	0.740265	0.47273	0.318604	2.06792	1.30154	1.8427	LOC100244321		PREDICTED: probable calcium-binding protein CML31 [Vitis vinifera]			vvi04626	Plant-pathogen interaction
VIT_201s0010g02960	26.3147	41.432	11.1974	0.270612	-1.8857	4.9833e-05	0.000141833	Down	0.368427	0.681428	0.28366	1.84505	1.89766	1.3739	LOC100244321	CML31; Os01g0955100, LOC_Os01g72530; B1139B11.15	unnamed protein product, partial [Vitis vinifera]	GO:0005509	calcium ion binding	vvi04626	Plant-pathogen interaction
VIT_201s0010g02970	318.534	470.252	166.817	0.354645	-1.49555	3.00163e-27	2.74421e-26	Down	7.52763	6.90493	6.55228	22.9007	17.6653	20.7973	LOC100254585		PREDICTED: probable calcium-binding protein CML31 [Vitis vinifera]			vvi04626	Plant-pathogen interaction
VIT_201s0010g03000	60.4244	82.0295	38.8192	0.472924	-1.08032	0.00104326	0.00251457	Down	2.77206	2.40589	1.93332	7.67279	3.60404	4.29108	LOC100247735		PREDICTED: probable calcium-binding protein CML31 [Vitis vinifera]			vvi04626	Plant-pathogen interaction
VIT_201s0010g03020	277.796	455.771	99.8202	0.218892	-2.19171	5.79025e-42	7.68777e-41	Down	4.28934	3.30559	3.93151	19.5763	20.0954	14.9369	LOC100240864		PREDICTED: probable calcium-binding protein CML31 [Vitis vinifera]			vvi04626	Plant-pathogen interaction
VIT_201s0010g03122	99.3689	44.1338	154.604	3.50536	1.80956	4.66917e-12	2.27917e-11	Up	1.20671	1.03581	1.27985	0.225426	0.510082	0.309393	LOC100251213	At5g06940; MOJ9.11	PREDICTED: receptor-like protein 12 [Vitis vinifera]
VIT_201s0010g03126	25.6656	13.2527	38.0785	2.87156	1.52184	0.00132737	0.00315077	Up	0.374029	0.480692	0.439673	0.201757	0.207511	0.057689	LOC104880714	At5g06940; MOJ9.11	PREDICTED: uncharacterized protein LOC104880714 [Vitis vinifera]
VIT_201s0010g03143	67.1093	28.4646	105.754	3.71363	1.89283	3.87257e-11	1.79082e-10	Up	0.792483	0.992537	1.04901	0.318123	0.245396	0.227405	LOC100854888	BRL2 {ECO:0000305}; Os10g0114400 {ECO:0000312|EMBL:BAT09653.1}, LOC_Os10g02500 {ECO:0000312|EMBL:AAP51860.1}; OJ1014H12.3 {ECO:0000312|EMBL:AAM44864.1}, OsJ_34509 {ECO:0000312|EMBL:EAZ18974.1}, OSJNBa0092N12.12 {ECO:0000312|EMBL:AAK52544.1}	PREDICTED: probable leucine-rich repeat receptor-like protein kinase At5g63930 [Vitis vinifera]	GO:0004674,GO:0005524,GO:0005886,GO:0009734,GO:0009742,GO:0010233,GO:0010305,GO:0016021	protein serine/threonine kinase activity|ATP binding|plasma membrane|auxin-activated signaling pathway|brassinosteroid mediated signaling pathway|phloem transport|leaf vascular tissue pattern formation|integral component of membrane
VIT_201s0010g03175	29.4052	15.2153	43.5952	2.86409	1.51808	0.000181036	0.000484357	Up	0.431222	0.356562	0.426867	0.156221	0.151224	0.13243	LOC100855162		PREDICTED: LRR receptor-like serine/threonine-protein kinase GSO2 [Vitis vinifera]
VIT_201s0010g03210	65.3028	21.0421	109.564	5.20709	2.38048	0.000136952	0.000371189	Up	2.26755	4.166	1.01819	0.538018	0.345851	0.599965	LOC100855198		PREDICTED: probable leucine-rich repeat receptor-like protein kinase At5g63930 [Vitis vinifera]
VIT_201s0010g03285	16.0195	6.15584	25.8832	4.20476	2.07202	0.000285497	0.000742912	Up	0.310782	0.260838	0.263694	0.063863	0.0766317	0.0657381	LOC100855162	At2g24130; F27D4.4	PREDICTED: LRR receptor-like serine/threonine-protein kinase GSO2 [Vitis vinifera]
VIT_201s0010g03293	294.103	120.574	467.632	3.87571	1.95446	5.14731e-32	5.32931e-31	Up	4.31959	4.23851	3.73029	1.44721	0.802177	1.03476	LOC100241971	RPK1; Synonyms=TOAD1; At1g69270; F23O10.15, F4N2.23	PREDICTED: probable leucine-rich repeat receptor-like protein kinase At5g63930 [Vitis vinifera]
VIT_201s0010g03296	23.4957	10.9899	36.0014	3.27434	1.71121	0.000557558	0.00139507	Up	0.407614	0.646862	0.417411	0.202182	0.194085	0.0693728	LOC100242071		PREDICTED: probable leucine-rich repeat receptor-like protein kinase At5g63930 [Vitis vinifera]
VIT_201s0010g03685	49.2991	77.1017	21.4966	0.278486	-1.84432	9.7878e-08	3.60232e-07	Down	0.649989	0.330014	0.524272	1.75451	2.30317	1.54463	LOC100259092	LTPG1; At1g27950; F13K9.6	PREDICTED: non-specific lipid transfer protein GPI-anchored 1 [Vitis vinifera]	GO:0005576,GO:0005783,GO:0005794,GO:0005886,GO:0006869,GO:0008289,GO:0009505,GO:0031225,GO:0042335,GO:0046658,GO:0050832	extracellular region|endoplasmic reticulum|Golgi apparatus|plasma membrane|lipid transport|lipid binding|plant-type cell wall|anchored component of membrane|cuticle development|anchored component of plasma membrane|defense response to fungus
VIT_201s0011g00030	202.617	133.15	272.083	2.04334	1.03093	4.6365e-11	2.13364e-10	Up	5.06789	4.37162	4.19766	2.182	2.43125	2.31413	LOC100259472	ACR4 {ECO:0000303|PubMed:12481063}; At1g69040 {ECO:0000312|Araport:AT1G69040}; F4N2.2 {ECO:0000312|EMBL:AAF27052.1}	PREDICTED: LOW QUALITY PROTEIN: uncharacterized protein LOC100259472 [Vitis vinifera]	GO:0009506	plasmodesma
VIT_201s0011g00060	59.5276	80.9468	38.1084	0.470791	-1.08684	0.000102333	0.000281499	Down	1.50263	1.60117	1.79369	3.72954	3.70514	3.35916	LOC104879282		PREDICTED: uncharacterized protein LOC104879282 [Vitis vinifera]
VIT_201s0011g00130	346.718	211.349	482.087	2.28148	1.18997	1.56898e-19	1.09684e-18	Up	2.92487	2.66543	3.02307	1.1019	1.53938	1.27983	LOC100245772	SPL6; At1g69170; F23O10.24, F4N2.13	PREDICTED: squamosa promoter-binding-like protein 6 isoform X1 [Vitis vinifera]	GO:0003677,GO:0003700,GO:0005634,GO:0006351,GO:0006355,GO:0010468,GO:0042742,GO:0046872	DNA binding|DNA binding transcription factor activity|nucleus|transcription, DNA-templated|regulation of transcription, DNA-templated|regulation of gene expression|defense response to bacterium|metal ion binding
VIT_201s0011g00560	273.178	426.491	119.864	0.28096	-1.83156	4.82e-38	5.84173e-37	Down	3.53396	3.06329	3.49827	12.5557	13.1995	11.5232	LOC100261607	PCAP1; Synonyms=MDP25; At4g20260; F1C12.180	PREDICTED: plasma membrane-associated cation-binding protein 1 [Vitis vinifera]	GO:0005507,GO:0005509,GO:0005516,GO:0005546,GO:0005547,GO:0005773,GO:0005881,GO:0005886,GO:0006499,GO:0008017,GO:0009409,GO:0009414,GO:0009506,GO:0009507,GO:0009735,GO:0010350,GO:0031115,GO:0031117,GO:0035865,GO:0042742,GO:0043325,GO:0043622,GO:0043657,GO:0046658,GO:0051511,GO:0051592,GO:0071219,GO:0071280,GO:0071281,GO:0071286,GO:0071325,GO:0071472,GO:0072709,GO:0075733,GO:0080025,GO:0090332	copper ion binding|calcium ion binding|calmodulin binding|phosphatidylinositol-4,5-bisphosphate binding|phosphatidylinositol-3,4,5-trisphosphate binding|vacuole|cytoplasmic microtubule|plasma membrane|N-terminal protein myristoylation|microtubule binding|response to cold|response to water deprivation|plasmodesma|chloroplast|response to cytokinin|cellular response to magnesium starvation|negative …
VIT_201s0011g00670	92.0804	133.449	50.7116	0.380001	-1.39592	2.16832e-09	8.9693e-09	Down	0.31148	0.304995	0.266828	0.781208	0.903923	0.727278	LOC100256055	PCMP-H12; Synonyms=OTP82 {ECO:0000303|PubMed:19845878}; At1g08070; T6D22.15	PREDICTED: pentatricopeptide repeat-containing protein At1g08070 [Vitis vinifera]
VIT_201s0011g00710	34.6314	48.8847	20.3781	0.417161	-1.26132	0.00117839	0.00281927	Down	0.233882	0.356242	0.180071	0.68531	0.525437	0.705431	LOC100245765	ZAT9; At3g60580; T8B10.240	PREDICTED: uncharacterized protein LOC100245765 [Vitis vinifera]	GO:0003700,GO:0005634,GO:0006351,GO:0006355,GO:0044212,GO:0046872	DNA binding transcription factor activity|nucleus|transcription, DNA-templated|regulation of transcription, DNA-templated|transcription regulatory region DNA binding|metal ion binding
VIT_201s0011g00740	18.705	28.5572	8.85291	0.310057	-1.6894	0.00147847	0.00348607	Down	0.139819	0.123217	0.096885	0.268162	0.455086	0.483062	LOC100252667	At3g02090 {ECO:0000312|Araport:AT3G02090}; F1C9.12 {ECO:0000312|EMBL:AAF14827.1}	PREDICTED: probable mitochondrial-processing peptidase subunit beta isoform X1 [Vitis vinifera]	GO:0004222,GO:0005618,GO:0005730,GO:0005739,GO:0005741,GO:0005743,GO:0005750,GO:0005758,GO:0005759,GO:0005774,GO:0006122,GO:0008270,GO:0009060,GO:0009507,GO:0016020,GO:0016485,GO:0016491	metalloendopeptidase activity|cell wall|nucleolus|mitochondrion|mitochondrial outer membrane|mitochondrial inner membrane|mitochondrial respiratory chain complex III|mitochondrial intermembrane space|mitochondrial matrix|vacuolar membrane|mitochondrial electron transport, ubiquinol to cytochrome c|zinc ion binding|aerobic respiration|chloroplast|membrane|protein processing|oxidoreductase activity
VIT_201s0011g00930	33.4059	20.4064	46.4053	2.27284	1.1845	0.00284461	0.00641113	Up	1.71932	0.870791	1.40852	0.596966	0.555516	0.673017	LOC100262788	FKBP13 {ECO:0000303|PubMed:12424338}; Synonyms=FKBP22-1 {ECO:0000305|PubMed:15047905}, FKBPK; At5g45680 {ECO:0000312|Araport:AT5G45680}; MRA19.7 {ECO:0000312|EMBL:BAB09210.1}	PREDICTED: peptidyl-prolyl cis-trans isomerase FKBP13, chloroplastic [Vitis vinifera]	GO:0003755,GO:0005528,GO:0009507,GO:0009543,GO:0031977,GO:0061077	peptidyl-prolyl cis-trans isomerase activity|FK506 binding|chloroplast|chloroplast thylakoid lumen|thylakoid lumen|chaperone-mediated protein folding
VIT_201s0011g00990	105.561	145.096	66.0267	0.455045	-1.13592	7.01415e-07	2.39989e-06	Down	0.489236	0.497128	0.785838	1.33666	1.39299	1.31212	LOC100244008	RPM1; Synonyms=RPS3; At3g07040; F17A9.20	PREDICTED: uncharacterized protein LOC100244008 [Vitis vinifera]			vvi04626	Plant-pathogen interaction
VIT_201s0011g01050	4648.68	3012.71	6284.65	2.0861	1.06081	1.75935e-194	1.1797e-192	Up	54.1903	53.762	53.3111	26.0805	26.981	27.1685	LOC100252664	VSR6; Synonyms=BP80D, ELP6; At1g30900; F17F8.23	unnamed protein product, partial [Vitis vinifera]	GO:0000139,GO:0005509,GO:0015031,GO:0016021,GO:0030665,GO:0031902	Golgi membrane|calcium ion binding|protein transport|integral component of membrane|clathrin-coated vesicle membrane|late endosome membrane
VIT_201s0011g01300	24.478	2.26868	46.6873	20.5856	4.36357	2.36952e-10	1.04582e-09	Up	0.566737	0.390979	0.79052	0.0247036	0.0508162	0.0127144	LOC100242282	QRT3; At4g20050; F18F4.150	PREDICTED: polygalacturonase QRT3 isoform X1 [Vitis vinifera]	GO:0004650,GO:0005576,GO:0005618,GO:0008152,GO:0009556,GO:0010584,GO:0071555	polygalacturonase activity|extracellular region|cell wall|metabolic process|microsporogenesis|pollen exine formation|cell wall organization
VIT_201s0011g01410	43.4746	62.4791	24.4701	0.391814	-1.35176	0.000264223	0.000690619	Down	0.457503	0.597304	0.301922	1.26134	1.52293	0.809131	LOC100268160		unnamed protein product, partial [Vitis vinifera]
VIT_201s0011g01530	37.3313	22.976	51.6867	2.24928	1.16946	0.00129034	0.00306866	Up	3.9603	4.76652	3.67529	2.13625	2.19717	1.38454	LOC100252459		unnamed protein product, partial [Vitis vinifera]
VIT_201s0011g01810	487.093	164.785	809.402	4.91073	2.29594	7.63188e-90	2.15941e-88	Up	31.9626	31.132	36.1478	7.44031	6.57117	6.95116	LOC100244000
VIT_201s0011g01860	16.5237	26.5639	6.48355	0.243754	-2.0365	0.000591329	0.00147484	Down	0.676814	0.331361	0.586231	2.10937	3.17085	1.50321			unnamed protein product, partial [Vitis vinifera]
VIT_201s0011g02010	9.75114	4.53843	14.9638	3.29915	1.72209	0.0152956	0.0300345	Up	6.27048	7.67491	8.79347	2.00438	2.57693	2.57904
VIT_201s0011g02560	123.047	179.354	66.7407	0.371989	-1.42667	1.80129e-12	9.01204e-12	Down	6.75492	5.88943	5.31272	17.7471	15.7891	16.5327			unnamed protein product, partial [Vitis vinifera]
VIT_201s0011g02570	238.531	75.48	401.582	5.32103	2.41171	1.09961e-54	1.85428e-53	Up	35.6243	35.6897	35.6271	6.67438	6.68407	7.50314			unnamed protein product, partial [Vitis vinifera]
VIT_201s0011g02600	16.0964	29.1291	3.06377	0.105146	-3.24954	1.71462e-06	5.66228e-06	Down	0.101137	0.0990311	0.250288	1.64876	1.2469	1.54742			unnamed protein product, partial [Vitis vinifera]
VIT_201s0011g02730	50.1844	67.3576	33.0112	0.490075	-1.02893	0.00287238	0.00646663	Down	0.484537	0.474449	0.265066	0.89262	0.591091	1.10763	LOC100255890	ABCG21; Synonyms=WBC21; At3g25620; T5M7.6	PREDICTED: ABC transporter G family member 21 [Vitis vinifera]	GO:0005524,GO:0005886,GO:0016021,GO:0042626	ATP binding|plasma membrane|integral component of membrane|ATPase activity, coupled to transmembrane movement of substances
VIT_201s0011g02740	1545.9	2143.33	948.477	0.442547	-1.1761	3.82636e-86	1.03733e-84	Down	5.77027	5.79263	5.88736	12.966	13.7102	14.2523	LOC100247335	PPC4; At1g68750; F14K14.14, F24J5.1	PREDICTED: phosphoenolpyruvate carboxylase 4 isoform X1 [Vitis vinifera]	GO:0005829,GO:0006099,GO:0008964,GO:0015977,GO:0015979	cytosol|tricarboxylic acid cycle|phosphoenolpyruvate carboxylase activity|carbon fixation|photosynthesis	vvi00620,vvi00710	Pyruvate metabolism|Carbon fixation in photosynthetic organisms
VIT_201s0011g02750	1593.86	533.189	2654.54	4.97902	2.31586	0	0	Up	78.5961	78.7055	79.9627	15.9466	16.3408	17.1734	LOC100250719	NUDT1; Synonyms=NUDX1; At1g68760; F14K14.13	PREDICTED: nudix hydrolase 1 [Vitis vinifera]	GO:0000210,GO:0005829,GO:0006203,GO:0006974,GO:0008413,GO:0019177,GO:0035539,GO:0046872	NAD+ diphosphatase activity|cytosol|dGTP catabolic process|cellular response to DNA damage stimulus|8-oxo-7,8-dihydroguanosine triphosphate pyrophosphatase activity|dihydroneopterin triphosphate pyrophosphohydrolase activity|8-oxo-7,8-dihydrodeoxyguanosine triphosphate pyrophosphatase activity|metal ion binding
VIT_201s0011g02780	433.439	182.58	684.299	3.74723	1.90582	6.47156e-59	1.18474e-57	Up	20.8447	21.7025	23.0829	6.45222	6.53864	5.17659	LOC100262757	MIZ1; At2g41660; T32G6.18	PREDICTED: protein MIZU-KUSSEI 1 [Vitis vinifera]	GO:0005737,GO:0005783,GO:0005789,GO:0009658,GO:0010274,GO:0016020,GO:0032541	cytoplasm|endoplasmic reticulum|endoplasmic reticulum membrane|chloroplast organization|hydrotropism|membrane|cortical endoplasmic reticulum
VIT_201s0011g02840	28.0675	52.3907	3.74429	0.0714399	-3.80713	2.60988e-11	1.21834e-10	Down	0.045477	0.0445302	0.0750296	0.988508	0.732622	0.673366	LOC100264480	CYB561D; At1g26100; F14G11.7, F28B23.22	PREDICTED: probable transmembrane ascorbate ferrireductase 4 [Vitis vinifera]	GO:0016021,GO:0016491,GO:0046872,GO:0055114	integral component of membrane|oxidoreductase activity|metal ion binding|oxidation-reduction process
VIT_201s0011g02960	923.57	1412.5	434.644	0.30776	-1.70012	1.19071e-21	9.00444e-21	Down	4.69618	6.55149	4.71123	16.9	19.81	17.1096	LAR1	LAR	leucoanthocyanidin reductase 1 [Vitis vinifera]	GO:0010023,GO:0033788	proanthocyanidin biosynthetic process|leucoanthocyanidin reductase activity	vvi00941	Flavonoid biosynthesis
VIT_201s0011g03020	86.2174	130.286	42.1484	0.323722	-1.62717	1.80055e-10	8.00306e-10	Down	0.320692	0.460556	0.52909	1.24038	1.37064	1.59335	LOC100250816	POT5; Synonyms=HAK5; At4g13420; T9E8.160	PREDICTED: potassium transporter 5 [Vitis vinifera]	GO:0005886,GO:0009674,GO:0010107,GO:0015079,GO:0016020,GO:0016021	plasma membrane|potassium:sodium symporter activity|potassium ion import|potassium ion transmembrane transporter activity|membrane|integral component of membrane
VIT_201s0011g03170	5.2322	1.61148	8.85291	5.47789	2.45362	0.0214398	0.0408501	Up	0.366569	0.323043	0.254007	0.105457	0.07231	0	LOC100259509		unnamed protein product, partial [Vitis vinifera]
VIT_201s0011g03250	296.168	150.18	442.156	2.94325	1.55741	2.84408e-30	2.81109e-29	Up	10.4182	9.95572	8.93639	3.80386	3.14786	3.37547	LOC100853290	PCR6; At1g49030; F27J15.18	PREDICTED: protein PLANT CADMIUM RESISTANCE 7-like [Vitis vinifera]	GO:0016021	integral component of membrane
VIT_201s0011g03360	2010.74	1224.21	2797.28	2.28477	1.19205	2.05405e-82	5.29011e-81	Up	37.8815	37.5068	39.2428	18.204	15.5123	18.335	LOC100266408		PREDICTED: uncharacterized protein LOC100266408 isoform X1 [Vitis vinifera]
VIT_201s0011g03390	139.995	53.1994	226.791	4.26571	2.09278	4.47268e-23	3.5618e-22	Up	2.11414	1.82876	2.30864	0.372746	0.542338	0.608289	LOC100256114	At4g39670 {ECO:0000312|Araport:AT4G39670}; T19P19.60 {ECO:0000312|EMBL:CAA18753.1}	unnamed protein product, partial [Vitis vinifera]	GO:0005634,GO:0005737,GO:0120013	nucleus|cytoplasm|intermembrane lipid transfer activity
VIT_201s0011g03430	20.6784	9.05425	32.3025	3.56561	1.83415	0.00029172	0.000758204	Up	1.3201	1.57538	0.980077	0.474722	0.284818	0.366495	LOC100249140		PREDICTED: protein NIM1-INTERACTING 2 [Vitis vinifera]
VIT_201s0011g03450	1178.3	2046.93	309.664	0.151286	-2.72465	3.79685e-283	4.239e-281	Down	2.44808	2.50972	2.43962	17.1738	17.2503	16.3157	LOC100262991	XYL1 {ECO:0000312|EMBL:AAD37363.1}; Synonyms=AXY3; At1g68560; F24J5.20	PREDICTED: alpha-xylosidase 1 [Vitis vinifera]	GO:0005618,GO:0009044,GO:0009505,GO:0009506,GO:0009507,GO:0010411,GO:0030246,GO:0045493,GO:0046556,GO:0046686,GO:0048046,GO:0061634,GO:0071555,GO:0080176	cell wall|xylan 1,4-beta-xylosidase activity|plant-type cell wall|plasmodesma|chloroplast|xyloglucan metabolic process|carbohydrate binding|xylan catabolic process|alpha-L-arabinofuranosidase activity|response to cadmium ion|apoplast|alpha-D-xyloside xylohydrolase|cell wall organization|xyloglucan 1,6-alpha-xylosidase activity
VIT_201s0011g03530	119.905	29.181	210.629	7.2208	2.85216	8.81395e-31	8.86638e-30	Up	5.60044	3.88051	5.05057	0.568919	0.678767	0.843297	LOC100259299	LBD41; Synonyms=ASL38; At3g02550; F16B3.18	PREDICTED: LOB domain-containing protein 42 [Vitis vinifera]	GO:0006355	regulation of transcription, DNA-templated
VIT_201s0011g03550	146.513	220.373	72.6528	0.32991	-1.59986	1.60088e-12	8.0342e-12	Down	1.22381	2.08675	1.14879	5.34184	3.76684	4.91549	LOC100249076	CLE27; At3g25905; MPE11	PREDICTED: CLAVATA3/ESR (CLE)-related protein 27 [Vitis vinifera]	GO:0005615,GO:0007275,GO:0045168	extracellular space|multicellular organism development|cell-cell signaling involved in cell fate commitment
VIT_201s0011g03640	81.0033	33.0405	128.966	3.90366	1.96483	5.38807e-14	2.92842e-13	Up	3.2643	3.37973	3.39025	0.84673	1.13478	0.686707	LOC100247527		PREDICTED: adenylate isopentenyltransferase [Vitis vinifera]	GO:0005524,GO:0008033,GO:0009824,GO:0034265	ATP binding|tRNA processing|AMP dimethylallyltransferase activity|isopentenyl adenine biosynthetic process	vvi00908	Zeatin biosynthesis
VIT_201s0011g03730	237.528	91.6847	383.371	4.18166	2.06407	2.5317e-41	3.32243e-40	Up	7.3227	6.58164	6.40126	1.5896	1.63493	1.81608	LOC100259502	MYB62 {ECO:0000303|PubMed:9839469}; At1g68320 {ECO:0000312|Araport:AT1G68320}; T22E19.5 {ECO:0000312|EMBL:AAG52612.1}	unnamed protein product, partial [Vitis vinifera]	GO:0000981,GO:0001135,GO:0003700,GO:0005634,GO:0006351,GO:0006357,GO:0009686,GO:0009740,GO:0009751,GO:0010015,GO:0010373,GO:0016036,GO:0030154,GO:0043565,GO:0044212,GO:0045892,GO:0055062	RNA polymerase II transcription factor activity, sequence-specific DNA binding|transcription factor activity, RNA polymerase II transcription factor recruiting|DNA binding transcription factor activity|nucleus|transcription, DNA-templated|regulation of transcription from RNA polymerase II promoter|gibberellin biosynthetic process|gibberellic acid mediated signaling pathway|response to salicylic a…
VIT_201s0011g03740	3483.67	1365.8	5601.54	4.10177	2.03625	0	0	Up	56.5161	58.0217	58.4047	13.8877	14.954	14.9243	LOC100245668	OVA9 {ECO:0000303|PubMed:16297076}; At1g25350 {ECO:0000312|Araport:AT1G25350}; F4F7.26 {ECO:0000312|EMBL:AAG28806.2}	PREDICTED: glutamine--tRNA ligase [Vitis vinifera]	GO:0004819,GO:0005524,GO:0005829,GO:0006425	glutamine-tRNA ligase activity|ATP binding|cytosol|glutaminyl-tRNA aminoacylation	vvi00970	Aminoacyl-tRNA biosynthesis
VIT_201s0011g03770	38.6886	57.6962	19.6809	0.341563	-1.54978	8.12457e-05	0.000226072	Down	0.796301	1.50746	0.735708	2.69813	2.46092	4.08741	LOC100266460		PREDICTED: uncharacterized protein LOC100266460 [Vitis vinifera]
VIT_201s0011g03860	66.1428	109.483	22.8028	0.208275	-2.26344	5.16277e-13	2.66171e-12	Down	0.216736	0.212224	0.16985	0.952607	1.28261	0.748803	LOC100267893	At1g68400; T2E12.5	PREDICTED: probable leucine-rich repeat receptor-like protein kinase At1g68400 [Vitis vinifera]
VIT_201s0011g03890	137.602	46.9183	228.285	4.86245	2.28168	3.66045e-25	3.12704e-24	Up	3.38563	2.51731	3.42097	0.767888	0.512669	0.70723	LOC100247375	LRK10L-2.1 {ECO:0000303|PubMed:12805585}; At5g38260 {ECO:0000312|Araport:AT5G38260}; MXA21.5 {ECO:0000312|EMBL:BAB11292.1}	unnamed protein product, partial [Vitis vinifera]
VIT_201s0011g03900	25.6973	5.50421	45.8904	8.33752	3.05962	2.47575e-09	1.02019e-08	Up	0.964807	1.30218	1.21319	0.150034	0.154313	0.128699	LOC100247375	LRK10 {ECO:0000312|EMBL:AAC49629.1}	hypothetical protein VITISV_039936 [Vitis vinifera]	GO:0004674,GO:0005524,GO:0005886,GO:0016021	protein serine/threonine kinase activity|ATP binding|plasma membrane|integral component of membrane
VIT_201s0011g03960	325.072	77.2277	572.916	7.42602	2.89259	4.02835e-71	8.87015e-70	Up	6.97047	7.54182	6.87466	0.689368	0.962252	1.34319	LOC100259351	LRK10L-1.1 {ECO:0000303|PubMed:12805585}; Synonyms=LRK10L4 {ECO:0000303|PubMed:25510357}; At1g25390 {ECO:0000312|Araport:AT1G25390}; F2J7.14 {ECO:0000312|EMBL:AAG50813.1}	hypothetical protein VITISV_005934 [Vitis vinifera]
VIT_201s0011g03980	3173.34	2022.65	4324.02	2.13778	1.09612	1.94966e-154	9.81937e-153	Up	41.3376	40.898	40.6396	19.6893	19.7496	20.2095	LOC100266298	LRK10L-1.2 {ECO:0000303|PubMed:12805585}; Synonyms=LRK10L1 {ECO:0000303|PubMed:25510357}; At1g18390 {ECO:0000312|Araport:AT1G18390}; F15H18.11 {ECO:0000312|EMBL:AAF25996.1}, F15H18.25 {ECO:0000312|EMBL:AAF25996.1}	PREDICTED: probable serine/threonine-protein kinase At1g18390 isoform X1 [Vitis vinifera]
VIT_201s0011g04010	237.94	43.6447	432.235	9.89183	3.30624	5.99519e-64	1.16631e-62	Up	5.21614	4.23061	5.76248	0.684739	0.501342	0.406181	LOC100250861	ntpR; EHR_08225	PREDICTED: uncharacterized protein LOC100250861 isoform X1 [Vitis vinifera]	GO:0006541,GO:0016787	glutamine metabolic process|hydrolase activity
VIT_201s0011g04080	150.095	269.199	30.9913	0.115074	-3.11936	1.09362e-44	1.52247e-43	Down	0.362853	0.305951	0.239459	2.60005	3.02214	2.56694	LOC100252628	RHG1A {ECO:0000303|PubMed:9781696}; At5g42940 {ECO:0000312|Araport:AT5G42940}; MBD2.14 {ECO:0000312|EMBL:BAB09196.1}	PREDICTED: uncharacterized protein LOC100252628 isoform X1 [Vitis vinifera]	GO:0043161,GO:0046872,GO:0061630	proteasome-mediated ubiquitin-dependent protein catabolic process|metal ion binding|ubiquitin protein ligase activity
VIT_201s0011g04220	56.1642	89.5151	22.8133	0.254852	-1.97227	8.01974e-09	3.18318e-08	Down	0.475299	0.417258	0.194689	1.11591	1.74585	1.56931	LOC104882333	APRR6; At1g68210; T22E19.16	PREDICTED: two-component response regulator-like PRR95 [Vitis vinifera]	GO:0000160,GO:0003677,GO:0005634,GO:0006351,GO:0006355	phosphorelay signal transduction system|DNA binding|nucleus|transcription, DNA-templated|regulation of transcription, DNA-templated	vvi04075	Plant hormone signal transduction
VIT_201s0011g04240	30.4408	47.2491	13.6326	0.288304	-1.79434	6.84933e-05	0.000192126	Down	0.390183	0.286545	0.0965608	1.04768	0.769683	0.962891	LOC100256160	At1g68190; T22E19.18	PREDICTED: putative zinc finger protein At1g68190 isoform X1 [Vitis vinifera]	GO:0003700,GO:0005634,GO:0006355,GO:0008270	DNA binding transcription factor activity|nucleus|regulation of transcription, DNA-templated|zinc ion binding
VIT_201s0011g04280	105.201	65.3411	145.06	2.21891	1.14985	1.85184e-06	6.09234e-06	Up	1.38967	1.21419	1.90472	0.840585	0.706407	0.559257	LOC100257616	LRK10 {ECO:0000312|EMBL:AAC49629.1}	PREDICTED: probable receptor-like protein kinase At1g67000 [Ricinus communis]	GO:0004674,GO:0005524,GO:0005886,GO:0016021	protein serine/threonine kinase activity|ATP binding|plasma membrane|integral component of membrane
VIT_201s0011g04550	4030.74	6271.25	1790.22	0.285481	-1.80853	0	0	Down	57.4284	62.2127	61.0047	230.402	214.111	212.025	LOC100262828		PREDICTED: uncharacterized protein LOC100262828 [Vitis vinifera]
VIT_201s0011g04650	9698.31	13612.6	5784.07	0.424893	-1.23483	0	0	Down	296.391	293.347	290.858	729.12	708.188	713.213	LOC100242324		PREDICTED: uncharacterized protein LOC100242324 [Vitis vinifera]
VIT_201s0011g04660	249.056	351.153	146.96	0.418587	-1.2564	2.45712e-17	1.57356e-16	Down	5.50965	6.0454	5.14457	13.34	12.4486	15.6217	LOC104881294		PREDICTED: uncharacterized protein LOC104881294 [Vitis vinifera]
VIT_201s0011g04780	3350.32	435.165	6265.47	14.3951	3.8475	0	0	Up	129.599	125.792	126.609	9.49045	10.092	7.94774	LOC100256093	At1g66480; F28G11.8	PREDICTED: uncharacterized protein At1g66480 [Vitis vinifera]	GO:0005886	plasma membrane
VIT_201s0011g04805	56.4788	6.81824	106.139	15.5972	3.96322	4.00337e-22	3.0788e-21	Up	4.24543	4.65095	4.07773	0.161236	0.456043	0.248954			hypothetical protein VITISV_030157 [Vitis vinifera]
VIT_201s0011g04820	65.2729	91.1113	39.4345	0.43311	-1.20719	1.61833e-05	4.85606e-05	Down	0.504999	0.649895	0.499899	1.0654	1.46579	1.43851	LOC100261077		unnamed protein product, partial [Vitis vinifera]
VIT_201s0011g04840	625.829	355.947	895.711	2.51644	1.33139	4.53791e-49	6.92574e-48	Up	25.5743	25.6963	24.4242	10.3394	9.83167	11.0446	LOC104880977		hypothetical protein VITISV_039819 [Vitis vinifera]
VIT_201s0011g05150	173.805	342.509	5.10031	0.0149022	-6.06833	1.57354e-51	2.50264e-50	Down	0.164842	0.188312	0.0543926	10.0906	9.37577	8.9224	LOC100267971	MLP28; At1g70830; F15H11.8	PREDICTED: MLP-like protein 34 [Vitis vinifera]	GO:0006952,GO:0009607	defense response|response to biotic stimulus
VIT_201s0011g05170	11.3664	22.0439	0.688822	0.030931	-5.0148	2.13644e-05	6.33524e-05	Down	0.059552	0	0	0.542526	0.910419	0.529063	LOC100262819	MLP28; At1g70830; F15H11.8	PREDICTED: MLP-like protein 31 [Vitis vinifera]	GO:0006952,GO:0009607	defense response|response to biotic stimulus
VIT_201s0011g05180	1.94915	3.89829	0	0.0481997	-4.37483	0.0179688	0.0347597	Down	0	0	0	0.0278083	0.0715035	0.071562	LOC100853085	MLP28; At1g70830; F15H11.8	unnamed protein product, partial [Vitis vinifera]	GO:0006952,GO:0009607	defense response|response to biotic stimulus
VIT_201s0011g05190	3.38582	6.43553	0.336108	0.0567849	-4.13835	0.0113844	0.0230022	Down	0	0.0199044	0	0.272908	0.0801973	0.0401315	LOC100262819	MLP28; At1g70830; F15H11.8	PREDICTED: MLP-like protein 28 [Vitis vinifera]	GO:0006952,GO:0009607	defense response|response to biotic stimulus
VIT_201s0011g05220	5.71347	9.72149	1.70545	0.175218	-2.51278	0.0163725	0.0319581	Down	0.0303641	0.0198213	0	0.0873538	0.139759	0.0699367	LOC100266279	PEAMT	PREDICTED: phosphomethylethanolamine N-methyltransferase-like [Vitis vinifera]	GO:0000234,GO:0005737,GO:0006656	phosphoethanolamine N-methyltransferase activity|cytoplasm|phosphatidylcholine biosynthetic process	vvi00564	Glycerophospholipid metabolism
VIT_201s0011g05290	66.6773	95.2744	38.0802	0.3999	-1.32229	1.62493e-06	5.37783e-06	Down	0.39878	0.525125	0.598936	1.1868	1.31559	1.45241	LOC100264607	ndhL {ECO:0000303|PubMed:21785130}; Synonyms=CRR23 {ECO:0000303|PubMed:18388109}, NDH-L {ECO:0000305}; At1g70760 {ECO:0000312|Araport:AT1G70760}; F15H11.1 {ECO:0000312|EMBL:AAD55491.1}, F5A18.6 {ECO:0000312|EMBL:AAG52336.1}	PREDICTED: uncharacterized protein LOC100259429 [Vitis vinifera]	GO:0009535,GO:0009773,GO:0010258,GO:0010598,GO:0016021,GO:0016655,GO:0042651,GO:0048038	chloroplast thylakoid membrane|photosynthetic electron transport in photosystem I|NADH dehydrogenase complex (plastoquinone) assembly|NAD(P)H dehydrogenase complex (plastoquinone)|integral component of membrane|oxidoreductase activity, acting on NAD(P)H, quinone or similar compound as acceptor|thylakoid membrane|quinone binding
VIT_201s0011g05390	43.3507	76.8096	9.89173	0.12861	-2.95893	1.1393e-13	6.07699e-13	Down	0.329007	0.175722	0.355292	2.03644	2.50752	2.39147	LOC100252606		hypothetical protein VITISV_026597 [Vitis vinifera]	GO:0004857,GO:0046910,GO:0048046,GO:0071669	enzyme inhibitor activity|pectinesterase inhibitor activity|apoplast|plant-type cell wall organization or biogenesis
VIT_201s0011g05440	129.303	180.735	77.8701	0.431008	-1.21421	2.89727e-10	1.27157e-09	Down	1.60595	1.95995	1.70493	4.15143	4.33869	4.20439	LOC100266435	PCR2; At1g14870; F10B6.27	PREDICTED: protein PLANT CADMIUM RESISTANCE 2-like [Vitis vinifera]	GO:0005886,GO:0006979,GO:0016021	plasma membrane|response to oxidative stress|integral component of membrane
VIT_201s0011g05490	47.4825	73.8886	21.0763	0.28544	-1.80874	4.95772e-08	1.86183e-07	Down	0.293701	0.378403	0.275433	1.02283	1.2502	1.17493	LOC100268116	SKIP28; Synonyms=MEE11; At2g01620; T8O11.21	PREDICTED: F-box protein SKIP28 [Vitis vinifera]	GO:0009793,GO:0016567	embryo development ending in seed dormancy|protein ubiquitination
VIT_201s0011g05610	123.082	189.962	56.2017	0.295791	-1.75735	4.85582e-16	2.94809e-15	Down	2.14649	1.74611	1.50372	5.32018	6.87245	6.74768	LOC100242160	PXG4; Synonyms=CLO4; At1g70670; F5A18.15	PREDICTED: probable peroxygenase 4 isoform X2 [Vitis vinifera]	GO:0005811,GO:0009737,GO:0009819,GO:0046872,GO:1990137	lipid droplet|response to abscisic acid|drought recovery|metal ion binding|plant seed peroxidase activity	vvi00073	Cutin, suberine and wax biosynthesis
VIT_201s0011g05670	80.7281	112.926	48.5299	0.430071	-1.21735	1.91697e-05	5.71359e-05	Down	0.504073	0.922212	0.446458	1.74273	1.24293	1.53202	LOC100254156	NUDT18; Synonyms=NUDX18; At1g14860; F10B6.26	PREDICTED: nudix hydrolase 18, mitochondrial [Vitis vinifera]	GO:0005634,GO:0005737,GO:0005739,GO:0016818,GO:0046872	nucleus|cytoplasm|mitochondrion|hydrolase activity, acting on acid anhydrides, in phosphorus-containing anhydrides|metal ion binding
VIT_201s0011g05800	3588.93	2334.18	4843.69	2.07489	1.05304	7.60815e-120	2.87385e-118	Up	56.4922	56.9264	55.6603	29.9418	27.4568	27.1357	LOC100261017	DRP1C; Synonyms=ADL1C, ADL5, DLP1; At1g14830; F10B6.23	PREDICTED: dynamin-related protein 1C [Vitis vinifera]	GO:0000266,GO:0003924,GO:0005525,GO:0005737,GO:0005874,GO:0005886,GO:0005938,GO:0007005,GO:0007049,GO:0008017,GO:0009504,GO:0009506,GO:0009524,GO:0010152,GO:0016020,GO:0051301	mitochondrial fission|GTPase activity|GTP binding|cytoplasm|microtubule|plasma membrane|cell cortex|mitochondrion organization|cell cycle|microtubule binding|cell plate|plasmodesma|phragmoplast|pollen maturation|membrane|cell division
VIT_201s0011g05870	2451.8	1496.39	3407.21	2.27704	1.18716	6.49888e-126	2.58859e-124	Up	20.9556	21.5986	19.8523	9.33806	9.42421	9.68062	LOC100268011	RDR1; Synonyms=RDRP1; At1g14790; F10B6.19	PREDICTED: probable RNA-dependent RNA polymerase 1 [Vitis vinifera]	GO:0003723,GO:0003968,GO:0006952,GO:0009615,GO:0009751,GO:0010025,GO:0030422,GO:0060148	RNA binding|RNA-directed 5'-3' RNA polymerase activity|defense response|response to virus|response to salicylic acid|wax biosynthetic process|production of siRNA involved in RNA interference|positive regulation of posttranscriptional gene silencing
VIT_201s0011g05900	517.555	297.668	737.442	2.47751	1.30889	1.30837e-39	1.65013e-38	Up	15.2346	15.5481	16.8395	6.49544	6.96544	6.48886	LOC100259463	At5g37990; K18L3.150	PREDICTED: probable S-adenosylmethionine-dependent methyltransferase At5g37990 [Vitis vinifera]	GO:0008168,GO:0046872	methyltransferase activity|metal ion binding
VIT_201s0011g05910	128.013	52.2207	203.806	3.90571	1.96559	7.79347e-21	5.70699e-20	Up	4.23218	4.48941	4.34218	0.866658	1.30445	1.30552	LOC100265597	At5g37990; K18L3.150	unnamed protein product, partial [Vitis vinifera]	GO:0008168,GO:0046872	methyltransferase activity|metal ion binding
VIT_201s0011g05920	482.897	227.457	738.337	3.24681	1.69902	1.01498e-58	1.85362e-57	Up	14.0673	14.9459	15.2729	4.35161	4.96398	4.84587	LOC100249254	At5g37990; K18L3.150	PREDICTED: probable S-adenosylmethionine-dependent methyltransferase At5g37990 [Vitis vinifera]	GO:0008168,GO:0046872	methyltransferase activity|metal ion binding
VIT_201s0011g06080	689.516	300.984	1078.05	3.58213	1.84082	1.87667e-92	5.41129e-91	Up	11.4994	10.8788	10.6022	2.9763	3.38287	3.1987	LOC100264487	At1g34300; F23M19.5	PREDICTED: G-type lectin S-receptor-like serine/threonine-protein kinase At1g34300 [Vitis vinifera]
VIT_201s0011g06140	3663.59	4929.98	2397.21	0.48628	-1.04014	5.01976e-144	2.3409e-142	Down	37.0762	38.6356	38.7498	80.0844	83.7935	80.4097	LOC100852659	PUB21; At5g37490; MPA22.3	PREDICTED: U-box domain-containing protein 21-like [Vitis vinifera]	GO:0004842,GO:0010200	ubiquitin-protein transferase activity|response to chitin
VIT_201s0011g06220	14.1196	7.1279	21.1113	2.96191	1.56653	0.0073712	0.0154729	Up	0.0624111	0.0550005	0.074137	0.0209474	0.0215448	0.0246428	LOC100245684	OBE3; At1g14740; F10B6.14	PREDICTED: protein OBERON 3 [Vitis vinifera]	GO:0001708,GO:0005634,GO:0009880,GO:0046872,GO:0090421	cell fate specification|nucleus|embryonic pattern specification|metal ion binding|embryonic meristem initiation
VIT_201s0011g06320	35.9986	17.5236	54.4736	3.11101	1.63738	2.00983e-05	5.97622e-05	Up	0.844798	0.767049	0.821062	0.176755	0.378742	0.257755	LOC100242351	Os03g0237900, LOC_Os03g13480; OJ1081D05.11, OsJ_009690	unnamed protein product, partial [Vitis vinifera]	GO:0007049,GO:0051301	cell cycle|cell division
VIT_201s0011g06450	101.148	23.9816	178.315	7.43812	2.89494	2.0595e-25	1.77409e-24	Up	3.52063	3.67563	4.89295	0.514247	0.367939	0.805526	LOC100247586	COR2	PREDICTED: non-functional NADPH-dependent codeinone reductase 2 [Vitis vinifera]	GO:0005829,GO:0016491	cytosol|oxidoreductase activity
VIT_201s0011g06500	612.012	148.888	1075.14	7.21919	2.85184	1.55449e-144	7.32454e-143	Up	16.9572	19.6578	18.7855	2.90562	2.76129	2.2913	LOC100233130	GALUR; Synonyms=AKR2	unnamed protein product, partial [Vitis vinifera]	GO:0019853,GO:0102098	L-ascorbic acid biosynthetic process|D-galacturonate reductase activity	vvi00053	Ascorbate and aldarate metabolism
VIT_201s0011g06560	1597.63	1019.69	2175.57	2.13381	1.09343	7.8523e-75	1.82154e-73	Up	14.3422	15.6651	14.3849	6.99791	7.34974	7.24493	LOC100257576	HAK17; Os09g0448200, LOC_Os09g27580; OJ1596_C06.35-1, OJ1596_C06.35-2, OsJ_29574, P0047B10.17-1, P0047B10.17-2	PREDICTED: probable potassium transporter 17 isoform X1 [Vitis vinifera]	GO:0015079,GO:0016020,GO:0016021	potassium ion transmembrane transporter activity|membrane|integral component of membrane
VIT_201s0011g06580	350.841	482.018	219.664	0.455901	-1.13321	1.54575e-16	9.62705e-16	Down	2.57805	3.24766	3.42658	5.98618	7.25685	7.83467	LOC100242197	XRI1; At5g48720; K24G6.5	PREDICTED: protein XRI1 isoform X1 [Vitis vinifera]	GO:0005634,GO:0006281,GO:0007140,GO:0007143,GO:0009555,GO:0010165	nucleus|DNA repair|male meiotic nuclear division|female meiotic nuclear division|pollen development|response to X-ray
VIT_201s0011g06600	387.671	200.991	574.35	2.85728	1.51464	2.10038e-31	2.14428e-30	Up	6.08221	7.52876	7.68692	2.86128	2.27633	2.59286	LOC100266215	GAD1; Synonyms=GAD, GDH1; At5g17330; MKP11.30, MKP11_18	PREDICTED: glutamate decarboxylase 1 [Vitis vinifera]	GO:0004351,GO:0005516,GO:0005829,GO:0006536,GO:0030170,GO:0046686	glutamate decarboxylase activity|calmodulin binding|cytosol|glutamate metabolic process|pyridoxal phosphate binding|response to cadmium ion	vvi00250,vvi00410,vvi00430,vvi00650	Alanine, aspartate and glutamate metabolism|beta-Alanine metabolism|Taurine and hypotaurine metabolism|Butanoate metabolism
VIT_201s0026g00030	923.92	1365.62	482.224	0.353129	-1.50173	1.34748e-85	3.627e-84	Down	5.21622	5.26041	5.15251	14.9637	14.7968	16.1732	LOC100260333		PREDICTED: uncharacterized protein LOC100260333 [Vitis vinifera]
VIT_201s0026g00190	983.825	1318.32	649.335	0.49247	-1.02189	3.28501e-41	4.30604e-40	Down	7.73195	6.82207	8.00876	15.471	15.9122	16.1612	LOC100243339	PUB19; At1g60190; T13D8.8	PREDICTED: U-box domain-containing protein 19 [Vitis vinifera]	GO:0004842,GO:0005634,GO:0005737,GO:0010029	ubiquitin-protein transferase activity|nucleus|cytoplasm|regulation of seed germination
VIT_201s0026g00330	700.443	953.234	447.652	0.469579	-1.09056	3.99738e-27	3.64281e-26	Down	5.42493	5.03069	3.92644	10.4152	10.4616	10.9064	LOC100263777		PREDICTED: uncharacterized protein LOC100263777 isoform X1 [Vitis vinifera]
VIT_201s0026g00500	20.8438	28.4464	13.2412	0.46571	-1.1025	0.0265373	0.0495666	Down	0.224891	0.440417	0.417411	1.05135	0.77634	0.582732	LOC100253486	At5g40210; MSN9.110	PREDICTED: WAT1-related protein At5g40210-like [Vitis vinifera]	GO:0005886,GO:0016021,GO:0022857	plasma membrane|integral component of membrane|transmembrane transporter activity
VIT_201s0026g00620	30.1549	52.0877	8.22221	0.157264	-2.66874	7.9432e-08	2.94446e-07	Down	0.79789	0.10417	0.368588	3.26462	2.67568	2.41534	LOC100265557	GASA11; At2g18420; T30D6.7	PREDICTED: gibberellin-regulated protein 11 [Vitis vinifera]	GO:0005576,GO:0009740	extracellular region|gibberellic acid mediated signaling pathway
VIT_201s0026g00730	439.173	759.275	119.072	0.156857	-2.67247	4.16592e-101	1.32794e-99	Down	1.44493	1.56248	1.34327	9.34999	8.95984	10.4803	LOC100250100	PRIN2; At1g10522 {ECO:0000312|Araport:AT1G10522}; T10O24.14 {ECO:0000312|EMBL:AAD39574.1}	PREDICTED: uncharacterized protein LOC100250100 isoform X2 [Vitis vinifera]	GO:0000427,GO:0003677,GO:0006351,GO:0006355,GO:0009642,GO:0010468,GO:0042644,GO:0042646	plastid-encoded plastid RNA polymerase complex|DNA binding|transcription, DNA-templated|regulation of transcription, DNA-templated|response to light intensity|regulation of gene expression|chloroplast nucleoid|plastid nucleoid
VIT_201s0026g00900	70.4998	38.8869	102.113	2.62643	1.3931	1.15856e-07	4.23306e-07	Up	1.97329	1.91228	2.15474	0.721806	0.742391	0.923728	LOC100255347	2MMP {ECO:0000303|PubMed:10574937}; Synonyms=MMP {ECO:0000312|EMBL:AEE35027.1}; At1g70170 {ECO:0000312|Araport:AT1G70170}; F20P5.11 {ECO:0000312|EMBL:AAB61099.1}	PREDICTED: metalloendoproteinase 1 [Vitis vinifera]	GO:0004222,GO:0005886,GO:0007275,GO:0008270,GO:0009651,GO:0009753,GO:0031012,GO:0031225,GO:0046686,GO:0080186,GO:1900056,GO:2000028	metalloendopeptidase activity|plasma membrane|multicellular organism development|zinc ion binding|response to salt stress|response to jasmonic acid|extracellular matrix|anchored component of membrane|response to cadmium ion|developmental vegetative growth|negative regulation of leaf senescence|regulation of photoperiodism, flowering
VIT_201s0026g00980	1536.97	2278.98	794.952	0.348832	-1.51939	1.44587e-145	6.8843e-144	Down	6.72959	6.85271	7.13176	20.1336	20.6371	20.8574	LOC100241606	GATL9; Synonyms=LGT8; At1g70090; F20P5.18	unnamed protein product, partial [Vitis vinifera]	GO:0000139,GO:0000271,GO:0005794,GO:0016021,GO:0016757,GO:0045489,GO:0047262,GO:0071555	Golgi membrane|polysaccharide biosynthetic process|Golgi apparatus|integral component of membrane|transferase activity, transferring glycosyl groups|pectin biosynthetic process|polygalacturonate 4-alpha-galacturonosyltransferase activity|cell wall organization
VIT_201s0026g01030	1863.06	2510.46	1215.66	0.484214	-1.04628	2.81394e-80	7.02369e-79	Down	13.1154	13.0473	12.7974	28.716	26.6977	28.0686	LOC100258721	RCOM_0699480	PREDICTED: UPF0392 protein RCOM_0530710 [Vitis vinifera]	GO:0016021,GO:0016757	integral component of membrane|transferase activity, transferring glycosyl groups
VIT_201s0026g01190	2072.46	1268.53	2876.39	2.26773	1.18125	5.11358e-106	1.69436e-104	Up	12.4398	13.2369	12.8754	5.64863	6.23704	5.75988	LOC104879912	DRT100; At3g12610; MMF12.5, T2E22.8, T2E22_107	PREDICTED: uncharacterized protein LOC100260447 isoform X1 [Vitis vinifera]	GO:0000166,GO:0006281,GO:0009507	nucleotide binding|DNA repair|chloroplast
VIT_201s0026g01200	7.51344	12.9759	2.05101	0.157697	-2.66478	0.00444044	0.0096926	Down	0.0207228	0	0.0410271	0.0993618	0.132854	0.173874	LOC104879912	DRT100; At3g12610; MMF12.5, T2E22.8, T2E22_107	PREDICTED: LRR receptor-like serine/threonine-protein kinase GSO1 [Vitis vinifera]	GO:0000166,GO:0006281,GO:0009507	nucleotide binding|DNA repair|chloroplast
VIT_201s0026g01250	525.821	297.245	754.398	2.53781	1.34358	3.10965e-33	3.33382e-32	Up	13.5533	13.8564	11.1542	5.41123	5.63491	4.71984	LOC100255341		unnamed protein product, partial [Vitis vinifera]
VIT_201s0026g01420	222.263	356.73	87.7954	0.24614	-2.02245	5.10819e-36	5.90372e-35	Down	1.00962	1.02119	0.801736	3.68123	4.28959	3.9755	LOC100241694	LRK10L-1.5 {ECO:0000303|PubMed:12805585}; At1g69910 {ECO:0000312|Araport:AT1G69910}; T17F3.6 {ECO:0000312|EMBL:AAG52555.1}	PREDICTED: probable serine/threonine-protein kinase At1g18390 [Vitis vinifera]
VIT_201s0026g01550	2206.12	1242.79	3169.45	2.55012	1.35057	2.75868e-137	1.21168e-135	Up	30.9711	27.872	29.6601	11.7971	12.0957	12.1245	LOC100241577	HOX16; OsI_008623	PREDICTED: homeobox-leucine zipper protein HAT5 [Vitis vinifera]	GO:0003700,GO:0005634,GO:0006351,GO:0043565	DNA binding transcription factor activity|nucleus|transcription, DNA-templated|sequence-specific DNA binding
VIT_201s0026g01740	5.73413	9.76224	1.70602	0.174647	-2.51748	0.0201145	0.0385485	Down	0.023295	0.011405	0.0230598	0.022339	0.183809	0.137969	LOC100243233	CBSCBS2; At1g69800; T17F3.17	PREDICTED: SNF1-related protein kinase regulatory subunit gamma-1-like [Vitis vinifera]	GO:0005975	carbohydrate metabolic process
VIT_201s0026g01780	215.834	338.809	92.8588	0.27415	-1.86696	2.00688e-31	2.04975e-30	Down	0.714054	0.815719	0.765747	2.84497	2.6662	3.18024	LOC100245028	At1g14390; F14L17.16	PREDICTED: probable LRR receptor-like serine/threonine-protein kinase At1g14390 [Vitis vinifera]	GO:0004674,GO:0005524,GO:0016021	protein serine/threonine kinase activity|ATP binding|integral component of membrane
VIT_201s0026g01950	1179.39	1653.57	705.213	0.426472	-1.22948	2.86756e-79	7.12615e-78	Down	10.2159	10.0032	9.92357	23.8361	24.7479	24.7681	LOC100241332	ATHB-13; At1g69780; T6C23.2	PREDICTED: homeobox-leucine zipper protein ATHB-13 [Vitis vinifera]	GO:0003700,GO:0005634,GO:0006351,GO:0009744,GO:0009965,GO:0043565,GO:0048826,GO:0080022	DNA binding transcription factor activity|nucleus|transcription, DNA-templated|response to sucrose|leaf morphogenesis|sequence-specific DNA binding|cotyledon morphogenesis|primary root development
VIT_201s0026g02270	3.8956	7.45066	0.340547	0.0490972	-4.34822	0.00989347	0.0202242	Down	0	0	0.0205455	0.139323	0.327535	0	LOC100853470	CRRSP38; At3g22060; MZN24.26	PREDICTED: cysteine-rich repeat secretory protein 38-like [Vitis vinifera]	GO:0005576,GO:0005618,GO:0005773,GO:0009737	extracellular region|cell wall|vacuole|response to abscisic acid
VIT_201s0026g02365	47.4509	10.3356	84.5662	8.17161	3.03062	2.04432e-13	1.07675e-12	Up	0.653034	1.04379	0.665452	0.147349	0.0378878	0.113756	LOC100255154	PSKR1 {ECO:0000303|PubMed:16829587}; Synonyms=PSKR; At2g02220 {ECO:0000312|Araport:AT2G02220}; F5O4.1 {ECO:0000312|EMBL:AAM15093.1}	PREDICTED: probable LRR receptor-like serine/threonine-protein kinase At4g36180 isoform X1 [Vitis vinifera]
VIT_201s0026g02370	1327.24	350.846	2303.63	6.56644	2.71511	3.61201e-239	3.14856e-237	Up	72.3072	67.6217	73.3419	10.5948	13.1894	9.9316	LOC100260235	GSTU10; At1g74590; F1M20.27	PREDICTED: glutathione S-transferase U10-like [Vitis vinifera]	GO:0004364,GO:0005737,GO:0005829,GO:0006749,GO:0009407	glutathione transferase activity|cytoplasm|cytosol|glutathione metabolic process|toxin catabolic process	vvi00480	Glutathione metabolism
VIT_201s0026g02390	4870.09	1406.54	8333.64	5.92544	2.56692	0	0	Up	249.092	268.481	282.699	44.8415	48.5957	46.7448	LOC100265455	GSTU10; At1g74590; F1M20.27	unnamed protein product, partial [Vitis vinifera]	GO:0004364,GO:0005737,GO:0005829,GO:0006749,GO:0009407	glutathione transferase activity|cytoplasm|cytosol|glutathione metabolic process|toxin catabolic process	vvi00480	Glutathione metabolism
VIT_201s0026g02400	27147.4	10145.3	44149.6	4.35163	2.12156	0	0	Up	1303.07	1312.44	1267.94	312.327	306.615	307.075	LOC100263691	GSTU10; At1g74590; F1M20.27	unnamed protein product, partial [Vitis vinifera]	GO:0004364,GO:0005737,GO:0005829,GO:0006749,GO:0009407	glutathione transferase activity|cytoplasm|cytosol|glutathione metabolic process|toxin catabolic process	vvi00480	Glutathione metabolism
VIT_201s0026g02480	120.092	199.696	40.4883	0.202809	-2.30181	2.49617e-23	2.00259e-22	Down	1.08438	1.19051	1.59388	5.54603	6.70891	7.55775	LOC100267103	CP12-1; At2g47400; T8I13.24	PREDICTED: calvin cycle protein CP12-1, chloroplastic [Vitis vinifera]	GO:0005507,GO:0009507,GO:0009570,GO:0009744,GO:0009941,GO:0016151,GO:0019253,GO:0043234,GO:0080153	copper ion binding|chloroplast|chloroplast stroma|response to sucrose|chloroplast envelope|nickel cation binding|reductive pentose-phosphate cycle|protein complex|negative regulation of reductive pentose-phosphate cycle
VIT_201s0026g02550	7.26986	1.29177	13.248	10.2395	3.35607	0.00165309	0.00387122	Up	0.0497193	0.133881	0.295303	0.0238394	0.0122596	0.0122697	LOC100255052	PHL8 {ECO:0000305}; At1g69580 {ECO:0000312|Araport:AT1G69580}; F24J1.30 {ECO:0000312|EMBL:AAF24605.1}	PREDICTED: uncharacterized protein LOC100255052 [Vitis vinifera]	GO:0003677,GO:0003700,GO:0005634,GO:0006351,GO:0006355	DNA binding|DNA binding transcription factor activity|nucleus|transcription, DNA-templated|regulation of transcription, DNA-templated
VIT_201s0026g02590	570.559	336.275	804.844	2.39361	1.25919	1.35739e-30	1.35584e-29	Up	30.3214	30.4315	27.8418	12.2697	10.9768	15.1709	LOC100248178	CML30; At3g29000; K5K13.13	PREDICTED: probable calcium-binding protein CML30 [Vitis vinifera]	GO:0005509	calcium ion binding
VIT_201s0026g02620	625.138	906.115	344.161	0.379903	-1.3963	5.18242e-39	6.42529e-38	Down	3.88847	4.79774	5.56935	13.1262	12.7279	13.0898	LOC100260158	EXPA10; Synonyms=EXP10; At1g26770; T24P13.15, T24P13_14	PREDICTED: expansin-A10 [Vitis vinifera]
VIT_201s0026g02690	141.36	70.3789	212.341	3.01894	1.59404	5.34993e-16	3.23767e-15	Up	17.8252	18.3181	18.344	4.73883	7.31097	6.7072	LOC100248185	SPAC16E8.02	PREDICTED: uncharacterized endoplasmic reticulum membrane protein C16E8.02-like [Vitis vinifera]	GO:0005783,GO:0030176,GO:0046521	endoplasmic reticulum|integral component of endoplasmic reticulum membrane|sphingoid catabolic process
VIT_201s0113g00420	894.175	1227.5	560.852	0.457008	-1.12971	6.48506e-47	9.47019e-46	Down	3.76332	4.34912	3.78307	8.94525	8.91981	9.15029	LOC100264317	PAT22; At1g69420; F10D13.9, F23O10.1	PREDICTED: probable protein S-acyltransferase 22 [Vitis vinifera]	GO:0005886,GO:0016021,GO:0019706,GO:0030659	plasma membrane|integral component of membrane|protein-cysteine S-palmitoyltransferase activity|cytoplasmic vesicle membrane
VIT_201s0127g00010	464.333	158.384	770.282	4.86374	2.28207	1.52284e-85	4.09416e-84	Up	9.52307	10.0988	8.48296	1.97324	1.93051	2.0931	LOC100246465		PREDICTED: uncharacterized protein LOC100246465 [Vitis vinifera]
VIT_201s0127g00050	57.3904	80.6233	34.1574	0.423116	-1.24087	0.00017731	0.00047467	Down	1.24552	0.529258	0.558315	1.98317	1.80794	1.92541	LOC100250014		PREDICTED: heme-binding protein 2 [Vitis vinifera]
VIT_201s0127g00070	19629.5	10862.1	28396.9	2.61429	1.38642	0	0	Up	311.147	308.117	306.894	122.014	121.235	124.39	LOC100260250	NRT2.5; At1g12940; F13K23.20	PREDICTED: high affinity nitrate transporter 2.5 [Vitis vinifera]	GO:0005886,GO:0009705,GO:0015112,GO:0015706,GO:0016021,GO:0042128,GO:0071249	plasma membrane|plant-type vacuole membrane|nitrate transmembrane transporter activity|nitrate transport|integral component of membrane|nitrate assimilation|cellular response to nitrate	vvi00910	Nitrogen metabolism
VIT_201s0127g00250	531.6	224.533	838.668	3.73599	1.90149	3.36608e-72	7.54589e-71	Up	15.918	17.1969	18.3035	4.40757	5.19871	4.68267	LOC100251624	At1g23390; F26F24.26, F28C11.3	hypothetical protein VITISV_017946 [Vitis vinifera]	GO:0005634,GO:0005829,GO:0043161	nucleus|cytosol|proteasome-mediated ubiquitin-dependent protein catabolic process
VIT_201s0127g00360	1219.13	702.004	1736.25	2.47281	1.30615	9.85259e-66	1.98312e-64	Up	18.2302	15.2333	17.0749	7.27698	7.19817	6.72972	LOC100248199	BRG3; At3g12920; MGH6.3	PREDICTED: probable BOI-related E3 ubiquitin-protein ligase 2 [Vitis vinifera]	GO:0005634,GO:0006952,GO:0016740,GO:0043067,GO:0043161,GO:0046872	nucleus|defense response|transferase activity|regulation of programmed cell death|proteasome-mediated ubiquitin-dependent protein catabolic process|metal ion binding
VIT_201s0127g00690	163.252	103.757	222.746	2.14773	1.10281	9.41336e-08	3.47071e-07	Up	4.07208	5.02843	5.55377	1.86571	3.19075	2.03214	LOC100853867	fray2 {ECO:0000312|EMBL:EAL69242.1}; DDB_G0229911	unnamed protein product, partial [Vitis vinifera]	GO:0004674,GO:0005524,GO:0005737,GO:0007346,GO:0023014,GO:0031098,GO:0032147,GO:0046872	protein serine/threonine kinase activity|ATP binding|cytoplasm|regulation of mitotic cell cycle|signal transduction by protein phosphorylation|stress-activated protein kinase signaling cascade|activation of protein kinase activity|metal ion binding
VIT_201s0127g00800	179.624	337.487	21.7607	0.0645245	-3.95401	7.7228e-66	1.5572e-64	Down	0.236534	0.286755	0.189546	3.78045	3.89937	3.79138	LOC100241347	PAO	PREDICTED: polyamine oxidase [Vitis vinifera]	GO:0052893,GO:0052896,GO:0052897,GO:0052898,GO:0052900	N1-acetylspermine:oxygen oxidoreductase (propane-1,3-diamine-forming) activity|spermidine oxidase (propane-1,3-diamine-forming) activity|N8-acetylspermidine:oxygen oxidoreductase (propane-1,3-diamine-forming) activity|N1-acetylspermidine:oxygen oxidoreductase (propane-1,3-diamine-forming) activity|spermine oxidase (propane-1,3-diamine-forming) activity	vvi00330,vvi00410	Arginine and proline metabolism|beta-Alanine metabolism
VIT_201s0127g00860	22.5024	0.325995	44.6788	128.3	7.00337	2.28918e-08	8.79655e-08	Up	0.76804	0.439878	0.674214	0	0	0.0143046	LOC100251619	AMS; Synonyms=BHLH21, EN48; At2g16910; F12A24.9	PREDICTED: transcription factor ABORTED MICROSPORES-like isoform X1 [Vitis vinifera]	GO:0000978,GO:0003682,GO:0003700,GO:0005634,GO:0006351,GO:0006355,GO:0009555,GO:0046983,GO:0048657,GO:0048658	RNA polymerase II proximal promoter sequence-specific DNA binding|chromatin binding|DNA binding transcription factor activity|nucleus|transcription, DNA-templated|regulation of transcription, DNA-templated|pollen development|protein dimerization activity|anther wall tapetum cell differentiation|anther wall tapetum development
VIT_201s0127g00870	269.949	384.174	155.725	0.405514	-1.30218	1.00128e-20	7.29911e-20	Down	1.47762	1.82653	1.44195	3.9193	4.18612	4.04472	LOC100258559	GP1	PREDICTED: probable polygalacturonase non-catalytic subunit JP630 [Vitis vinifera]	GO:0005618,GO:0009835,GO:0048046,GO:0071555	cell wall|fruit ripening|apoplast|cell wall organization
VIT_201s0137g00360	602.825	936.223	269.428	0.287845	-1.79664	6.20556e-58	1.11621e-56	Down	4.89444	5.30351	3.90095	15.2369	17.038	18.5795	LOC100249075	JGB {ECO:0000303|PubMed:27468890}; At2g26490 {ECO:0000312|Araport:AT2G26490}; T9J22.16 {ECO:0000312|EMBL:AAC14498.1}	PREDICTED: vegetative incompatibility protein HET-E-1 [Vitis vinifera]	GO:0005634,GO:0005737,GO:0009846	nucleus|cytoplasm|pollen germination
VIT_201s0137g00510	77.7567	136.136	19.3775	0.142391	-2.81207	3.40081e-19	2.34945e-18	Down	0.22125	0.270804	0.131409	1.89892	1.44026	1.2012	LOC104877321	CYP71B34; At3g26300; F20C19.2	PREDICTED: cytochrome P450 71B34-like [Vitis vinifera]	GO:0005506,GO:0016020,GO:0016021,GO:0016709,GO:0020037,GO:0044550	iron ion binding|membrane|integral component of membrane|oxidoreductase activity, acting on paired donors, with incorporation or reduction of molecular oxygen, NAD(P)H as one donor, and incorporation of one atom of oxygen|heme binding|secondary metabolite biosynthetic process
VIT_201s0137g00680	23.2886	13.9524	32.6247	2.34056	1.22685	0.0111932	0.0226401	Up	1.91181	2.49601	1.08963	0.555562	0.97139	0.914997	LOC100252431		unnamed protein product, partial [Vitis vinifera]
VIT_201s0137g00700	2174.72	993.129	3356.31	3.37969	1.75689	3.40898e-238	2.96019e-236	Up	67.854	67.6964	66.2273	20.0244	22.0024	19.9388	LOC109122650	At5g14450; F18O22.240	unnamed protein product, partial [Vitis vinifera]	GO:0005576,GO:0009505,GO:0009506,GO:0016042,GO:0016788	extracellular region|plant-type cell wall|plasmodesma|lipid catabolic process|hydrolase activity, acting on ester bonds
VIT_201s0137g00710	140.32	194.127	86.5137	0.44557	-1.16627	8.90731e-10	3.79037e-09	Down	1.5707	1.28166	1.53756	3.01248	3.73528	3.47993	LOC100264440	At3g26430; F20C19.19	PREDICTED: uncharacterized protein LOC100264440 [Vitis vinifera]	GO:0005576,GO:0016042,GO:0016298	extracellular region|lipid catabolic process|lipase activity
VIT_201s0137g00720	159.874	254.087	65.6611	0.25843	-1.95216	9.37448e-26	8.16852e-25	Down	0.805877	0.884335	0.962788	3.89067	3.38494	3.37399	LOC100259265	At3g26430; F20C19.19	PREDICTED: GDSL esterase/lipase At3g26430 [Vitis vinifera]	GO:0005576,GO:0016042,GO:0016298	extracellular region|lipid catabolic process|lipase activity
VIT_201s0137g00740	10.4325	17.8184	3.04659	0.171521	-2.54354	0.00105288	0.0025364	Down	0.0146587	0.0717676	0.043532	0.253028	0.187954	0.347276	LOC100254174		PREDICTED: probable protein phosphatase 2C 14 [Vitis vinifera]
VIT_201s0137g00750	106.242	152.239	60.2446	0.395711	-1.33748	4.22751e-10	1.83724e-09	Down	0.819086	0.802032	0.941123	2.17407	2.40919	2.13684	LOC100254174	At1g67820; F12A21.5	PREDICTED: probable protein phosphatase 2C 14 [Vitis vinifera]	GO:0004722,GO:0046872	protein serine/threonine phosphatase activity|metal ion binding
VIT_201s0137g00780	109.348	151.939	66.7569	0.439249	-1.18689	3.72949e-08	1.41087e-07	Down	1.67483	1.37467	1.73106	3.54286	4.2998	3.45238	LOC100852957	XERICO; At2g04240; T23O15.13	hypothetical protein VITISV_010591 [Vitis vinifera]	GO:0006970,GO:0009651,GO:0009687,GO:0009688,GO:0009739,GO:0010200,GO:0016021,GO:0043161,GO:0046872,GO:0061630	response to osmotic stress|response to salt stress|abscisic acid metabolic process|abscisic acid biosynthetic process|response to gibberellin|response to chitin|integral component of membrane|proteasome-mediated ubiquitin-dependent protein catabolic process|metal ion binding|ubiquitin protein ligase activity
VIT_201s0146g00180	75.5871	115.641	35.5335	0.306816	-1.70455	1.29563e-08	5.07504e-08	Down	1.27019	0.454445	0.797941	2.76406	2.69833	3.06222	LOC100854260	SAUR32 {ECO:0000303|PubMed:12036261}; Synonyms=AAM1 {ECO:0000303|Ref.6}; At2g46690 {ECO:0000312|Araport:AT2G46690}	PREDICTED: auxin-induced protein 6B-like [Vitis vinifera]	GO:0005634,GO:0005737,GO:0007275,GO:0009734,GO:0040008,GO:1900140	nucleus|cytoplasm|multicellular organism development|auxin-activated signaling pathway|regulation of growth|regulation of seedling development	vvi04075	Plant hormone signal transduction
VIT_201s0146g00215	32.2504	58.3756	6.12524	0.104955	-3.25216	9.79335e-11	4.4074e-10	Down	0.119639	0.117148	0.0296076	0.688373	0.781755	1.16621	LOC100250599		PREDICTED: extensin [Vitis vinifera]
VIT_201s0146g00330	1413.82	828.545	1999.1	2.41284	1.27073	3.45506e-91	9.87459e-90	Up	15.0911	14.9843	13.8978	6.18041	6.26714	6.46641	LOC100254108	At2g33490; F4P9.26	PREDICTED: uncharacterized protein At2g33490-like isoform X1 [Vitis vinifera]	GO:0005886	plasma membrane
VIT_201s0146g00350	17.8822	6.1851	29.5793	4.79468	2.26143	0.000213269	0.000565325	Up	0.895281	1.08119	0.590826	0.028618	0.235473	0.294582	LOC100264403		unnamed protein product, partial [Vitis vinifera]	GO:0005737	cytoplasm
VIT_201s0146g00390	85.6803	152.319	19.0415	0.125075	-2.99914	7.13237e-19	4.85721e-18	Down	0.436282	0.605198	0.97172	4.81133	8.06828	3.84006	LOC104878237	YMF19	unnamed protein product, partial [Vitis vinifera]	GO:0005524,GO:0006754,GO:0015992,GO:0016021,GO:0031966,GO:0045263	ATP binding|ATP biosynthetic process|proton transport|integral component of membrane|mitochondrial membrane|proton-transporting ATP synthase complex, coupling factor F(o)	vvi00190,vvi00195	Oxidative phosphorylation|Photosynthesis
VIT_201s0146g00440	23039.8	8248.54	37831	4.58654	2.19741	0	0	Up	517.198	512.75	517.084	112.608	120.549	116.927	LOC100257506	MIMI_L728	unnamed protein product, partial [Vitis vinifera]
VIT_201s0150g00280	77.7987	111.365	44.2321	0.39718	-1.33214	1.88551e-07	6.76692e-07	Down	0.927594	1.00647	1.29048	3.00516	2.49741	2.92016	LOC100254097	At4g14100; dl3085w	PREDICTED: uncharacterized protein At4g14100 [Vitis vinifera]	GO:0005773	vacuole
VIT_201s0150g00300	5.34711	10.0093	0.684958	0.0680707	-3.87682	0.00355045	0.00787507	Down	0.00885072	0	0.00876134	0.1358	0.0436477	0.0873669	LOC100248869	GH3.17; At1g28130; F13K9.22, F3H9.21, F3H9_19	hypothetical protein VITISV_040921 [Vitis vinifera]	GO:0005634,GO:0005737,GO:0009733,GO:0010252,GO:0010279	nucleus|cytoplasm|response to auxin|auxin homeostasis|indole-3-acetic acid amido synthetase activity	vvi04075	Plant hormone signal transduction
VIT_201s0150g00370	4.75808	0.325995	9.19016	26.3989	4.7224	0.00133154	0.00315933	Up	0.233001	0.22815	0.317141	0	0	0.0287499	LOC100245456	SRC2 {ECO:0000303|PubMed:16227454}; At1g09070 {ECO:0000312|Araport:AT1G09070}; F7G19.6 {ECO:0000312|EMBL:AAB70401.1}	PREDICTED: uncharacterized protein LOC100245456 [Vitis vinifera]	GO:0000326,GO:0005783,GO:0005789,GO:0005886,GO:0006623,GO:0016021,GO:0032586	protein storage vacuole|endoplasmic reticulum|endoplasmic reticulum membrane|plasma membrane|protein targeting to vacuole|integral component of membrane|protein storage vacuole membrane
VIT_201s0150g00440	817.892	483.477	1152.31	2.38315	1.25287	7.46506e-45	1.04437e-43	Up	10.6091	9.90006	8.79635	4.34458	3.95952	4.45487	LOC100262614	RBOHC	PREDICTED: respiratory burst oxidase homolog protein D-like [Vitis vinifera]	GO:0004601,GO:0005509,GO:0016021,GO:0050664	peroxidase activity|calcium ion binding|integral component of membrane|oxidoreductase activity, acting on NAD(P)H, oxygen as acceptor	vvi04016,vvi04626	MAPK signaling pathway - plant|Plant-pathogen interaction
VIT_201s0150g00460	283.301	434.285	132.318	0.30443	-1.71582	2.98221e-25	2.55631e-24	Down	2.21606	1.30752	1.94056	7.0156	5.82858	5.76324	LOC100232906	XTHB; Synonyms=XTH2	PREDICTED: probable xyloglucan endotransglucosylase/hydrolase protein B [Vitis vinifera]	GO:0004553,GO:0005618,GO:0010411,GO:0016762,GO:0042546,GO:0048046,GO:0071555	hydrolase activity, hydrolyzing O-glycosyl compounds|cell wall|xyloglucan metabolic process|xyloglucan:xyloglucosyl transferase activity|cell wall biogenesis|apoplast|cell wall organization
VIT_201s0150g00510	714.273	1127.6	300.943	0.266743	-1.90648	7.26839e-72	1.62137e-70	Down	3.1947	2.24452	2.45669	10.4023	9.67539	10.6276	LOC100264381	Os04g0403701, LOC_Os04g33080; OJ000315_02.1, OsJ_014105, OSJNBb0118P14.8	PREDICTED: probable protein phosphatase 2C 40 [Vitis vinifera]	GO:0004722,GO:0046872	protein serine/threonine phosphatase activity|metal ion binding
VIT_201s0182g00140	87.8657	29.1381	146.593	5.03055	2.33072	1.8026e-19	1.25705e-18	Up	1.19643	1.40772	1.50909	0.296085	0.314046	0.238108	LOC100257438	PHO1;H3; At1g14040; F16A14.26, F7A19.13	PREDICTED: phosphate transporter PHO1 homolog 3 [Vitis vinifera]	GO:0005794,GO:0005802,GO:0005886,GO:0006817,GO:0016021,GO:0055062,GO:0055069	Golgi apparatus|trans-Golgi network|plasma membrane|phosphate ion transport|integral component of membrane|phosphate ion homeostasis|zinc ion homeostasis
VIT_201s0244g00090	48.4497	83.604	13.2955	0.15888	-2.65399	2.8421e-13	1.48521e-12	Down	0.213807	0.134586	0.241883	1.17161	1.20503	1.47737	LOC100253138	FER; Synonyms=AAK1, SIR, SRN; At3g51550; F26O13.190	hypothetical protein VITISV_038194 [Vitis vinifera]
VIT_202s0012g00150	1891.27	2521.88	1260.65	0.499879	-1.00035	1.78628e-80	4.48332e-79	Down	12.8332	12.6488	13.2687	26.3465	26.6809	27.4227	LOC100264398	PBL19; At5g47070; K14A3.2	PREDICTED: probable receptor-like protein kinase At5g47070 [Vitis vinifera]
VIT_202s0012g00170	936.336	1268.28	604.394	0.476455	-1.06959	3.74085e-43	5.08289e-42	Down	7.21064	6.34098	6.62636	14.6332	13.986	15.3235	LOC100247246	BAM3; Synonyms=BMY8, CTBMY; At4g17090; dl4575c, FCAALL.5	PREDICTED: beta-amylase 3, chloroplastic [Vitis vinifera]	GO:0000024,GO:0005983,GO:0009409,GO:0009570,GO:0016161,GO:0102229	maltose biosynthetic process|starch catabolic process|response to cold|chloroplast stroma|beta-amylase activity|amylopectin maltohydrolase activity	vvi00500	Starch and sucrose metabolism
VIT_202s0012g00470	8.11507	2.58426	13.6459	5.27096	2.39807	0.00715083	0.0150563	Up	0.631505	0.371015	0.250051	0.121118	0	0.124674	LOC104882453	METTL21A; Synonyms=FAM119A, HCA557B	PREDICTED: protein N-lysine methyltransferase METTL21A-like isoform X1 [Vitis vinifera]	GO:0005654,GO:0005737,GO:0006479,GO:0008276,GO:0016279,GO:0018022,GO:0030544,GO:0031072,GO:0043234,GO:0051117	nucleoplasm|cytoplasm|protein methylation|protein methyltransferase activity|protein-lysine N-methyltransferase activity|peptidyl-lysine methylation|Hsp70 protein binding|heat shock protein binding|protein complex|ATPase binding
VIT_202s0012g00570	1280.87	1770.77	790.966	0.446689	-1.16266	1.40308e-66	2.87211e-65	Down	9.25979	9.15118	9.83491	20.8333	21.5122	23.2876	LOC100250547	APRR2; Synonyms=TOC2; At4g18020; T6K21.200	PREDICTED: two-component response regulator-like APRR2 [Vitis vinifera]	GO:0000160,GO:0003677,GO:0003700,GO:0005634,GO:0006351	phosphorelay signal transduction system|DNA binding|DNA binding transcription factor activity|nucleus|transcription, DNA-templated
VIT_202s0012g00990	14.0821	22.0019	6.16232	0.279349	-1.83986	0.00746925	0.0156628	Down	0.112738	0.0339664	0.00858458	0.224539	0.136855	0.214011	LOC100243854	LSD1; Os08g0159500, LOC_Os08g06280; OsJ_26122	unnamed protein product, partial [Vitis vinifera]	GO:0005634,GO:0009626,GO:0030154,GO:0031348,GO:0034051,GO:0045595	nucleus|plant-type hypersensitive response|cell differentiation|negative regulation of defense response|negative regulation of plant-type hypersensitive response|regulation of cell differentiation
VIT_202s0012g01025	43.5248	27.5074	59.5423	2.16406	1.11374	0.00144511	0.00341273	Up	2.72652	2.842	2.046	1.34948	1.51809	0.781372	LOC100259769	UBP9; At4g10590; F3H7.7, T4F9.50	hypothetical protein VITISV_004428 [Vitis vinifera]	GO:0004843,GO:0006511,GO:0016579	thiol-dependent ubiquitin-specific protease activity|ubiquitin-dependent protein catabolic process|protein deubiquitination
VIT_202s0012g01030	377.034	203.453	550.616	2.70634	1.43635	1.98563e-33	2.15116e-32	Up	7.34384	6.40059	7.43995	2.5632	2.74071	2.82132	LOC100245421	ALMT12; Synonyms=QUAC1; At4g17970; T6K21.150	PREDICTED: aluminum-activated malate transporter 12 [Vitis vinifera]	GO:0005886,GO:0008272,GO:0008509,GO:0009705,GO:0010118,GO:0012505,GO:0015140,GO:0016021	plasma membrane|sulfate transport|anion transmembrane transporter activity|plant-type vacuole membrane|stomatal movement|endomembrane system|malate transmembrane transporter activity|integral component of membrane
VIT_202s0012g01120	14.5728	22.3847	6.76096	0.302985	-1.72268	0.00767554	0.0160523	Down	0.0256492	0.163249	0.0634755	0.209071	0.290928	0.367122	LOC100259229	GDCSH; Synonyms=GCDH	PREDICTED: glycine cleavage system H protein, mitochondrial [Vitis vinifera]	GO:0005739,GO:0005960,GO:0019464	mitochondrion|glycine cleavage complex|glycine decarboxylation via glycine cleavage system	vvi00260,vvi00630	Glycine, serine and threonine metabolism|Glyoxylate and dicarboxylate metabolism
VIT_202s0012g01260	83.8855	18.4539	149.317	8.09024	3.01618	4.93134e-24	4.07006e-23	Up	2.81827	3.31151	3.66023	0.432417	0.578174	0.244812	LOC100262636		PREDICTED: uncharacterized protein LOC100262636 isoform X1 [Vitis vinifera]
VIT_202s0012g01310	72.8521	99.7524	45.9518	0.460622	-1.11835	1.30326e-05	3.94776e-05	Down	1.63669	1.56777	1.54972	3.5826	3.12328	4.00388	LOC100245481		PREDICTED: uncharacterized protein LOC100245481 [Vitis vinifera]
VIT_202s0012g01410	387.834	524.908	250.759	0.477742	-1.0657	9.7881e-19	6.64781e-18	Down	3.51793	3.79073	4.40468	8.71887	7.77925	8.94315	LOC100266064	TRN2; Synonyms=TET1; At5g46700; MZA15.11	PREDICTED: protein TORNADO 2 [Vitis vinifera]	GO:0005886,GO:0009506,GO:0009554,GO:0009734,GO:0009933,GO:0009934,GO:0009956,GO:0010015,GO:0010305,GO:0016021	plasma membrane|plasmodesma|megasporogenesis|auxin-activated signaling pathway|meristem structural organization|regulation of meristem structural organization|radial pattern formation|root morphogenesis|leaf vascular tissue pattern formation|integral component of membrane
VIT_202s0012g01450	812.833	1182.09	443.58	0.375219	-1.41419	5.06866e-67	1.05294e-65	Down	5.89249	5.46957	5.83299	15.2005	15.5815	16.7786	LOC100248894	BHLH71; Synonyms=EN17; At5g46690; MZA15.10	PREDICTED: transcription factor bHLH71 [Vitis vinifera]	GO:0003677,GO:0003700,GO:0005634,GO:0006351,GO:0006355,GO:0007275,GO:0046983	DNA binding|DNA binding transcription factor activity|nucleus|transcription, DNA-templated|regulation of transcription, DNA-templated|multicellular organism development|protein dimerization activity
VIT_202s0012g01590	518.821	752.901	284.741	0.378239	-1.40263	3.70855e-41	4.8528e-40	Down	4.31251	4.82597	5.43638	13.5881	12.934	13.4658	LOC100245547		hypothetical protein VITISV_024624 [Vitis vinifera]
VIT_202s0012g01610	19.6716	29.0972	10.246	0.351598	-1.508	0.0109528	0.0221994	Down	0.337099	0.16504	0.0556157	0.718365	0.27707	0.647025	LOC100260920		PREDICTED: putative glucan endo-1,3-beta-glucosidase GVI [Vitis vinifera]	GO:0005975,GO:0006952,GO:0042973	carbohydrate metabolic process|defense response|glucan endo-1,3-beta-D-glucosidase activity
VIT_202s0012g01670	12.6628	22.284	3.04158	0.136967	-2.86809	0.000310102	0.000803033	Down	0.034298	0.117544	0	0.559137	0.389027	0.203136	LOC100254058	At1g73050; F3N23.25	PREDICTED: (R)-mandelonitrile lyase-like isoform X1 [Vitis vinifera]	GO:0016614,GO:0046593,GO:0050660	oxidoreductase activity, acting on CH-OH group of donors|mandelonitrile lyase activity|flavin adenine dinucleotide binding	vvi00460	Cyanoamino acid metabolism
VIT_202s0012g01870	452.384	671.377	233.39	0.347639	-1.52434	4.97556e-35	5.64678e-34	Down	7.16656	7.89894	9.37574	26.3501	21.3119	25.2753	LOC100267682		PREDICTED: uncharacterized protein LOC100267682 [Vitis vinifera]
VIT_202s0012g01910	798.613	1101.16	496.067	0.450382	-1.15078	7.63922e-39	9.43516e-38	Down	9.51769	8.57397	9.36504	23.0915	19.9388	20.1994	LOC100267862		PREDICTED: uncharacterized protein LOC100267862 [Vitis vinifera]
VIT_202s0012g02030	20.6235	32.3902	8.85677	0.273319	-1.87134	0.000357419	0.000918533	Down	0.0749731	0.0600645	0.0404814	0.222225	0.147893	0.296029	LOC100253940	ROC3; Synonyms=GL2-3; Os10g0575600, LOC_Os10g42490; OsJ_031281, OSJNBa0027L23.2	PREDICTED: homeobox-leucine zipper protein ROC3 [Vitis vinifera]	GO:0005634,GO:0006351,GO:0006355,GO:0008289,GO:0043565	nucleus|transcription, DNA-templated|regulation of transcription, DNA-templated|lipid binding|sequence-specific DNA binding
VIT_202s0012g02060	101.862	60.5993	143.125	2.36291	1.24057	2.57901e-08	9.86176e-08	Up	6.82488	8.75127	6.97043	2.96074	3.57942	3.36847	LOC100241974	CML11; Os01g0505600, LOC_Os01g32120; OsJ_001885, P0436D06.34	PREDICTED: probable calcium-binding protein CML18 [Vitis vinifera]	GO:0000325,GO:0005509,GO:0043269	plant-type vacuole|calcium ion binding|regulation of ion transport	vvi04626	Plant-pathogen interaction
VIT_202s0012g02180	82.5913	130.174	35.0088	0.269062	-1.89399	5.04855e-10	2.18318e-09	Down	0.121818	0.210498	0.397231	0.962038	0.918797	0.933696	LOC100242080	abhd17c {ECO:0000250|UniProtKB:Q6PCB6}; zgc:55468	hypothetical protein VITISV_030221 [Vitis vinifera]	GO:0016787	hydrolase activity	vvi00062	Fatty acid elongation
VIT_202s0012g02190	3601.81	5504.43	1699.2	0.308737	-1.69555	9.53736e-256	9.12045e-254	Down	8.22143	9.22953	9.72253	30.1175	30.4883	30.7412	LOC100247219	CSLD2; At5g16910; F2K13.60	PREDICTED: cellulose synthase-like protein D2 [Vitis vinifera]	GO:0005768,GO:0005794,GO:0005802,GO:0005886,GO:0009409,GO:0016760,GO:0030173,GO:0030244,GO:0048767,GO:0051753,GO:0071555,GO:0071669	endosome|Golgi apparatus|trans-Golgi network|plasma membrane|response to cold|cellulose synthase (UDP-forming) activity|integral component of Golgi membrane|cellulose biosynthetic process|root hair elongation|mannan synthase activity|cell wall organization|plant-type cell wall organization or biogenesis
VIT_202s0012g02220	1852.77	1227.04	2478.5	2.02015	1.01447	1.17132e-64	2.31245e-63	Up	33.7764	34.2244	36.6107	16.5083	18.8688	18.3828	LOC100267763	XTH30; Synonyms=XTR4; At1g32170; F3C3.5	PREDICTED: probable xyloglucan endotransglucosylase/hydrolase protein 30 [Vitis vinifera]	GO:0004553,GO:0005618,GO:0010411,GO:0016762,GO:0042546,GO:0048046,GO:0071555	hydrolase activity, hydrolyzing O-glycosyl compounds|cell wall|xyloglucan metabolic process|xyloglucan:xyloglucosyl transferase activity|cell wall biogenesis|apoplast|cell wall organization
VIT_202s0012g02340	5503.53	3648.1	7358.95	2.01713	1.01231	1.01758e-190	6.58928e-189	Up	120.963	116.703	121.436	61.2664	62.0868	61.3921	LOC100254114	CYP76B6; Synonyms=G10H	unnamed protein product, partial [Vitis vinifera]	GO:0005506,GO:0005789,GO:0016021,GO:0016099,GO:0016709,GO:0020037,GO:0102811	iron ion binding|endoplasmic reticulum membrane|integral component of membrane|monoterpenoid biosynthetic process|oxidoreductase activity, acting on paired donors, with incorporation or reduction of molecular oxygen, NAD(P)H as one donor, and incorporation of one atom of oxygen|heme binding|geraniol 10-hydroxylase activity
VIT_202s0012g02540	86.7062	120.087	53.3253	0.444462	-1.16987	3.77918e-05	0.000109082	Down	0.471905	0.80864	0.752614	1.01821	1.83592	1.90212	LOC100247257	PCMP-H11; At1g31920; F5M6.8	PREDICTED: pentatricopeptide repeat-containing protein At1g31920 [Vitis vinifera]
VIT_202s0012g02810	21.3226	37.5603	5.08486	0.135711	-2.88139	2.90815e-07	1.02792e-06	Down	0.0303353	0.103963	0.0900867	0.596352	0.508639	0.613861	LOC100248986	CYP76B10; Synonyms=G10H	PREDICTED: geraniol 8-hydroxylase [Vitis vinifera]	GO:0005506,GO:0005789,GO:0016021,GO:0016099,GO:0016709,GO:0020037,GO:0102811	iron ion binding|endoplasmic reticulum membrane|integral component of membrane|monoterpenoid biosynthetic process|oxidoreductase activity, acting on paired donors, with incorporation or reduction of molecular oxygen, NAD(P)H as one donor, and incorporation of one atom of oxygen|heme binding|geraniol 10-hydroxylase activity
VIT_202s0012g02820	74.6418	133.64	15.6438	0.117095	-3.09425	2.20625e-23	1.77566e-22	Down	0.164069	0.195079	0.174013	1.79812	1.54888	1.37662	LOC100264388	CYP76B10; Synonyms=G10H	PREDICTED: geraniol 8-hydroxylase [Vitis vinifera]	GO:0005506,GO:0005789,GO:0016021,GO:0016099,GO:0016709,GO:0020037,GO:0102811	iron ion binding|endoplasmic reticulum membrane|integral component of membrane|monoterpenoid biosynthetic process|oxidoreductase activity, acting on paired donors, with incorporation or reduction of molecular oxygen, NAD(P)H as one donor, and incorporation of one atom of oxygen|heme binding|geraniol 10-hydroxylase activity
VIT_202s0025g00180	83.1429	118.841	47.4452	0.399732	-1.32289	9.39236e-06	2.88909e-05	Down	0.333467	0.993177	0.591427	1.69218	1.79525	1.49498	LOC100258700	At3g05170 {ECO:0000312|Araport:AT3G05170}; T12H1.14 {ECO:0000312|EMBL:AAF27023.1}	unnamed protein product, partial [Vitis vinifera]	GO:0005829,GO:0005975,GO:0016791	cytosol|carbohydrate metabolic process|phosphatase activity
VIT_202s0025g00200	925.501	1333.37	517.636	0.388227	-1.36503	8.2985e-52	1.32355e-50	Down	2.81486	2.7985	2.50352	6.97072	6.55255	8.1761	LOC100262204	BEL1; Synonyms=BELL1; At5g41410; MYC6.12	PREDICTED: homeobox protein BEL1 homolog [Vitis vinifera]	GO:0003677,GO:0003700,GO:0005634,GO:0005829,GO:0006351,GO:0009506	DNA binding|DNA binding transcription factor activity|nucleus|cytosol|transcription, DNA-templated|plasmodesma
VIT_202s0025g00210	412.574	606.102	219.045	0.361455	-1.46811	2.85425e-33	3.06727e-32	Down	2.1474	2.41277	1.74367	6.32016	5.82694	5.94893	LOC100267372		PREDICTED: uncharacterized protein LOC100267372 [Vitis vinifera]
VIT_202s0025g00350	1634.02	1084.43	2183.61	2.01335	1.0096	3.03558e-70	6.61523e-69	Up	30.8837	29.4703	30.4727	16.0496	15.4068	15.3488	LOC100258716	HIPP39 {ECO:0000303|PubMed:21072340, ECO:0000303|PubMed:23368984}; At1g01490 {ECO:0000312|Araport:AT1G01490}; F22L4.5 {ECO:0000312|EMBL:AAF81309.1}	PREDICTED: uncharacterized protein LOC100258716 [Vitis vinifera]	GO:0005737,GO:0030001,GO:0046914,GO:0046916	cytoplasm|metal ion transport|transition metal ion binding|cellular transition metal ion homeostasis
VIT_202s0025g00360	525.258	705.034	345.483	0.49016	-1.02867	5.26859e-24	4.34209e-23	Down	3.43439	4.17127	3.45419	7.83248	7.893	7.69301	LOC100263876	ACS1	PREDICTED: 1-aminocyclopropane-1-carboxylate synthase [Vitis vinifera]	GO:0009693,GO:0009835,GO:0016847,GO:0030170	ethylene biosynthetic process|fruit ripening|1-aminocyclopropane-1-carboxylate synthase activity|pyridoxal phosphate binding	vvi00270,vvi04016	Cysteine and methionine metabolism|MAPK signaling pathway - plant
VIT_202s0025g00410	380.15	121.506	638.793	5.25836	2.39461	2.18288e-67	4.5639e-66	Up	13.6503	13.7532	15.7914	2.6537	2.38535	3.48913	LOC104881111	SPO11-2; At1g63990; F22C12.24	unnamed protein product, partial [Vitis vinifera]	GO:0000228,GO:0000706,GO:0000737,GO:0003677,GO:0003918,GO:0005524,GO:0009553,GO:0009555,GO:0016889,GO:0046872,GO:0048316,GO:0051026,GO:0051321	nuclear chromosome|meiotic DNA double-strand break processing|DNA catabolic process, endonucleolytic|DNA binding|DNA topoisomerase type II (ATP-hydrolyzing) activity|ATP binding|embryo sac development|pollen development|endodeoxyribonuclease activity, producing 3'-phosphomonoesters|metal ion binding|seed development|chiasma assembly|meiotic cell cycle
VIT_202s0025g00430	16.3736	5.18414	27.563	5.31785	2.41084	0.000359929	0.000924563	Up	0.59615	0.583739	0.111646	0.0772547	0.0953495	0.0795229	LOC100255237		PREDICTED: endoglucanase-like [Vitis vinifera]	GO:0008810,GO:0009835,GO:0030245	cellulase activity|fruit ripening|cellulose catabolic process
VIT_202s0025g00550	136.336	187.221	85.4506	0.456359	-1.13176	1.05489e-09	4.46794e-09	Down	0.915977	0.844147	0.917394	1.97378	2.13636	1.97855	LOC100251951	MAKR2; At1g64080; F22C12.16, F22C12_2	PREDICTED: probable membrane-associated kinase regulator 2 [Vitis vinifera]	GO:0005886	plasma membrane
VIT_202s0025g00750	83.4727	54.9046	112.041	2.04208	1.03004	0.000504078	0.00126952	Up	4.38173	3.72781	3.59086	0.964371	2.23172	2.76534	LOC100265552	PI206	PREDICTED: disease resistance response protein 206 [Vitis vinifera]	GO:0006952,GO:0009607,GO:0016853,GO:0048046	defense response|response to biotic stimulus|isomerase activity|apoplast
VIT_202s0025g01080	1739.83	2429.53	1050.13	0.432244	-1.21008	1.37631e-109	4.719e-108	Down	30.2877	31.1711	31.1223	74.5742	73.7107	73.9805
VIT_202s0025g01100	58.0161	37.9464	78.0858	2.05792	1.04119	0.00105591	0.00254289	Up	0.721204	0.459365	0.408945	0.201439	0.331493	0.269559	LOC100251959	PHY1; Synonyms=PHY	PREDICTED: mitogen-activated protein kinase kinase kinase 7 [Vitis vinifera]	GO:0000155,GO:0004674,GO:0005524,GO:0005622,GO:0005886,GO:0006351,GO:0006355,GO:0009584,GO:0009881,GO:0018298	phosphorelay sensor kinase activity|protein serine/threonine kinase activity|ATP binding|intracellular|plasma membrane|transcription, DNA-templated|regulation of transcription, DNA-templated|detection of visible light|photoreceptor activity|protein-chromophore linkage
VIT_202s0025g01220	1842.24	2918.86	765.623	0.262264	-1.93091	9.93257e-195	6.67987e-193	Down	10.4548	9.71526	10.2545	40.9811	42.4194	36.9636	LOC100243346	HMGB6; Synonyms=NFD6, WRKY53; At4g23800; F9D16.270, T32A16.2	PREDICTED: high mobility group B protein 6 [Vitis vinifera]	GO:0003677,GO:0003700,GO:0005634	DNA binding|DNA binding transcription factor activity|nucleus
VIT_202s0025g01235	372.869	545.797	199.942	0.366467	-1.44825	2.47103e-33	2.66683e-32	Down	3.87397	4.71038	3.79271	11.3695	11.9247	11.7663	LOC104881257		PREDICTED: uncharacterized protein LOC104881257 [Vitis vinifera]
VIT_202s0025g01280	999.218	1348.73	649.708	0.481717	-1.05374	2.17213e-47	3.20711e-46	Down	4.60329	4.54213	4.23432	9.43997	9.32502	10.0597	LOC100253577	WRKY53; At4g23810; F9D16.280	PREDICTED: probable WRKY transcription factor 41 [Vitis vinifera]	GO:0003677,GO:0003700,GO:0005634,GO:0006351,GO:0009507,GO:0009751,GO:0009816,GO:0010150,GO:0010193,GO:0010200,GO:0031347,GO:0042542,GO:0043565,GO:0045893	DNA binding|DNA binding transcription factor activity|nucleus|transcription, DNA-templated|chloroplast|response to salicylic acid|defense response to bacterium, incompatible interaction|leaf senescence|response to ozone|response to chitin|regulation of defense response|response to hydrogen peroxide|sequence-specific DNA binding|positive regulation of transcription, DNA-templated
VIT_202s0025g01300	8.45039	15.8791	1.02164	0.0643134	-3.95874	0.00024209	0.000636289	Down	0	0	0.0954659	0.46241	0.507304	0.571184	LOC100258722	SBT2.5 {ECO:0000303|PubMed:16193095}; Synonyms=SLP3 {ECO:0000303|PubMed:12702015}; At2g19170 {ECO:0000312|Araport:AT2G19170}	PREDICTED: uncharacterized protein LOC100258722 [Vitis vinifera]	GO:0004252,GO:0005618,GO:0008236,GO:0016020	serine-type endopeptidase activity|cell wall|serine-type peptidase activity|membrane
VIT_202s0025g01330	1631.97	2512.36	751.58	0.299121	-1.7412	3.13283e-181	1.88335e-179	Down	7.59924	7.27749	7.93582	26.727	25.5331	26.8729	LOC100250089	GSVIVT00026920001, LOC100243180	PREDICTED: probable polygalacturonase [Vitis vinifera]	GO:0004650,GO:0005975,GO:0016021	polygalacturonase activity|carbohydrate metabolic process|integral component of membrane
VIT_202s0025g01380	1834.09	2843.16	825.024	0.290225	-1.78476	1.44855e-202	1.02274e-200	Down	6.35567	6.9241	7.16015	23.5052	24.6629	24.9354	LOC100259874	At1g64390; F15H21.9	PREDICTED: endoglucanase 6 [Vitis vinifera]	GO:0005576,GO:0008810,GO:0030245,GO:0030246,GO:0071555	extracellular region|cellulase activity|cellulose catabolic process|carbohydrate binding|cell wall organization	vvi00500	Starch and sucrose metabolism
VIT_202s0025g01430	6367.72	4153.91	8581.52	2.06589	1.04676	4.80343e-241	4.23599e-239	Up	108.87	107.268	109.684	53.7537	55.0549	54.8679	LOC100244486	ATL21A; At2g46495; F11C10, F13A10	PREDICTED: RING-H2 finger protein ATL20 [Vitis vinifera]	GO:0016021,GO:0030247,GO:0043161,GO:0046872,GO:0061630	integral component of membrane|polysaccharide binding|proteasome-mediated ubiquitin-dependent protein catabolic process|metal ion binding|ubiquitin protein ligase activity
VIT_202s0025g01710	8.48839	14.2624	2.71435	0.190681	-2.39077	0.0038134	0.00841465	Down	0.045477	0.0890604	0.0450178	0.283469	0.269126	0.426465	LOC100247840	At5g39865; MYH19.5	PREDICTED: uncharacterized protein LOC100247840 [Vitis vinifera]	GO:0005886,GO:0009055,GO:0015035,GO:0045454	plasma membrane|electron transfer activity|protein disulfide oxidoreductase activity|cell redox homeostasis
VIT_202s0025g01750	2113.35	1289.59	2937.12	2.27758	1.1875	4.05352e-107	1.357e-105	Up	29.6593	27.7342	27.7221	12.4721	12.7491	13.5663	LOC100253121	CSLG3; At4g23990; T19F6.19, T32A16.160	PREDICTED: cellulose synthase-like protein G3 [Vitis vinifera]	GO:0000139,GO:0005794,GO:0005886,GO:0009833,GO:0016021,GO:0016759,GO:0016760,GO:0030244,GO:0071555	Golgi membrane|Golgi apparatus|plasma membrane|plant-type primary cell wall biogenesis|integral component of membrane|cellulose synthase activity|cellulose synthase (UDP-forming) activity|cellulose biosynthetic process|cell wall organization
VIT_202s0025g01790	54.3933	76.8207	31.966	0.416319	-1.26424	3.09004e-05	9.00742e-05	Down	0.473517	0.593483	0.693728	1.25327	1.62528	1.51443	LOC100241114	CSLG3; At4g23990; T19F6.19, T32A16.160	PREDICTED: cellulose synthase-like protein G3 [Vitis vinifera]	GO:0000139,GO:0005794,GO:0005886,GO:0009833,GO:0016021,GO:0016759,GO:0016760,GO:0030244,GO:0071555	Golgi membrane|Golgi apparatus|plasma membrane|plant-type primary cell wall biogenesis|integral component of membrane|cellulose synthase activity|cellulose synthase (UDP-forming) activity|cellulose biosynthetic process|cell wall organization
VIT_202s0025g01930	19.1507	10.7214	27.5799	2.5751	1.36463	0.0138574	0.0274796	Up	3.24306	2.89941	5.16442	0.676081	2.64237	1.25268	LOC100259871	CSLG3; At4g23990; T19F6.19, T32A16.160	unnamed protein product, partial [Vitis vinifera]	GO:0000139,GO:0005794,GO:0005886,GO:0009833,GO:0016021,GO:0016759,GO:0016760,GO:0030244,GO:0071555	Golgi membrane|Golgi apparatus|plasma membrane|plant-type primary cell wall biogenesis|integral component of membrane|cellulose synthase activity|cellulose synthase (UDP-forming) activity|cellulose biosynthetic process|cell wall organization
VIT_202s0025g01950	14.9008	23.0151	6.78644	0.295329	-1.75961	0.00370045	0.00818134	Down	0.0532724	0.117367	0.0922853	0.268202	0.223308	0.433835	LOC100246145	CSLG3; At4g23990; T19F6.19, T32A16.160	unnamed protein product, partial [Vitis vinifera]	GO:0000139,GO:0005794,GO:0005886,GO:0009833,GO:0016021,GO:0016759,GO:0016760,GO:0030244,GO:0071555	Golgi membrane|Golgi apparatus|plasma membrane|plant-type primary cell wall biogenesis|integral component of membrane|cellulose synthase activity|cellulose synthase (UDP-forming) activity|cellulose biosynthetic process|cell wall organization
VIT_202s0025g01960	11.7024	22.0605	1.34443	0.0615265	-4.02265	2.48181e-05	7.30206e-05	Down	0	0.194374	0	0.80903	0.88105	1.61658			unnamed protein product, partial [Vitis vinifera]
VIT_202s0025g01980	193.081	307.105	79.0576	0.257278	-1.9586	1.02673e-21	7.77474e-21	Down	0.727146	0.53584	0.46008	2.64544	1.73013	2.56772	LOC100261528	CSLG3; At4g23990; T19F6.19, T32A16.160	unnamed protein product, partial [Vitis vinifera]	GO:0000139,GO:0005794,GO:0005886,GO:0009833,GO:0016021,GO:0016759,GO:0016760,GO:0030244,GO:0071555	Golgi membrane|Golgi apparatus|plasma membrane|plant-type primary cell wall biogenesis|integral component of membrane|cellulose synthase activity|cellulose synthase (UDP-forming) activity|cellulose biosynthetic process|cell wall organization
VIT_202s0025g02390	75.8294	110.183	41.4762	0.376641	-1.40874	1.14473e-07	4.18523e-07	Down	0.243671	0.334038	0.402018	0.81006	0.881229	1.01023	LOC100251260	OPT7; At4g10770; T12H20.7	PREDICTED: oligopeptide transporter 7 [Vitis vinifera]	GO:0005887,GO:0015031,GO:0016020,GO:0035673	integral component of plasma membrane|protein transport|membrane|oligopeptide transmembrane transporter activity
VIT_202s0025g02490	1125.3	1773.45	477.15	0.269024	-1.89419	3.79166e-126	1.51559e-124	Down	14.1369	14.0193	13.5773	58.7265	50.9673	51.2169	LOC100266707		PREDICTED: uncharacterized protein LOC100266707 [Vitis vinifera]
VIT_202s0025g02560	75.7737	46.4023	105.145	2.26755	1.18114	1.18944e-05	3.61408e-05	Up	1.33684	1.4086	1.69732	0.459838	0.773922	0.803242	LOC100253026	MGL; At1g64660; F1N19.23	PREDICTED: methionine gamma-lyase [Vitis vinifera]	GO:0003962,GO:0004123,GO:0005829,GO:0009970,GO:0018826,GO:0019343,GO:0019346,GO:0019458,GO:0030170,GO:0042631,GO:0051289,GO:0071266	cystathionine gamma-synthase activity|cystathionine gamma-lyase activity|cytosol|cellular response to sulfate starvation|methionine gamma-lyase activity|cysteine biosynthetic process via cystathionine|transsulfuration|methionine catabolic process via 2-oxobutanoate|pyridoxal phosphate binding|cellular response to water deprivation|protein homotetramerization|'de novo' L-methionine biosynthetic pr…	vvi00270,vvi00450	Cysteine and methionine metabolism|Selenocompound metabolism
VIT_202s0025g02590	233.615	391.58	75.6503	0.193068	-2.37282	6.78695e-43	9.19423e-42	Down	1.02601	0.730652	1.17393	5.21339	4.77067	5.76105	LOC100241028	HOX22; H0501D11.4, OsI_016250	unnamed protein product, partial [Vitis vinifera]	GO:0003700,GO:0005634,GO:0006351,GO:0043565	DNA binding transcription factor activity|nucleus|transcription, DNA-templated|sequence-specific DNA binding
VIT_202s0025g02610	49.9209	86.1986	13.6432	0.158079	-2.66128	9.73815e-14	5.21886e-13	Down	0.292285	0.168353	0.221255	1.35199	1.42446	1.69717	LOC100246135	MYC2; Synonyms=BHLH6, EN38, JAI1, JIN1, RAP1, RD22BP1, ZBF1; At1g32640; F6N18.4	PREDICTED: transcription factor MYC4 [Vitis vinifera]	GO:0003677,GO:0003700,GO:0005634,GO:0006351,GO:0009269,GO:0009611,GO:0009737,GO:0009738,GO:0009753,GO:0009963,GO:0010200,GO:0043565,GO:0043619,GO:0045893,GO:0046983,GO:0051090,GO:2000068	DNA binding|DNA binding transcription factor activity|nucleus|transcription, DNA-templated|response to desiccation|response to wounding|response to abscisic acid|abscisic acid-activated signaling pathway|response to jasmonic acid|positive regulation of flavonoid biosynthetic process|response to chitin|sequence-specific DNA binding|regulation of transcription from RNA polymerase II promoter in res…	vvi04016,vvi04075	MAPK signaling pathway - plant|Plant hormone signal transduction
VIT_202s0025g02770	194.802	301.466	88.1371	0.292358	-1.77419	1.70061e-27	1.56614e-26	Down	0.625807	0.633433	0.542921	2.19146	2.11526	2.08922	LOC100254667	At1g32860; F9L11.6	PREDICTED: glucan endo-1,3-beta-glucosidase 11 [Vitis vinifera]	GO:0005576,GO:0005886,GO:0005975,GO:0006952,GO:0007154,GO:0009505,GO:0030247,GO:0031225,GO:0042973,GO:0046658,GO:0071555	extracellular region|plasma membrane|carbohydrate metabolic process|defense response|cell communication|plant-type cell wall|polysaccharide binding|anchored component of membrane|glucan endo-1,3-beta-D-glucosidase activity|anchored component of plasma membrane|cell wall organization
VIT_202s0025g02790	1583.89	2251.87	915.91	0.406676	-1.29805	2.16091e-67	4.52214e-66	Down	8.66699	7.73604	9.7662	22.7948	20.7505	23.2216	LOC100264969	WAXY; Synonyms=GBSS	unnamed protein product, partial [Vitis vinifera]	GO:0004373,GO:0009011,GO:0009501,GO:0009507,GO:0019252,GO:0033201	glycogen (starch) synthase activity|starch synthase activity|amyloplast|chloroplast|starch biosynthetic process|alpha-1,4-glucan synthase activity	vvi00500	Starch and sucrose metabolism
VIT_202s0025g02805	235.58	365.06	106.099	0.290691	-1.78244	2.61112e-28	2.45554e-27	Down	4.71919	5.57231	3.98454	18.9894	16.0172	15.939			hypothetical protein B456_003G077900 [Gossypium raimondii]
VIT_202s0025g02840	49.0079	72.199	25.8168	0.35784	-1.48261	5.8556e-06	1.83887e-05	Down	0.118311	0.185356	0.140539	0.448149	0.484268	0.356199	LOC100242748	Ankrd16	PREDICTED: ankyrin repeat domain-containing protein 17-like isoform X1 [Vitis vinifera]
VIT_202s0025g02920	2677.51	1336.93	4018.09	3.00591	1.5878	8.6052e-214	6.63361e-212	Up	66.2513	65.4523	66.1186	20.8636	23.8466	23.6154	LOC100232921	COMT1	PREDICTED: caffeic acid 3-O-methyltransferase [Vitis vinifera]	GO:0009809,GO:0046983,GO:0047763	lignin biosynthetic process|protein dimerization activity|caffeate O-methyltransferase activity	vvi00940	Phenylpropanoid biosynthesis
VIT_202s0025g03020	3866	5220.66	2511.35	0.4811	-1.05559	8.90429e-125	3.49147e-123	Down	22.7211	25.7815	24.5003	52.5016	52.8651	52.1091	LOC104877280	NAC014 {ECO:0000312|EMBL:AEE31559.1}; Synonyms=NTL2 {ECO:0000303|PubMed:17158162}; At1g33060 {ECO:0000312|Araport:AT1G33060}	PREDICTED: uncharacterized protein LOC104877280 [Vitis vinifera]	GO:0003677,GO:0003700,GO:0005634,GO:0006351,GO:0016021	DNA binding|DNA binding transcription factor activity|nucleus|transcription, DNA-templated|integral component of membrane
VIT_202s0025g03220	1346.62	2070.59	622.651	0.30068	-1.7337	2.52932e-143	1.17468e-141	Down	3.88047	3.58662	3.4763	12.1606	12.3405	13.2694	LOC100247896	GT-2; At1g76890; F7O12.6	PREDICTED: trihelix transcription factor GTL1 isoform X3 [Vitis vinifera]	GO:0003677,GO:0003700,GO:0005634,GO:0006351	DNA binding|DNA binding transcription factor activity|nucleus|transcription, DNA-templated
VIT_202s0025g03230	111.842	166.711	56.9731	0.341529	-1.54992	7.29015e-10	3.12215e-09	Down	0.402648	0.214029	0.335947	0.722602	1.16871	1.00501	LOC100253017		PREDICTED: uncharacterized protein LOC100253017 [Vitis vinifera]
VIT_202s0025g03260	448.929	716.087	181.772	0.253834	-1.97804	2.9513e-65	5.86739e-64	Down	1.68437	1.59582	1.53217	6.05063	6.40279	7.22589	LOC100265051	NIP3-1; Os10g0513200, LOC_Os10g36924; OsJ_030877, OSJNBa0026L12.23, OSJNBa0026L12.32	PREDICTED: probable aquaporin NIP5-1 [Vitis vinifera]	GO:0005887,GO:0015105,GO:0015250,GO:0016328,GO:0034220,GO:0046685,GO:0046715,GO:0080029	integral component of plasma membrane|arsenite transmembrane transporter activity|water channel activity|lateral plasma membrane|ion transmembrane transport|response to arsenic-containing substance|active borate transmembrane transporter activity|cellular response to boron-containing substance levels
VIT_202s0025g03440	201.074	131.949	270.199	2.04791	1.03415	1.25424e-08	4.9178e-08	Up	6.73462	5.02742	5.69852	2.40852	3.74869	2.69863	LOC109121740	At5g51310 {ECO:0000312|Araport:AT5G51310}; MWD22.26 {ECO:0000312|EMBL:BAB10331.1}	unnamed protein product, partial [Vitis vinifera]	GO:0046872,GO:0048767,GO:0051213	metal ion binding|root hair elongation|dioxygenase activity
VIT_202s0025g03540	87.2271	130.901	43.5531	0.332774	-1.58738	1.07032e-10	4.8102e-10	Down	0.301499	0.316823	0.313013	0.902635	0.855847	1.1469	LOC100244399	TUBB1	PREDICTED: tubulin beta chain [Vitis vinifera]	GO:0003924,GO:0005200,GO:0005525,GO:0005737,GO:0005874,GO:0007017	GTPase activity|structural constituent of cytoskeleton|GTP binding|cytoplasm|microtubule|microtubule-based process	vvi04145	Phagosome
VIT_202s0025g03575	4.39438	0.960213	7.82855	8.09253	3.01659	0.01773	0.0343447	Up	0.269187	0.263583	0.342603	0.110631	0	0	LOC104881659		PREDICTED: uncharacterized protein LOC104881659 [Vitis vinifera]
VIT_202s0025g03710	159.99	214.844	105.136	0.4893	-1.03121	2.42759e-08	9.30947e-08	Down	0.947342	0.988304	0.771254	2.20748	1.84255	1.68674	LOC100263289	AGAP004267	PREDICTED: O-glucosyltransferase rumi homolog [Vitis vinifera]	GO:0005576,GO:0005788,GO:0006493,GO:0006664,GO:0035251,GO:0035252,GO:0045747	extracellular region|endoplasmic reticulum lumen|protein O-linked glycosylation|glycolipid metabolic process|UDP-glucosyltransferase activity|UDP-xylosyltransferase activity|positive regulation of Notch signaling pathway
VIT_202s0025g03730	3.73154	0.640142	6.82294	10.568	3.40163	0.019279	0.0370887	Up	0.115516	0.0678666	0.0457398	0.022155	0	0	LOC100246131	At1g63410; F2K11.21	PREDICTED: protein LURP-one-related 4 isoform X2 [Vitis vinifera]
VIT_202s0025g03770	64.2347	25.2168	103.253	4.09286	2.03311	2.65347e-09	1.09144e-08	Up	2.8692	5.38084	6.3544	1.58558	1.24708	0.864071	LOC100266714	NFYC3; At1g54830; F14C21.41, T22H22.22	PREDICTED: nuclear transcription factor Y subunit C-3 [Vitis vinifera]	GO:0003677,GO:0003700,GO:0003712,GO:0005634,GO:0006351,GO:0009738,GO:0009740,GO:0010029,GO:0046982,GO:0048574,GO:2000306	DNA binding|DNA binding transcription factor activity|transcription cofactor activity|nucleus|transcription, DNA-templated|abscisic acid-activated signaling pathway|gibberellic acid mediated signaling pathway|regulation of seed germination|protein heterodimerization activity|long-day photoperiodism, flowering|positive regulation of photomorphogenesis
VIT_202s0025g04000	425.53	676.603	174.458	0.25792	-1.95501	4.88213e-50	7.57348e-49	Down	1.85901	2.18001	1.60883	7.53652	6.65351	8.53797	LOC100247949	SCL28; At1g63100; F16M19.21	PREDICTED: scarecrow-like protein 28 [Vitis vinifera]	GO:0003700,GO:0005634,GO:0006351,GO:0006355,GO:0043565,GO:1900459	DNA binding transcription factor activity|nucleus|transcription, DNA-templated|regulation of transcription, DNA-templated|sequence-specific DNA binding|positive regulation of brassinosteroid mediated signaling pathway
VIT_202s0025g04040	27.5346	40.1392	14.9301	0.372374	-1.42517	0.00131818	0.00313059	Down	0.415677	0.904496	0.685799	1.99309	2.23215	1.36774	LOC100265858		PREDICTED: uncharacterized protein LOC100265858 [Vitis vinifera]
VIT_202s0025g04120	1689.81	1101.76	2277.86	2.06762	1.04797	5.43945e-73	1.23034e-71	Up	27.627	27.3629	25.945	12.9478	13.4497	14.2326	LOC100254717		PREDICTED: uncharacterized protein LOC100254717 [Vitis vinifera]
VIT_202s0025g04170	733.617	1086.19	381.042	0.350735	-1.51155	8.0199e-67	1.65239e-65	Down	3.79736	3.29988	3.66288	10.1422	11.1308	10.5647	LOC100256486	HSFB2B; Synonyms=HSF11, HSF7; At4g11660; T5C23.90	hypothetical protein VITISV_009283 [Vitis vinifera]	GO:0003700,GO:0005634,GO:0006351,GO:0010200,GO:0043565,GO:0045892	DNA binding transcription factor activity|nucleus|transcription, DNA-templated|response to chitin|sequence-specific DNA binding|negative regulation of transcription, DNA-templated
VIT_202s0025g04280	53.9586	74.892	33.0251	0.440992	-1.18117	0.000115437	0.00031586	Down	1.36192	1.22544	0.947363	2.29438	2.79547	3.23377	LOC100246096	tlp	PREDICTED: protein P21 [Vitis vinifera]	GO:0005576,GO:0031640,GO:0050832	extracellular region|killing of cells of other organism|defense response to fungus
VIT_202s0025g04290	241.273	322.95	159.595	0.494216	-1.01679	2.9524e-13	1.54206e-12	Down	5.4997	5.67433	5.95569	11.6099	12.5234	11.8414	LOC100265026	tlp	PREDICTED: protein P21 [Vitis vinifera]	GO:0005576,GO:0031640,GO:0050832	extracellular region|killing of cells of other organism|defense response to fungus
VIT_202s0025g04310	1061.03	1563.1	558.972	0.357657	-1.48335	7.14748e-97	2.18316e-95	Down	14.0005	15.191	14.742	41.8328	43.9055	41.7537	LOC100242737	tlp	thaumatin-like protein [Vitis vinifera]	GO:0005576,GO:0031640,GO:0050832	extracellular region|killing of cells of other organism|defense response to fungus
VIT_202s0025g04330	35.0216	21.6523	48.3909	2.23242	1.15861	0.00274034	0.00618842	Up	1.71932	1.24813	1.20311	0.881236	0.467803	0.585232	TL1		VVTL1 [Vitis vinifera]	GO:0005576,GO:0006952,GO:0009607,GO:0016787	extracellular region|defense response|response to biotic stimulus|hydrolase activity
VIT_202s0025g04460	46.1772	85.5502	6.8042	0.0795604	-3.65181	1.74151e-16	1.08225e-15	Down	0.126003	0.154224	0.343008	2.47704	2.29913	3.35824	LOC100253072	DREB1E; Synonyms=DDF1, ERF032; At1g63030; F16M19.20, F16P17.20	PREDICTED: dehydration-responsive element-binding protein 1E [Vitis vinifera]	GO:0003677,GO:0003700,GO:0005634,GO:0006351,GO:0010371,GO:0048510	DNA binding|DNA binding transcription factor activity|nucleus|transcription, DNA-templated|regulation of gibberellin biosynthetic process|regulation of timing of transition from vegetative to reproductive phase
VIT_202s0025g04550	289.621	448.582	130.66	0.2913	-1.77942	3.24309e-39	4.04967e-38	Down	1.21861	1.28126	1.29529	4.47323	4.22643	4.82148	LOC100266705	HTH; Synonyms=ACE; At1g72970; F3N23.17	PREDICTED: protein HOTHEAD [Vitis vinifera]	GO:0005576,GO:0007267,GO:0009553,GO:0010430,GO:0016614,GO:0046593,GO:0050660	extracellular region|cell-cell signaling|embryo sac development|fatty acid omega-oxidation|oxidoreductase activity, acting on CH-OH group of donors|mandelonitrile lyase activity|flavin adenine dinucleotide binding
VIT_202s0025g04560	65.6124	42.4181	88.8066	2.09351	1.06592	5.40077e-05	0.000153157	Up	0.686186	0.718776	0.655561	0.351967	0.322656	0.346548	LOC100259834	At1g62810; F23N19.18	PREDICTED: primary amine oxidase [Vitis vinifera]	GO:0005507,GO:0006809,GO:0008131,GO:0009308,GO:0009738,GO:0048038,GO:0052593,GO:0052594,GO:0052595,GO:0052596	copper ion binding|nitric oxide biosynthetic process|primary amine oxidase activity|amine metabolic process|abscisic acid-activated signaling pathway|quinone binding|tryptamine:oxygen oxidoreductase (deaminating) activity|aminoacetone:oxygen oxidoreductase(deaminating) activity|aliphatic-amine oxidase activity|phenethylamine:oxygen oxidoreductase (deaminating) activity	vvi00260,vvi00350,vvi00360,vvi00410,vvi00950,vvi00960	Glycine, serine and threonine metabolism|Tyrosine metabolism|Phenylalanine metabolism|beta-Alanine metabolism|Isoquinoline alkaloid biosynthesis|Tropane, piperidine and pyridine alkaloid biosynthesis
VIT_202s0025g04720	9028.58	13445.6	4611.52	0.342942	-1.54397	0	0	Down	65.4099	59.4594	64.4	191.912	194.044	186.735	LDOX		leucoanthocyanidin dioxygenase [Vitis vinifera]	GO:0009718,GO:0031418,GO:0046872,GO:0050589	anthocyanin-containing compound biosynthetic process|L-ascorbic acid binding|metal ion binding|leucocyanidin oxygenase activity	vvi00941	Flavonoid biosynthesis
VIT_202s0025g04730	7.00142	13.3223	0.680519	0.0511142	-4.29013	0.000797761	0.00195761	Down	0.0129871	0.0127167	0	0.0747247	0.281804	0.166657	LOC100253090	HPR3; At1g12550; F5O11.29, T12C24.9	PREDICTED: glyoxylate/hydroxypyruvate reductase HPR3-like [Vitis vinifera]	GO:0005829,GO:0009853,GO:0009854,GO:0016618,GO:0030267,GO:0051287	cytosol|photorespiration|oxidative photosynthetic carbon pathway|hydroxypyruvate reductase activity|glyoxylate reductase (NADP) activity|NAD binding
VIT_202s0025g04840	1190.2	762.782	1617.61	2.12089	1.08467	1.10092e-57	1.96777e-56	Up	21.9122	24.1415	22.9395	11.0268	11.7319	11.0031	LOC100241091	NUDT14; Synonyms=ASPP, NUDX14; At4g11980; F16J13.50	PREDICTED: nudix hydrolase 14, chloroplastic [Vitis vinifera]	GO:0009507,GO:0009570,GO:0019144,GO:0046872,GO:0080041,GO:0080042	chloroplast|chloroplast stroma|ADP-sugar diphosphatase activity|metal ion binding|ADP-ribose pyrophosphohydrolase activity|ADP-glucose pyrophosphohydrolase activity	vvi00051,vvi00230,vvi00500	Fructose and mannose metabolism|Purine metabolism|Starch and sucrose metabolism
VIT_202s0025g04864	477.282	228.433	726.132	3.17943	1.66877	2.67432e-52	4.3078e-51	Up	4.66775	4.91145	5.42236	1.50569	1.63272	1.76029	GFH2	CYP76B10; Synonyms=G10H	PREDICTED: ripening-related P-450 enzyme-like isoform X1 [Vitis vinifera]	GO:0005506,GO:0005789,GO:0016021,GO:0016099,GO:0016709,GO:0020037,GO:0102811	iron ion binding|endoplasmic reticulum membrane|integral component of membrane|monoterpenoid biosynthetic process|oxidoreductase activity, acting on paired donors, with incorporation or reduction of molecular oxygen, NAD(P)H as one donor, and incorporation of one atom of oxygen|heme binding|geraniol 10-hydroxylase activity
VIT_202s0025g04890	307.672	114.384	500.96	4.38052	2.1311	2.69254e-44	3.72778e-43	Up	16.656	16.4311	12.2657	3.28405	3.50053	3.96437	GFH2	CYP76B10; Synonyms=G10H	ripening-related P-450 enzyme-like [Vitis vinifera]	GO:0005506,GO:0005789,GO:0016021,GO:0016099,GO:0016709,GO:0020037,GO:0102811	iron ion binding|endoplasmic reticulum membrane|integral component of membrane|monoterpenoid biosynthetic process|oxidoreductase activity, acting on paired donors, with incorporation or reduction of molecular oxygen, NAD(P)H as one donor, and incorporation of one atom of oxygen|heme binding|geraniol 10-hydroxylase activity
VIT_202s0025g05030	34.8569	22.3595	47.3544	2.11776	1.08254	0.00328207	0.00731631	Up	1.44568	1.12178	1.18806	0.549307	0.726393	0.565435	LOC100241009	ZPR1 {ECO:0000303|PubMed:18055602}; At2g45450 {ECO:0000312|Araport:AT2G45450}; F4L23.4 {ECO:0000312|EMBL:AAB82619.2}	PREDICTED: uncharacterized protein LOC100241009 isoform X2 [Vitis vinifera]	GO:0006351,GO:0006355,GO:0009943,GO:0010358	transcription, DNA-templated|regulation of transcription, DNA-templated|adaxial/abaxial axis specification|leaf shaping
VIT_202s0025g05170	30.5501	43.6436	17.4566	0.399142	-1.32503	0.00583562	0.0125032	Down	0.906845	0.200508	0.376449	1.6551	1.29836	0.895161	LOC100253377	At4g22758; T12H17.150	unnamed protein product, partial [Vitis vinifera]
VIT_202s0033g00260	31.5023	4.51582	58.4887	12.9156	3.69105	1.89937e-12	9.4839e-12	Up	0.825809	1.02762	1.07293	0.131986	0.0339376	0.0679307	IFRL1		hypothetical protein VITISV_028545 [Vitis vinifera]	GO:0016491	oxidoreductase activity	vvi00999	Biosynthesis of secondary metabolites - unclassified
VIT_202s0033g00300	117.683	161.163	74.2038	0.460313	-1.11931	7.51248e-08	2.78936e-07	Down	1.00737	0.960777	0.854741	2.39625	1.83231	2.13084	LOC100253346	PHL11 {ECO:0000305}; At5g45580 {ECO:0000312|Araport:AT5G45580}; K2N11.5 {ECO:0000312|EMBL:BAB11197.1}	PREDICTED: myb family transcription factor APL [Vitis vinifera]	GO:0003677,GO:0003700,GO:0005634,GO:0006351,GO:0006355	DNA binding|DNA binding transcription factor activity|nucleus|transcription, DNA-templated|regulation of transcription, DNA-templated
VIT_202s0033g00390	148.48	215.874	81.0862	0.375407	-1.41347	8.47231e-13	4.3208e-12	Down	2.8017	2.12285	2.93849	7.9962	7.63209	6.09092	LOC100232838	MYB90; Synonyms=PAP2; At1g66390; T27F4.14	myb-relared transcription factor VvMYBA2 [Vitis vinifera]	GO:0000981,GO:0001135,GO:0003700,GO:0005634,GO:0006351,GO:0006355,GO:0006357,GO:0030154,GO:0043565,GO:0044212,GO:0080167	RNA polymerase II transcription factor activity, sequence-specific DNA binding|transcription factor activity, RNA polymerase II transcription factor recruiting|DNA binding transcription factor activity|nucleus|transcription, DNA-templated|regulation of transcription, DNA-templated|regulation of transcription from RNA polymerase II promoter|cell differentiation|sequence-specific DNA binding|transc…
VIT_202s0033g00410	1040.05	1510.19	569.905	0.377442	-1.40567	9.25481e-58	1.6568e-56	Down	10.9011	13.2001	10.3792	33.7553	31.6811	29.3455	LOC100233098	MYB90; Synonyms=PAP2; At1g66390; T27F4.14	PREDICTED: transcription factor MYB90 [Vitis vinifera]	GO:0000981,GO:0001135,GO:0003700,GO:0005634,GO:0006351,GO:0006355,GO:0006357,GO:0030154,GO:0043565,GO:0044212,GO:0080167	RNA polymerase II transcription factor activity, sequence-specific DNA binding|transcription factor activity, RNA polymerase II transcription factor recruiting|DNA binding transcription factor activity|nucleus|transcription, DNA-templated|regulation of transcription, DNA-templated|regulation of transcription from RNA polymerase II promoter|cell differentiation|sequence-specific DNA binding|transc…
VIT_202s0033g00740	17.9928	29.1792	6.80634	0.233309	-2.09968	0.000155117	0.000418272	Down	0.288884	0.282869	0.142983	0.865713	1.21095	1.105	LOC100248567	KIN14I {ECO:0000305}; At2g47500 {ECO:0000312|Araport:AT2G47500}; T30B22.20 {ECO:0000312|EMBL:AAC62860.1}	unnamed protein product, partial [Vitis vinifera]	GO:0003777,GO:0005524,GO:0005871,GO:0005874,GO:0007018,GO:0008017,GO:0016887	microtubule motor activity|ATP binding|kinesin complex|microtubule|microtubule-based movement|microtubule binding|ATPase activity
VIT_202s0033g00750	26.8696	47.2723	6.46694	0.136784	-2.87003	8.77577e-09	3.47337e-08	Down	0.324994	0.318228	0.375331	2.64908	3.0986	1.97831	LOC104882766	KIN14Q {ECO:0000305}; Synonyms=KCH1 {ECO:0000303|PubMed:19561334}, O12; Os12g0547500 {ECO:0000312|EMBL:BAT17539.1}, LOC_OS12g36100 {ECO:0000312|EMBL:ABA98869.1}; OsJ_36410 {ECO:0000312|EMBL:EEE53371.1}	hypothetical protein VITISV_014112 [Vitis vinifera]	GO:0003777,GO:0003779,GO:0005524,GO:0005737,GO:0005871,GO:0005874,GO:0007018,GO:0007097,GO:0008017,GO:0008569,GO:0015629,GO:0015630,GO:0016887,GO:0031534,GO:0043621,GO:0051647	microtubule motor activity|actin binding|ATP binding|cytoplasm|kinesin complex|microtubule|microtubule-based movement|nuclear migration|microtubule binding|ATP-dependent microtubule motor activity, minus-end-directed|actin cytoskeleton|microtubule cytoskeleton|ATPase activity|minus-end directed microtubule sliding|protein self-association|nucleus localization
VIT_202s0033g00770	113.777	73.4166	154.137	2.09852	1.06937	8.11267e-07	2.76323e-06	Up	4.03781	4.21732	3.8105	2.42651	2.01781	1.5146	LOC100253338	NIT4B	PREDICTED: bifunctional nitrilase/nitrile hydratase NIT4B [Vitis vinifera]	GO:0019500,GO:0047427,GO:0047558,GO:0051410	cyanide catabolic process|cyanoalanine nitrilase activity|3-cyanoalanine hydratase activity|detoxification of nitrogen compound	vvi00460	Cyanoamino acid metabolism
VIT_202s0033g00920	424.716	41.7828	807.648	19.3304	4.2728	1.39109e-161	7.40088e-160	Up	31.0324	30.5013	30.3704	1.61366	1.69828	1.62241
VIT_202s0033g01310	1909.34	1249.16	2569.52	2.05725	1.04072	1.64355e-80	4.13424e-79	Up	26.9928	28.599	27.1366	13.3035	13.8576	14.5793	LOC100249510	At1g31830; F5M6.16	PREDICTED: probable polyamine transporter At1g31830 isoform X1 [Vitis vinifera]	GO:0005887,GO:0015179,GO:0015203,GO:0015293,GO:0015297,GO:0015846	integral component of plasma membrane|L-amino acid transmembrane transporter activity|polyamine transmembrane transporter activity|symporter activity|antiporter activity|polyamine transport
VIT_202s0033g01375	1263.18	662.664	1863.69	2.81242	1.49181	2.82895e-117	1.04593e-115	Up	19.813	19.6243	19.559	7.20324	6.97918	7.58667	LOC100244236		PREDICTED: putative pentatricopeptide repeat-containing protein At1g12700, mitochondrial [Vitis vinifera]
VIT_202s0033g01380	1351.07	544.2	2157.95	3.96542	1.98747	4.54365e-196	3.07395e-194	Up	35.6855	33.2275	33.8019	8.64943	9.28359	8.95186	LOC100247765	AOX3; Synonyms=AOX1D; At1g32350; F27G20_12, F5D14.11	PREDICTED: ubiquinol oxidase 2, mitochondrial [Vitis vinifera]	GO:0005743,GO:0009916,GO:0016021,GO:0046872,GO:0070469,GO:0102721	mitochondrial inner membrane|alternative oxidase activity|integral component of membrane|metal ion binding|respiratory chain|ubiquinol:oxygen oxidoreductase activity
VIT_202s0033g01390	308.223	109.37	507.075	4.63416	2.21231	1.1995e-56	2.10251e-55	Up	39.6513	39.8537	39.5706	10.2223	7.48715	8.92816	LOC100252878		unnamed protein product, partial [Vitis vinifera]
VIT_202s0033g01400	4359.97	1700.13	7019.8	4.12943	2.04594	0	0	Up	175.152	178.041	179.087	42.3847	46.1396	45.2765	LOC100252878	AOX1A; Synonyms=AOX1, HSR3; At3g22370; MCB17.11	PREDICTED: ubiquinol oxidase 2, mitochondrial [Vitis vinifera]	GO:0005739,GO:0005743,GO:0009409,GO:0009916,GO:0016021,GO:0031930,GO:0045333,GO:0046872,GO:0070469,GO:0102721	mitochondrion|mitochondrial inner membrane|response to cold|alternative oxidase activity|integral component of membrane|mitochondria-nucleus signaling pathway|cellular respiration|metal ion binding|respiratory chain|ubiquinol:oxygen oxidoreductase activity
VIT_202s0087g00230	9.7457	18.4786	1.01276	0.0551718	-4.17993	5.65141e-05	0.000159865	Down	0	0.0199272	0.0100727	0.156126	0.230831	0.180798	LOC100263031	CDR1; At5g33340; F19N2.60	unnamed protein product, partial [Vitis vinifera]	GO:0004190,GO:0010310,GO:0010337,GO:0030163,GO:0042742,GO:0048046	aspartic-type endopeptidase activity|regulation of hydrogen peroxide metabolic process|regulation of salicylic acid metabolic process|protein catabolic process|defense response to bacterium|apoplast
VIT_202s0087g00280	106.964	64.8838	149.044	2.29818	1.20049	5.27701e-06	1.66548e-05	Up	2.37364	2.48269	2.93709	0.810476	1.80907	0.905273	LOC100258003	MJ1607	PREDICTED: uncharacterized protein LOC100258003 [Vitis vinifera]	GO:0016757	transferase activity, transferring glycosyl groups
VIT_202s0087g00750	902.08	211.075	1593.09	7.5461	2.91573	9.45967e-213	7.21865e-211	Up	30.9429	34.4815	35.0308	4.88659	4.85486	4.06686	LOC100244332	TMEM45B	PREDICTED: transmembrane protein 45B [Vitis vinifera]	GO:0016021	integral component of membrane
VIT_202s0087g00930	6.74346	2.25791	11.229	4.9623	2.31101	0.0125678	0.0251578	Up	0.110236	0.121433	0.218245	0.0528559	0.0135908	0.0272039	LOC100252859	CCD4; Synonyms=NCED4; At4g19170; T18B16.140	PREDICTED: probable carotenoid cleavage dioxygenase 4, chloroplastic [Vitis vinifera]	GO:0009507,GO:0010287,GO:0016702,GO:0046872	chloroplast|plastoglobule|oxidoreductase activity, acting on single donors with incorporation of molecular oxygen, incorporation of two atoms of oxygen|metal ion binding	vvi00906	Carotenoid biosynthesis
VIT_202s0087g01020	8.65069	14.5737	2.72766	0.186967	-2.41914	0.00415023	0.00909943	Down	0.0252363	0.0123554	0.0624536	0.181505	0.248908	0.124556	LOC100257888	CRK25; At4g05200; C17L7.120, C6L9.3	PREDICTED: cysteine-rich receptor-like protein kinase 10 isoform X1 [Vitis vinifera]
VIT_202s0109g00160	26.6371	14.2283	39.0458	2.74382	1.45619	0.00152691	0.0035943	Up	5.5431	10.2291	8.44173	3.88449	1.68222	3.57764			unnamed protein product, partial [Vitis vinifera]
VIT_202s0109g00230	1088.81	1463.88	713.733	0.487625	-1.03616	7.08892e-50	1.09518e-48	Down	3.23436	3.57091	3.6349	7.3947	7.36745	7.45789	LOC100263040	At1g32090; F3C3.11, T12O21.1	PREDICTED: CSC1-like protein At1g32090 isoform X2 [Vitis vinifera]	GO:0000139,GO:0005794,GO:0005886,GO:0006811,GO:0009506,GO:0016021	Golgi membrane|Golgi apparatus|plasma membrane|ion transport|plasmodesma|integral component of membrane
VIT_202s0109g00430	2034.81	826.532	3243.1	3.92443	1.97248	2.80109e-268	2.80902e-266	Up	53.2991	54.0391	51.7256	13.0044	14.6895	14.3851	LOC100240765	NIT4B	PREDICTED: bifunctional nitrilase/nitrile hydratase NIT4B-like [Vitis vinifera]	GO:0006807,GO:0047427	nitrogen compound metabolic process|cyanoalanine nitrilase activity	vvi00460	Cyanoamino acid metabolism
VIT_202s0154g00080	2675.94	3742.71	1609.17	0.429941	-1.21779	5.94087e-143	2.74224e-141	Down	15.8369	15.5264	14.4651	36.1219	37.0072	37.4919	LOC100262548	SKU5; At4g12420; T1P17.10	PREDICTED: monocopper oxidase-like protein SKU5 [Vitis vinifera]	GO:0005507,GO:0005618,GO:0005774,GO:0005886,GO:0009505,GO:0009506,GO:0009932,GO:0016020,GO:0016722,GO:0031225,GO:0046658,GO:0048046	copper ion binding|cell wall|vacuolar membrane|plasma membrane|plant-type cell wall|plasmodesma|cell tip growth|membrane|oxidoreductase activity, oxidizing metal ions|anchored component of membrane|anchored component of plasma membrane|apoplast
VIT_202s0154g00100	13.6495	21.5214	5.77754	0.268349	-1.89782	0.0266807	0.0497965	Down	0.035685	0.0489188	0.0353246	0.369581	0.00703928	0.0845405	LOC109121386	tal {ECO:0000255|HAMAP-Rule:MF_00492}; Patl_3622	PREDICTED: probable transaldolase isoform X2 [Vitis vinifera]	GO:0004801,GO:0005737,GO:0005975,GO:0006098	sedoheptulose-7-phosphate:D-glyceraldehyde-3-phosphate glyceronetransferase activity|cytoplasm|carbohydrate metabolic process|pentose-phosphate shunt	vvi00030	Pentose phosphate pathway
VIT_202s0154g00260	26.132	42.4403	9.82358	0.232018	-2.10769	1.18916e-05	3.61371e-05	Down	0.0623138	0.17288	0.0616845	0.418295	0.460955	0.45108	LOC100259122	NPF6.3; Synonyms=CHL1, NRT1, NRT1.1; At1g12110; F12F1.1, T28K15_13	PREDICTED: protein NRT1/ PTR FAMILY 6.3 [Vitis vinifera]	GO:0005886,GO:0006857,GO:0009414,GO:0009635,GO:0009734,GO:0010167,GO:0015112,GO:0015293,GO:0015706,GO:0016021,GO:0042128	plasma membrane|oligopeptide transport|response to water deprivation|response to herbicide|auxin-activated signaling pathway|response to nitrate|nitrate transmembrane transporter activity|symporter activity|nitrate transport|integral component of membrane|nitrate assimilation
VIT_202s0154g00280	44.7083	80.623	8.79363	0.109478	-3.19129	3.47822e-13	1.80845e-12	Down	0.201585	0.710597	0.11973	3.40229	3.14144	3.2634	LOC100247265	At4g12500; T1P17.90	PREDICTED: 14 kDa proline-rich protein DC2.15 [Vitis vinifera]	GO:0005576,GO:0005618	extracellular region|cell wall
VIT_202s0154g00290	105.115	154.699	55.5312	0.358748	-1.47896	8.42226e-11	3.8085e-10	Down	2.39807	1.85579	1.99097	6.67642	6.37088	5.00161	LOC100252384		PREDICTED: 14 kDa proline-rich protein DC2.15 [Vitis vinifera]	GO:0016021	integral component of membrane
VIT_202s0154g00300	7556.84	12444.4	2669.28	0.214474	-2.22113	0	0	Down	100.319	93.2895	96.4938	462.837	459.042	481.739	LOC100257513		PREDICTED: 14 kDa proline-rich protein DC2.15 [Vitis vinifera]	GO:0016021	integral component of membrane
VIT_202s0154g00310	38.684	71.556	5.8119	0.0809603	-3.62664	9.14413e-14	4.91329e-13	Down	0.244812	0.034245	0.31158	2.64949	2.00067	2.89989	LOC100262648	TPRP-F1	hypothetical protein VITISV_033378 [Vitis vinifera]
VIT_202s0154g00350	4301.69	1890.2	6713.19	3.55189	1.82859	0	0	Up	88.7165	90.1872	91.0651	25.2641	26.4893	27.1389	LOC100250615		PREDICTED: L-lactate dehydrogenase A isoform X2 [Vitis vinifera]	GO:0004459,GO:0005737,GO:0005975,GO:0019752	L-lactate dehydrogenase activity|cytoplasm|carbohydrate metabolic process|carboxylic acid metabolic process	vvi00010,vvi00270,vvi00620,vvi00640	Glycolysis / Gluconeogenesis|Cysteine and methionine metabolism|Pyruvate metabolism|Propanoate metabolism
VIT_202s0154g00480	3569.01	2134.05	5003.96	2.34452	1.22929	1.73184e-106	5.78061e-105	Up	84.7892	81.512	86.1485	40.5632	37.7329	33.3965	LOC100243757	HSP23.6; At4g25200; F24A6.40	PREDICTED: 23.6 kDa heat shock protein, mitochondrial [Vitis vinifera]	GO:0005739,GO:0046686	mitochondrion|response to cadmium ion	vvi04141	Protein processing in endoplasmic reticulum
VIT_202s0154g00580	168.979	242.947	95.011	0.390981	-1.35483	3.63123e-15	2.11237e-14	Down	2.90773	2.48784	2.4033	6.68675	6.6547	7.35681	LOC100855263		PREDICTED: uncharacterized protein LOC100855263 [Vitis vinifera]
VIT_202s0154g00600	395.878	586.464	205.292	0.34998	-1.51466	2.03222e-40	2.60805e-39	Down	2.38069	2.18036	2.50907	7.08749	7.00924	6.86299	LOC100259241	PME68; Synonyms=ARATH68; At5g47500; MNJ7.9	PREDICTED: probable pectinesterase 68 [Vitis vinifera]	GO:0005576,GO:0005618,GO:0030599,GO:0042545,GO:0045330,GO:0045490	extracellular region|cell wall|pectinesterase activity|cell wall modification|aspartyl esterase activity|pectin catabolic process
VIT_202s0234g00130	506.162	703.109	309.214	0.439636	-1.18562	1.34056e-28	1.27017e-27	Down	7.45143	6.36683	7.51712	18.0916	15.7287	16.5146	LOC100254640	ERF1A; Synonyms=ERF-1, ERF100; At4g17500; dl4785w, FCAALL.123	PREDICTED: ethylene-responsive transcription factor 2 [Vitis vinifera]	GO:0003677,GO:0003700,GO:0005634,GO:0006351,GO:0006952,GO:0009873,GO:0010087,GO:0010200,GO:0051301	DNA binding|DNA binding transcription factor activity|nucleus|transcription, DNA-templated|defense response|ethylene-activated signaling pathway|phloem or xylem histogenesis|response to chitin|cell division
VIT_202s0236g00010	39635.5	12788.4	66482.7	5.19858	2.37812	0	0	Up	1076.94	1081.22	1082.06	218.623	224.577	203.567	LOC104882174		Bifunctional inhibitor/plant lipid transfer protein/seed storage helical domain-containing protein [Cynara cardunculus var. scolymus]
VIT_202s0236g00050	27.4156	0.646066	54.1852	83.7168	6.38744	1.18837e-08	4.66943e-08	Up	0.973499	3.5349	1.88718	0.0388978	0	0.0400398	LOC104882175		PREDICTED: uncharacterized protein LOC104882172 [Vitis vinifera]
VIT_202s0236g00060	2412.76	881.068	3944.45	4.47666	2.16242	1.26921e-84	3.36437e-83	Up	107.371	127.083	120.181	30.0326	24.4551	27.6795	LOC100853134		PREDICTED: uncharacterized protein LOC100853134 [Vitis vinifera]
VIT_202s0236g00070	184.671	45.2991	324.043	7.15043	2.83803	1.08865e-48	1.64378e-47	Up	6.07949	7.5745	6.88091	1.14928	0.859678	0.96793	LOC100853176		PREDICTED: uncharacterized protein LOC100853176 isoform X1 [Vitis vinifera]
VIT_202s0236g00090	44.5755	8.08739	81.0636	10.0141	3.32396	1.45825e-15	8.63368e-15	Up	2.94407	2.39607	3.6713	0.366655	0.3394	0.226452	LOC109124264		unnamed protein product, partial [Vitis vinifera]
VIT_202s0236g00100	4394.81	2816.78	5972.85	2.12053	1.08443	5.65722e-138	2.49446e-136	Up	190.983	204.414	206.515	97.1388	103.088	94.3465	LOC100853220		PREDICTED: uncharacterized protein LOC100853220 [Vitis vinifera]
VIT_202s0488g00010	2.89406	0.325635	5.46248	15.6824	3.97108	0.0154015	0.030219	Up	0.332525	0.139544	0.282143	0	0.0468532	0	LOC104882170	LHA1	unnamed protein product, partial [Vitis vinifera]	GO:0005524,GO:0005886,GO:0006754,GO:0008553,GO:0016021,GO:0046872	ATP binding|plasma membrane|ATP biosynthetic process|hydrogen-exporting ATPase activity, phosphorylative mechanism|integral component of membrane|metal ion binding	vvi00190	Oxidative phosphorylation
VIT_203s0017g00490	14.6366	5.77869	23.4945	4.05149	2.01845	0.00469515	0.0102171	Up	0.399743	0.354142	0.546451	0.273813	0.0187748	0.0375803	LOC100241864	At5g09550; F17I14.260	PREDICTED: guanosine nucleotide diphosphate dissociation inhibitor At5g09550 [Vitis vinifera]	GO:0005093,GO:0005096,GO:0005622,GO:0007264,GO:0015031,GO:0048046	Rab GDP-dissociation inhibitor activity|GTPase activator activity|intracellular|small GTPase mediated signal transduction|protein transport|apoplast
VIT_203s0017g00660	13.9398	5.50977	22.3698	4.06445	2.02306	0.00198999	0.00459841	Up	0.690402	1.66754	0.637868	0.22069	0.317777	0.227169	LOC100245203	RPS4 {ECO:0000303|PubMed:19519800}	unnamed protein product, partial [Vitis vinifera]	GO:0005634,GO:0006952,GO:0007165,GO:0043531	nucleus|defense response|signal transduction|ADP binding
VIT_203s0017g00680	1538.17	2231.36	844.992	0.378711	-1.40083	9.3728e-123	3.63742e-121	Down	9.53785	9.6502	9.70929	25.2401	27.0038	26.9563	LOC100262362	AXS2; At1g08200; T23G18.6	PREDICTED: UDP-D-apiose/UDP-D-xylose synthase 2 [Vitis vinifera]	GO:0003824,GO:0005737,GO:0005829,GO:0048046,GO:0050662,GO:0071555	catalytic activity|cytoplasm|cytosol|apoplast|coenzyme binding|cell wall organization	vvi00520	Amino sugar and nucleotide sugar metabolism
VIT_203s0017g00780	125.683	74.8429	176.523	2.35926	1.23834	3.60775e-10	1.57606e-09	Up	1.34934	1.58202	1.62571	0.621445	0.717969	0.665979	LOC100246412		unnamed protein product, partial [Vitis vinifera]
VIT_203s0017g00870	1194.93	1792.03	597.836	0.333546	-1.58404	2.21276e-111	7.73921e-110	Down	9.75744	8.88167	8.49984	28.7297	28.3018	27.3849	LOC104878920	BEAT	PREDICTED: acetyl-CoA-benzylalcohol acetyltransferase-like [Vitis vinifera]	GO:0102387,GO:0102720	2-phenylethanol acetyltransferase activity|acetyl-coenzyme A:acetyl alcohol acetyltransferase activity
VIT_203s0017g01040	353.342	164.468	542.217	3.29657	1.72096	1.26203e-41	1.66876e-40	Up	6.64296	7.41759	6.35796	2.27246	1.90302	2.2497	LOC100260591	UGT85A23; Synonyms=UGT6	PREDICTED: 7-deoxyloganetin glucosyltransferase [Vitis vinifera]	GO:0035251,GO:1900994	UDP-glucosyltransferase activity|(-)-secologanin biosynthetic process
VIT_203s0017g01290	11.3045	3.21812	19.3908	6.00432	2.586	0.000621602	0.00154524	Up	0.275447	0.296684	0.204499	0.0924501	0.0135838	0.0271898	LOC100254677	ABCG11; Synonyms=COF1, DSO, PEL1, WBC11; At1g17840; F2H15.7	PREDICTED: ABC transporter G family member 11 [Vitis vinifera]	GO:0005524,GO:0005886,GO:0009611,GO:0009651,GO:0009737,GO:0009897,GO:0010222,GO:0010588,GO:0015245,GO:0015908,GO:0016021,GO:0042626,GO:0042803,GO:0080051	ATP binding|plasma membrane|response to wounding|response to salt stress|response to abscisic acid|external side of plasma membrane|stem vascular tissue pattern formation|cotyledon vascular tissue pattern formation|fatty acid transmembrane transporter activity|fatty acid transport|integral component of membrane|ATPase activity, coupled to transmembrane movement of substances|protein homodimerizat…
VIT_203s0017g01420	3.90786	7.47131	0.344411	0.0489845	-4.35153	0.0047501	0.0103277	Down	0.0160636	0	0	0.0616175	0.126749	0.174423	LOC100249571	At4g20840 {ECO:0000312|Araport:AT4G20840}; F21C20.190 {ECO:0000312|EMBL:CAB45850.1}	PREDICTED: reticuline oxidase-like protein [Vitis vinifera]	GO:0005618,GO:0005886,GO:0016614,GO:0048046,GO:0050660	cell wall|plasma membrane|oxidoreductase activity, acting on CH-OH group of donors|apoplast|flavin adenine dinucleotide binding
VIT_203s0017g01500	14.5429	2.58354	26.5023	10.2407	3.35624	2.87657e-06	9.28432e-06	Up	0.458684	0.696158	0.61297	0.0879719	0.0452404	0.0452774	LOC100261531	At4g03230; F4C21.16	hypothetical protein VITISV_005300 [Vitis vinifera]
VIT_203s0017g01550	233.258	19.1105	447.406	23.4141	4.5493	1.05385e-83	2.75801e-82	Up	4.55487	4.8077	3.83605	0.194563	0.130073	0.260358	LOC100242699	CRK8; At4g23160; F21P8.50	PREDICTED: cysteine-rich receptor-like protein kinase 10 isoform X1 [Vitis vinifera]
VIT_203s0017g01720	13.2578	5.49972	21.0159	3.822	1.93433	0.00574333	0.0123206	Up	0.287714	0.633879	0.178005	0.120709	0.0354719	0.142004	LOC100258633	GABA-TP3; Synonyms=GABA-T3	unnamed protein product, partial [Vitis vinifera]	GO:0009507,GO:0030170,GO:0034387,GO:0102351	chloroplast|pyridoxal phosphate binding|4-aminobutyrate:pyruvate transaminase activity|gamma-aminobutyrate transaminase (glyoxylate dependent) activity	vvi00250,vvi00650	Alanine, aspartate and glutamate metabolism|Butanoate metabolism
VIT_203s0017g01990	3644.55	1715.13	5573.98	3.25043	1.70063	9.03511e-213	6.91796e-211	Up	88.8099	89.617	88.0432	24.8937	30.8411	29.3896	LOC104878931	GT3 {ECO:0000312|EMBL:AAU09444.1}	PREDICTED: anthocyanidin 3-O-glucosyltransferase 6-like [Vitis vinifera]	GO:0008152,GO:0016758	metabolic process|transferase activity, transferring hexosyl groups
VIT_203s0017g02110	3843.26	2516.98	5169.53	2.05387	1.03834	1.84134e-162	9.86574e-161	Up	85.2953	83.9475	83.5019	41.9213	42.6856	43.1023	LOC100262128	GT3 {ECO:0000312|EMBL:AAU09444.1}	PREDICTED: anthocyanidin 3-O-glucosyltransferase 6-like [Vitis vinifera]	GO:0008152,GO:0016758	metabolic process|transferase activity, transferring hexosyl groups
VIT_203s0017g02140	67.1462	124.8	9.49191	0.0762662	-3.71281	1.2194e-21	9.21524e-21	Down	0.0867121	0.212267	0.100143	1.51062	2.45172	1.48365	LOC100267294	GT3 {ECO:0000312|EMBL:AAU09444.1}	PREDICTED: anthocyanidin 3-O-glucosyltransferase 6-like [Vitis vinifera]	GO:0008152,GO:0016758	metabolic process|transferase activity, transferring hexosyl groups
VIT_203s0017g02210	90.9226	146.14	35.7051	0.244437	-2.03247	2.95838e-15	1.72672e-14	Down	1.10915	1.29153	0.712182	3.9958	4.93761	4.29066	LOC100265579		PREDICTED: uncharacterized protein LOC100265579 [Vitis vinifera]
VIT_203s0017g02260	20674	28884.2	12463.9	0.431514	-1.21252	0	0	Down	402.843	402.175	416.05	969.733	946.248	1020.62	LOC100233114	TPRP-F1	unnamed protein product, partial [Vitis vinifera]
VIT_203s0017g02270	24.9452	37.9527	11.9377	0.31432	-1.66969	0.000327104	0.000844554	Down	0.195542	0.109412	0.179741	0.388427	0.647473	0.565279	LOC100262125		PREDICTED: LRR receptor-like serine/threonine-protein kinase ERECTA [Vitis vinifera]
VIT_203s0038g00130	90.413	29.4226	151.403	5.14101	2.36205	1.72006e-14	9.62315e-14	Up	6.9042	4.40899	3.36771	1.24741	1.0856	0.625554	LOC109124260		PREDICTED: uncharacterized protein LOC104882052 [Vitis vinifera]
VIT_203s0038g00150	595.711	827.01	364.412	0.440693	-1.18216	4.98376e-39	6.18576e-38	Down	2.57899	2.71561	2.62694	5.98573	6.31127	6.36071	LOC100257138	BGAL3; At4g36360; C7A10.1000, F23E13.200	PREDICTED: beta-galactosidase 3 [Vitis vinifera]	GO:0004565,GO:0005773,GO:0005975,GO:0009505,GO:0030246,GO:0048046	beta-galactosidase activity|vacuole|carbohydrate metabolic process|plant-type cell wall|carbohydrate binding|apoplast
VIT_203s0038g00230	2534.86	1298.8	3770.92	2.90349	1.53779	3.23243e-194	2.16105e-192	Up	63.4306	66.1137	68.8434	23.2484	24.875	22.788	LOC100246877	PAP {ECO:0000312|EMBL:AAF19820.1}	PREDICTED: purple acid phosphatase [Vitis vinifera]	GO:0003993,GO:0005615,GO:0030145,GO:0046872	acid phosphatase activity|extracellular space|manganese ion binding|metal ion binding
VIT_203s0038g00250	2297.81	1212.56	3383.06	2.79	1.48026	3.10393e-181	1.87094e-179	Up	29.0314	29.3422	30.0461	10.9119	11.5422	10.4337	LOC100241752	PAP {ECO:0000312|EMBL:AAF19820.1}	unnamed protein product, partial [Vitis vinifera]	GO:0003993,GO:0005615,GO:0030145,GO:0046872	acid phosphatase activity|extracellular space|manganese ion binding|metal ion binding
VIT_203s0038g00340	52.0839	14.5744	89.5934	6.1461	2.61967	4.32938e-14	2.36209e-13	Up	1.72202	1.35876	1.27434	0.240488	0.296816	0.198039	LOC100241912	BBX20 {ECO:0000303|PubMed:19920209}; Synonyms=BZS1 {ECO:0000303|PubMed:22535582}, DBB2, STH7; At4g39070; F19H22.170	PREDICTED: B-box zinc finger protein 20-like [Vitis vinifera]	GO:0000989,GO:0003700,GO:0005634,GO:0006351,GO:0006355,GO:0008270,GO:0009741,GO:0010200,GO:0043565,GO:0080167,GO:1900458,GO:2000306	transcription factor activity, transcription factor binding|DNA binding transcription factor activity|nucleus|transcription, DNA-templated|regulation of transcription, DNA-templated|zinc ion binding|response to brassinosteroid|response to chitin|sequence-specific DNA binding|response to karrikin|negative regulation of brassinosteroid mediated signaling pathway|positive regulation of photomorphoge…
VIT_203s0038g00360	748.478	1035.97	460.99	0.445023	-1.16805	7.22031e-36	8.32356e-35	Down	11.6345	12.7163	13.4133	29.8782	26.2847	31.8955	LOC100250570	NIC1 {ECO:0000303|PubMed:17335512}; Synonyms=PNC1 {ECO:0000303|PubMed:17335512}; At2g22570 {ECO:0000312|Araport:AT2G22570}	PREDICTED: uncharacterized protein LOC100250570 [Vitis vinifera]	GO:0005737,GO:0006769,GO:0008936,GO:0009737,GO:0019365	cytoplasm|nicotinamide metabolic process|nicotinamidase activity|response to abscisic acid|pyridine nucleotide salvage
VIT_203s0038g00500	7.78704	1.95525	13.6188	6.99059	2.80542	0.00231784	0.00529605	Up	0.18849	0.170368	0.215292	0	0.0286014	0.0572496	LOC100250277	CYP84A1; Synonyms=FAH1; At4g36220; F23E13.110	unnamed protein product, partial [Vitis vinifera]	GO:0004497,GO:0005506,GO:0005783,GO:0009699,GO:0009809,GO:0010224,GO:0016020,GO:0016021,GO:0016709,GO:0020037	monooxygenase activity|iron ion binding|endoplasmic reticulum|phenylpropanoid biosynthetic process|lignin biosynthetic process|response to UV-B|membrane|integral component of membrane|oxidoreductase activity, acting on paired donors, with incorporation or reduction of molecular oxygen, NAD(P)H as one donor, and incorporation of one atom of oxygen|heme binding	vvi00940	Phenylpropanoid biosynthesis
VIT_203s0038g00630	16.4825	29.1803	3.78466	0.128943	-2.9552	4.22391e-05	0.000121255	Down	0.145945	0	0.0144471	0.349888	0.446235	0.489819	LOC100260645	At4g39010; F19H22.110	PREDICTED: endoglucanase 24 [Vitis vinifera]	GO:0005576,GO:0008810,GO:0030245,GO:0071555	extracellular region|cellulase activity|cellulose catabolic process|cell wall organization	vvi00500	Starch and sucrose metabolism
VIT_203s0038g00670	21.235	29.8518	12.6182	0.422509	-1.24295	0.0130259	0.025999	Down	0.158314	0.0930108	0.13582	0.222665	0.270654	0.458405	LOC100262354	ALDP {ECO:0000305}; Os11g0171300 {ECO:0000312|EMBL:BAT12868.1}, LOC_Os11g07020 {ECO:0000312|EMBL:ABA91630.2}; OsJ_33121 {ECO:0000312|EMBL:EAZ17583.1}	PREDICTED: fructose-bisphosphate aldolase 1, chloroplastic [Vitis vinifera]	GO:0004332,GO:0005737,GO:0006094,GO:0006096,GO:0010287	fructose-bisphosphate aldolase activity|cytoplasm|gluconeogenesis|glycolytic process|plastoglobule	vvi00010,vvi00030,vvi00051,vvi00710	Glycolysis / Gluconeogenesis|Pentose phosphate pathway|Fructose and mannose metabolism|Carbon fixation in photosynthetic organisms
VIT_203s0038g00940	9.91932	18.8176	1.02107	0.0542737	-4.2036	4.59843e-05	0.00013149	Down	0.0350191	0.03429	0.0346654	0.470147	0.690793	0.82963	LOC100262469	SAUR71 {ECO:0000303|PubMed:12036261}; At1g56150 {ECO:0000312|Araport:AT1G56150}; F14G9.23 {ECO:0000312|EMBL:AAG50906.1}, T6H22.5 {ECO:0000312|EMBL:AAF02834.1}	PREDICTED: auxin-induced protein 6B-like [Vitis vinifera]	GO:0005737,GO:0007275,GO:0009734,GO:0040008	cytoplasm|multicellular organism development|auxin-activated signaling pathway|regulation of growth	vvi04075	Plant hormone signal transduction
VIT_203s0038g01320	274.183	378.176	170.19	0.450093	-1.1517	1.42067e-11	6.75438e-11	Down	1.10939	1.05661	0.834139	1.7324	2.81024	2.38168	LOC100250266	MRL1; At4g34830/At4g34820; T11I11.70/T11I11.60	hypothetical protein VITISV_038780 [Vitis vinifera]
VIT_203s0038g01350	143.658	195.761	91.5558	0.467584	-1.0967	1.98677e-08	7.67873e-08	Down	2.82206	2.73482	2.18877	6.61216	4.93555	5.62883	LOC100259085	GGP5 {ECO:0000305}; At2g23970 {ECO:0000312|Araport:AT2G23970}	unnamed protein product, partial [Vitis vinifera]	GO:0005829,GO:0008233	cytosol|peptidase activity
VIT_203s0038g01430	2.74882	5.16152	0.336108	0.0708221	-3.81966	0.021921	0.0416828	Down	0	0.0505711	0	0.445741	0.152818	0.203924	LOC100264075	BC1L6; Os07g0604300, LOC_Os07g41310; OsJ_25037 {ECO:0000312|EMBL:EAZ40580.1}, OSJNBb0040H10.12	PREDICTED: COBRA-like protein 1 [Vitis vinifera]	GO:0005886,GO:0010215,GO:0016049,GO:0031225	plasma membrane|cellulose microfibril organization|cell growth|anchored component of membrane
VIT_203s0038g01650	552.258	865.306	239.209	0.276459	-1.85486	7.86406e-79	1.94575e-77	Down	2.8487	2.95845	2.7711	10.8326	11.0077	10.3594	LOC100250684	HVA22A; At1g74520; F1M20.20	PREDICTED: uncharacterized protein LOC100250684 [Vitis vinifera]	GO:0009409,GO:0009414,GO:0009737,GO:0016021,GO:0042538	response to cold|response to water deprivation|response to abscisic acid|integral component of membrane|hyperosmotic salinity response
VIT_203s0038g01930	6579.61	9656.59	3502.63	0.362727	-1.46304	5.35149e-223	4.27064e-221	Down	119.753	129.477	134.701	389.049	353.969	355.115	LOC100267506	PCKR1	PREDICTED: peptidyl-prolyl cis-trans isomerase [Vitis vinifera]	GO:0003755,GO:0005737,GO:0006457	peptidyl-prolyl cis-trans isomerase activity|cytoplasm|protein folding
VIT_203s0038g02180	153.445	228.011	78.8794	0.346084	-1.5308	1.28084e-15	7.61118e-15	Down	0.825915	1.0136	0.686763	2.49222	2.76967	2.31538	LOC100248768	rsgI6 {ECO:0000303|PubMed:20487018}; Cthe_2119 {ECO:0000312|EMBL:ABN53326.1}	PREDICTED: probable endo-1,4-beta-xylanase C [Vitis vinifera]	GO:0005886,GO:0016021,GO:0031176,GO:0045493	plasma membrane|integral component of membrane|endo-1,4-beta-xylanase activity|xylan catabolic process
VIT_203s0038g02520	9384.58	13567.7	5201.48	0.383374	-1.38318	0	0	Down	64.0129	64.3048	66.2184	173.945	177.333	175.319	PIP2%3B2	PIP2-7; Synonyms=PIP3, SIMIP; At4g35100; M4E13.150	aquaporin PIP2;2 [Vitis vinifera]	GO:0003729,GO:0005634,GO:0005773,GO:0005886,GO:0005887,GO:0009506,GO:0009737,GO:0015250,GO:0016020,GO:0034220,GO:0046658	mRNA binding|nucleus|vacuole|plasma membrane|integral component of plasma membrane|plasmodesma|response to abscisic acid|water channel activity|membrane|ion transmembrane transport|anchored component of plasma membrane
VIT_203s0038g02730	159.691	102.03	217.351	2.13061	1.09127	2.48668e-10	1.09582e-09	Up	11.4293	12.9642	11.3699	5.69716	5.63642	6.08784	LOC100245246	AK1; Synonyms=AK, AK-LYS1; At5g13280; T31B5.100	unnamed protein product, partial [Vitis vinifera]	GO:0004072,GO:0005524,GO:0008652,GO:0009088,GO:0009089,GO:0009570	aspartate kinase activity|ATP binding|cellular amino acid biosynthetic process|threonine biosynthetic process|lysine biosynthetic process via diaminopimelate|chloroplast stroma
VIT_203s0038g02740	159.786	104.731	214.841	2.05196	1.03701	1.95084e-08	7.54374e-08	Up	7.02548	6.31697	7.75698	2.85034	4.09761	3.73421	LOC100245246		unnamed protein product, partial [Vitis vinifera]
VIT_203s0038g02800	1353.91	1992.98	714.846	0.358639	-1.4794	3.70637e-120	1.4047e-118	Down	7.57101	7.14825	6.92756	21.0119	20.697	20.9195	LOC100262390	CYCB2-4; At1g76310; F15M4.19, T23E18.24	PREDICTED: G2/mitotic-specific cyclin-2-like isoform X1 [Vitis vinifera]	GO:0005634,GO:0007049,GO:0051301	nucleus|cell cycle|cell division
VIT_203s0038g02880	37.1735	65.4565	8.89056	0.135446	-2.88421	6.46267e-11	2.94827e-10	Down	0.90777	0.253963	0.513487	3.91732	3.77322	5.12042			hypothetical protein POPTR_0009s14070g [Populus trichocarpa]
VIT_203s0038g02930	93.8045	133.073	54.5356	0.409527	-1.28797	3.847e-08	1.45387e-07	Down	0.32702	0.22364	0.272334	0.721776	0.732121	0.630241	LOC100257341	Dcaf8; Synonyms=D1Ucla4, H326, Wdr42a	PREDICTED: hippocampus abundant transcript-like protein 1 [Vitis vinifera]	GO:0005634,GO:0005654,GO:0005737,GO:0005739,GO:0005829,GO:0016567,GO:0080008	nucleus|nucleoplasm|cytoplasm|mitochondrion|cytosol|protein ubiquitination|Cul4-RING E3 ubiquitin ligase complex
VIT_203s0038g02960	180.157	247.058	113.256	0.458497	-1.12502	3.78201e-10	1.64933e-09	Down	2.34304	2.65336	1.71432	5.25575	4.60183	5.32962	LOC100250254	At2g17033; F6P23.19	PREDICTED: pentatricopeptide repeat-containing protein At2g17033 [Vitis vinifera]
VIT_203s0038g02980	1066.16	1635.97	496.356	0.303375	-1.72082	3.12004e-90	8.87234e-89	Down	3.52037	3.23445	2.74226	10.2854	11.6821	10.5225	LOC100262278	MSL6; At1g78610; T30F21.6	PREDICTED: mechanosensitive ion channel protein 6-like [Vitis vinifera]	GO:0005774,GO:0005886,GO:0006820,GO:0008381,GO:0009506,GO:0016021	vacuolar membrane|plasma membrane|anion transport|mechanosensitive ion channel activity|plasmodesma|integral component of membrane
VIT_203s0038g03080	14.026	24.3033	3.74873	0.154132	-2.69776	5.91541e-05	0.000167082	Down	0.0722863	0.0471875	0.143112	0.531451	0.665435	0.570839	LOC100264018		PREDICTED: (RS)-norcoclaurine 6-O-methyltransferase-like [Vitis vinifera]	GO:0008171,GO:0030786,GO:0046983	O-methyltransferase activity|(RS)-norcoclaurine 6-O-methyltransferase activity|protein dimerization activity
VIT_203s0038g03130	67.3567	121.784	12.9289	0.106182	-3.23539	6.00267e-23	4.7568e-22	Down	0.153091	0.161434	0.12823	1.42291	1.3938	1.51118	LOC100248597	FMO1; At1g19250; T29M8.12	PREDICTED: probable flavin-containing monooxygenase 1 [Vitis vinifera]	GO:0004497,GO:0004499,GO:0009626,GO:0009627,GO:0009870,GO:0010204,GO:0042742,GO:0050660,GO:0050661,GO:0050832,GO:0051707,GO:0055114,GO:0071456	monooxygenase activity|N,N-dimethylaniline monooxygenase activity|plant-type hypersensitive response|systemic acquired resistance|defense response signaling pathway, resistance gene-dependent|defense response signaling pathway, resistance gene-independent|defense response to bacterium|flavin adenine dinucleotide binding|NADP binding|defense response to fungus|response to other organism|oxidation-…
VIT_203s0038g03140	136.502	244.166	28.8379	0.118332	-3.07909	8.51382e-38	1.0231e-36	Down	0.270481	0.571518	0.352302	3.57673	3.21538	3.69579	LOC100248647	FMO1; At1g19250; T29M8.12	PREDICTED: probable flavin-containing monooxygenase 1 [Vitis vinifera]	GO:0004497,GO:0004499,GO:0009626,GO:0009627,GO:0009870,GO:0010204,GO:0042742,GO:0050660,GO:0050661,GO:0050832,GO:0051707,GO:0055114,GO:0071456	monooxygenase activity|N,N-dimethylaniline monooxygenase activity|plant-type hypersensitive response|systemic acquired resistance|defense response signaling pathway, resistance gene-dependent|defense response signaling pathway, resistance gene-independent|defense response to bacterium|flavin adenine dinucleotide binding|NADP binding|defense response to fungus|response to other organism|oxidation-…
VIT_203s0038g03160	19.9088	35.3928	4.42481	0.125062	-2.99928	7.65663e-07	2.61262e-06	Down	0.0561338	0.0549651	0.0694587	0.282608	0.622859	0.595664	LOC100265831	FMO1; At1g19250; T29M8.12	unnamed protein product, partial [Vitis vinifera]	GO:0004497,GO:0004499,GO:0009626,GO:0009627,GO:0009870,GO:0010204,GO:0042742,GO:0050660,GO:0050661,GO:0050832,GO:0051707,GO:0055114,GO:0071456	monooxygenase activity|N,N-dimethylaniline monooxygenase activity|plant-type hypersensitive response|systemic acquired resistance|defense response signaling pathway, resistance gene-dependent|defense response signaling pathway, resistance gene-independent|defense response to bacterium|flavin adenine dinucleotide binding|NADP binding|defense response to fungus|response to other organism|oxidation-…
VIT_203s0038g03190	20.4544	7.81435	33.0944	4.24283	2.08503	0.000405211	0.00103397	Up	1.94168	0.998158	1.72986	0.0465498	0.478774	0.622915	LOC100250364	FMO1; At1g19250; T29M8.12	PREDICTED: probable flavin-containing monooxygenase 1 [Vitis vinifera]	GO:0004497,GO:0004499,GO:0009626,GO:0009627,GO:0009870,GO:0010204,GO:0042742,GO:0050660,GO:0050661,GO:0050832,GO:0051707,GO:0055114,GO:0071456	monooxygenase activity|N,N-dimethylaniline monooxygenase activity|plant-type hypersensitive response|systemic acquired resistance|defense response signaling pathway, resistance gene-dependent|defense response signaling pathway, resistance gene-independent|defense response to bacterium|flavin adenine dinucleotide binding|NADP binding|defense response to fungus|response to other organism|oxidation-…
VIT_203s0038g03220	4764.81	2902.96	6626.67	2.28281	1.19081	1.25456e-181	7.6025e-180	Up	63.4257	67.3261	68.3701	29.9555	29.0874	31.4777	LOC100257272	LYM2; At2g17120; F6P23.25	hypothetical protein VITISV_025519 [Vitis vinifera]	GO:0005886,GO:0006952,GO:0008061,GO:0009506,GO:0031225,GO:0046658	plasma membrane|defense response|chitin binding|plasmodesma|anchored component of membrane|anchored component of plasma membrane
VIT_203s0038g03400	110.946	178.348	43.5442	0.244173	-2.03402	5.17817e-20	3.67894e-19	Down	0.62046	0.681633	0.614194	2.97498	2.53742	2.62912	LOC100232985	CHIT1B	RecName: Full=Basic endochitinase; Flags: Precursor	GO:0000272,GO:0004568,GO:0006032,GO:0006952,GO:0008061,GO:0016998	polysaccharide catabolic process|chitinase activity|chitin catabolic process|defense response|chitin binding|cell wall macromolecule catabolic process	vvi00520,vvi04016	Amino sugar and nucleotide sugar metabolism|MAPK signaling pathway - plant
VIT_203s0038g03420	5.52159	10.3582	0.684958	0.0657976	-3.92582	0.00262954	0.00595007	Down	0.017094	0	0.0169214	0.19671	0.11802	0.219359	LOC100264122	LOG5; At4g35190; T12J5.60	hypothetical protein VITISV_025067 [Vitis vinifera]	GO:0005634,GO:0005829,GO:0009691,GO:0016787	nucleus|cytosol|cytokinin biosynthetic process|hydrolase activity
VIT_203s0038g03430	3058.77	4143.63	1973.91	0.476367	-1.06986	1.04777e-136	4.56667e-135	Down	30.864	30.7179	29.3604	65.6825	66.7899	65.6403	LOC100258952	EXLA2; Synonyms=EXPL2; At4g38400; F22I13.170	PREDICTED: expansin-like A2 [Vitis vinifera]
VIT_203s0038g03550	41.5412	75.5855	7.49688	0.0991233	-3.33463	6.18977e-14	3.3545e-13	Down	0.101771	0.0711803	0.143919	0.808641	1.10416	1.40644	LOC100258993		PREDICTED: uncharacterized protein LOC100258993 [Vitis vinifera]
VIT_203s0038g03570	2228.14	3366.07	1090.2	0.323915	-1.62631	7.12148e-191	4.62468e-189	Down	9.11242	9.57839	9.99678	28.9054	31.7558	31.2726	LOC100265895	Bp10	PREDICTED: L-ascorbate oxidase homolog [Vitis vinifera]	GO:0005507,GO:0005576,GO:0016491	copper ion binding|extracellular region|oxidoreductase activity
VIT_203s0038g03980	159.08	236.826	81.3335	0.343371	-1.54216	1.71382e-15	1.01125e-14	Down	1.69974	1.70398	1.38212	5.66614	4.03151	4.75389	LOC100243457		PREDICTED: uncharacterized protein LOC100243457 [Vitis vinifera]
VIT_203s0038g04050	25.1556	34.6226	15.6886	0.452646	-1.14355	0.0105254	0.0214099	Down	0.509691	0.308954	0.28831	0.977546	0.670283	0.886456	LOC104877901		unnamed protein product, partial [Vitis vinifera]
VIT_203s0038g04060	19.6714	28.1111	11.2317	0.399326	-1.32436	0.00918869	0.0188806	Down	0.389303	0.381197	0.385371	1.39149	0.733039	0.873379	LOC100255490	EXPA20; Synonyms=EXP20; At4g38210; F20D10.330	PREDICTED: expansin-A20 [Vitis vinifera]
VIT_203s0038g04110	431.112	666.987	195.237	0.292575	-1.77312	1.86829e-49	2.86489e-48	Down	1.85849	1.39161	1.52339	5.44342	5.49083	5.99339	LOC100245113	AHL25 {ECO:0000303|PubMed:15604740}; Synonyms=AGF1 {ECO:0000303|PubMed:17277098}, HRC; At4g35390 {ECO:0000312|Araport:AT4G35390}; F23E12.50 {ECO:0000312|EMBL:CAA18730.1}	PREDICTED: putative DNA-binding protein ESCAROLA [Vitis vinifera]	GO:0003680,GO:0003700,GO:0005634,GO:0006351,GO:0009938,GO:0043621	AT DNA binding|DNA binding transcription factor activity|nucleus|transcription, DNA-templated|negative regulation of gibberellic acid mediated signaling pathway|protein self-association
VIT_203s0038g04120	16.4174	24.3417	8.49304	0.349311	-1.51742	0.00934699	0.019171	Down	0.0380599	0.0670815	0.0828862	0.124093	0.150155	0.285528	LOC100267420	CSLD4; At4g38190; F20D10.310	PREDICTED: cellulose synthase-like protein D4 [Vitis vinifera]	GO:0000139,GO:0005794,GO:0009846,GO:0016021,GO:0016760,GO:0030244,GO:0051753,GO:0071555,GO:0071669	Golgi membrane|Golgi apparatus|pollen germination|integral component of membrane|cellulose synthase (UDP-forming) activity|cellulose biosynthetic process|mannan synthase activity|cell wall organization|plant-type cell wall organization or biogenesis
VIT_203s0038g04330	36.2128	22.9693	49.4563	2.15134	1.10524	0.00512285	0.0110755	Up	2.96106	1.67085	2.58339	1.34758	1.43551	0.693572			unnamed protein product, partial [Vitis vinifera]
VIT_203s0038g04430	15.7332	24.6429	6.82352	0.276614	-1.85405	0.00144637	0.003415	Down	0.117802	0.0640832	0.0777419	0.263592	0.296929	0.413457	LOC100262445	PCMP-H12; Synonyms=OTP82 {ECO:0000303|PubMed:19845878}; At1g08070; T6D22.15	PREDICTED: pentatricopeptide repeat-containing protein At4g21065 [Vitis vinifera]
VIT_203s0038g04450	74.5735	113.376	35.7711	0.315361	-1.66493	1.66898e-10	7.42994e-10	Down	0.813399	0.628788	0.783996	2.36058	2.40679	2.55666	LOC100257329	BZIP44 {ECO:0000303|PubMed:11906833}; At1g75390 {ECO:0000312|Araport:AT1G75390}; F1B16.8 {ECO:0000312|EMBL:AAG13064.1}	PREDICTED: ocs element-binding factor 1 [Vitis vinifera]	GO:0003700,GO:0005634,GO:0006351,GO:0009845,GO:0043565,GO:0044212,GO:0046982	DNA binding transcription factor activity|nucleus|transcription, DNA-templated|seed germination|sequence-specific DNA binding|transcription regulatory region DNA binding|protein heterodimerization activity
VIT_203s0038g04570	750.39	1158.53	342.25	0.295446	-1.75904	2.17734e-83	5.68516e-82	Down	2.52526	2.72822	2.38579	9.30374	8.25181	9.27384	LOC100253688	AGPS1	PREDICTED: glucose-1-phosphate adenylyltransferase large subunit 1 [Vitis vinifera]	GO:0005524,GO:0005978,GO:0008878,GO:0009501,GO:0009507,GO:0019252	ATP binding|glycogen biosynthetic process|glucose-1-phosphate adenylyltransferase activity|amyloplast|chloroplast|starch biosynthetic process	vvi00500,vvi00520	Starch and sucrose metabolism|Amino sugar and nucleotide sugar metabolism
VIT_203s0038g04670	13405.7	8451.65	18359.7	2.17225	1.11919	7.42678e-234	6.30414e-232	Up	395.031	407.117	401.553	200.252	180.635	194.025	IFRL5		PREDICTED: uncharacterized protein LOC100260557 isoform X1 [Vitis vinifera]	GO:0005737,GO:0016491	cytoplasm|oxidoreductase activity
VIT_203s0038g04720	640.854	998.319	283.389	0.283883	-1.81663	3.10588e-75	7.25687e-74	Down	4.68882	5.07536	4.28703	18.4761	16.5814	16.292	LOC100262324	SYP112; At2g18260; T30D6.23	PREDICTED: syntaxin-112-like [Vitis vinifera]	GO:0000149,GO:0005484,GO:0005634,GO:0005886,GO:0006886,GO:0006887,GO:0006906,GO:0009409,GO:0012505,GO:0016021,GO:0031201,GO:0048278	SNARE binding|SNAP receptor activity|nucleus|plasma membrane|intracellular protein transport|exocytosis|vesicle fusion|response to cold|endomembrane system|integral component of membrane|SNARE complex|vesicle docking	vvi04130	SNARE interactions in vesicular transport
VIT_203s0063g00010	81.2307	119.204	43.2574	0.362756	-1.46293	2.71549e-09	1.11533e-08	Down	0.726393	0.592725	0.584234	1.75597	1.88067	1.80752	LOC100241832	At4g06744; F15N16	PREDICTED: uncharacterized protein At4g06744-like [Vitis vinifera]	GO:0005576	extracellular region
VIT_203s0063g00140	1067.12	373.174	1761.07	4.71977	2.23872	9.59771e-178	5.64994e-176	Up	32.5231	34.4145	30.4071	6.85378	7.55544	6.99872	LOC100233087		caffeoyl-CoA O-methyltransferase [Vitis vinifera]	GO:0009809,GO:0042409,GO:0046872	lignin biosynthetic process|caffeoyl-CoA O-methyltransferase activity|metal ion binding	vvi00360,vvi00940,vvi00941,vvi00945	Phenylalanine metabolism|Phenylpropanoid biosynthesis|Flavonoid biosynthesis|Stilbenoid, diarylheptanoid and gingerol biosynthesis
VIT_203s0063g00210	106.919	143.239	70.5984	0.492582	-1.02157	1.89174e-05	5.64286e-05	Down	0.975233	0.593061	0.538583	1.31914	1.59976	1.52	LOC100257333	At1g49730; F14J22.6	PREDICTED: probable receptor-like protein kinase At1g49730 isoform X2 [Vitis vinifera]
VIT_203s0063g00450	9.45128	3.90493	14.9976	3.84789	1.94407	0.0139313	0.0276069	Up	0.169742	0.110806	0.212836	0.0108517	0.0334837	0.0893628	LOC100250317	AMY1.1	PREDICTED: alpha-amylase [Vitis vinifera]	GO:0004556,GO:0005509,GO:0005975,GO:0103025	alpha-amylase activity|calcium ion binding|carbohydrate metabolic process|alpha-amylase activity (releasing maltohexaose)	vvi00500	Starch and sucrose metabolism
VIT_203s0063g00460	99.0285	194.301	3.75588	0.0192715	-5.69739	5.82249e-33	6.18083e-32	Down	0.163327	0.0799633	0.0538925	5.40353	5.18176	5.37409	LOC100260566	ERF109; At4g34410; F10M10.180	PREDICTED: ethylene-responsive transcription factor ERF109 [Vitis vinifera]	GO:0003677,GO:0003700,GO:0005634,GO:0006351,GO:0009873,GO:0010087,GO:0010200,GO:0050832,GO:0051301	DNA binding|DNA binding transcription factor activity|nucleus|transcription, DNA-templated|ethylene-activated signaling pathway|phloem or xylem histogenesis|response to chitin|defense response to fungus|cell division
VIT_203s0063g00620	208.879	299.948	117.811	0.392695	-1.34852	1.37244e-18	9.2657e-18	Down	3.84938	3.41486	4.00591	9.65443	9.99466	10.1327	LOC100262457	At3g19184; MVI11	PREDICTED: B3 domain-containing protein At3g19184 isoform X1 [Vitis vinifera]	GO:0003677,GO:0005634,GO:0006351,GO:0006355	DNA binding|nucleus|transcription, DNA-templated|regulation of transcription, DNA-templated
VIT_203s0063g00720	29.0659	41.1645	16.9672	0.412736	-1.27671	0.00244652	0.00556314	Down	0.329007	0.644314	0.379965	0.972805	1.32505	1.10962	LOC100257314	CXE2; At1g47480; F16N3.25	PREDICTED: probable carboxylesterase 2 [Vitis vinifera]	GO:0009056,GO:0016787,GO:0052689	catabolic process|hydrolase activity|carboxylic ester hydrolase activity
VIT_203s0063g00780	6514.44	3595.36	9433.52	2.62366	1.39158	3.06812e-281	3.39199e-279	Up	227.929	212.176	220.242	87.9795	83.1279	90.0636	LOC100255589	HIDM	PREDICTED: 2-hydroxyisoflavanone dehydratase [Vitis vinifera]	GO:0009717,GO:0009813,GO:0033987,GO:0046287,GO:0052689	isoflavonoid biosynthetic process|flavonoid biosynthetic process|2-hydroxyisoflavanone dehydratase activity|isoflavonoid metabolic process|carboxylic ester hydrolase activity
VIT_203s0063g00810	986.797	1425.81	547.782	0.384215	-1.38001	4.58927e-74	1.05062e-72	Down	13.2259	13.9914	12.1624	36.0579	36.0622	34.2371	LOC100265871	CXE5; At1g49660; F14J22.11	PREDICTED: probable carboxylesterase 5 [Vitis vinifera]	GO:0009056,GO:0052689	catabolic process|carboxylic ester hydrolase activity
VIT_203s0063g00860	1375.62	1846.56	904.679	0.489893	-1.02946	5.8044e-65	1.14791e-63	Down	11.3187	11.0454	11.3566	24.0562	23.3641	24.0033	LOC100264100	CXP;2-3	PREDICTED: putative serine carboxypeptidase-like 23 [Vitis vinifera]	GO:0004185	serine-type carboxypeptidase activity
VIT_203s0063g01060	965.168	1424.09	506.252	0.35552	-1.492	1.41712e-87	3.91202e-86	Down	5.29483	5.67836	5.16539	16.1892	15.5481	15.366	LOC100267475	EFM {ECO:0000303|PubMed:25132385}; At2g03500 {ECO:0000312|Araport:AT2G03500}; T4M8.7 {ECO:0000312|EMBL:AAL31188.1}	PREDICTED: uncharacterized protein LOC100267475 isoform X1 [Vitis vinifera]	GO:0003677,GO:0003700,GO:0005634,GO:0006351,GO:0006355,GO:0009266,GO:0009740,GO:0009908,GO:0010452,GO:0048579,GO:1903507	DNA binding|DNA binding transcription factor activity|nucleus|transcription, DNA-templated|regulation of transcription, DNA-templated|response to temperature stimulus|gibberellic acid mediated signaling pathway|flower development|histone H3-K36 methylation|negative regulation of long-day photoperiodism, flowering|negative regulation of nucleic acid-templated transcription
VIT_203s0063g01160	54.4689	89.1401	19.7978	0.221793	-2.17272	9.93728e-11	4.4704e-10	Down	0.736611	0.360637	0.41667	2.01823	2.49095	2.57089	LOC100248570	At5g05600 {ECO:0000312|Araport:AT5G05600}; MOP10.14 {ECO:0000312|EMBL:BAB11549.1}	unnamed protein product, partial [Vitis vinifera]	GO:0005829,GO:0009813,GO:0046872,GO:0051213,GO:0080167,GO:0097237,GO:0120091,GO:2000022	cytosol|flavonoid biosynthetic process|metal ion binding|dioxygenase activity|response to karrikin|cellular response to toxic substance|jasmonic acid hydrolase|regulation of jasmonic acid mediated signaling pathway
VIT_203s0063g01180	558.034	317.68	798.387	2.51284	1.32932	3.28857e-39	4.10419e-38	Up	15.3089	13.8316	13.1181	5.88273	6.19413	5.37264	LOC100253819	DMR6 {ECO:0000303|PubMed:15986928}; At5g24530 {ECO:0000312|Araport:AT5G24530}; K18P6.6 {ECO:0000312|EMBL:AAK62420.1}	PREDICTED: feruloyl CoA ortho-hydroxylase 2 [Vitis vinifera]	GO:0002229,GO:0002239,GO:0009617,GO:0009620,GO:0009751,GO:0009813,GO:0010150,GO:0033759,GO:0034785,GO:0042742,GO:0046244,GO:0046872	defense response to oomycetes|response to oomycetes|response to bacterium|response to fungus|response to salicylic acid|flavonoid biosynthetic process|leaf senescence|flavone synthase activity|salicylate 5-hydroxylase activity|defense response to bacterium|salicylic acid catabolic process|metal ion binding
VIT_203s0063g01230	6.67893	11.9968	1.36104	0.113486	-3.13942	0.00252249	0.00572727	Down	0.0353911	0.0346543	0	0.169694	0.279253	0.192143	LOC100253676		unnamed protein product, partial [Vitis vinifera]
VIT_203s0063g01250	297.009	154.108	439.909	2.85381	1.51289	1.72174e-29	1.67044e-28	Up	5.48528	4.87547	4.6958	1.93023	1.69504	1.84747	LOC100258826	DMR6 {ECO:0000303|PubMed:15986928}; At5g24530 {ECO:0000312|Araport:AT5G24530}; K18P6.6 {ECO:0000312|EMBL:AAK62420.1}	PREDICTED: feruloyl CoA ortho-hydroxylase 2 isoform X3 [Vitis vinifera]	GO:0002229,GO:0002239,GO:0009617,GO:0009620,GO:0009751,GO:0009813,GO:0010150,GO:0033759,GO:0034785,GO:0042742,GO:0046244,GO:0046872	defense response to oomycetes|response to oomycetes|response to bacterium|response to fungus|response to salicylic acid|flavonoid biosynthetic process|leaf senescence|flavone synthase activity|salicylate 5-hydroxylase activity|defense response to bacterium|salicylic acid catabolic process|metal ion binding
VIT_203s0063g01350	3.22683	6.45365	0	0.0290848	-5.10359	0.00178231	0.00415024	Down	0	0	0	0.538533	0.151061	0.30237	LOC104878796	DOF5.8; At5g66940; K8A10.1	PREDICTED: dof zinc finger protein DOF1.6-like [Vitis vinifera]	GO:0000976,GO:0003700,GO:0005634,GO:0006351,GO:0006355,GO:0046872	transcription regulatory region sequence-specific DNA binding|DNA binding transcription factor activity|nucleus|transcription, DNA-templated|regulation of transcription, DNA-templated|metal ion binding
VIT_203s0063g01480	152.945	76.0858	229.804	3.01963	1.59437	7.06214e-18	4.6528e-17	Up	3.22215	2.9484	3.23139	1.11992	1.20737	0.902799	LOC100260701	CYP82C4; At4g31940; F10N7.250	PREDICTED: cytochrome P450 82C4 [Vitis vinifera]	GO:0004497,GO:0005506,GO:0016020,GO:0016021,GO:0016709,GO:0020037,GO:0044550,GO:0071281	monooxygenase activity|iron ion binding|membrane|integral component of membrane|oxidoreductase activity, acting on paired donors, with incorporation or reduction of molecular oxygen, NAD(P)H as one donor, and incorporation of one atom of oxygen|heme binding|secondary metabolite biosynthetic process|cellular response to iron ion
VIT_203s0063g01510	10.3272	15.8858	4.76864	0.300118	-1.7364	0.0138341	0.0274405	Down	0.0748582	0.0610831	0.0370511	0.167501	0.172278	0.258628	LOC100253824	TPS7; Synonyms=TPSA; At1g06410; T2D23.11	PREDICTED: probable alpha,alpha-trehalose-phosphate synthase [UDP-forming] 7 [Vitis vinifera]	GO:0005829,GO:0005992,GO:0016757,GO:0016791,GO:0070413	cytosol|trehalose biosynthetic process|transferase activity, transferring glycosyl groups|phosphatase activity|trehalose metabolism in response to stress	vvi00500	Starch and sucrose metabolism
VIT_203s0063g01770	2494.4	3650.94	1337.87	0.36643	-1.44839	1.23719e-35	1.41543e-34	Down	11.9946	11.2111	13.3623	38.5817	32.4039	32.5324	LOC100243480	XLG1; Synonyms=XLG; At2g23460; F26B6.11	PREDICTED: extra-large guanine nucleotide-binding protein 1-like [Vitis vinifera]	GO:0001664,GO:0003924,GO:0004871,GO:0005525,GO:0005634,GO:0005834,GO:0007188,GO:0031683,GO:0046872	G-protein coupled receptor binding|GTPase activity|signal transducer activity|GTP binding|nucleus|heterotrimeric G-protein complex|adenylate cyclase-modulating G-protein coupled receptor signaling pathway|G-protein beta/gamma-subunit complex binding|metal ion binding
VIT_203s0063g01790	54.3289	78.6909	29.9669	0.380704	-1.39326	6.21027e-06	1.94674e-05	Down	0.476142	0.409716	0.371354	1.14842	1.35195	0.925772	LOC100248616	JGB {ECO:0000303|PubMed:27468890}; At2g26490 {ECO:0000312|Araport:AT2G26490}; T9J22.16 {ECO:0000312|EMBL:AAC14498.1}	PREDICTED: WD repeat-containing protein 5 homolog [Vitis vinifera]	GO:0005634,GO:0005737,GO:0009846	nucleus|cytoplasm|pollen germination
VIT_203s0063g01890	33.2374	50.8176	15.6571	0.308044	-1.69879	2.14895e-05	6.37152e-05	Down	0.180413	0.176657	0.229617	0.729108	0.495697	0.750515	LOC100262245	ATL65; At3g18930; K13E13.2	PREDICTED: RING-H2 finger protein ATL65 [Vitis vinifera]	GO:0016021,GO:0043161,GO:0046872,GO:0061630	integral component of membrane|proteasome-mediated ubiquitin-dependent protein catabolic process|metal ion binding|ubiquitin protein ligase activity
VIT_203s0063g01930	8.30082	0.325995	16.2756	46.7801	5.54782	5.73035e-05	0.000162077	Up	0.25209	0.775788	0.677335	0	0	0.0355489	LOC100264105		PREDICTED: LOW QUALITY PROTEIN: uncharacterized protein LOC100264105 [Vitis vinifera]
VIT_203s0063g01940	279.066	123.108	435.025	3.53399	1.8213	8.27992e-38	9.95523e-37	Up	9.70157	9.28953	11.1609	2.78874	3.10338	2.96474	LOC109122340		PREDICTED: LOW QUALITY PROTEIN: uncharacterized protein LOC100264105 [Vitis vinifera]
VIT_203s0063g01970	6530.21	4106.21	8954.21	2.18052	1.12467	1.45469e-210	1.08809e-208	Up	133.373	136.57	139.435	67.6061	64.2152	62.9641		HB1; Synonyms=GLB1	unnamed protein product, partial [Vitis vinifera]	GO:0019825,GO:0020037,GO:0046872	oxygen binding|heme binding|metal ion binding
VIT_203s0063g02020	90.7998	58.0242	123.575	2.1312	1.09166	3.99857e-05	0.000115063	Up	1.10369	1.91376	1.11531	0.573298	0.657684	0.783057	LOC100262319	TIC62	PREDICTED: protein TIC 62, chloroplastic [Vitis vinifera]	GO:0009570,GO:0009706,GO:0015031	chloroplast stroma|chloroplast inner membrane|protein transport
VIT_203s0063g02250	23849.5	13522.8	34176.2	2.52738	1.33764	0	0	Up	429.013	430.358	436.335	170.652	179.891	181.556	LOC100852699	PLT5; At3g18830; MVE11.10, MVE11.22	PREDICTED: polyol transporter 5 [Vitis vinifera]	GO:0005351,GO:0005354,GO:0005355,GO:0005365,GO:0005886,GO:0010311,GO:0015145,GO:0015148,GO:0015168,GO:0015575,GO:0015576,GO:0015591,GO:0016021,GO:0046323	sugar:proton symporter activity|galactose transmembrane transporter activity|glucose transmembrane transporter activity|myo-inositol transmembrane transporter activity|plasma membrane|lateral root formation|monosaccharide transmembrane transporter activity|D-xylose transmembrane transporter activity|glycerol transmembrane transporter activity|mannitol transmembrane transporter activity|sorbitol t…
VIT_203s0063g02490	3483.28	4873.33	2093.23	0.429518	-1.21921	6.15205e-192	4.0532e-190	Down	23.0716	22.4704	22.7276	53.5102	54.9699	56.4763	LOC100853320	OLE9	PREDICTED: glucan endo-1,3-beta-D-glucosidase [Vitis vinifera]	GO:0005576,GO:0006076,GO:0042803,GO:0042973	extracellular region|(1->3)-beta-D-glucan catabolic process|protein homodimerization activity|glucan endo-1,3-beta-D-glucosidase activity
VIT_203s0063g02510	395.959	607.412	184.507	0.303698	-1.71929	2.36487e-50	3.69382e-49	Down	2.00364	1.87616	1.99425	6.97168	6.63056	6.46306	LOC100852435	At4g34500; T4L20.80	PREDICTED: probable receptor-like serine/threonine-protein kinase At4g34500 [Vitis vinifera]
VIT_203s0063g02650	1215.39	482.631	1948.16	4.03644	2.01308	2.11826e-165	1.16243e-163	Up	36.1159	32.6229	35.5871	8.74232	8.53752	9.5444	LOC100853904	EPHX4; Synonyms=ABHD7, EPHXRP	PREDICTED: epoxide hydrolase 4-like [Vitis vinifera]	GO:0016021,GO:0016787	integral component of membrane|hydrolase activity
VIT_203s0088g00040	43.4024	4.5492	82.2557	18.131	4.18038	2.67342e-17	1.70918e-16	Up	1.1666	1.62423	1.56983	0.0349601	0.143829	0.0719731	LOC100244573	LECRK91 {ECO:0000303|PubMed:19773388}; At5g10530 {ECO:0000312|Araport:AT5G10530}; F12B17.120 {ECO:0000312|EMBL:CAB89390.1}	hypothetical protein VITISV_009245 [Vitis vinifera]
VIT_203s0088g00100	25.5521	11.6674	39.4368	3.3819	1.75783	0.000105109	0.000288821	Up	0.439668	0.583277	0.603703	0.149608	0.125898	0.224002	LOC100244573	LECRK91 {ECO:0000303|PubMed:19773388}; At5g10530 {ECO:0000312|Araport:AT5G10530}; F12B17.120 {ECO:0000312|EMBL:CAB89390.1}	hypothetical protein VITISV_020633 [Vitis vinifera]
VIT_203s0088g00260	6796.49	9294.09	4298.9	0.462535	-1.11236	1.72629e-277	1.86308e-275	Down	53.3501	53.6148	52.6597	120.42	118.325	119.367	LOC100265220	SCPL18; At1g33540; F10C21.18	PREDICTED: serine carboxypeptidase-like 16 [Vitis vinifera]	GO:0004180,GO:0005576,GO:0016747,GO:0019748	carboxypeptidase activity|extracellular region|transferase activity, transferring acyl groups other than amino-acyl groups|secondary metabolic process
VIT_203s0088g00270	1108.66	598.355	1618.97	2.70485	1.43555	2.3592e-68	4.99243e-67	Up	80.2409	71.8916	77.2121	33.1245	27.9185	26.8833	LOC100258330		PREDICTED: uncharacterized protein LOC100258330 [Vitis vinifera]
VIT_203s0088g00290	52.7969	12.638	92.9558	7.357	2.87912	1.32274e-16	8.25174e-16	Up	2.16077	1.91103	2.20795	0.267367	0.297908	0.321087	LOC100241199	PSK	PREDICTED: phytosulfokines [Vitis vinifera]	GO:0005576,GO:0007275,GO:0008083,GO:0008283,GO:0030154	extracellular region|multicellular organism development|growth factor activity|cell proliferation|cell differentiation
VIT_203s0088g00490	659.54	1040.33	278.753	0.268073	-1.8993	4.4637e-70	9.70877e-69	Down	1.55515	2.09727	2.07824	6.94821	7.18819	8.05932	LOC104878843		hypothetical protein VITISV_025472 [Vitis vinifera]
VIT_203s0088g00750	270.406	145	395.812	2.72902	1.44838	5.67223e-23	4.49966e-22	Up	14.9749	14.9863	17.5189	6.68566	5.04535	6.31185	LOC100253281		PREDICTED: pathogenesis-related leaf protein 6 [Vitis vinifera]	GO:0005576,GO:0006952,GO:0009607	extracellular region|defense response|response to biotic stimulus	vvi04016,vvi04075,vvi04626	MAPK signaling pathway - plant|Plant hormone signal transduction|Plant-pathogen interaction
VIT_203s0088g00780	314.645	82.3432	546.946	6.64565	2.73241	3.26439e-73	7.39841e-72	Up	21.2273	20.7477	19.1857	2.69203	2.84466	4.02374	LOC100232880		PREDICTED: basic form of pathogenesis-related protein 1 [Vitis vinifera]	GO:0005576,GO:0006952,GO:0009607	extracellular region|defense response|response to biotic stimulus	vvi04016,vvi04075,vvi04626	MAPK signaling pathway - plant|Plant hormone signal transduction|Plant-pathogen interaction
VIT_203s0088g00910	33.1612	62.2764	4.04604	0.0651734	-3.93957	2.81944e-05	8.24512e-05	Down	0.0265169	0.259649	0.0262492	1.27144	1.33385	2.38195	PR-1		unnamed protein product, partial [Vitis vinifera]	GO:0005576,GO:0006952,GO:0009607	extracellular region|defense response|response to biotic stimulus	vvi04016,vvi04075,vvi04626	MAPK signaling pathway - plant|Plant hormone signal transduction|Plant-pathogen interaction
VIT_203s0088g01150	375.61	547.517	203.704	0.372185	-1.42591	2.07589e-32	2.16911e-31	Down	1.9028	2.26604	1.92431	5.35578	5.57953	6.06128	LOC100265235		PREDICTED: squalene monooxygenase [Vitis vinifera]	GO:0004506,GO:0016021,GO:0050660	squalene monooxygenase activity|integral component of membrane|flavin adenine dinucleotide binding	vvi00100,vvi00909	Steroid biosynthesis|Sesquiterpenoid and triterpenoid biosynthesis
VIT_203s0088g01160	616.897	938.36	295.434	0.314954	-1.66679	2.14498e-58	3.89222e-57	Down	2.0583	2.67638	2.42522	8.167	7.29034	8.13534	LOC104878836		hypothetical protein VITISV_006519 [Vitis vinifera]
VIT_203s0091g00090	67.3484	37.1322	97.5647	2.62558	1.39264	3.70053e-05	0.000106976	Up	5.69864	8.04176	10.0378	4.66113	3.14094	1.57175	LOC100264709		unnamed protein product, partial [Vitis vinifera]			vvi00270	Cysteine and methionine metabolism
VIT_203s0091g00100	993.438	619.981	1366.89	2.20491	1.14072	2.4137e-58	4.37632e-57	Up	20.8028	21.5874	21.8078	9.77317	10.4024	10.0442	LOC100264709	MTK; At1g49820; F10F5.1	PREDICTED: methylthioribose kinase [Vitis vinifera]	GO:0005524,GO:0005829,GO:0019509,GO:0042802,GO:0046522,GO:0071281,GO:0071369,GO:0071732	ATP binding|cytosol|L-methionine salvage from methylthioadenosine|identical protein binding|S-methyl-5-thioribose kinase activity|cellular response to iron ion|cellular response to ethylene stimulus|cellular response to nitric oxide	vvi00270	Cysteine and methionine metabolism
VIT_203s0091g00110	66.7713	37.5289	96.0138	2.557	1.35445	1.01843e-06	3.4353e-06	Up	8.66316	7.7557	6.61552	3.63953	3.17369	2.52474	LOC100264709		PREDICTED: uncharacterized protein LOC102627881 [Citrus sinensis]			vvi00270	Cysteine and methionine metabolism
VIT_203s0091g00120	163.717	81.6331	245.802	3.01107	1.59028	7.36797e-19	5.01464e-18	Up	9.26459	8.49343	8.62296	2.93786	2.62119	3.53421	LOC100247270		unnamed protein product, partial [Vitis vinifera]	GO:0008237,GO:0046872	metallopeptidase activity|metal ion binding
VIT_203s0091g00160	6535.35	4215.74	8854.96	2.1004	1.07067	9.82719e-229	8.15837e-227	Up	282.227	269.266	280.24	135.152	138.815	136.983	LOC100254416		PREDICTED: uncharacterized protein LOC100254416 [Vitis vinifera]	GO:0008237,GO:0046872	metallopeptidase activity|metal ion binding
VIT_203s0091g00240	614.039	821.404	406.674	0.495253	-1.01376	1.8447e-21	1.38622e-20	Down	2.75887	3.4979	3.66072	6.36886	6.91441	7.50777	LOC100266190	FUC95A; Synonyms=AXY8; At4g34260; F10M10.30	PREDICTED: alpha-L-fucosidase 2 [Vitis vinifera]	GO:0008152,GO:0047513,GO:0048046	metabolic process|1,2-alpha-L-fucosidase activity|apoplast	vvi00511	Other glycan degradation
VIT_203s0091g00310	2023.5	3426.82	620.185	0.181016	-2.46581	0	0	Down	5.6927	6.19773	5.51104	32.7174	33.3459	33.7161	LOC100250741	GH3.1; At2g14960; T26I20.12	PREDICTED: probable indole-3-acetic acid-amido synthetase GH3.1 [Vitis vinifera]	GO:0009733,GO:0016874	response to auxin|ligase activity	vvi04075	Plant hormone signal transduction
VIT_203s0091g00420	473.457	682.642	264.272	0.38709	-1.36926	2.19774e-31	2.24267e-30	Down	5.17024	4.37393	5.06158	11.1738	14.136	13.8661	LOC100252521		unnamed protein product, partial [Vitis vinifera]
VIT_203s0091g00550	514.659	791.649	237.669	0.30032	-1.73543	1.25783e-56	2.20305e-55	Down	1.62989	2.08132	2.09579	6.96904	6.55459	6.54337	LOC100251578		PREDICTED: uncharacterized protein LOC100251578 isoform X1 [Vitis vinifera]
VIT_203s0091g00690	1265.33	1763.22	767.444	0.435249	-1.20009	1.67263e-75	3.92023e-74	Down	22.0399	21.8913	20.3628	50.6696	49.8698	52.7545	LOC100258264	ZAT10; Synonyms=STZ; At1g27730; T22C5.18	hypothetical protein VITISV_013668 [Vitis vinifera]	GO:0003700,GO:0005634,GO:0006351,GO:0006979,GO:0009409,GO:0009414,GO:0009611,GO:0009644,GO:0009651,GO:0009737,GO:0010117,GO:0010200,GO:0015979,GO:0035264,GO:0043565,GO:0045892,GO:0046872	DNA binding transcription factor activity|nucleus|transcription, DNA-templated|response to oxidative stress|response to cold|response to water deprivation|response to wounding|response to high light intensity|response to salt stress|response to abscisic acid|photoprotection|response to chitin|photosynthesis|multicellular organism growth|sequence-specific DNA binding|negative regulation of transcr…
VIT_203s0091g00810	547.263	758.58	335.945	0.442779	-1.17534	3.19652e-28	2.99735e-27	Down	28.2997	27.3065	24.992	70.5753	60.4629	57.7433	LOC100854891		PREDICTED: uncharacterized protein LOC100854891 [Vitis vinifera]
VIT_203s0091g01080	19.8438	29.7998	9.88786	0.331538	-1.59275	0.00216106	0.00496183	Down	0.213881	0.125657	0.275237	0.615309	0.822714	0.485588	LOC100246340	ANS {ECO:0000305}; At2g38240 {ECO:0000312|Araport:AT2G38240}; F16M14.17 {ECO:0000312|EMBL:AAC27173.1}	PREDICTED: protein SRG1-like [Vitis vinifera]	GO:0005829,GO:0009813,GO:0046872,GO:0051213,GO:0120091,GO:2000022	cytosol|flavonoid biosynthetic process|metal ion binding|dioxygenase activity|jasmonic acid hydrolase|regulation of jasmonic acid mediated signaling pathway
VIT_203s0091g01090	22.8437	32.078	13.6094	0.424351	-1.23667	0.00636267	0.0135212	Down	0.253978	0.266454	0.197539	0.5393	0.590466	0.626764	LOC100241214		hypothetical protein VITISV_024777 [Vitis vinifera]
VIT_203s0091g01140	1376.7	857.327	1896.08	2.21145	1.145	7.95589e-69	1.69626e-67	Up	29.1168	26.2448	29.1261	13.0498	13.4824	13.1153	LOC100259955	UBP12; At5g06600; F15M7.13	PREDICTED: uncharacterized protein LOC100259955 [Vitis vinifera]	GO:0004843,GO:0005634,GO:0005737,GO:0005829,GO:0006511,GO:0009867,GO:0016579	thiol-dependent ubiquitin-specific protease activity|nucleus|cytoplasm|cytosol|ubiquitin-dependent protein catabolic process|jasmonic acid mediated signaling pathway|protein deubiquitination
VIT_203s0091g01240	116.912	174.625	59.198	0.33907	-1.56035	1.44434e-13	7.65542e-13	Down	0.755712	0.823749	0.875112	2.33818	2.85489	2.32238	LOC100256695	SCPL18; At1g33540; F10C21.18	unnamed protein product, partial [Vitis vinifera]	GO:0004180,GO:0005576,GO:0016747,GO:0019748	carboxypeptidase activity|extracellular region|transferase activity, transferring acyl groups other than amino-acyl groups|secondary metabolic process
VIT_203s0097g00460	86.8478	166.195	7.50017	0.0450656	-4.47183	3.02204e-33	3.24144e-32	Down	0.118559	0.0773941	0.0912817	2.07175	2.46865	2.06756	LOC100245631	CYP76B10; Synonyms=G10H	PREDICTED: geraniol 8-hydroxylase-like [Vitis vinifera]	GO:0005506,GO:0005789,GO:0016021,GO:0016099,GO:0016709,GO:0020037,GO:0102811	iron ion binding|endoplasmic reticulum membrane|integral component of membrane|monoterpenoid biosynthetic process|oxidoreductase activity, acting on paired donors, with incorporation or reduction of molecular oxygen, NAD(P)H as one donor, and incorporation of one atom of oxygen|heme binding|geraniol 10-hydroxylase activity
VIT_203s0110g00080	669.409	247.596	1091.22	4.40851	2.14029	3.19153e-114	1.15548e-112	Up	11.5203	11.185	11.6829	2.40073	2.84332	2.85634	LOC100266905		PREDICTED: uncharacterized protein LOC100266905 [Vitis vinifera]
VIT_203s0110g00170	45.9969	18.782	73.2117	3.89716	1.96242	5.88125e-09	2.35916e-08	Up	0.7762	0.675591	0.843063	0.206762	0.212659	0.19155	LOC100255139	RLP30 {ECO:0000303|PubMed:18434605}; At3g05360 {ECO:0000312|Araport:AT3G05360}; T12H1.33 {ECO:0000312|EMBL:AAF27042.1}	PREDICTED: receptor-like protein 12 [Vitis vinifera]	GO:0002237,GO:0002238,GO:0002240,GO:0005886,GO:0009620,GO:0010204,GO:0016021,GO:0032491,GO:0050832	response to molecule of bacterial origin|response to molecule of fungal origin|response to molecule of oomycetes origin|plasma membrane|response to fungus|defense response signaling pathway, resistance gene-independent|integral component of membrane|detection of molecule of fungal origin|defense response to fungus
VIT_203s0132g00050	1738.59	2661.53	815.647	0.306432	-1.70636	3.41771e-24	2.84045e-23	Down	8.76444	5.98443	7.47893	22.967	27.0058	25.3346	LOC100245618	HVA22A; At1g74520; F1M20.20	PREDICTED: uncharacterized protein LOC100245618 isoform X4 [Vitis vinifera]	GO:0009409,GO:0009414,GO:0009737,GO:0016021,GO:0042538	response to cold|response to water deprivation|response to abscisic acid|integral component of membrane|hyperosmotic salinity response
VIT_203s0132g00060	4.24726	0.325995	8.16852	23.4644	4.5524	0.00239752	0.00546215	Up	0.360738	0.353228	0.357095	0	0	0.0445113	LOC100249779	TH2 {ECO:0000303|PubMed:27677881}; Synonyms=TH-2 {ECO:0000303|PubMed:27677881}, TNEA_C {ECO:0000303|PubMed:25014715}; At5g32470 {ECO:0000312|Araport:AT5G32470}; F18O9.80 {ECO:0000312|EMBL:AF296831}	unnamed protein product, partial [Vitis vinifera]	GO:0005739,GO:0005829,GO:0009228,GO:0042131,GO:0050334	mitochondrion|cytosol|thiamine biosynthetic process|thiamine phosphate phosphatase activity|thiaminase activity	vvi00730	Thiamine metabolism
VIT_203s0132g00090	279.917	414.758	145.075	0.349715	-1.51575	6.54604e-27	5.92017e-26	Down	3.53442	2.99939	3.40543	8.94794	10.9461	9.60606	LOC100245618		PREDICTED: uncharacterized protein LOC100245618 isoform X2 [Vitis vinifera]
VIT_203s0132g00100	147.563	211.049	84.0766	0.398417	-1.32765	1.28159e-11	6.10724e-11	Down	1.87087	1.77086	1.44043	3.68786	4.42862	5.12991	LOC100854587	HVA22A; At1g74520; F1M20.20	PREDICTED: HVA22-like protein i [Vitis vinifera]	GO:0009409,GO:0009414,GO:0009737,GO:0016021,GO:0042538	response to cold|response to water deprivation|response to abscisic acid|integral component of membrane|hyperosmotic salinity response
VIT_203s0132g00325	1412.55	273.264	2551.83	9.33678	3.22292	0	0	Up	58.9785	62.4086	58.7192	6.9592	6.91828	6.13332			F-box family protein with a domain of Uncharacterized protein function, putative [Theobroma cacao]
VIT_203s0132g00360	2.86442	0.325635	5.40321	15.5401	3.95793	0.020457	0.0391487	Up	0.0985195	0.57881	0.0975246	0	0.0485853	0	LOC100257661	WAKL10; At1g79680; F20B17.10	unnamed protein product, partial [Vitis vinifera]
VIT_203s0180g00080	10812.2	16456.9	5167.47	0.313987	-1.67122	0	0	Down	34.5935	33.0356	34.392	108.988	113.409	114.816	LOC100853810	kynB {ECO:0000255|HAMAP-Rule:MF_01969}; ELI_14145	hypothetical protein VITISV_019336 [Vitis vinifera]	GO:0004061,GO:0004328,GO:0019441,GO:0043420	arylformamidase activity|formamidase activity|tryptophan catabolic process to kynurenine|anthranilate metabolic process
VIT_203s0180g00210	159.328	225.637	93.0187	0.412145	-1.27878	7.5182e-11	3.41605e-10	Down	2.07382	1.55619	1.6116	3.62428	5.31428	4.26638	LOC100267575	MYB44; Synonyms=MYBR1; At5g67300; K8K14.2	PREDICTED: transcription factor MYB44 [Vitis vinifera]	GO:0000981,GO:0001135,GO:0003700,GO:0005634,GO:0006351,GO:0006355,GO:0006357,GO:0009414,GO:0009651,GO:0009723,GO:0009733,GO:0009737,GO:0009738,GO:0009739,GO:0009751,GO:0009753,GO:0010200,GO:0010929,GO:0030154,GO:0042742,GO:0043565,GO:0044212,GO:0046686,GO:0050832,GO:2000022,GO:2000031	RNA polymerase II transcription factor activity, sequence-specific DNA binding|transcription factor activity, RNA polymerase II transcription factor recruiting|DNA binding transcription factor activity|nucleus|transcription, DNA-templated|regulation of transcription, DNA-templated|regulation of transcription from RNA polymerase II promoter|response to water deprivation|response to salt stress|res…
VIT_203s0180g00260	10514.8	6535.95	14493.6	2.21742	1.14889	0	0	Up	187.07	186.787	191.394	90.2622	86.4867	87.749	LOC100257308	CAD1	PREDICTED: probable cinnamyl alcohol dehydrogenase 1 [Vitis vinifera]	GO:0008270,GO:0009809,GO:0045551,GO:0052747	zinc ion binding|lignin biosynthetic process|cinnamyl-alcohol dehydrogenase activity|sinapyl alcohol dehydrogenase activity	vvi00940	Phenylpropanoid biosynthesis
VIT_203s0180g00320	2121.7	3164.11	1079.28	0.341086	-1.55179	3.04637e-206	2.20584e-204	Down	16.3461	15.9754	16.3037	48.571	49.4519	49.9206	LOC100245274		cinnamate beta-D-glucosyltransferase-like [Vitis vinifera]	GO:0008152,GO:0047913	metabolic process|gallate 1-beta-glucosyltransferase activity
VIT_204s0008g00140	36.0695	20.7581	51.3809	2.47662	1.30837	0.000904862	0.00220088	Up	1.64396	1.66622	0.999258	0.442525	0.853398	0.512458	LOC100266184	CHIT1B	PREDICTED: LOW QUALITY PROTEIN: basic endochitinase [Vitis vinifera]	GO:0000272,GO:0004568,GO:0006032,GO:0006952,GO:0008061,GO:0016998	polysaccharide catabolic process|chitinase activity|chitin catabolic process|defense response|chitin binding|cell wall macromolecule catabolic process	vvi00520,vvi04016	Amino sugar and nucleotide sugar metabolism|MAPK signaling pathway - plant
VIT_204s0008g00150	659.111	983.567	334.655	0.340322	-1.55503	4.44442e-50	6.90393e-49	Down	6.45757	7.85672	9.13535	23.9153	23.005	24.5937	LOC100243861	NAC035 {ECO:0000312|EMBL:AEC05581.1}; At2g02450 {ECO:0000312|Araport:AT2G02450}	hypothetical protein VITISV_033487 [Vitis vinifera]	GO:0003677,GO:0003700,GO:0005634,GO:0006351,GO:0009908	DNA binding|DNA binding transcription factor activity|nucleus|transcription, DNA-templated|flower development
VIT_204s0008g00290	2.03769	0	4.07538	22.8095	4.51156	0.0137182	0.0272297	Up	0.0415102	0.0609689	0.0205455	0	0	0	LOC100252254	TDR {ECO:0000303|PubMed:18812507}; Synonyms=PXY {ECO:0000303|PubMed:17570668}; At5g61480 {ECO:0000312|Araport:AT5G61480}; MCI2.4 {ECO:0000312|EMBL:BAB10447.1}	PREDICTED: receptor-like protein kinase HSL1 [Vitis vinifera]
VIT_204s0008g00300	2245.17	494.383	3995.96	8.08442	3.01514	0	0	Up	30.5491	32.7491	30.7131	3.79381	4.18129	4.09686	LOC100262856	HSL2; At5g65710; F6H11.160, MPA24.6	PREDICTED: receptor-like protein kinase HSL1 [Vitis vinifera]	GO:0004674,GO:0005524,GO:0005886,GO:0010102,GO:0010468,GO:0016021	protein serine/threonine kinase activity|ATP binding|plasma membrane|lateral root morphogenesis|regulation of gene expression|integral component of membrane
VIT_204s0008g00310	914.62	239.033	1590.21	6.65248	2.73389	1.59263e-198	1.08721e-196	Up	13.2858	12.2554	14.4531	2.04878	2.08162	2.10893	LOC100257733	HSL2; At5g65710; F6H11.160, MPA24.6	PREDICTED: receptor-like protein kinase HSL1 [Vitis vinifera]	GO:0004674,GO:0005524,GO:0005886,GO:0010102,GO:0010468,GO:0016021	protein serine/threonine kinase activity|ATP binding|plasma membrane|lateral root morphogenesis|regulation of gene expression|integral component of membrane
VIT_204s0008g00330	11.7441	0.971701	22.5165	23.1635	4.53378	7.02753e-06	2.19141e-05	Up	1.00061	0.555206	0.627319	0.0319848	0.032897	0.0329239	LOC109122498	MIK1 {ECO:0000303|PubMed:26863186}; Synonyms=PXL2 {ECO:0000303|PubMed:17570668}; At4g28650 {ECO:0000312|Araport:AT4G28650}; T5F17.100 {ECO:0000312|EMBL:CAB81453.1}	unnamed protein product, partial [Vitis vinifera]
VIT_204s0008g00350	97.5815	26.267	168.896	6.43397	2.68571	3.17344e-25	2.71817e-24	Up	3.19942	2.78875	3.09388	0.390166	0.419533	0.657198	LOC100244081		hypothetical protein VITISV_000950 [Vitis vinifera]	GO:0001653,GO:0004674,GO:0004714,GO:0005524,GO:0005886,GO:0010051,GO:0010311,GO:0016021,GO:0017046,GO:0031540,GO:0042277,GO:0048831,GO:0090548,GO:1901141,GO:1901333,GO:1902025,GO:2000023,GO:2000280,GO:2000652	peptide receptor activity|protein serine/threonine kinase activity|transmembrane receptor protein tyrosine kinase activity|ATP binding|plasma membrane|xylem and phloem pattern formation|lateral root formation|integral component of membrane|peptide hormone binding|regulation of anthocyanin biosynthetic process|peptide binding|regulation of shoot system development|response to nitrate starvation|re…
VIT_204s0008g00370	1555.11	449.952	2660.26	5.91311	2.56392	0	0	Up	22.1668	23.0446	23.0523	3.84184	4.00362	4.13756	LOC100244081	RLK5; Synonyms=HAE; At4g28490; F21O9.180	PREDICTED: receptor-like protein kinase HSL1 [Vitis vinifera]
VIT_204s0008g00390	260.487	78.8752	442.098	5.61048	2.48812	7.54466e-45	1.05421e-43	Up	4.4926	4.48469	5.07482	0.54508	1.00266	1.05743	LOC100266420	RLK5; Synonyms=HAE; At4g28490; F21O9.180	PREDICTED: receptor-like protein kinase HSL1 [Vitis vinifera]
VIT_204s0008g00400	20.4461	6.15548	34.7367	5.64336	2.49656	2.70711e-06	8.76484e-06	Up	0.62645	0.530515	0.553083	0.0974175	0.133594	0.0835647	LOC100244081	HSL2; At5g65710; F6H11.160, MPA24.6	PREDICTED: receptor-like protein kinase HSL1 [Vitis vinifera]	GO:0004674,GO:0005524,GO:0005886,GO:0010102,GO:0010468,GO:0016021	protein serine/threonine kinase activity|ATP binding|plasma membrane|lateral root morphogenesis|regulation of gene expression|integral component of membrane
VIT_204s0008g00420	2.89264	0	5.78527	32.3688	5.01653	0.00256917	0.00582452	Up	0.056874	0.0556899	0.0241284	0	0	0	LOC100250973		PREDICTED: receptor-like protein kinase 5 isoform X1 [Vitis vinifera]	GO:0001653,GO:0004674,GO:0004714,GO:0005524,GO:0005886,GO:0010051,GO:0010311,GO:0016021,GO:0017046,GO:0031540,GO:0042277,GO:0048831,GO:0090548,GO:1901141,GO:1901333,GO:1902025,GO:2000023,GO:2000280,GO:2000652	peptide receptor activity|protein serine/threonine kinase activity|transmembrane receptor protein tyrosine kinase activity|ATP binding|plasma membrane|xylem and phloem pattern formation|lateral root formation|integral component of membrane|peptide hormone binding|regulation of anthocyanin biosynthetic process|peptide binding|regulation of shoot system development|response to nitrate starvation|re…
VIT_204s0008g00430	8.26758	2.90918	13.626	4.67772	2.22581	0.00603967	0.0128831	Up	0.346661	0.275798	0.235922	0.0831084	0.0641089	0.0427743	LOC100262856	BAM3; At4g20270; F1C12.190	unnamed protein product, partial [Vitis vinifera]
VIT_204s0008g00440	1470.87	818.158	2123.58	2.5957	1.37612	4.10629e-106	1.36259e-104	Up	15.6847	16.3315	14.8427	6.15611	6.09218	6.48666	LOC104878975	RLK5; Synonyms=HAE; At4g28490; F21O9.180	PREDICTED: receptor-like protein kinase HSL1 [Vitis vinifera]
VIT_204s0008g00530	1363.19	2021.56	704.812	0.348644	-1.52017	6.05743e-127	2.4428e-125	Down	12.3457	12.4174	13.4579	37.9135	37.9279	37.9221	LOC100268070	AUR1; At4g32830; T16I18.40	PREDICTED: serine/threonine-protein kinase Aurora-1 [Vitis vinifera]	GO:0000780,GO:0000922,GO:0004674,GO:0005524,GO:0005634,GO:0005730,GO:0005819,GO:0005874,GO:0005876,GO:0007052,GO:0009504,GO:0009524,GO:0016572,GO:0031965,GO:0032133,GO:0032465,GO:0035175,GO:0051233,GO:0051301	condensed nuclear chromosome, centromeric region|spindle pole|protein serine/threonine kinase activity|ATP binding|nucleus|nucleolus|spindle|microtubule|spindle microtubule|mitotic spindle organization|cell plate|phragmoplast|histone phosphorylation|nuclear membrane|chromosome passenger complex|regulation of cytokinesis|histone kinase activity (H3-S10 specific)|spindle midzone|cell division
VIT_204s0008g00620	89.2444	52.7876	125.701	2.3807	1.25138	3.5055e-07	1.231e-06	Up	2.37204	1.86516	2.3303	0.947789	1.16978	0.745016	LOC100266257	RAX3; Synonyms=MYB84; At3g49690; T16K5.40	PREDICTED: transcription factor RAX1-like [Vitis vinifera]	GO:0000981,GO:0001135,GO:0003700,GO:0005634,GO:0006351,GO:0006357,GO:0007275,GO:0009751,GO:0030154,GO:0043565,GO:0044212	RNA polymerase II transcription factor activity, sequence-specific DNA binding|transcription factor activity, RNA polymerase II transcription factor recruiting|DNA binding transcription factor activity|nucleus|transcription, DNA-templated|regulation of transcription from RNA polymerase II promoter|multicellular organism development|response to salicylic acid|cell differentiation|sequence-specific…
VIT_204s0008g00700	2132.91	3250.06	1015.77	0.312557	-1.67781	1.9602e-140	8.86747e-139	Down	43.9357	49.1333	48.7681	172.076	147.62	151.059			hypothetical protein VITISV_040195 [Vitis vinifera]
VIT_204s0008g00870	94.8376	145.065	44.6103	0.307415	-1.70174	8.50325e-13	4.3356e-12	Down	0.86648	0.744972	1.12969	3.18181	2.93905	3.1292	LOC100247400	At1g17710; F11A6.5	PREDICTED: inorganic pyrophosphatase 3 [Vitis vinifera]	GO:0004427,GO:0046872,GO:0051262,GO:0052731,GO:0052732	inorganic diphosphatase activity|metal ion binding|protein tetramerization|phosphocholine phosphatase activity|phosphoethanolamine phosphatase activity	vvi00750	Vitamin B6 metabolism
VIT_204s0008g00890	11.5866	19.1227	4.05047	0.212673	-2.23329	0.00361925	0.00801591	Down	0.0455548	0.401457	0.0901894	0.786334	0.539173	1.30407	LOC104878981	PYL2; Synonyms=RCAR14; At2g26040; T19L18.15	PREDICTED: abscisic acid receptor PYL2 [Vitis vinifera]	GO:0004864,GO:0004872,GO:0005634,GO:0005737,GO:0005886,GO:0009738,GO:0010427,GO:0042802,GO:0042803	protein phosphatase inhibitor activity|receptor activity|nucleus|cytoplasm|plasma membrane|abscisic acid-activated signaling pathway|abscisic acid binding|identical protein binding|protein homodimerization activity	vvi04016,vvi04075	MAPK signaling pathway - plant|Plant hormone signal transduction
VIT_204s0008g00900	52.389	75.3956	29.3823	0.389218	-1.36135	0.00042549	0.00108182	Down	0.397246	0.100022	0.471881	0.979568	0.87317	0.728237	LOC100242268		PREDICTED: transcription factor MYB1R1 [Vitis vinifera]	GO:0000122,GO:0000976,GO:0003700,GO:0005634,GO:0006351,GO:0006355,GO:0008270,GO:0009646,GO:0009651,GO:0009723,GO:0009733,GO:0009737,GO:0009739,GO:0009751,GO:0009753,GO:0010150,GO:0010252,GO:0030307,GO:0045892,GO:0046686,GO:0048366,GO:0048527,GO:0090697,GO:2000469	negative regulation of transcription from RNA polymerase II promoter|transcription regulatory region sequence-specific DNA binding|DNA binding transcription factor activity|nucleus|transcription, DNA-templated|regulation of transcription, DNA-templated|zinc ion binding|response to absence of light|response to salt stress|response to ethylene|response to auxin|response to abscisic acid|response to…
VIT_204s0008g00960	8.84212	13.9361	3.74815	0.268819	-1.89529	0.0126964	0.0253906	Down	0.0387207	0.0284359	0.0383297	0.120678	0.124119	0.162443	CBL07	CBL10; At4g33000; F26P21_120	PREDICTED: calcineurin B-like protein 07 isoform X1 [Vitis vinifera]	GO:0005509,GO:0005737,GO:0005768,GO:0005886,GO:0009705,GO:0042538,GO:0043266,GO:2000021	calcium ion binding|cytoplasm|endosome|plasma membrane|plant-type vacuole membrane|hyperosmotic salinity response|regulation of potassium ion transport|regulation of ion homeostasis
VIT_204s0008g01100	41.842	11.673	72.0111	6.17509	2.62646	3.92277e-11	1.81255e-10	Up	0.907284	1.40035	0.913343	0.147466	0.151671	0.242873	LOC100243924	CYP711A1; Synonyms=MAX1; At2g26170; T19L18.2, T1D16.2	PREDICTED: cytochrome P450 711A1-like isoform X1 [Vitis vinifera]	GO:0004497,GO:0005506,GO:0009926,GO:0009934,GO:0009963,GO:0010223,GO:0016021,GO:0016117,GO:0016705,GO:0020037	monooxygenase activity|iron ion binding|auxin polar transport|regulation of meristem structural organization|positive regulation of flavonoid biosynthetic process|secondary shoot formation|integral component of membrane|carotenoid biosynthetic process|oxidoreductase activity, acting on paired donors, with incorporation or reduction of molecular oxygen|heme binding
VIT_204s0008g01110	503.373	744.009	262.738	0.353166	-1.50158	2.2463e-43	3.06318e-42	Down	3.42576	3.43829	4.04113	9.69124	10.9813	11.3848	LOC100245740	HSF30	heat shock factor protein HSF30 [Vitis vinifera]	GO:0003700,GO:0005634,GO:0006351,GO:0043565	DNA binding transcription factor activity|nucleus|transcription, DNA-templated|sequence-specific DNA binding
VIT_204s0008g01120	143.283	230.575	55.9914	0.243132	-2.04019	2.7385e-20	1.96347e-19	Down	1.32531	2.70066	1.80833	8.44992	7.48972	8.98087	LOC100268063	GRXC6; Synonyms=ROXY21; At4g33040; F26P21.160	PREDICTED: glutaredoxin-C6 [Vitis vinifera]	GO:0005737,GO:0009055,GO:0015035,GO:0045454	cytoplasm|electron transfer activity|protein disulfide oxidoreductase activity|cell redox homeostasis
VIT_204s0008g01210	5145.53	7060.19	3230.87	0.45762	-1.12778	1.49795e-204	1.0676e-202	Down	44.0346	44.7418	45.543	101.428	104.659	98.507	LOC100259521		PREDICTED: delta(8)-fatty-acid desaturase 1 [Vitis vinifera]	GO:0005789,GO:0006636,GO:0016021,GO:0016491,GO:0046872	endoplasmic reticulum membrane|unsaturated fatty acid biosynthetic process|integral component of membrane|oxidoreductase activity|metal ion binding
VIT_204s0008g01220	214.477	331.907	97.0467	0.292678	-1.77261	4.1352e-20	2.94717e-19	Down	0.59552	1.27315	0.933385	3.40745	3.18157	3.35073	LOC100250812	At1g68400; T2E12.5	PREDICTED: probable leucine-rich repeat receptor-like protein kinase At1g68400 [Vitis vinifera]
VIT_204s0008g01250	352.745	584.632	120.858	0.206687	-2.27448	1.40412e-66	2.87211e-65	Down	3.55138	3.25488	3.17802	16.347	18.2423	15.5369	LOC100249297		PREDICTED: uncharacterized protein LOC100249297 [Vitis vinifera]
VIT_204s0008g01470	1006.46	584.211	1428.71	2.44593	1.29039	9.55954e-69	2.03434e-67	Up	15.2219	15.1992	15.8062	6.00749	6.79341	6.82093	LOC100266400	WRKY50; At5g26170; T19G15.20	PREDICTED: probable WRKY transcription factor 50 [Vitis vinifera]	GO:0003700,GO:0005634,GO:0006351,GO:0009867,GO:0043565,GO:0050832	DNA binding transcription factor activity|nucleus|transcription, DNA-templated|jasmonic acid mediated signaling pathway|sequence-specific DNA binding|defense response to fungus
VIT_204s0008g01520	99.0229	41.4632	156.583	3.77654	1.91707	1.09439e-13	5.84157e-13	Up	7.16331	6.86703	8.77694	1.96953	2.91503	1.38454	LOC100266315	HSP17.9-D	PREDICTED: 17.1 kDa class II heat shock protein [Vitis vinifera]	GO:0005737	cytoplasm	vvi04141	Protein processing in endoplasmic reticulum
VIT_204s0008g01580	961.353	579.906	1342.8	2.31523	1.21115	6.22846e-59	1.14116e-57	Up	51.0685	49.2006	52.5284	23.7546	21.4986	23.2159	LOC100245734	HSP17.9-D	PREDICTED: 17.3 kDa class II heat shock protein [Vitis vinifera]	GO:0005737	cytoplasm	vvi04141	Protein processing in endoplasmic reticulum
VIT_204s0008g01710	16.1428	0.977624	31.308	32.1964	5.00883	1.83882e-07	6.6046e-07	Up	0.452181	0.45705	0.418737	0	0.0143868	0.0287971	LOC100250799	CTR1 {ECO:0000303|PubMed:8431946}; At5g03730 {ECO:0000312|Araport:AT5G03730}; F17C15_150 {ECO:0000312|EMBL:CAB82938.1}	PREDICTED: probable serine/threonine-protein kinase drkA [Vitis vinifera]	GO:0001666,GO:0004674,GO:0004712,GO:0004871,GO:0005524,GO:0005789,GO:0009686,GO:0009723,GO:0009744,GO:0009750,GO:0009873,GO:0010105,GO:0010182,GO:0046777,GO:0048510,GO:0071281,GO:2000035,GO:2000069	response to hypoxia|protein serine/threonine kinase activity|protein serine/threonine/tyrosine kinase activity|signal transducer activity|ATP binding|endoplasmic reticulum membrane|gibberellin biosynthetic process|response to ethylene|response to sucrose|response to fructose|ethylene-activated signaling pathway|negative regulation of ethylene-activated signaling pathway|sugar mediated signaling p…
VIT_204s0008g01720	1708.58	2545.87	871.289	0.342237	-1.54693	1.79601e-130	7.42788e-129	Down	9.22205	9.03005	8.03016	25.526	26.1414	28.0367	LOC100245659	MSL10; At5g12080; F14F18.230, MXC9.3	PREDICTED: mechanosensitive ion channel protein 10 [Vitis vinifera]	GO:0005886,GO:0006820,GO:0008381,GO:0010150,GO:0016021,GO:0050982,GO:0097468	plasma membrane|anion transport|mechanosensitive ion channel activity|leaf senescence|integral component of membrane|detection of mechanical stimulus|programmed cell death in response to reactive oxygen species
VIT_204s0008g01810	56.7976	81.2473	32.3479	0.398005	-1.32914	1.34853e-05	4.07835e-05	Down	0.880593	0.771495	0.527608	2.04447	2.05706	1.57837	LOC100254320	TT2; Synonyms=MYB123; At5g35550; MOK9.18	PREDICTED: transcription factor MYB3 [Vitis vinifera]	GO:0000981,GO:0001135,GO:0003700,GO:0005524,GO:0005634,GO:0006351,GO:0006357,GO:0006633,GO:0006970,GO:0009813,GO:0010023,GO:0030154,GO:0043565,GO:0044212	RNA polymerase II transcription factor activity, sequence-specific DNA binding|transcription factor activity, RNA polymerase II transcription factor recruiting|DNA binding transcription factor activity|ATP binding|nucleus|transcription, DNA-templated|regulation of transcription from RNA polymerase II promoter|fatty acid biosynthetic process|response to osmotic stress|flavonoid biosynthetic proces…
VIT_204s0008g01820	443.978	779.651	108.305	0.13885	-2.8484	1.07124e-118	4.01298e-117	Down	2.25946	1.87661	2.21667	15.438	16.0971	15.9311	LOC100244051	TT2; Synonyms=MYB123; At5g35550; MOK9.18	PREDICTED: transcription factor TT2-like [Vitis vinifera]	GO:0000981,GO:0001135,GO:0003700,GO:0005524,GO:0005634,GO:0006351,GO:0006357,GO:0006633,GO:0006970,GO:0009813,GO:0010023,GO:0030154,GO:0043565,GO:0044212	RNA polymerase II transcription factor activity, sequence-specific DNA binding|transcription factor activity, RNA polymerase II transcription factor recruiting|DNA binding transcription factor activity|ATP binding|nucleus|transcription, DNA-templated|regulation of transcription from RNA polymerase II promoter|fatty acid biosynthetic process|response to osmotic stress|flavonoid biosynthetic proces…
VIT_204s0008g01830	30.2091	16.2163	44.202	2.72794	1.44781	0.00041634	0.00106045	Up	0.684546	0.826176	0.535803	0.198462	0.282631	0.298577	LOC100266387	C1; Synonyms=C1-B73, C1-I, c1-I-2K1; Z438D03.27	PREDICTED: myb-related protein 305 [Vitis vinifera]	GO:0003677,GO:0005634,GO:0006351,GO:0006355	DNA binding|nucleus|transcription, DNA-templated|regulation of transcription, DNA-templated
VIT_204s0008g01860	14365.8	4839.02	23892.6	4.93763	2.30382	0	0	Up	341.709	334.197	333.083	68.8267	69.2712	73.987	LOC100254391		PREDICTED: cytochrome P450 CYP72A219 [Vitis vinifera]	GO:0004497,GO:0005506,GO:0016021,GO:0016705,GO:0020037	monooxygenase activity|iron ion binding|integral component of membrane|oxidoreductase activity, acting on paired donors, with incorporation or reduction of molecular oxygen|heme binding
VIT_204s0008g01910	185.499	292.438	78.5596	0.268724	-1.8958	1.93585e-27	1.77916e-26	Down	1.25077	1.54079	1.81727	5.97786	5.81009	6.01398	LOC100257849		PREDICTED: uncharacterized protein LOC100257849 [Vitis vinifera]
VIT_204s0008g02070	369.792	158.963	580.621	3.65185	1.86863	2.46689e-53	4.05729e-52	Up	7.60089	7.50758	7.28777	2.25156	1.88402	2.22601	LOC100262822	RIPK {ECO:0000303|PubMed:21320696}; Synonyms=PBL14 {ECO:0000303|PubMed:20413097}, PIX8 {ECO:0000303|PubMed:23951354}; At2g05940 {ECO:0000312|Araport:AT2G05940}	PREDICTED: serine/threonine-protein kinase At5g01020 [Vitis vinifera]
VIT_204s0008g02230	25.5619	44.6586	6.46522	0.144761	-2.78826	1.35185e-07	4.91157e-07	Down	0.313115	0.306596	0.0344392	1.76822	1.40688	1.51106	LOC100250941	ERF017; At1g19210; T29M8.8	PREDICTED: ethylene-responsive transcription factor ERF017 [Vitis vinifera]	GO:0003677,GO:0003700,GO:0005634,GO:0006351,GO:0009873	DNA binding|DNA binding transcription factor activity|nucleus|transcription, DNA-templated|ethylene-activated signaling pathway
VIT_204s0008g02240	22.6855	31.3675	14.0036	0.44568	-1.16592	0.0164183	0.0320403	Down	0.49351	0.207101	0.255895	0.923977	0.71854	0.579942	LOC100855202	RPD1; At4g33495; F17M5	unnamed protein product, partial [Vitis vinifera]	GO:0008285,GO:0010102	negative regulation of cell proliferation|lateral root morphogenesis
VIT_204s0008g02250	33.1003	65.8563	0.344411	0.00555584	-7.49178	1.16484e-09	4.91801e-09	Down	0.0128184	0	0	0.614619	0.85972	1.07553	LOC100252499	FDH {ECO:0000303|PubMed:10559443}; Synonyms=EL4, KCS10 {ECO:0000303|PubMed:18465198}; At2g26250 {ECO:0000312|Araport:AT2G26250}; T1D16.11 {ECO:0000312|EMBL:AAC14526.1}	PREDICTED: 3-ketoacyl-CoA synthase 10 [Vitis vinifera]	GO:0005783,GO:0005789,GO:0006633,GO:0009409,GO:0009416,GO:0016020,GO:0016021,GO:0080167,GO:0102336,GO:0102337,GO:0102338,GO:0102756	endoplasmic reticulum|endoplasmic reticulum membrane|fatty acid biosynthetic process|response to cold|response to light stimulus|membrane|integral component of membrane|response to karrikin|3-oxo-arachidoyl-CoA synthase activity|3-oxo-cerotoyl-CoA synthase activity|3-oxo-lignoceronyl-CoA synthase activity|very-long-chain 3-ketoacyl-CoA synthase activity	vvi00062	Fatty acid elongation
VIT_204s0008g02380	1672.05	1017.36	2326.75	2.28745	1.19374	2.32162e-66	4.72751e-65	Up	37.634	38.0682	41.1521	15.5024	18.4827	19.0605	LOC100264536	AFR; Synonyms=SKIP29; At2g24540; F25P17.16	PREDICTED: F-box protein AFR [Vitis vinifera]	GO:0009585,GO:0010017,GO:0016567	red, far-red light phototransduction|red or far-red light signaling pathway|protein ubiquitination
VIT_204s0008g02520	2822.62	1657.38	3987.87	2.4063	1.26682	5.19503e-168	2.88579e-166	Up	48.8575	52.2277	49.9629	21.359	21.724	22.0632	LOC100261100	LRK10 {ECO:0000312|EMBL:AAC49629.1}	PREDICTED: G-type lectin S-receptor-like serine/threonine-protein kinase At1g34300 [Vitis vinifera]	GO:0004674,GO:0005524,GO:0005886,GO:0016021	protein serine/threonine kinase activity|ATP binding|plasma membrane|integral component of membrane
VIT_204s0008g02580	91.5872	125.263	57.911	0.462078	-1.11379	2.94652e-06	9.50468e-06	Down	0.671837	0.533907	0.43373	1.34455	1.16202	1.17258	LOC100266369		PREDICTED: V-type proton ATPase catalytic subunit A [Vitis vinifera]	GO:0005524,GO:0015991,GO:0033180,GO:0046034,GO:0046961	ATP binding|ATP hydrolysis coupled proton transport|proton-transporting V-type ATPase, V1 domain|ATP metabolic process|proton-transporting ATPase activity, rotational mechanism	vvi00190,vvi04145	Oxidative phosphorylation|Phagosome
VIT_204s0008g02710	79.9867	15.2164	144.757	9.50927	3.24934	6.79473e-27	6.14263e-26	Up	1.85572	1.51807	1.56957	0.191472	0.150595	0.197093	LOC100259270	NAC100; At5g61430; MFB13.6	PREDICTED: protein CUP-SHAPED COTYLEDON 2 [Vitis vinifera]	GO:0003677,GO:0003700,GO:0005634,GO:0006351	DNA binding|DNA binding transcription factor activity|nucleus|transcription, DNA-templated
VIT_204s0008g02760	37.8072	52.7749	22.8395	0.43246	-1.20936	0.00116985	0.00279914	Down	0.447891	0.279088	0.624746	1.13234	1.04416	1.06511	LOC100259505		PREDICTED: uncharacterized protein LOC100259505 [Vitis vinifera]
VIT_204s0008g02770	2186.64	3612.3	760.982	0.210612	-2.24734	0	0	Down	19.2177	17.1514	18.9988	93.8487	91.3176	87.5638	LOC100254385	KN; Synonyms=SYP111; At1g08560; F22O13.4	PREDICTED: syntaxin-related protein KNOLLE [Vitis vinifera]	GO:0000149,GO:0005484,GO:0005886,GO:0006886,GO:0006887,GO:0006906,GO:0007049,GO:0009504,GO:0009506,GO:0009524,GO:0012505,GO:0016021,GO:0031201,GO:0048278,GO:0051301	SNARE binding|SNAP receptor activity|plasma membrane|intracellular protein transport|exocytosis|vesicle fusion|cell cycle|cell plate|plasmodesma|phragmoplast|endomembrane system|integral component of membrane|SNARE complex|vesicle docking|cell division	vvi04130	SNARE interactions in vesicular transport
VIT_204s0008g02910	750.751	383.256	1118.25	2.91876	1.54536	1.612e-45	2.28768e-44	Up	9.73884	10.7449	11.3765	3.06294	3.7301	4.54555	LOC100250706	PUB52; At5g61550; K11J9.12	PREDICTED: LOW QUALITY PROTEIN: U-box domain-containing protein 52 [Vitis vinifera]
VIT_204s0008g02960	4.58433	0.965777	8.20289	8.45563	3.07991	0.015888	0.0310848	Up	0.122922	0.0240726	0.146017	0.0235755	0.0121239	0	LOC100242305		PREDICTED: beta-amyrin 28-oxidase [Vitis vinifera]	GO:0004497,GO:0005506,GO:0016021,GO:0016705,GO:0020037	monooxygenase activity|iron ion binding|integral component of membrane|oxidoreductase activity, acting on paired donors, with incorporation or reduction of molecular oxygen|heme binding
VIT_204s0008g03160	915.709	413.243	1418.17	3.43154	1.77885	9.55202e-115	3.46934e-113	Up	18.7647	17.5825	18.2997	5.5407	5.22818	5.7557	LOC100245781		unnamed protein product, partial [Vitis vinifera]
VIT_204s0008g03190	895.567	1281.41	509.723	0.397737	-1.33011	2.32123e-54	3.89403e-53	Down	4.83094	4.26423	3.97059	10.6011	11.3555	12.1393	LOC100262953	FBX13; At4g33160; F4I10.90	PREDICTED: F-box only protein 13 [Vitis vinifera]	GO:0004842,GO:0031146	ubiquitin-protein transferase activity|SCF-dependent proteasomal ubiquitin-dependent protein catabolic process
VIT_204s0008g03210	334.167	451.311	217.022	0.480988	-1.05593	3.71297e-17	2.36047e-16	Down	8.20598	9.1663	7.76822	16.8844	19.7626	17.6161	LOC104878993		PREDICTED: lachrymatory-factor synthase-like [Vitis vinifera]
VIT_204s0008g03400	45.6908	65.4459	25.9357	0.395883	-1.33685	0.00011123	0.000304753	Down	0.787566	0.416848	0.400342	1.30637	1.51158	1.38675	LOC100268038	DREB3; Synonyms=ERF041, TINY2; At5g11590; F15N18.180	PREDICTED: ethylene-responsive transcription factor TINY-like [Vitis vinifera]	GO:0003700,GO:0005634,GO:0006351,GO:0009873,GO:0043565,GO:0045893	DNA binding transcription factor activity|nucleus|transcription, DNA-templated|ethylene-activated signaling pathway|sequence-specific DNA binding|positive regulation of transcription, DNA-templated
VIT_204s0008g03510	18.8508	8.11109	29.5904	3.65182	1.86862	0.000340661	0.000877657	Up	0.372721	0.435146	0.425719	0.0824826	0.127252	0.141507	LOC100254294	CCD1; Synonyms=NCED1	PREDICTED: carotenoid 9,10(9',10')-cleavage dioxygenase 1-like isoform X1 [Vitis vinifera]	GO:0016702,GO:0046872	oxidoreductase activity, acting on single donors with incorporation of molecular oxygen, incorporation of two atoms of oxygen|metal ion binding
VIT_204s0008g04020	7.31069	14.277	0.344411	0.0256291	-5.28607	0.000138005	0.000373953	Down	0.0201585	0	0	0.193312	0.417533	0.258684	LOC100852625	RD22 {ECO:0000303|PubMed:8479424}; At5g25610 {ECO:0000312|Araport:AT5G25610}; T14C9.150 {ECO:0000312|EMBL:AC006601}	PREDICTED: dehydration-responsive protein RD22-like [Vitis vinifera]	GO:0005768,GO:0005794,GO:0005802,GO:0009651	endosome|Golgi apparatus|trans-Golgi network|response to salt stress
VIT_204s0008g04200	358.899	589.851	127.947	0.216932	-2.20469	6.08052e-69	1.30131e-67	Down	1.09455	1.13534	1.22123	5.36379	5.42527	5.72272	LOC100259547		PREDICTED: uncharacterized protein LOC100259547 [Vitis vinifera]
VIT_204s0008g04230	50.3836	27.2272	73.5401	2.70163	1.43383	7.27122e-06	2.26398e-05	Up	0.423489	0.385052	0.485088	0.145039	0.137241	0.214988	LOC100255917	ABCG32 {ECO:0000303|PubMed:18299247}; Synonyms=PDR4 {ECO:0000303|PubMed:12430018, ECO:0000303|PubMed:16506311}, PEC1 {ECO:0000303|PubMed:21628525}; At2g26910 {ECO:0000312|Araport:AT2G26910}; F12C20.5 {ECO:0000312|EMBL:AAC32236.1}	PREDICTED: ABC transporter G family member 32-like [Vitis vinifera]	GO:0005524,GO:0005886,GO:0006855,GO:0016021,GO:0042335,GO:0042626	ATP binding|plasma membrane|drug transmembrane transport|integral component of membrane|cuticle development|ATPase activity, coupled to transmembrane movement of substances
VIT_204s0008g04420	42.9788	23.6549	62.3027	2.63415	1.39734	4.94164e-05	0.000140736	Up	1.81431	1.66004	1.91376	0.656009	0.52804	0.939506	LOC100853277	AGD14; Synonyms=ZIG4, ZIGA4; At1g08680/At1g08690; F22O13.16/F22O13.17	unnamed protein product, partial [Vitis vinifera]	GO:0005096,GO:0046872	GTPase activator activity|metal ion binding
VIT_204s0008g04480	12034.3	16606.3	7462.23	0.449356	-1.15407	0	0	Down	34.2448	34.3422	34.0347	79.3116	78.9473	78.7271	LOC100252623		PREDICTED: RING finger and CHY zinc finger domain-containing protein 1 [Vitis vinifera]	GO:0005634,GO:0008270,GO:0016567,GO:0016740	nucleus|zinc ion binding|protein ubiquitination|transferase activity	vvi04120	Ubiquitin mediated proteolysis
VIT_204s0008g04510	397.304	177.463	617.146	3.47799	1.79825	6.1092e-49	9.27387e-48	Up	4.80536	5.97179	5.34365	1.62793	1.55033	1.63139	LOC100242379	KAT3; Synonyms=AKT4, KC1; At4g32650; F4D11.150	PREDICTED: potassium channel KAT3 isoform X1 [Vitis vinifera]	GO:0005249,GO:0005783,GO:0005886,GO:0005887,GO:0009624,GO:0034765,GO:0042391,GO:0071805	voltage-gated potassium channel activity|endoplasmic reticulum|plasma membrane|integral component of plasma membrane|response to nematode|regulation of ion transmembrane transport|regulation of membrane potential|potassium ion transmembrane transport
VIT_204s0008g04710	99.3458	134.019	64.6721	0.482483	-1.05145	1.22699e-05	3.72517e-05	Down	0.617023	0.594587	0.630182	1.39942	1.60355	0.957116	LOC100259490	KCS11 {ECO:0000303|PubMed:18465198}; At2g26640 {ECO:0000312|Araport:AT2G26640}; F18A8.1 {ECO:0000312|EMBL:AAB95298.1}	PREDICTED: 3-ketoacyl-CoA synthase 11 [Vitis vinifera]	GO:0006633,GO:0009409,GO:0009416,GO:0016021,GO:0102336,GO:0102337,GO:0102338,GO:0102756	fatty acid biosynthetic process|response to cold|response to light stimulus|integral component of membrane|3-oxo-arachidoyl-CoA synthase activity|3-oxo-cerotoyl-CoA synthase activity|3-oxo-lignoceronyl-CoA synthase activity|very-long-chain 3-ketoacyl-CoA synthase activity	vvi00062	Fatty acid elongation
VIT_204s0008g04950	367.019	506.61	227.427	0.448858	-1.15567	1.99211e-23	1.60559e-22	Down	2.20446	2.00507	2.26949	4.85749	4.91871	5.20321	LOC100262779	TIFY8 {ECO:0000303|PubMed:17499004}; At4g32570 {ECO:0000312|Araport:AT4G32570}; F4D11.230 {ECO:0000312|EMBL:CAA18604.1}	PREDICTED: protein TIFY 8 isoform X1 [Vitis vinifera]	GO:0003714,GO:0005634,GO:0006351,GO:0006355,GO:0009611,GO:0031347,GO:1903507,GO:2000022	transcription corepressor activity|nucleus|transcription, DNA-templated|regulation of transcription, DNA-templated|response to wounding|regulation of defense response|negative regulation of nucleic acid-templated transcription|regulation of jasmonic acid mediated signaling pathway
VIT_204s0008g05010	100.381	194.63	6.13198	0.031478	-4.98951	1.06804e-36	1.25485e-35	Down	0.0376273	0.0276329	0.10243	1.8673	1.72571	1.93141	LOC100252479		PREDICTED: uncharacterized protein LOC100252479 [Vitis vinifera]
VIT_204s0008g05350	24.8959	12.9881	36.8037	2.83586	1.50378	0.001229	0.00293107	Up	1.1249	0.813001	0.927954	0.205474	0.317001	0.528767	LOC100245713	CXE17; At5g16080; F1N13.220	unnamed protein product, partial [Vitis vinifera]	GO:0009056,GO:0016787,GO:0052689	catabolic process|hydrolase activity|carboxylic ester hydrolase activity
VIT_204s0008g05410	6.85817	12.0097	1.7066	0.141906	-2.817	0.00524895	0.0113254	Down	0.0265434	0	0.105101	0.203632	0.340339	0.419222	LOC100242373	CXE17; At5g16080; F1N13.220	PREDICTED: probable carboxylesterase 17 [Vitis vinifera]	GO:0009056,GO:0016787,GO:0052689	catabolic process|hydrolase activity|carboxylic ester hydrolase activity
VIT_204s0008g05490	208.364	137.737	278.99	2.0261	1.0187	2.4858e-10	1.09565e-09	Up	1.70954	1.84944	2.03346	0.852743	0.883861	1.12955	LOC100247405	APX6; At4g32320; F10M6.50, F8B4.20	PREDICTED: putative L-ascorbate peroxidase 6 isoform X2 [Vitis vinifera]	GO:0000302,GO:0004130,GO:0004601,GO:0005829,GO:0009845,GO:0010431,GO:0016688,GO:0020037,GO:0034599,GO:0042744,GO:0046872	response to reactive oxygen species|cytochrome-c peroxidase activity|peroxidase activity|cytosol|seed germination|seed maturation|L-ascorbate peroxidase activity|heme binding|cellular response to oxidative stress|hydrogen peroxide catabolic process|metal ion binding	vvi00053,vvi00480	Ascorbate and aldarate metabolism|Glutathione metabolism
VIT_204s0008g05510	451.118	816.242	85.9938	0.105433	-3.24561	1.19024e-126	4.78292e-125	Down	0.597906	0.819641	0.718697	7.29816	7.32938	6.40791	LOC100264556		PREDICTED: uncharacterized protein LOC100264556 [Vitis vinifera]
VIT_204s0008g05620	59.4105	85.4614	33.3596	0.390272	-1.35745	8.73335e-06	2.697e-05	Down	0.230109	0.218277	0.24914	0.655101	0.758894	0.440093	LOC100245563	APT5; At5g11160; F2I11.50	PREDICTED: adenine phosphoribosyltransferase 5 [Vitis vinifera]	GO:0003999,GO:0005829,GO:0006166,GO:0006168,GO:0044209	adenine phosphoribosyltransferase activity|cytosol|purine ribonucleoside salvage|adenine salvage|AMP salvage	vvi00230	Purine metabolism
VIT_204s0008g05740	10.6095	4.19467	17.0243	4.05108	2.01831	0.00719682	0.0151475	Up	0.121816	0.110104	0.231895	0.0629012	0.0462107	0.00924971	LOC100242229	SYT5; Synonyms=SYTE; At1g05500; T25N20.15	hypothetical protein VITISV_036456 [Vitis vinifera]	GO:0005783,GO:0005886,GO:0006869,GO:0008289,GO:0009506,GO:0012505,GO:0016021,GO:0046872	endoplasmic reticulum|plasma membrane|lipid transport|lipid binding|plasmodesma|endomembrane system|integral component of membrane|metal ion binding
VIT_204s0008g05750	307.698	92.9914	522.405	5.61974	2.4905	1.41695e-68	3.0041e-67	Up	8.05926	9.45954	8.92557	1.5023	1.71683	1.66669	LOC100266177	WRKY18; At4g31800; F28M20.10	PREDICTED: WRKY transcription factor 18-like [Vitis vinifera]	GO:0002237,GO:0003700,GO:0005634,GO:0006351,GO:0009751,GO:0010200,GO:0031347,GO:0042742,GO:0042802,GO:0043565,GO:0050832	response to molecule of bacterial origin|DNA binding transcription factor activity|nucleus|transcription, DNA-templated|response to salicylic acid|response to chitin|regulation of defense response|defense response to bacterium|identical protein binding|sequence-specific DNA binding|defense response to fungus
VIT_204s0008g06000	1855.98	3248.47	463.477	0.142685	-2.8091	0	0	Down	2.96673	3.01741	2.61467	20.0923	20.0863	22.37	LOC100252609	ERF003; At5g25190; F21J6.103	PREDICTED: protein PPLZ02 [Vitis vinifera]	GO:0003677,GO:0003700,GO:0005634,GO:0006351,GO:0009873	DNA binding|DNA binding transcription factor activity|nucleus|transcription, DNA-templated|ethylene-activated signaling pathway
VIT_204s0008g06140	5.18514	9.68919	0.681093	0.0702298	-3.83177	0.00465698	0.0101407	Down	0	0	0.0882288	0.641033	0.219771	0.439903	LOC104879055		PREDICTED: uncharacterized protein LOC104879028 [Vitis vinifera]
VIT_204s0008g06150	47.8541	85.1293	10.5788	0.12404	-3.01112	1.39058e-14	7.8165e-14	Down	0.821566	0.452509	0.304976	4.77633	4.60868	3.80147	LOC100854026		PREDICTED: uncharacterized protein LOC104879028 [Vitis vinifera]
VIT_204s0008g06370	5.38769	9.74214	1.03323	0.105295	-3.24749	0.00892978	0.0184003	Down	0.0746485	0	0	0.14317	0.147253	0.442121		TPR1; Synonyms=MOS10; At1g80490; F7H12, T21F11.18	unnamed protein product, partial [Vitis vinifera]	GO:0005634,GO:0005829,GO:0006351,GO:0006355,GO:0010072	nucleus|cytosol|transcription, DNA-templated|regulation of transcription, DNA-templated|primary shoot apical meristem specification
VIT_204s0008g06670	1246.23	2034.48	457.976	0.225047	-2.1517	1.08912e-199	7.52552e-198	Down	13.1101	11.5478	13.4594	58.7428	58.47	58.5178	LOC100249108	At2g25060; F27C12.2	PREDICTED: early nodulin-like protein 3 [Vitis vinifera]	GO:0005886,GO:0009055,GO:0009506,GO:0031225,GO:0046658	plasma membrane|electron transfer activity|plasmodesma|anchored component of membrane|anchored component of plasma membrane
VIT_204s0008g06760	64.6475	109.242	20.0531	0.183726	-2.44438	7.24053e-15	4.14183e-14	Down	0.240086	0.352631	0.407419	1.61163	1.77599	2.26836	LOC100249287	PCMP-E13; At5g56310; MCD7.3	PREDICTED: pentatricopeptide repeat-containing protein At3g29230-like isoform X1 [Vitis vinifera]
VIT_204s0008g06830	1364.57	857.343	1871.8	2.18298	1.1263	7.63032e-73	1.72073e-71	Up	16.335	16.3103	16.0461	8.0811	7.63217	7.42648	LOC100261254	At5g25050; T11H3.60	PREDICTED: probable folate-biopterin transporter 2 [Vitis vinifera]	GO:0016021	integral component of membrane
VIT_204s0008g06930	1151.3	1569.95	732.659	0.466599	-1.09974	6.15372e-56	1.06627e-54	Down	27.3022	24.8521	25.0883	57.9961	59.0422	54.724	LOC100242247	VQ11 {ECO:0000303|PubMed:22535423}; Synonyms=MVQ5 {ECO:0000303|PubMed:24750137}; At1g80450 {ECO:0000312|Araport:AT1G80450, ECO:0000312|EMBL:AEE36406.1}; T21F11.22 {ECO:0000312|EMBL:AAF27124.1}	PREDICTED: uncharacterized protein LOC100242247 [Vitis vinifera]	GO:0005634	nucleus
VIT_204s0008g07250	806.585	499.598	1113.57	2.22867	1.15618	1.22702e-47	1.82117e-46	Up	16.4881	16.3494	15.4797	7.7984	7.5057	7.1878	LOC100265510	At5g10770 {ECO:0000312|Araport:AT5G10770}; T30N20_40 {ECO:0000312|EMBL:CAB96832.1}	PREDICTED: protein ASPARTIC PROTEASE IN GUARD CELL 2-like isoform X1 [Vitis vinifera]	GO:0004190,GO:0005886,GO:0006508,GO:0030163,GO:0031225	aspartic-type endopeptidase activity|plasma membrane|proteolysis|protein catabolic process|anchored component of membrane
VIT_204s0023g00050	30.7836	13.2604	48.3069	3.64073	1.86423	5.49653e-06	1.73067e-05	Up	0.387562	0.433707	0.474993	0.150433	0.118317	0.100197	LOC100264986	UGT80A2; At3g07020; F17A9.17	unnamed protein product, partial [Vitis vinifera]	GO:0005886,GO:0005975,GO:0016020,GO:0016125,GO:0016126,GO:0016906,GO:0030259,GO:0043231,GO:0048316,GO:0051507,GO:0080043,GO:0080044,GO:0102202,GO:0102203,GO:0102205	plasma membrane|carbohydrate metabolic process|membrane|sterol metabolic process|sterol biosynthetic process|sterol 3-beta-glucosyltransferase activity|lipid glycosylation|intracellular membrane-bounded organelle|seed development|beta-sitosterol UDP-glucosyltransferase activity|quercetin 3-O-glucosyltransferase activity|quercetin 7-O-glucosyltransferase activity|soladodine glucosyltransferase act…
VIT_204s0023g00470	15.5952	1.94376	29.2466	15.0514	3.91182	2.92609e-07	1.0341e-06	Up	0.171426	0.209821	0.226259	0.0136992	0.00704494	0.0211521	LOC100253049	WRKY46 {ECO:0000312|EMBL:AAQ63880.1}	PREDICTED: probable WRKY transcription factor 20 isoform X1 [Vitis vinifera]	GO:0003700,GO:0005634,GO:0006351,GO:0009611,GO:0009961,GO:0043565,GO:0045893	DNA binding transcription factor activity|nucleus|transcription, DNA-templated|response to wounding|response to 1-aminocyclopropane-1-carboxylic acid|sequence-specific DNA binding|positive regulation of transcription, DNA-templated	vvi04626	Plant-pathogen interaction
VIT_204s0023g00580	40.9629	69.9887	11.9371	0.170369	-2.55327	4.98746e-10	2.15717e-09	Down	0.81414	0.478314	0.591007	3.43521	5.24623	2.78599	LOC109122469		unnamed protein product, partial [Vitis vinifera]	GO:0009734	auxin-activated signaling pathway	vvi04075	Plant hormone signal transduction
VIT_204s0023g00830	2461.2	798.416	4123.98	5.16533	2.36886	0	0	Up	47.2338	46.5141	46.6641	9.20729	9.75859	9.24646	LOC100265011	CRT3; At1g08450; T27G7.13	unnamed protein product, partial [Vitis vinifera]	GO:0005509,GO:0005783,GO:0005788,GO:0005789,GO:0006457,GO:0009626,GO:0010204,GO:0030246,GO:0042742,GO:0046283,GO:0051082	calcium ion binding|endoplasmic reticulum|endoplasmic reticulum lumen|endoplasmic reticulum membrane|protein folding|plant-type hypersensitive response|defense response signaling pathway, resistance gene-independent|carbohydrate binding|defense response to bacterium|anthocyanin-containing compound metabolic process|unfolded protein binding	vvi04141,vvi04145	Protein processing in endoplasmic reticulum|Phagosome
VIT_204s0023g00910	95.1173	62.8301	127.404	2.02725	1.01952	5.48442e-06	1.72733e-05	Up	11.6854	9.21958	10.2359	5.32078	5.05793	5.55998	LOC100258190		PREDICTED: endoribonuclease Dicer homolog 2 isoform X1 [Vitis vinifera]
VIT_204s0023g00920	4495.77	2166.41	6825.12	3.1505	1.65558	0	0	Up	30.9909	32.1813	30.0779	10.1737	10.1997	10.3425	LOC100258190	At3g03300; T17B22.1	unnamed protein product, partial [Vitis vinifera]	GO:0003723,GO:0004386,GO:0004525,GO:0005524,GO:0005634,GO:0005737,GO:0010216,GO:0010267,GO:0016442,GO:0046872,GO:0051214	RNA binding|helicase activity|ribonuclease III activity|ATP binding|nucleus|cytoplasm|maintenance of DNA methylation|production of ta-siRNAs involved in RNA interference|RISC complex|metal ion binding|RNA virus induced gene silencing
VIT_204s0023g01020	187.686	279.718	95.6535	0.34198	-1.54802	5.3208e-20	3.77672e-19	Down	0.409113	0.387673	0.426755	1.07151	1.33202	1.3114	LOC100261554	BLH2; Synonyms=SAW1; At4g36870; AP22.90, C7A10.490	PREDICTED: BEL1-like homeodomain protein 2 [Vitis vinifera]	GO:0003677,GO:0003700,GO:0005634,GO:0006351,GO:0009965	DNA binding|DNA binding transcription factor activity|nucleus|transcription, DNA-templated|leaf morphogenesis
VIT_204s0023g01090	112.536	55.3435	169.729	3.06622	1.61646	1.30005e-13	6.90678e-13	Up	3.35996	3.89843	4.10058	1.43448	1.04412	1.36301	LOC100247855	COR413PM1; Synonyms=FL3-5A3; At2g15970; F19G14.3	PREDICTED: cold-regulated 413 plasma membrane protein 1 isoform X1 [Vitis vinifera]	GO:0005773,GO:0005886,GO:0009631,GO:0009737,GO:0016021,GO:0042631	vacuole|plasma membrane|cold acclimation|response to abscisic acid|integral component of membrane|cellular response to water deprivation
VIT_204s0023g01100	3606.93	5281.96	1931.89	0.365809	-1.45084	7.18454e-218	5.65384e-216	Down	59.0824	65.4137	60.1122	167.011	178.904	177.915	LOC100263254	CML41; At3g50770; F18B3.50	unnamed protein product, partial [Vitis vinifera]	GO:0005509	calcium ion binding	vvi04626	Plant-pathogen interaction
VIT_204s0023g01110	102.248	168.451	36.046	0.214008	-2.22426	3.17296e-05	9.23487e-05	Down	0.546657	0.608268	0.147583	2.0254	2.03415	2.25657	LOC100240998	YPQ1; YOL092W; O0929	PREDICTED: probable vacuolar amino acid transporter YPQ1 isoform X1 [Vitis vinifera]	GO:0015174,GO:0034488,GO:0071627	basic amino acid transmembrane transporter activity|basic amino acid transmembrane export from vacuole|integral component of fungal-type vacuolar membrane
VIT_204s0023g01140	180.875	99.1397	262.611	2.64952	1.40573	9.63724e-17	6.04535e-16	Up	5.88063	6.51225	5.42854	2.19306	2.18655	2.60298	LOC100246092	HOS3; At4g36830; AP22.81, C7A10.530	PREDICTED: elongation of fatty acids protein 3-like [Vitis vinifera]	GO:0009922,GO:0019367,GO:0030148,GO:0030176,GO:0030497,GO:0034625,GO:0034626,GO:0042761,GO:0071215	fatty acid elongase activity|fatty acid elongation, saturated fatty acid|sphingolipid biosynthetic process|integral component of endoplasmic reticulum membrane|fatty acid elongation|fatty acid elongation, monounsaturated fatty acid|fatty acid elongation, polyunsaturated fatty acid|very long-chain fatty acid biosynthetic process|cellular response to abscisic acid stimulus
VIT_204s0023g01350	8.6275	14.2084	3.04659	0.214905	-2.21823	0.00814014	0.0169395	Down	0.0419018	0.205147	0.124436	0.884007	0.578593	0.330895	LOC100246176	HT1; At1g62400; F24O1.13	hypothetical protein VITISV_043906 [Vitis vinifera]	GO:0004672,GO:0004674,GO:0004871,GO:0005524,GO:0005737,GO:0035556	protein kinase activity|protein serine/threonine kinase activity|signal transducer activity|ATP binding|cytoplasm|intracellular signal transduction
VIT_204s0023g01630	214.115	290.378	137.852	0.474768	-1.0747	8.52245e-12	4.08789e-11	Down	1.34446	1.30627	1.52691	2.68851	3.43335	3.01436	LOC100241065	CYP90B1; Synonyms=DWF4; At3g50660; T3A5.40	PREDICTED: cytochrome P450 90B1 [Vitis vinifera]	GO:0005506,GO:0005783,GO:0009741,GO:0009753,GO:0009826,GO:0009867,GO:0010012,GO:0010268,GO:0010358,GO:0016021,GO:0016125,GO:0016132,GO:0016705,GO:0020037,GO:0048366,GO:0080132	iron ion binding|endoplasmic reticulum|response to brassinosteroid|response to jasmonic acid|unidimensional cell growth|jasmonic acid mediated signaling pathway|steroid 22-alpha hydroxylase activity|brassinosteroid homeostasis|leaf shaping|integral component of membrane|sterol metabolic process|brassinosteroid biosynthetic process|oxidoreductase activity, acting on paired donors, with incorporati…	vvi00905	Brassinosteroid biosynthesis
VIT_204s0023g01700	435.705	587.567	283.843	0.483082	-1.04966	4.30188e-24	3.5569e-23	Down	10.121	10.0172	9.91067	21.0522	21.5089	21.9937			unnamed protein product, partial [Vitis vinifera]
VIT_204s0023g01715	5.52777	9.6978	1.35775	0.14018	-2.83465	0.0136067	0.0270368	Down	0	0.0261732	0.0793793	0.333226	0.369093	0.079156			hypothetical protein POPTR_0007s12780g [Populus trichocarpa]
VIT_204s0023g01790	26.1224	35.9614	16.2834	0.453387	-1.14118	0.0110001	0.0222834	Down	0.140343	0.335918	0.262415	0.538333	0.461404	0.692673	LOC100259816	PYROXD2; Synonyms=C10orf33	PREDICTED: pyridine nucleotide-disulfide oxidoreductase domain-containing protein 2 isoform X2 [Vitis vinifera]	GO:0005622,GO:0016491	intracellular|oxidoreductase activity
VIT_204s0023g01850	107.496	60.2192	154.773	2.57004	1.36179	3.75586e-10	1.63918e-09	Up	1.60653	1.82755	1.88264	0.747644	0.803919	0.594688	LOC100258123	At1g75220; F22H5.6	PREDICTED: epoxide hydrolase 3 [Vitis vinifera]	GO:0005351,GO:0005355,GO:0005774,GO:0005794,GO:0009705,GO:0010030,GO:0016021,GO:0035428,GO:0042593,GO:0046323	sugar:proton symporter activity|glucose transmembrane transporter activity|vacuolar membrane|Golgi apparatus|plant-type vacuole membrane|positive regulation of seed germination|integral component of membrane|hexose transmembrane transport|glucose homeostasis|glucose import
VIT_204s0023g01980	112.367	60.8256	163.908	2.69402	1.42976	4.95751e-11	2.27674e-10	Up	4.31916	5.20743	4.47914	2.08504	1.85471	1.45018	LOC100244526	SYP112; At2g18260; T30D6.23	PREDICTED: syntaxin-112 isoform X3 [Vitis vinifera]	GO:0000149,GO:0005484,GO:0005634,GO:0005886,GO:0006886,GO:0006887,GO:0006906,GO:0009409,GO:0012505,GO:0016021,GO:0031201,GO:0048278	SNARE binding|SNAP receptor activity|nucleus|plasma membrane|intracellular protein transport|exocytosis|vesicle fusion|response to cold|endomembrane system|integral component of membrane|SNARE complex|vesicle docking	vvi00770	Pantothenate and CoA biosynthesis
VIT_204s0023g01990	5234.28	2720.29	7748.27	2.84831	1.5101	0	0	Up	47.429	46.8751	48.2148	17.1424	17.3068	17.4771	LOC100244526	COAD; Synonyms=PPAT; At2g18250; T30D6.24	PREDICTED: phosphopantetheine adenylyltransferase isoform X2 [Vitis vinifera]	GO:0004595,GO:0005524,GO:0005829,GO:0006629,GO:0006970,GO:0009651,GO:0015937,GO:0019915,GO:0040007,GO:0080020	pantetheine-phosphate adenylyltransferase activity|ATP binding|cytosol|lipid metabolic process|response to osmotic stress|response to salt stress|coenzyme A biosynthetic process|lipid storage|growth|regulation of coenzyme A biosynthetic process	vvi00770	Pantothenate and CoA biosynthesis
VIT_204s0023g02130	695.968	946.558	445.377	0.470549	-1.08758	3.9811e-34	4.38637e-33	Down	5.3844	5.72965	5.68964	12.5042	13.1935	11.3601	LOC100259912	MAN7; At5g66460; K1F13.12	PREDICTED: mannan endo-1,4-beta-mannosidase 7 [Vitis vinifera]	GO:0005576,GO:0009845,GO:0016985,GO:0046355,GO:0071944	extracellular region|seed germination|mannan endo-1,4-beta-mannosidase activity|mannan catabolic process|cell periphery	vvi00051	Fructose and mannose metabolism
VIT_204s0023g02200	215.89	363.274	68.5054	0.18842	-2.40798	2.31953e-43	3.16115e-42	Down	0.957681	0.67147	0.725637	4.50118	4.55959	3.89808	LOC100266757	AAMT3; Synonyms=OMT3	PREDICTED: benzoate carboxyl methyltransferase [Vitis vinifera]	GO:0006952,GO:0008168	defense response|methyltransferase activity
VIT_204s0023g02400	8.99675	15.262	2.73153	0.178728	-2.48416	0.00286021	0.00644372	Down	0.0445644	0.0145455	0.0588192	0.128207	0.263726	0.293268	LOC100250656	SFH12; At4g36490; AP22.26, C7A10.870	unnamed protein product, partial [Vitis vinifera]	GO:0000139,GO:0005886,GO:0015031	Golgi membrane|plasma membrane|protein transport
VIT_204s0023g02520	15.2655	8.11414	22.4169	2.7658	1.4677	0.0209798	0.040068	Up	2.62127	4.13523	2.73895	0.698247	2.44175	0.431249	LOC100245553		unnamed protein product, partial [Vitis vinifera]
VIT_204s0023g02570	1820.43	1024.68	2616.19	2.55263	1.35198	1.29644e-92	3.74298e-91	Up	40.8402	39.252	41.888	18.3135	16.1472	15.0999	LOC100245432	PER72; Synonyms=P72; At5g66390; K1F13.4, K1L20.16	PREDICTED: peroxidase 72 [Vitis vinifera]	GO:0004601,GO:0005576,GO:0006979,GO:0009809,GO:0020037,GO:0042744,GO:0046872	peroxidase activity|extracellular region|response to oxidative stress|lignin biosynthetic process|heme binding|hydrogen peroxide catabolic process|metal ion binding	vvi00940	Phenylpropanoid biosynthesis
VIT_204s0023g02610	1546.78	685.506	2408.06	3.51326	1.81281	1.00726e-198	6.91777e-197	Up	57.9844	58.4278	57.178	16.2131	17.6291	17.4477	LOC100255741	ephA; Rv3617; LH57_19705 {ECO:0000312|EMBL:AIR16405.1}	PREDICTED: bifunctional epoxide hydrolase 2 [Vitis vinifera]	GO:0009636,GO:0018742,GO:0042803	response to toxic substance|epoxide hydrolase B activity|protein homodimerization activity
VIT_204s0023g02690	959.513	1300.02	619.008	0.47618	-1.07042	5.39579e-38	6.5291e-37	Down	4.00032	4.12245	4.89799	9.01114	9.98161	9.38996	LOC100232848	BGAL3; At4g36360; C7A10.1000, F23E13.200	PREDICTED: beta-galactosidase 3 [Vitis vinifera]	GO:0004565,GO:0005773,GO:0005975,GO:0009505,GO:0030246,GO:0048046	beta-galactosidase activity|vacuole|carbohydrate metabolic process|plant-type cell wall|carbohydrate binding|apoplast
VIT_204s0023g02790	45.2408	62.8044	27.6771	0.440129	-1.184	0.0028112	0.00633899	Down	0.335349	0.139731	0.0988824	0.485801	0.35187	0.51415	LOC100255843	At3g51070; F24M12.110	PREDICTED: probable methyltransferase PMT27 [Vitis vinifera]	GO:0005737,GO:0005789,GO:0008757,GO:0016021,GO:0032259	cytoplasm|endoplasmic reticulum membrane|S-adenosylmethionine-dependent methyltransferase activity|integral component of membrane|methylation
VIT_204s0023g02870	19.2109	35.6903	2.73153	0.076373	-3.71079	5.48812e-08	2.05693e-07	Down	0.0371854	0.0121371	0.0490798	0.309047	0.513468	0.513888	LOC100259170	DRT100; At3g12610; MMF12.5, T2E22.8, T2E22_107	PREDICTED: probable leucine-rich repeat receptor-like protein kinase At1g35710 [Vitis vinifera]	GO:0000166,GO:0006281,GO:0009507	nucleotide binding|DNA repair|chloroplast
VIT_204s0023g02900	882.379	507.809	1256.95	2.47503	1.30745	1.40496e-50	2.20055e-49	Up	17.088	15.554	14.1405	6.53012	6.98147	6.10273	LOC100267863	CYP84A1; Synonyms=FAH1; At4g36220; F23E13.110	PREDICTED: cytochrome P450 84A1 [Vitis vinifera]	GO:0004497,GO:0005506,GO:0005783,GO:0009699,GO:0009809,GO:0010224,GO:0016020,GO:0016021,GO:0016709,GO:0020037	monooxygenase activity|iron ion binding|endoplasmic reticulum|phenylpropanoid biosynthetic process|lignin biosynthetic process|response to UV-B|membrane|integral component of membrane|oxidoreductase activity, acting on paired donors, with incorporation or reduction of molecular oxygen, NAD(P)H as one donor, and incorporation of one atom of oxygen|heme binding	vvi00940	Phenylpropanoid biosynthesis
VIT_204s0023g03040	157.434	243.692	71.1761	0.292011	-1.77591	5.20342e-22	3.9801e-21	Down	1.51697	1.28466	1.44078	4.52142	5.27715	5.28147	LOC100852802		PREDICTED: lactoylglutathione lyase-like [Vitis vinifera]
VIT_204s0023g03070	338.397	541.871	134.922	0.249148	-2.00492	1.54822e-40	1.99482e-39	Down	0.963236	1.29592	0.813971	3.79245	4.30225	4.71548	LOC100854147	At4g36180; F23E13.70	PREDICTED: probable LRR receptor-like serine/threonine-protein kinase At4g36180 [Vitis vinifera]
VIT_204s0023g03220	444.504	652.639	236.368	0.362064	-1.46568	3.28524e-37	3.9003e-36	Down	1.72001	1.42083	1.72366	4.56136	5.03353	4.34593	LOC100247095	FPP4; At1g19835; F6F9.12	PREDICTED: filament-like plant protein 4 [Vitis vinifera]	GO:0005886,GO:0008017,GO:0010090,GO:0046785	plasma membrane|microtubule binding|trichome morphogenesis|microtubule polymerization
VIT_204s0023g03230	2.43778	4.87556	0	0.0385412	-4.69746	0.00724724	0.0152381	Down	0	0	0	0.0333192	0.119943	0.102892	LOC100252339	SAUR50 {ECO:0000303|PubMed:12036261}; At4g34760 {ECO:0000312|Araport:AT4G34760}; T4L20.340 {ECO:0000312|EMBL:CAA18855.1}	PREDICTED: auxin-induced protein 15A-like [Vitis vinifera]	GO:0009734,GO:0040008	auxin-activated signaling pathway|regulation of growth	vvi04075	Plant hormone signal transduction
VIT_204s0023g03340	239.373	153.275	325.47	2.12367	1.08656	1.78133e-13	9.40852e-13	Up	3.46254	3.15527	2.85301	1.39151	1.68783	1.55091	LOC100260819	AP-17	unnamed protein product, partial [Vitis vinifera]	GO:0005886,GO:0005905,GO:0006897,GO:0008565	plasma membrane|clathrin-coated pit|endocytosis|protein transporter activity	vvi04144	Endocytosis
VIT_204s0023g03360	1532.93	2507.55	558.306	0.222678	-2.16697	5.89016e-248	5.36122e-246	Down	8.0658	8.68313	8.28968	39.1324	40.1723	37.3889	LOC100266022		PREDICTED: glutamic acid-rich protein [Vitis vinifera]
VIT_204s0023g03370	13725.1	19045	8405.22	0.44133	-1.18007	0	0	Down	135.616	136.205	135.781	322.758	315.071	320.547	F3H	F3H	naringenin,2-oxoglutarate 3-dioxygenase [Vitis vinifera]	GO:0009813,GO:0031418,GO:0045486,GO:0046872	flavonoid biosynthetic process|L-ascorbic acid binding|naringenin 3-dioxygenase activity|metal ion binding	vvi00941	Flavonoid biosynthesis
VIT_204s0023g03540	219.512	141.627	297.397	2.10045	1.0707	1.05753e-12	5.36595e-12	Up	5.30271	5.55368	5.94136	2.4401	3.00779	2.85687	LOC100264253	TL1	PREDICTED: thaumatin-like protein 1b [Vitis vinifera]	GO:0005576	extracellular region
VIT_204s0023g03570	3036.19	1940.34	4132.05	2.12971	1.09066	2.33199e-120	8.88272e-119	Up	32.7406	31.7471	31.1804	14.5761	16.1148	15.9393	LOC100262585	OPT7; At4g10770; T12H20.7	Oligopeptide transporter 7 [Morus notabilis]	GO:0005887,GO:0015031,GO:0016020,GO:0035673	integral component of plasma membrane|protein transport|membrane|oligopeptide transmembrane transporter activity
VIT_204s0023g03610	89.7042	11.3902	168.018	14.7613	3.88375	8.85934e-06	2.7333e-05	Up	1.72929	1.95534	1.345	0.0296128	0.0507622	0.27434	LOC100233068	MLO4; At1g11000; T19D16.26	PREDICTED: MLO-like protein 4 [Vitis vinifera]	GO:0005516,GO:0005886,GO:0006952,GO:0009607,GO:0016021	calmodulin binding|plasma membrane|defense response|response to biotic stimulus|integral component of membrane
VIT_204s0023g03650	778.303	1069.15	487.456	0.455844	-1.13339	5.03752e-38	6.10211e-37	Down	3.1492	2.97687	2.96502	7.49761	6.84477	6.34387	LOC100259071		PREDICTED: alpha-mannosidase [Vitis vinifera]	GO:0000326,GO:0004559,GO:0006013,GO:0030246,GO:0046872	protein storage vacuole|alpha-mannosidase activity|mannose metabolic process|carbohydrate binding|metal ion binding	vvi00511	Other glycan degradation
VIT_204s0023g03710	65.8234	32.7296	98.9173	3.02171	1.59537	3.26895e-07	1.15096e-06	Up	2.4634	1.3157	2.66021	0.66574	0.750991	0.795817	MYB4B	MYB308 {ECO:0000303|PubMed:1840903}	unnamed protein product, partial [Vitis vinifera]	GO:0003677,GO:0005634,GO:0006351,GO:0006355	DNA binding|nucleus|transcription, DNA-templated|regulation of transcription, DNA-templated
VIT_204s0023g03720	600.128	967.797	232.46	0.240186	-2.05778	2.18052e-102	7.02978e-101	Down	4.31504	4.2252	3.97814	17.7417	18.1746	18.1712	LOC100257355	At3g51280 {ECO:0000312|Araport:AT3G51280}; F24M12.320 {ECO:0000312|EMBL:CAB62650.1}	PREDICTED: protein POLLENLESS 3-LIKE 2 [Vitis vinifera]	GO:0005634,GO:0007049,GO:0051301	nucleus|cell cycle|cell division
VIT_204s0023g03740	179.188	287.397	70.98	0.247199	-2.01626	2.43471e-23	1.95536e-22	Down	0.759246	1.1895	0.663894	3.40987	3.33239	4.23447	LOC104879120	At3g51280 {ECO:0000312|Araport:AT3G51280}; F24M12.320 {ECO:0000312|EMBL:CAB62650.1}	PREDICTED: protein POLLENLESS 3-LIKE 2-like [Vitis vinifera]	GO:0005634,GO:0007049,GO:0051301	nucleus|cell cycle|cell division
VIT_204s0023g03760	100.819	163.233	38.4057	0.23544	-2.08657	3.33152e-18	2.2201e-17	Down	0.342209	0.471212	0.381097	1.73312	1.98295	1.55177	LOC100245548		PREDICTED: uncharacterized protein LOC100245548 isoform X1 [Vitis vinifera]
VIT_204s0043g00160	691.589	927.803	455.375	0.490792	-1.02682	6.4033e-26	5.60976e-25	Down	3.48801	3.41539	2.69906	6.86357	6.45852	6.97919	LOC100265723	TMK1 {ECO:0000303|PubMed:1332795}; Synonyms=BLK1 {ECO:0000303|PubMed:23921992}; At1g66150 {ECO:0000312|Araport:AT1G66150}; F15E12.4 {ECO:0000312|EMBL:AAG51302.1}	PREDICTED: probable receptor protein kinase TMK1 [Vitis vinifera]
VIT_204s0043g00710	458.509	242.29	674.727	2.78507	1.47771	3.82381e-46	5.485e-45	Up	7.11765	7.48048	7.18866	2.63012	2.77084	2.7183	LOC100259994	HSP70-17; At4g16660; dl4355w, FCAALL.64	unnamed protein product, partial [Vitis vinifera]	GO:0005524,GO:0005774,GO:0005783,GO:0005788,GO:0005794,GO:0009507	ATP binding|vacuolar membrane|endoplasmic reticulum|endoplasmic reticulum lumen|Golgi apparatus|chloroplast	vvi04141	Protein processing in endoplasmic reticulum
VIT_204s0043g00790	12.7321	6.45886	19.0054	2.94059	1.55611	0.0150796	0.0296593	Up	0.200488	0.392629	0.259529	0.147893	0.0760552	0.0761174	LOC100267311	set10; SPBC1709.13c	PREDICTED: uncharacterized protein LOC100267311 [Vitis vinifera]	GO:0005634,GO:0005730,GO:0005829,GO:0016279,GO:0018023,GO:0018026,GO:0018027,GO:0042254	nucleus|nucleolus|cytosol|protein-lysine N-methyltransferase activity|peptidyl-lysine trimethylation|peptidyl-lysine monomethylation|peptidyl-lysine dimethylation|ribosome biogenesis
VIT_204s0043g00820	36.9108	20.7091	53.1124	2.56347	1.3581	0.000260073	0.000680635	Up	1.79231	1.61114	1.13433	0.704406	0.521636	0.609074	LOC100246772	SYP112; At2g18260; T30D6.23	PREDICTED: syntaxin-112 [Vitis vinifera]	GO:0000149,GO:0005484,GO:0005634,GO:0005886,GO:0006886,GO:0006887,GO:0006906,GO:0009409,GO:0012505,GO:0016021,GO:0031201,GO:0048278	SNARE binding|SNAP receptor activity|nucleus|plasma membrane|intracellular protein transport|exocytosis|vesicle fusion|response to cold|endomembrane system|integral component of membrane|SNARE complex|vesicle docking	vvi04130	SNARE interactions in vesicular transport
VIT_204s0044g00040	10221.2	6185.93	14256.4	2.30461	1.20452	0	0	Up	433.415	434.553	431.77	196.149	193.239	195.842	LOC100253840	DIR19; At1g58170; T15M6.17, T18I24.8	PREDICTED: dirigent protein 19-like [Vitis vinifera]	GO:0016853,GO:0048046	isomerase activity|apoplast
VIT_204s0044g00220	2100.75	593.744	3607.76	6.07651	2.60324	0	0	Up	46.1276	44.1014	44.1152	7.42974	7.73004	7.78693	LOC100257537		PREDICTED: zeaxanthin epoxidase, chloroplastic isoform X1 [Vitis vinifera]	GO:0002239,GO:0004497,GO:0044550,GO:0071949	response to oomycetes|monooxygenase activity|secondary metabolite biosynthetic process|FAD binding
VIT_204s0044g00270	7089.15	3045.86	11132.4	3.65498	1.86986	0	0	Up	175.929	175.737	174.684	49.1782	49.4421	50.8308	LOC100266095		PREDICTED: zeaxanthin epoxidase, chloroplastic [Vitis vinifera]	GO:0002239,GO:0004497,GO:0044550,GO:0071949	response to oomycetes|monooxygenase activity|secondary metabolite biosynthetic process|FAD binding
VIT_204s0044g00500	32.0676	50.1691	13.9661	0.278246	-1.84557	4.16996e-05	0.000119797	Down	0.414241	0.31548	1.13905	2.56	2.08825	2.31712	LOC100264411		PREDICTED: uncharacterized protein LOC100264411 [Vitis vinifera]
VIT_204s0044g00730	304.384	441.347	167.421	0.379397	-1.39822	4.17309e-26	3.67297e-25	Down	1.57969	1.6372	1.77697	4.12159	4.94735	4.597	LOC100262539	LECRK3 {ECO:0000303|PubMed:25485617}; H0512B01.11 {ECO:0000312|EMBL:CAH67716.1}, OsI_14844 {ECO:0000312|EMBL:EAY93045.1}, OSIGBa0147O06.1 {ECO:0000312|EMBL:CAH66271.1}	PREDICTED: G-type lectin S-receptor-like serine/threonine-protein kinase RLK1 isoform X1 [Vitis vinifera]	GO:0004674,GO:0005524,GO:0006952,GO:0016021,GO:0030246	protein serine/threonine kinase activity|ATP binding|defense response|integral component of membrane|carbohydrate binding
VIT_204s0044g00840	300.181	125.033	475.329	3.80148	1.92656	1.01208e-44	1.41069e-43	Up	6.41313	5.68595	6.52175	1.65377	1.56804	1.86191	LOC100253884	LECRK3 {ECO:0000303|PubMed:25485617}; H0512B01.11 {ECO:0000312|EMBL:CAH67716.1}, OsI_14844 {ECO:0000312|EMBL:EAY93045.1}, OSIGBa0147O06.1 {ECO:0000312|EMBL:CAH66271.1}	PREDICTED: G-type lectin S-receptor-like serine/threonine-protein kinase RLK1 [Vitis vinifera]	GO:0004674,GO:0005524,GO:0006952,GO:0016021,GO:0030246	protein serine/threonine kinase activity|ATP binding|defense response|integral component of membrane|carbohydrate binding
VIT_204s0044g01010	16.4715	7.44833	25.4946	3.42356	1.7755	0.00143297	0.00338583	Up	0.210013	0.292226	0.317309	0.0847975	0.0654119	0.0981981	LOC100254006	PME51; Synonyms=ARATH51; At5g09760; F17I14.50	PREDICTED: probable pectinesterase/pectinesterase inhibitor 51 [Vitis vinifera]	GO:0005576,GO:0005618,GO:0030599,GO:0042545,GO:0045330,GO:0045490,GO:0046910,GO:0071944	extracellular region|cell wall|pectinesterase activity|cell wall modification|aspartyl esterase activity|pectin catabolic process|pectinesterase inhibitor activity|cell periphery
VIT_204s0044g01100	23.0887	41.7365	4.44084	0.106109	-3.23638	1.34606e-08	5.26802e-08	Down	0.210787	0.0884566	0.0894251	1.47271	1.21771	1.09981	LOC100262664	C/VIF2; Synonyms=CIF2, VIF2; At5g64620; MUB3.14	PREDICTED: cell wall / vacuolar inhibitor of fructosidase 2 [Vitis vinifera]	GO:0004857,GO:0005773,GO:0043086,GO:0080167	enzyme inhibitor activity|vacuole|negative regulation of catalytic activity|response to karrikin
VIT_204s0044g01170	120.628	61.253	180.003	2.93963	1.55564	4.15794e-14	2.27074e-13	Up	2.04705	2.15291	2.41414	0.690699	0.772712	0.873131	LOC100253890	csd; SE_0608	PREDICTED: uncharacterized protein LOC100253890 [Vitis vinifera]	GO:0006534,GO:0030170,GO:0031071	cysteine metabolic process|pyridoxal phosphate binding|cysteine desulfurase activity
VIT_204s0044g01230	182.469	255.1	109.838	0.430559	-1.21572	2.7831e-09	1.14186e-08	Down	2.40721	2.9047	2.45511	7.92791	6.37931	4.39236	LOC100266089		PREDICTED: uncharacterized protein LOC100266089 [Vitis vinifera]
VIT_204s0044g01310	46.2293	62.1836	30.275	0.486944	-1.03817	0.00250809	0.00569629	Down	0.377472	0.462017	0.822052	1.17644	1.15414	1.21098	LOC100248924	ndhO {ECO:0000303|PubMed:21785130}; Synonyms=NDH-O {ECO:0000303|PubMed:15608332}; At1g74880 {ECO:0000312|Araport:AT1G74880}; F25A4.15 {ECO:0000312|EMBL:AAD55288.1}, F9E10.27 {ECO:0000312|EMBL:AAG51918.1}	hypothetical protein VITISV_017539 [Vitis vinifera]	GO:0005886,GO:0009507,GO:0009535,GO:0010258,GO:0010598,GO:0016655,GO:0048038	plasma membrane|chloroplast|chloroplast thylakoid membrane|NADH dehydrogenase complex (plastoquinone) assembly|NAD(P)H dehydrogenase complex (plastoquinone)|oxidoreductase activity, acting on NAD(P)H, quinone or similar compound as acceptor|quinone binding
VIT_204s0044g01380	8.78939	2.27496	15.3038	6.74242	2.75327	0.00102418	0.00247147	Up	0.241761	0.291357	0.294547	0.0178338	0.0550272	0.0550722	LOC100242035	MYB52 {ECO:0000303|PubMed:9839469}; Synonyms=AHS1 {ECO:0000303|PubMed:21399993}; At1g17950 {ECO:0000312|Araport:AT1G17950}; F2H15.17 {ECO:0000312|EMBL:AAF97274.1}	unnamed protein product, partial [Vitis vinifera]	GO:0000981,GO:0001135,GO:0003700,GO:0005634,GO:0006351,GO:0006357,GO:0009414,GO:0009737,GO:0009834,GO:0030154,GO:0043565,GO:0044212,GO:0071555,GO:1901347,GO:1901348,GO:1902074,GO:2000652	RNA polymerase II transcription factor activity, sequence-specific DNA binding|transcription factor activity, RNA polymerase II transcription factor recruiting|DNA binding transcription factor activity|nucleus|transcription, DNA-templated|regulation of transcription from RNA polymerase II promoter|response to water deprivation|response to abscisic acid|plant-type secondary cell wall biogenesis|ce…
VIT_204s0044g01410	132.753	178.076	87.4294	0.491001	-1.0262	1.73516e-07	6.24811e-07	Down	0.819561	0.883649	0.638089	1.7308	1.50769	1.7089	LOC100252291	GSVIVT00026920001, LOC100243180	unnamed protein product, partial [Vitis vinifera]	GO:0004650,GO:0005975,GO:0016021	polygalacturonase activity|carbohydrate metabolic process|integral component of membrane
VIT_204s0044g01450	640.534	257.264	1023.81	3.98047	1.99294	4.5785e-90	1.29709e-88	Up	19.0065	20.2145	20.9762	4.80869	5.94297	4.94987	LOC100260231		PREDICTED: uncharacterized protein LOC100260231 [Vitis vinifera]
VIT_204s0044g01610	29.9573	6.82524	53.0894	7.79535	2.96261	7.49858e-10	3.20717e-09	Up	0.373443	0.381228	0.471921	0.0228585	0.0626945	0.0784322	LOC100258522	CYP82C4; At4g31940; F10N7.250	unnamed protein product, partial [Vitis vinifera]	GO:0004497,GO:0005506,GO:0016020,GO:0016021,GO:0016709,GO:0020037,GO:0044550,GO:0071281	monooxygenase activity|iron ion binding|membrane|integral component of membrane|oxidoreductase activity, acting on paired donors, with incorporation or reduction of molecular oxygen, NAD(P)H as one donor, and incorporation of one atom of oxygen|heme binding|secondary metabolite biosynthetic process|cellular response to iron ion
VIT_204s0044g01970	27.169	36.6295	17.7085	0.483416	-1.04866	0.0211691	0.0403887	Down	0.164503	0.140068	0.0637208	0.219481	0.359774	0.211805	LOC100246533	SBT1.6 {ECO:0000303|PubMed:16193095}; Synonyms=SLP2 {ECO:0000303|PubMed:12702015}; At4g34980 {ECO:0000312|Araport:AT4G34980}; M4E13.40 {ECO:0000312|EMBL:CAA17763.1}	PREDICTED: subtilisin-like protease SBT3.5 isoform X3 [Vitis vinifera]	GO:0004252,GO:0008236,GO:0009827,GO:0016020	serine-type endopeptidase activity|serine-type peptidase activity|plant-type cell wall modification|membrane
VIT_204s0044g02010	721.964	1066.3	377.628	0.354207	-1.49734	1.09157e-67	2.29492e-66	Down	6.5547	7.15174	6.85928	19.5934	21.1681	19.5032	LOC100246634	DAO; Os04g0475600, LOC_Os04g39980; OSJNBa0022H21.12	PREDICTED: 2-oxoglutarate-dependent dioxygenase DAO-like [Vitis vinifera]	GO:0009852,GO:0046872,GO:0051213	auxin catabolic process|metal ion binding|dioxygenase activity
VIT_204s0069g00010	113.612	72.8957	154.328	2.11684	1.08191	2.2408e-07	8.01034e-07	Up	1.55597	1.20039	1.47491	0.651104	0.688275	0.735381	LOC100252161	GLR2.7; At2g29120; T9I4.20	PREDICTED: glutamate receptor 2.7-like [Vitis vinifera]	GO:0004970,GO:0005262,GO:0005773,GO:0005886,GO:0006816,GO:0008066,GO:0016021,GO:0019722,GO:0071230	ionotropic glutamate receptor activity|calcium channel activity|vacuole|plasma membrane|calcium ion transport|glutamate receptor activity|integral component of membrane|calcium-mediated signaling|cellular response to amino acid stimulus
VIT_204s0069g00200	317.327	507.946	126.707	0.249642	-2.00207	4.95913e-39	6.15856e-38	Down	1.63231	2.59096	2.10907	8.46918	7.96505	9.9051	LOC100253755	GLR2.2; At2g24720; F27A10.3	hypothetical protein VITISV_015645 [Vitis vinifera]	GO:0004970,GO:0005262,GO:0005622,GO:0005886,GO:0006816,GO:0008066,GO:0016021,GO:0019722,GO:0071230	ionotropic glutamate receptor activity|calcium channel activity|intracellular|plasma membrane|calcium ion transport|glutamate receptor activity|integral component of membrane|calcium-mediated signaling|cellular response to amino acid stimulus
VIT_204s0069g00210	279.727	415.871	143.584	0.345299	-1.53408	5.33093e-31	5.39376e-30	Down	2.9205	3.09099	2.95478	8.87556	9.0016	9.07256	LOC100264189	GLR2.8; Synonyms=GLUR9; At2g29110; T9I4.19	unnamed protein product, partial [Vitis vinifera]	GO:0004970,GO:0005262,GO:0005622,GO:0005886,GO:0006816,GO:0008066,GO:0016021,GO:0019722,GO:0071230	ionotropic glutamate receptor activity|calcium channel activity|intracellular|plasma membrane|calcium ion transport|glutamate receptor activity|integral component of membrane|calcium-mediated signaling|cellular response to amino acid stimulus
VIT_204s0069g00610	2.92366	5.51121	0.336108	0.0663843	-3.91301	0.0171147	0.033258	Down	0	0.0254334	0	0.124541	0.0768558	0.230756	LOC100245134	GLR2.8; Synonyms=GLUR9; At2g29110; T9I4.19	PREDICTED: glutamate receptor 2.8-like [Vitis vinifera]	GO:0004970,GO:0005262,GO:0005622,GO:0005886,GO:0006816,GO:0008066,GO:0016021,GO:0019722,GO:0071230	ionotropic glutamate receptor activity|calcium channel activity|intracellular|plasma membrane|calcium ion transport|glutamate receptor activity|integral component of membrane|calcium-mediated signaling|cellular response to amino acid stimulus
VIT_204s0069g00750	255.412	355.645	155.178	0.436344	-1.19646	1.3448e-15	7.97662e-15	Down	0.769038	0.783763	0.80788	1.85122	1.59958	2.16378	LOC100262281	AHK5; Synonyms=CKI2; At5g10720; MAJ23.80	PREDICTED: histidine kinase 5 [Vitis vinifera]	GO:0000155,GO:0004673,GO:0005737,GO:0005773,GO:0005886,GO:0006952,GO:0009736,GO:0009738,GO:0009788,GO:0009873,GO:0010105,GO:0046872,GO:0048364,GO:0070301,GO:0071219,GO:0071732,GO:0090333	phosphorelay sensor kinase activity|protein histidine kinase activity|cytoplasm|vacuole|plasma membrane|defense response|cytokinin-activated signaling pathway|abscisic acid-activated signaling pathway|negative regulation of abscisic acid-activated signaling pathway|ethylene-activated signaling pathway|negative regulation of ethylene-activated signaling pathway|metal ion binding|root development|c…
VIT_204s0069g00860	258.332	149.637	367.028	2.45308	1.29459	1.60144e-19	1.11849e-18	Up	4.42502	4.92927	3.91276	1.84755	1.85121	1.91407	LOC100265832	At2g24580; F25P17.12	PREDICTED: probable sarcosine oxidase [Vitis vinifera]	GO:0008115,GO:0046653	sarcosine oxidase activity|tetrahydrofolate metabolic process	vvi00260,vvi00310,vvi04146	Glycine, serine and threonine metabolism|Lysine degradation|Peroxisome
VIT_204s0069g00970	379.156	648.744	109.569	0.168908	-2.56569	5.93309e-86	1.60271e-84	Down	3.59237	3.76884	4.31811	23.7279	22.5969	25.4377	LOC100244369	WRKY51; At5g64810; MXK3.3	unnamed protein product, partial [Vitis vinifera]	GO:0003700,GO:0005634,GO:0006351,GO:0009867,GO:0042742,GO:0043565,GO:0050832	DNA binding transcription factor activity|nucleus|transcription, DNA-templated|jasmonic acid mediated signaling pathway|defense response to bacterium|sequence-specific DNA binding|defense response to fungus
VIT_204s0069g00980	17.3827	24.9267	9.83862	0.395154	-1.33951	0.0176081	0.0341348	Down	0.156762	0.562827	0.775894	1.40307	1.28846	1.23794	LOC100852944	WRKY51; At5g64810; MXK3.3	PREDICTED: probable WRKY transcription factor 43 [Vitis vinifera]	GO:0003700,GO:0005634,GO:0006351,GO:0009867,GO:0042742,GO:0043565,GO:0050832	DNA binding transcription factor activity|nucleus|transcription, DNA-templated|jasmonic acid mediated signaling pathway|defense response to bacterium|sequence-specific DNA binding|defense response to fungus
VIT_204s0069g00990	1322.56	2066.35	578.773	0.280127	-1.83585	5.65458e-163	3.03686e-161	Down	5.52466	5.79882	5.40002	19.9054	21.7667	20.2936	LOC100261489	At1g65710 {ECO:0000312|Araport:AT1G65710}; F1E22.8 {ECO:0000312|EMBL:AAF23841.1}	PREDICTED: uncharacterized protein LOC100261489 [Vitis vinifera]
VIT_204s0079g00020	77.1459	14.8974	139.394	9.35798	3.2262	8.12468e-23	6.39812e-22	Up	1.57438	1.92419	1.16033	0.176323	0.113345	0.226875	LOC100256473	CRK2; At1g70520; F24J13.9	PREDICTED: cysteine-rich receptor-like protein kinase 2 [Vitis vinifera]
VIT_204s0079g00240	2753.68	598.471	4908.89	8.20431	3.03638	0	0	Up	50.6851	53.209	50.9355	6.03272	6.09779	7.46252	LOC100261564	MIK2 {ECO:0000303|PubMed:26863186}; At4g08850 {ECO:0000312|Araport:AT4G08850}; T32A17.160 {ECO:0000312|EMBL:CAB82121.1}	PREDICTED: probable LRR receptor-like serine/threonine-protein kinase At4g08850 [Vitis vinifera]
VIT_204s0079g00260	513.555	791.723	235.388	0.297387	-1.74959	4.96751e-61	9.35857e-60	Down	4.49172	5.02652	4.20816	15.2489	17.088	15.5778	LOC100247879		PREDICTED: uncharacterized protein LOC100247879 [Vitis vinifera]
VIT_204s0079g00420	307.183	463	151.366	0.327027	-1.61252	1.53032e-34	1.70517e-33	Down	1.98684	2.25562	2.09504	6.24054	6.67412	7.20542	LOC100249605	EXPA13; Synonyms=EXP13; At3g03220; T17B22.9	PREDICTED: expansin-A13 [Vitis vinifera]
VIT_204s0079g00630	98.1027	60.2605	135.945	2.25673	1.17423	3.32058e-06	1.06492e-05	Up	2.48395	3.28069	1.84892	1.10791	1.00657	1.38754	LOC100854905	XRI1; At5g48720; K24G6.5	PREDICTED: uncharacterized protein LOC100854905 isoform X1 [Vitis vinifera]	GO:0005634,GO:0006281,GO:0007140,GO:0007143,GO:0009555,GO:0010165	nucleus|DNA repair|male meiotic nuclear division|female meiotic nuclear division|pollen development|response to X-ray
VIT_204s0210g00030	48.2652	69.2862	27.2443	0.393068	-1.34715	3.09324e-05	9.01443e-05	Down	0.308087	0.26145	0.243981	0.758304	0.577351	0.81098	LOC100259998	SSL5 {ECO:0000303|PubMed:10777701}; Synonyms=YLS2 {ECO:0000303|PubMed:11230571}; At3g51430 {ECO:0000312|Araport:AT3G51430}; F26O13.70 {ECO:0000312|EMBL:CAB63007.1}	unnamed protein product, partial [Vitis vinifera]	GO:0005773,GO:0005783,GO:0009058,GO:0009615,GO:0009620,GO:0009723,GO:0009751,GO:0009753,GO:0016020,GO:0016788	vacuole|endoplasmic reticulum|biosynthetic process|response to virus|response to fungus|response to ethylene|response to salicylic acid|response to jasmonic acid|membrane|hydrolase activity, acting on ester bonds
VIT_204s0210g00050	481.689	778.122	185.257	0.237992	-2.07101	1.82815e-80	4.58333e-79	Down	2.80066	2.38895	2.58659	11.5873	11.3055	11.0013	LOC100249006	SSL4 {ECO:0000303|PubMed:10777701}; At3g51420 {ECO:0000312|Araport:AT3G51420}; F26O13.60 {ECO:0000312|EMBL:CAB63006.1}	unnamed protein product, partial [Vitis vinifera]	GO:0005773,GO:0005783,GO:0009058,GO:0009611,GO:0009753,GO:0016020,GO:0016788	vacuole|endoplasmic reticulum|biosynthetic process|response to wounding|response to jasmonic acid|membrane|hydrolase activity, acting on ester bonds
VIT_204s0210g00060	88.1834	43.4565	132.91	3.06085	1.61393	1.7403e-10	7.74134e-10	Up	2.16351	2.93021	2.72211	0.678645	1.07691	0.898162	LOC100853656	SSL5 {ECO:0000303|PubMed:10777701}; Synonyms=YLS2 {ECO:0000303|PubMed:11230571}; At3g51430 {ECO:0000312|Araport:AT3G51430}; F26O13.70 {ECO:0000312|EMBL:CAB63007.1}	unnamed protein product, partial [Vitis vinifera]	GO:0005773,GO:0005783,GO:0009058,GO:0009615,GO:0009620,GO:0009723,GO:0009751,GO:0009753,GO:0016020,GO:0016788	vacuole|endoplasmic reticulum|biosynthetic process|response to virus|response to fungus|response to ethylene|response to salicylic acid|response to jasmonic acid|membrane|hydrolase activity, acting on ester bonds
VIT_204s0210g00080	166.315	101.868	230.763	2.26404	1.1789	9.21994e-11	4.15925e-10	Up	5.21302	5.10449	5.36864	2.98152	2.09816	2.09988	LOC100244596	SSL5 {ECO:0000303|PubMed:10777701}; Synonyms=YLS2 {ECO:0000303|PubMed:11230571}; At3g51430 {ECO:0000312|Araport:AT3G51430}; F26O13.70 {ECO:0000312|EMBL:CAB63007.1}	unnamed protein product, partial [Vitis vinifera]	GO:0005773,GO:0005783,GO:0009058,GO:0009615,GO:0009620,GO:0009723,GO:0009751,GO:0009753,GO:0016020,GO:0016788	vacuole|endoplasmic reticulum|biosynthetic process|response to virus|response to fungus|response to ethylene|response to salicylic acid|response to jasmonic acid|membrane|hydrolase activity, acting on ester bonds
VIT_204s0210g00130	2.87689	0.320071	5.43371	15.6148	3.96484	0.0156299	0.0306301	Up	0.0720907	0.14118	0.166513	0.023044	0	0	LOC104879170	SSL5 {ECO:0000303|PubMed:10777701}; Synonyms=YLS2 {ECO:0000303|PubMed:11230571}; At3g51430 {ECO:0000312|Araport:AT3G51430}; F26O13.70 {ECO:0000312|EMBL:CAB63007.1}	unnamed protein product, partial [Vitis vinifera]	GO:0005773,GO:0005783,GO:0009058,GO:0009615,GO:0009620,GO:0009723,GO:0009751,GO:0009753,GO:0016020,GO:0016788	vacuole|endoplasmic reticulum|biosynthetic process|response to virus|response to fungus|response to ethylene|response to salicylic acid|response to jasmonic acid|membrane|hydrolase activity, acting on ester bonds
VIT_205s0020g00420	68.7958	132.835	4.75648	0.0358613	-4.80143	1.6003e-26	1.42905e-25	Down	0.0448457	0.065868	0.0443928	1.40842	1.43753	1.64898	LOC100263206	At1g48100; F21D18.17, F21D18.18	PREDICTED: polygalacturonase At1g48100 [Vitis vinifera]	GO:0004650,GO:0005576,GO:0005618,GO:0005975,GO:0009831	polygalacturonase activity|extracellular region|cell wall|carbohydrate metabolic process|plant-type cell wall modification involved in multidimensional cell growth
VIT_205s0020g00610	173.589	238.634	108.544	0.454983	-1.13612	1.51752e-10	6.77298e-10	Down	2.12379	2.21955	2.10235	3.97535	5.3375	5.40234	LOC100254448		PREDICTED: uncharacterized protein LOC100254448 [Vitis vinifera]
VIT_205s0020g00890	1364.09	533.971	2194.21	4.10907	2.03881	1.57369e-163	8.47176e-162	Up	10.873	11.5326	10.7735	2.8822	2.43614	3.05922	LOC100244232	ABCB11; Synonyms=MDR8, PGP11; At1g02520; T14P4.15	PREDICTED: ABC transporter B family member 11-like [Vitis vinifera]	GO:0005524,GO:0005886,GO:0009506,GO:0010329,GO:0010540,GO:0016021,GO:0042626	ATP binding|plasma membrane|plasmodesma|auxin efflux transmembrane transporter activity|basipetal auxin transport|integral component of membrane|ATPase activity, coupled to transmembrane movement of substances	vvi02010	ABC transporters
VIT_205s0020g01040	119.289	190.233	48.3461	0.254039	-1.97688	6.33656e-19	4.32175e-18	Down	1.32987	1.20005	1.13575	5.87634	4.29505	4.78762	LOC100254553		PREDICTED: uncharacterized protein LOC100254553 [Vitis vinifera]
VIT_205s0020g01080	58.3752	95.9585	20.7918	0.216539	-2.2073	9.74618e-12	4.66795e-11	Down	0.145517	0.0971508	0.157143	0.539153	0.587148	0.790034	LOC104879229		PREDICTED: uncharacterized protein LOC104879229 isoform X3 [Vitis vinifera]
VIT_205s0020g01100	22.8534	31.764	13.9428	0.439124	-1.1873	0.0202874	0.0388535	Down	0.135214	0.168508	0.194689	0.353633	0.193983	0.63096	LOC100256165		PREDICTED: transcription factor MYB86 [Vitis vinifera]	GO:0000981,GO:0001135,GO:0003700,GO:0005634,GO:0006351,GO:0006357,GO:0009733,GO:0010087,GO:0010089,GO:0010119,GO:0010214,GO:0030154,GO:0043565,GO:0044212,GO:0048364	RNA polymerase II transcription factor activity, sequence-specific DNA binding|transcription factor activity, RNA polymerase II transcription factor recruiting|DNA binding transcription factor activity|nucleus|transcription, DNA-templated|regulation of transcription from RNA polymerase II promoter|response to auxin|phloem or xylem histogenesis|xylem development|regulation of stomatal movement|see…
VIT_205s0020g01120	1379.04	749.056	2009.02	2.68204	1.42333	2.1622e-99	6.77787e-98	Up	25.7128	26.4693	24.8916	9.98196	10.696	9.14205	LOC100244285	RBL14 {ECO:0000303|PubMed:17181860}; Synonyms=RBL10 {ECO:0000303|PubMed:17938163}; At3g17611 {ECO:0000312|Araport:AT3G17611}; MKP6.17 {ECO:0000312|EMBL:BAB02051.1}	PREDICTED: uncharacterized protein At3g17611 [Vitis vinifera]	GO:0004252,GO:0005886,GO:0016021,GO:0031966,GO:0046872	serine-type endopeptidase activity|plasma membrane|integral component of membrane|mitochondrial membrane|metal ion binding
VIT_205s0020g01270	557.463	951.812	163.114	0.171321	-2.54523	3.19164e-122	1.23229e-120	Down	2.31975	2.00104	2.22798	12.5528	13.047	14.0663	LOC100853751	Fam179b; Synonyms=Kiaa0423	PREDICTED: uncharacterized protein LOC100853751 [Vitis vinifera]	GO:0005737,GO:0005929,GO:0031116,GO:0035082,GO:0036064,GO:1905515	cytoplasm|cilium|positive regulation of microtubule polymerization|axoneme assembly|ciliary basal body|non-motile cilium assembly
VIT_205s0020g01330	40.8209	20.6613	60.9805	2.94722	1.55936	5.15607e-05	0.000146493	Up	3.96493	3.05499	4.50397	2.05693	1.21807	0.769937	LOC100256274		unnamed protein product, partial [Vitis vinifera]
VIT_205s0020g01490	257.413	390.643	124.183	0.317944	-1.65315	3.95388e-32	4.10306e-31	Down	4.34944	4.6559	4.30552	14.0681	15.051	14.3356	LOC100261311	RALFL33; At4g15800; dl3940c, FCAALL.206	unnamed protein product, partial [Vitis vinifera]	GO:0004871,GO:0005179,GO:0005622,GO:0007267,GO:0009505,GO:0009506,GO:0019722,GO:0048046	signal transducer activity|hormone activity|intracellular|cell-cell signaling|plant-type cell wall|plasmodesma|calcium-mediated signaling|apoplast
VIT_205s0020g01690	46.6852	63.7479	29.6225	0.464517	-1.1062	0.00131055	0.00311344	Down	0.234668	0.208241	0.188743	0.527432	0.578639	0.304034	LOC100264795	ACR4; At3g59420; F25L23.280	hypothetical protein VITISV_043188 [Vitis vinifera]
VIT_205s0020g01820	22.3425	38.5586	6.12639	0.158889	-2.65391	9.63807e-07	3.2588e-06	Down	0.142511	0.139544	0.141072	0.865528	0.632519	1.26607	LOC100251170	VIT_05s0020g01820; GSVIVT00019813001, GSVIVT01017795001, VIT_00017795001, Vv05s0020g01820	PREDICTED: CASP-like protein 1E2 [Vitis vinifera]	GO:0005886,GO:0016021,GO:0051536	plasma membrane|integral component of membrane|iron-sulfur cluster binding
VIT_205s0020g01900	148.318	247.647	48.9898	0.197839	-2.3376	2.89265e-21	2.15797e-20	Down	1.0743	1.28946	2.57286	9.33835	7.10951	9.44149	LOC100245973
VIT_205s0020g01970	1513.67	2078.05	949.291	0.456868	-1.13015	4.70143e-54	7.8348e-53	Down	7.25065	8.24783	6.52206	17.3559	16.2381	16.4168	LOC100247810	PVA22; Synonyms=VAP27-2; At1g08820; F22O13.31	PREDICTED: vesicle-associated protein 1-2 [Vitis vinifera]	GO:0005789,GO:0005886,GO:0016021,GO:0016032,GO:0046907	endoplasmic reticulum membrane|plasma membrane|integral component of membrane|viral process|intracellular transport
VIT_205s0020g02290	999.289	1490.05	508.524	0.341347	-1.55069	5.67343e-95	1.69858e-93	Down	3.67607	4.1598	3.75533	11.7858	12.0136	11.4432	LOC100259606		PREDICTED: uncharacterized protein LOC100259606 [Vitis vinifera]
VIT_205s0020g02500	2770.49	1808.88	3732.1	2.06324	1.04491	7.58885e-107	2.53678e-105	Up	28.2729	28.6882	27.3338	13.966	14.8622	13.571	LOC100256318		PREDICTED: uncharacterized protein LOC100256318 [Vitis vinifera]
VIT_205s0020g02690	3010.63	4823.66	1197.6	0.248295	-2.00987	0	0	Down	7.83932	8.39363	7.84227	34.5584	34.2212	31.8335	LOC100261454	HIPP33 {ECO:0000303|PubMed:21072340, ECO:0000303|PubMed:23368984}; At5g19090 {ECO:0000312|Araport:AT5G19090}; T16G12.130 {ECO:0000312|EMBL:AC068809}	PREDICTED: neurogenic protein mastermind [Vitis vinifera]	GO:0005737,GO:0009506,GO:0030001,GO:0046914,GO:0046916	cytoplasm|plasmodesma|metal ion transport|transition metal ion binding|cellular transition metal ion homeostasis
VIT_205s0020g02830	463.134	700.094	226.173	0.323155	-1.6297	2.68873e-44	3.72478e-43	Down	7.9443	9.08718	6.72021	24.1361	24.8956	27.2686	LOC100854649		PREDICTED: uncharacterized protein LOC100854649 [Vitis vinifera]
VIT_205s0020g03000	289.029	407.883	170.175	0.417227	-1.2611	5.00614e-22	3.83567e-21	Down	3.02157	2.95866	2.71282	6.78906	7.55446	7.28319	LOC100264785	HIDM	PREDICTED: 2-hydroxyisoflavanone dehydratase-like [Vitis vinifera]	GO:0009717,GO:0009813,GO:0033987,GO:0046287,GO:0052689	isoflavonoid biosynthetic process|flavonoid biosynthetic process|2-hydroxyisoflavanone dehydratase activity|isoflavonoid metabolic process|carboxylic ester hydrolase activity
VIT_205s0020g03010	493.899	675.237	312.562	0.462851	-1.11138	3.38627e-25	2.89828e-24	Down	8.90969	7.94525	7.24477	16.6304	19.04	18.3751	LOC104879249	HIDM	PREDICTED: 2-hydroxyisoflavanone dehydratase-like [Vitis vinifera]	GO:0009717,GO:0009813,GO:0033987,GO:0046287,GO:0052689	isoflavonoid biosynthetic process|flavonoid biosynthetic process|2-hydroxyisoflavanone dehydratase activity|isoflavonoid metabolic process|carboxylic ester hydrolase activity
VIT_205s0020g03040	26.6628	37.2777	16.0479	0.430073	-1.21735	0.0116647	0.0235267	Down	0.780409	0.396232	0.171673	0.914689	1.28287	1.05567	LOC100254485		PREDICTED: uncharacterized protein LOC100254485 [Vitis vinifera]
VIT_205s0020g03050	910.678	1271.78	549.576	0.432257	-1.21004	1.52828e-52	2.4723e-51	Down	11.2474	13.3733	12.0655	28.2413	29.9523	29.9088	LOC100266613	MAKR1; At5g26230; F9D12.20	PREDICTED: probable membrane-associated kinase regulator 1 [Vitis vinifera]	GO:0005829,GO:0005886,GO:0006629,GO:0009536,GO:0009741,GO:0009742,GO:0019210	cytosol|plasma membrane|lipid metabolic process|plastid|response to brassinosteroid|brassinosteroid mediated signaling pathway|kinase inhibitor activity
VIT_205s0020g03100	76.3187	40.1724	112.465	2.79904	1.48493	1.48034e-08	5.78258e-08	Up	1.36424	0.968736	1.07212	0.399466	0.400587	0.462594	LOC100266554	STP8; At5g26250; F9D12.9, T19G15.100	PREDICTED: sugar transport protein 8-like [Vitis vinifera]	GO:0005351,GO:0005355,GO:0016021,GO:0035428,GO:0046323	sugar:proton symporter activity|glucose transmembrane transporter activity|integral component of membrane|hexose transmembrane transport|glucose import
VIT_205s0020g03130	356.876	520.068	193.684	0.372373	-1.42518	3.72775e-33	3.98142e-32	Down	4.18591	3.99146	4.16533	11.7061	10.8295	11.8551	LOC100256313		PREDICTED: mavicyanin [Vitis vinifera]	GO:0009055,GO:0046872	electron transfer activity|metal ion binding
VIT_205s0020g03170	1896.82	2800.3	993.347	0.354687	-1.49538	4.18275e-166	2.30652e-164	Down	7.71907	7.2141	7.63338	21.7573	22.4317	21.8331	LOC100251097	LOX1.5; Synonyms=POTLX-3	PREDICTED: probable linoleate 9S-lipoxygenase 5 [Vitis vinifera]	GO:0005737,GO:0016702,GO:0031408,GO:0046872	cytoplasm|oxidoreductase activity, acting on single donors with incorporation of molecular oxygen, incorporation of two atoms of oxygen|oxylipin biosynthetic process|metal ion binding	vvi00591	Linoleic acid metabolism
VIT_205s0020g03200	14.3134	25.5509	3.07594	0.12002	-3.05865	1.47772e-05	4.44649e-05	Down	0.0491009	0.0120197	0.0486051	0.388458	0.242143	0.315044	LOC100258046	ACL5; Synonyms=TKV; At5g19530; T20D1.50	PREDICTED: thermospermine synthase ACAULIS5 [Vitis vinifera]	GO:0005737,GO:0006596,GO:0009926,GO:0010087,GO:0010487,GO:0016768,GO:0048759	cytoplasm|polyamine biosynthetic process|auxin polar transport|phloem or xylem histogenesis|thermospermine synthase activity|spermine synthase activity|xylem vessel member cell differentiation
VIT_205s0020g03280	428.156	182.815	673.497	3.68498	1.88166	2.72154e-54	4.56221e-53	Up	8.64146	7.64498	7.38173	1.91234	2.28873	2.46956	LOC100244323		PREDICTED: primary amine oxidase [Vitis vinifera]	GO:0005507,GO:0008131,GO:0009308,GO:0048038,GO:0052593,GO:0052594,GO:0052595,GO:0052596	copper ion binding|primary amine oxidase activity|amine metabolic process|quinone binding|tryptamine:oxygen oxidoreductase (deaminating) activity|aminoacetone:oxygen oxidoreductase(deaminating) activity|aliphatic-amine oxidase activity|phenethylamine:oxygen oxidoreductase (deaminating) activity	vvi00260,vvi00350,vvi00360,vvi00410,vvi00950,vvi00960	Glycine, serine and threonine metabolism|Tyrosine metabolism|Phenylalanine metabolism|beta-Alanine metabolism|Isoquinoline alkaloid biosynthesis|Tropane, piperidine and pyridine alkaloid biosynthesis
VIT_205s0020g03290	2118.56	1316.85	2920.27	2.21765	1.14903	4.09417e-109	1.40167e-107	Up	52.1003	53.7786	50.7344	24.3178	25.2842	23.6847	LOC109122557	LECRK3 {ECO:0000303|PubMed:25485617}; H0512B01.11 {ECO:0000312|EMBL:CAH67716.1}, OsI_14844 {ECO:0000312|EMBL:EAY93045.1}, OSIGBa0147O06.1 {ECO:0000312|EMBL:CAH66271.1}	PREDICTED: G-type lectin S-receptor-like serine/threonine-protein kinase RLK1 [Vitis vinifera]	GO:0004674,GO:0005524,GO:0006952,GO:0016021,GO:0030246	protein serine/threonine kinase activity|ATP binding|defense response|integral component of membrane|carbohydrate binding
VIT_205s0020g03350	693.577	1014.61	372.549	0.367243	-1.44519	7.36669e-59	1.34644e-57	Down	4.81394	5.13039	4.46255	13.0075	13.3784	14.3345	LOC100247799	SPCC23B6.04c	PREDICTED: random slug protein 5 [Vitis vinifera]	GO:0005628,GO:0005886,GO:0008526,GO:0045332	prospore membrane|plasma membrane|phosphatidylinositol transporter activity|phospholipid translocation
VIT_205s0020g03380	3281.28	4509.02	2053.55	0.455446	-1.13465	1.66008e-147	7.98813e-146	Down	14.6767	15.1818	13.8974	33.4116	32.9335	33.3511	LOC100240750	WNK1; At3g04910; T9J14.14	PREDICTED: probable serine/threonine-protein kinase WNK9 [Vitis vinifera]	GO:0004672,GO:0004674,GO:0005524,GO:0005829,GO:0006468,GO:0007623,GO:0016020,GO:0035556	protein kinase activity|protein serine/threonine kinase activity|ATP binding|cytosol|protein phosphorylation|circadian rhythm|membrane|intracellular signal transduction
VIT_205s0020g03640	349.773	537.499	162.047	0.301457	-1.72998	7.17089e-44	9.84977e-43	Down	2.963	2.73064	2.51899	8.80833	9.76435	9.70352	LOC100259691		PREDICTED: uncharacterized protein LOC100259691 [Vitis vinifera]
VIT_205s0020g03670	2162.62	3160.31	1164.93	0.368689	-1.43953	6.51358e-142	2.98833e-140	Down	7.5602	8.70754	7.8718	22.1666	23.5367	22.2547	LOC100254579	MARD1 {ECO:0000303|PubMed:15159630}; Synonyms=SAG102 {ECO:0000303|PubMed:11402199}; At3g63210 {ECO:0000312|Araport:AT3G63210}; F16M2.6 {ECO:0000312|EMBL:AAL38351.1}	PREDICTED: uncharacterized protein LOC100245904 [Vitis vinifera]	GO:0000932,GO:0009737,GO:0010162,GO:0010494,GO:0046872	P-body|response to abscisic acid|seed dormancy process|cytoplasmic stress granule|metal ion binding
VIT_205s0020g03680	244.634	107.875	381.392	3.53544	1.82189	1.81466e-31	1.85509e-30	Up	14.5694	12.5814	13.4439	3.75615	4.7659	3.39668	LOC100261442	p20	PREDICTED: uncharacterized protein LOC100261442 [Vitis vinifera]	GO:0008080	N-acetyltransferase activity
VIT_205s0020g03690	4765.69	2408.4	7122.98	2.95737	1.56431	1.02895e-298	1.24707e-296	Up	230.759	234.089	237.424	84.731	85.074	76.5757	LOC100240811	p20	PREDICTED: uncharacterized protein YIR042C [Vitis vinifera]	GO:0008080	N-acetyltransferase activity
VIT_205s0020g03700	11.6911	2.2694	21.1128	9.30843	3.21854	3.77508e-05	0.000109005	Up	2.58232	2.22513	1.53374	0.198107	0.203757	0.305886			unnamed protein product, partial [Vitis vinifera]
VIT_205s0020g03710	3999.72	2075.28	5924.16	2.85463	1.5133	2.13032e-296	2.55458e-294	Up	213.565	204.138	217.246	75.1476	78.1633	77.5359	LOC100233116	p20	PREDICTED: uncharacterized protein YIR042C [Vitis vinifera]	GO:0008080	N-acetyltransferase activity
VIT_205s0020g03770	14.6072	21.7197	7.49458	0.34497	-1.53546	0.0130796	0.0260924	Down	0.126957	0.101712	0.0228501	0.210291	0.295973	0.250644	LOC100242545	IP5P7 {ECO:0000305}; Synonyms=CVL1 {ECO:0000303|PubMed:19473324}, IPP4 {ECO:0000312|EMBL:CAC81920.1}; At2g32010 {ECO:0000312|Araport:AT2G32010}; F22D22.24 {ECO:0000312|EMBL:AAD15403.1}	PREDICTED: type I inositol 1,4,5-trisphosphate 5-phosphatase CVP2 [Vitis vinifera]	GO:0004439,GO:0005634,GO:0005886,GO:0010305,GO:0034485,GO:0046856,GO:0071472,GO:2000377	phosphatidylinositol-4,5-bisphosphate 5-phosphatase activity|nucleus|plasma membrane|leaf vascular tissue pattern formation|phosphatidylinositol-3,4,5-trisphosphate 5-phosphatase activity|phosphatidylinositol dephosphorylation|cellular response to salt stress|regulation of reactive oxygen species metabolic process
VIT_205s0020g03910	60.5792	19.7607	101.398	5.13207	2.35954	1.60802e-14	9.01412e-14	Up	1.96264	2.03482	1.67616	0.369037	0.341606	0.436853	LOC100251086	LRX6; At3g22800; MWI23.17	PREDICTED: leucine-rich repeat extensin-like protein 6 [Vitis vinifera]	GO:0005199,GO:0005576,GO:0005618,GO:0071555	structural constituent of cell wall|extracellular region|cell wall|cell wall organization
VIT_205s0020g03980	4.56978	8.12293	1.01663	0.125569	-2.99345	0.0160413	0.0313684	Down	0.0078404	0.0153543	0	0.0300745	0.0695975	0.0928726	LOC100244856		PREDICTED: protein IQ-DOMAIN 14 [Vitis vinifera]
VIT_205s0020g04090	6.20547	10.7221	1.68884	0.15826	-2.65963	0.0123164	0.0247069	Down	0.0240737	0.0942898	0	0.115428	0.403649	0.261398	LOC100264870	HSFA6b; Synonyms=HSF07; At3g22830; MWI23.20	PREDICTED: heat stress transcription factor A-6b [Vitis vinifera]	GO:0003700,GO:0005634,GO:0005737,GO:0006351,GO:0043565	DNA binding transcription factor activity|nucleus|cytoplasm|transcription, DNA-templated|sequence-specific DNA binding
VIT_205s0020g04110	21439.5	29580	13299.1	0.449598	-1.15329	0	0	Down	280.898	285.975	292.671	665.347	656.788	661.757	LOC100263179	ELIP1 {ECO:0000303|PubMed:11706180}; Synonyms=ELIP {ECO:0000303|Ref.1}; At3g22840; MWI23.21	uncharacterized protein LOC100263179 [Vitis vinifera]	GO:0009409,GO:0009522,GO:0009523,GO:0009535,GO:0010030,GO:0010117,GO:0010380,GO:0015979,GO:0016021,GO:0034605,GO:0055085,GO:0071483,GO:0071486,GO:0071490,GO:0071491,GO:0071492,GO:0080167	response to cold|photosystem I|photosystem II|chloroplast thylakoid membrane|positive regulation of seed germination|photoprotection|regulation of chlorophyll biosynthetic process|photosynthesis|integral component of membrane|cellular response to heat|transmembrane transport|cellular response to blue light|cellular response to high light intensity|cellular response to far red light|cellular respo…
VIT_205s0020g04240	15.2123	3.88572	26.5388	6.82926	2.77173	2.47126e-05	7.27386e-05	Up	0.240336	0.253434	0.219608	0.0354573	0.0638199	0.00912458	LOC100246058	ACA13; At3g22910; F5N5.8	PREDICTED: putative calcium-transporting ATPase 13, plasma membrane-type isoform X1 [Vitis vinifera]	GO:0005388,GO:0005516,GO:0005524,GO:0005887,GO:0043231,GO:0046872	calcium-transporting ATPase activity|calmodulin binding|ATP binding|integral component of plasma membrane|intracellular membrane-bounded organelle|metal ion binding
VIT_205s0020g04380	1111.7	702.135	1521.26	2.1668	1.11556	1.41737e-46	2.04999e-45	Up	12.932	12.1932	11.4509	5.36808	6.46719	5.68892	LOC100264868	ACA13; At3g22910; F5N5.8	PREDICTED: putative calcium-transporting ATPase 13, plasma membrane-type [Vitis vinifera]	GO:0005388,GO:0005516,GO:0005524,GO:0005887,GO:0043231,GO:0046872	calcium-transporting ATPase activity|calmodulin binding|ATP binding|integral component of plasma membrane|intracellular membrane-bounded organelle|metal ion binding
VIT_205s0020g04400	409.257	246.836	571.679	2.31622	1.21177	3.78795e-25	3.23352e-24	Up	9.11901	9.29864	7.71958	3.75422	4.20245	3.75581		ACA13; At3g22910; F5N5.8	unnamed protein product, partial [Vitis vinifera]	GO:0005388,GO:0005516,GO:0005524,GO:0005887,GO:0043231,GO:0046872	calcium-transporting ATPase activity|calmodulin binding|ATP binding|integral component of plasma membrane|intracellular membrane-bounded organelle|metal ion binding
VIT_205s0020g04490	346.758	540.68	152.837	0.282608	-1.82313	1.11575e-39	1.40798e-38	Down	5.80043	5.56051	6.66537	25.4392	20.3636	20.3402	LOC100251040		hypothetical protein VITISV_003949 [Vitis vinifera]
VIT_205s0020g04500	872.079	1293.32	450.839	0.348531	-1.52064	1.52358e-77	3.70497e-76	Down	9.66046	8.44	9.19192	25.5159	27.5373	28.2175	LOC100251040		PREDICTED: uncharacterized protein LOC100251040 [Vitis vinifera]
VIT_205s0020g04540	18.659	30.1245	7.19341	0.238078	-2.07049	0.000469645	0.00118702	Down	0.148811	0.0121427	0.0982053	0.368651	0.318009	0.44068	LOC100263066	KCS11 {ECO:0000303|PubMed:18465198}; At2g26640 {ECO:0000312|Araport:AT2G26640}; F18A8.1 {ECO:0000312|EMBL:AAB95298.1}	PREDICTED: 3-ketoacyl-CoA synthase 11 [Vitis vinifera]	GO:0006633,GO:0009409,GO:0009416,GO:0016021,GO:0102336,GO:0102337,GO:0102338,GO:0102756	fatty acid biosynthetic process|response to cold|response to light stimulus|integral component of membrane|3-oxo-arachidoyl-CoA synthase activity|3-oxo-cerotoyl-CoA synthase activity|3-oxo-lignoceronyl-CoA synthase activity|very-long-chain 3-ketoacyl-CoA synthase activity	vvi00062	Fatty acid elongation
VIT_205s0020g04570	886.886	1432.84	340.935	0.237968	-2.07116	7.49781e-142	3.41912e-140	Down	4.7336	5.02631	5.4769	21.9598	22.6467	21.846	CIPK20	CIPK7; Synonyms=PKS7, SnRK3.10, SR2, SRPK1; At3g23000; MXC7.3	CBL-interacting protein kinase 20 [Vitis vinifera]	GO:0004674,GO:0005524,GO:0005634,GO:0005737,GO:0006468,GO:0009409,GO:0035556	protein serine/threonine kinase activity|ATP binding|nucleus|cytoplasm|protein phosphorylation|response to cold|intracellular signal transduction
VIT_205s0020g04780	4.0736	7.45838	0.688822	0.0916021	-3.44848	0.014709	0.0289856	Down	0.0309698	0	0	0.0890965	0.168002	0.0917124	LOC100247714	BHLH92; Synonyms=EN22; At5g43650; K9D7.15	PREDICTED: transcription factor bHLH92 [Vitis vinifera]	GO:0003677,GO:0003700,GO:0005634,GO:0006351,GO:0006355,GO:0046983	DNA binding|DNA binding transcription factor activity|nucleus|transcription, DNA-templated|regulation of transcription, DNA-templated|protein dimerization activity
VIT_205s0020g04810	9.282	15.8502	2.71377	0.17149	-2.54381	0.00230954	0.00527921	Down	0.0357073	0.0582731	0	0.228279	0.164353	0.176236	LOC100246004	GLIP7; At5g15720; F14F8.100	unnamed protein product, partial [Vitis vinifera]	GO:0005576,GO:0016042,GO:0016298	extracellular region|lipid catabolic process|lipase activity
VIT_205s0020g04820	42.098	57.9495	26.2465	0.452603	-1.14368	0.00119098	0.00284791	Down	0.403554	0.263435	0.473456	0.917316	1.00244	0.693433	LOC100264865		PREDICTED: uncharacterized protein LOC100264865 isoform X1 [Vitis vinifera]
VIT_205s0020g04840	20.0524	28.8724	11.2323	0.389149	-1.36161	0.00634748	0.0134915	Down	0.118812	0.116338	0.152896	0.250659	0.351556	0.43394	LOC100249459	GLIP7; At5g15720; F14F8.100	unnamed protein product, partial [Vitis vinifera]	GO:0005576,GO:0016042,GO:0016298	extracellular region|lipid catabolic process|lipase activity
VIT_205s0020g04930	36.5631	53.6828	19.4433	0.361768	-1.46686	0.000311802	0.000807066	Down	0.421164	0.25597	0.143762	0.974882	0.701879	0.673782	LOC100246045	RPM1; Synonyms=RPS3; At3g07040; F17A9.20	PREDICTED: disease resistance protein RPM1-like isoform X1 [Vitis vinifera]			vvi04626	Plant-pathogen interaction
VIT_205s0020g04970	23.1453	35.3336	10.957	0.309391	-1.69249	0.00135401	0.00320998	Down	0.95518	0.187059	0.378214	1.41977	2.11973	1.55574	LOC100254457		unnamed protein product, partial [Vitis vinifera]
VIT_205s0020g05040	1015.51	570.1	1460.91	2.56201	1.35728	5.48711e-47	8.01804e-46	Up	46.8627	51.0918	55.6601	23.9954	20.1504	18.0253			hypothetical protein VITISV_043737 [Vitis vinifera]	GO:0004867,GO:0009611	serine-type endopeptidase inhibitor activity|response to wounding
VIT_205s0029g00140	2.9015	0.325635	5.47736	15.7218	3.97469	0.0263695	0.0492938	Up	0.204996	0.0669095	0	0	0.0168491	0	LOC100255447	ERF062; At4g13620; F18A5.10	PREDICTED: ethylene-responsive transcription factor ERF062 isoform X2 [Vitis vinifera]	GO:0003677,GO:0003700,GO:0005634,GO:0006351,GO:0009873	DNA binding|DNA binding transcription factor activity|nucleus|transcription, DNA-templated|ethylene-activated signaling pathway
VIT_205s0029g00400	1989.78	2838.68	1140.87	0.401927	-1.31499	5.16531e-125	2.03594e-123	Down	5.82697	6.09933	5.39599	14.9009	14.7542	15.0704	LOC100264192	KIN12B {ECO:0000305}; Synonyms=PAKRP1L {ECO:0000312|EMBL:AAN16470.1}; At3g23670 {ECO:0000312|Araport:AT3G23670}; MDB19.16 {ECO:0000312|EMBL:BAB02786.1}	PREDICTED: kinesin-like protein KIN12B [Vitis vinifera]	GO:0003777,GO:0005524,GO:0005871,GO:0005874,GO:0007018,GO:0007112,GO:0008017,GO:0009524,GO:0055046,GO:0080175	microtubule motor activity|ATP binding|kinesin complex|microtubule|microtubule-based movement|male meiosis cytokinesis|microtubule binding|phragmoplast|microgametogenesis|phragmoplast microtubule organization
VIT_205s0029g00530	13.3045	19.1087	7.50017	0.392187	-1.35039	0.0236277	0.0446286	Down	0.369562	0.241245	0.284534	0.787545	0.729005	0.851201	LOC100855398	Pabpn1l; Synonyms=Epabp2, Pabpnl1	unnamed protein product, partial [Vitis vinifera]	GO:0003723,GO:0005737	RNA binding|cytoplasm
VIT_205s0029g00926	38.8057	19.078	58.5334	3.06599	1.61635	1.57915e-05	4.74414e-05	Up	0.634513	0.631164	0.448646	0.241457	0.208608	0.129244	LOC100255539	IRK {ECO:0000303|Ref.1}; At3g56370 {ECO:0000312|Araport:AT3G56370}; T5P19.20 {ECO:0000312|EMBL:CAB88040.1}	PREDICTED: LRR receptor-like serine/threonine-protein kinase GSO1 isoform X1 [Vitis vinifera]
VIT_205s0029g00960	78.2029	48.627	107.779	2.21756	1.14898	2.19034e-05	6.48659e-05	Up	0.919565	1.12771	0.751201	0.35958	0.572363	0.37895	LOC104877443	RLP30 {ECO:0000303|PubMed:18434605}; At3g05360 {ECO:0000312|Araport:AT3G05360}; T12H1.33 {ECO:0000312|EMBL:AAF27042.1}	hypothetical protein VITISV_027552 [Vitis vinifera]	GO:0002237,GO:0002238,GO:0002240,GO:0005886,GO:0009620,GO:0010204,GO:0016021,GO:0032491,GO:0050832	response to molecule of bacterial origin|response to molecule of fungal origin|response to molecule of oomycetes origin|plasma membrane|response to fungus|defense response signaling pathway, resistance gene-independent|integral component of membrane|detection of molecule of fungal origin|defense response to fungus
VIT_205s0029g01000	45.0214	11.6778	78.3649	6.71531	2.74745	7.39909e-13	3.78283e-12	Up	2.37446	1.8056	1.57532	0.218012	0.323887	0.349087	LOC104879362		unnamed protein product, partial [Vitis vinifera]
VIT_205s0029g01040	3.59891	0.325635	6.87219	19.7161	4.3013	0.0109189	0.0221426	Up	0.811903	0.0467647	0.0945534	0	0.0471051	0	LOC104882479	PAT; Synonyms=AAT, MEE17; At2g22250; T26C19.9	PREDICTED: bifunctional aspartate aminotransferase and glutamate/aspartate-prephenate aminotransferase-like [Vitis vinifera]	GO:0004069,GO:0009094,GO:0009095,GO:0009507,GO:0009570,GO:0009793,GO:0030170,GO:0033853,GO:0033854,GO:0080130	L-aspartate:2-oxoglutarate aminotransferase activity|L-phenylalanine biosynthetic process|aromatic amino acid family biosynthetic process, prephenate pathway|chloroplast|chloroplast stroma|embryo development ending in seed dormancy|pyridoxal phosphate binding|aspartate-prephenate aminotransferase activity|glutamate-prephenate aminotransferase activity|L-phenylalanine:2-oxoglutarate aminotransfera…	vvi00350,vvi00360,vvi00400,vvi00950,vvi00960	Tyrosine metabolism|Phenylalanine metabolism|Phenylalanine, tyrosine and tryptophan biosynthesis|Isoquinoline alkaloid biosynthesis|Tropane, piperidine and pyridine alkaloid biosynthesis
VIT_205s0029g01290	37.519	22.7144	52.3235	2.30603	1.20541	0.0012568	0.00299454	Up	3.30025	5.00889	4.247	1.26592	2.35992	2.03608			unnamed protein product, partial [Vitis vinifera]	GO:0004190,GO:0005773,GO:0006629	aspartic-type endopeptidase activity|vacuole|lipid metabolic process
VIT_205s0049g00010	37802.4	21773.7	53831	2.47231	1.30586	0	0	Up	599.626	600.076	606.155	249.651	251.935	256.445	LOC100244297	CSLG2; At4g24000; T19F6.18, T32A16.170	PREDICTED: cellulose synthase-like protein G2 isoform X2 [Vitis vinifera]	GO:0000139,GO:0005794,GO:0005886,GO:0009833,GO:0016021,GO:0016759,GO:0016760,GO:0030244,GO:0071555	Golgi membrane|Golgi apparatus|plasma membrane|plant-type primary cell wall biogenesis|integral component of membrane|cellulose synthase activity|cellulose synthase (UDP-forming) activity|cellulose biosynthetic process|cell wall organization
VIT_205s0049g00040	16.2875	28.8385	3.73656	0.129725	-2.94647	1.44475e-05	4.35191e-05	Down	0.0202658	0.0595316	0.140428	0.524721	0.83951	0.400094	LOC100246042	CSLG3; At4g23990; T19F6.19, T32A16.160	unnamed protein product, partial [Vitis vinifera]	GO:0000139,GO:0005794,GO:0005886,GO:0009833,GO:0016021,GO:0016759,GO:0016760,GO:0030244,GO:0071555	Golgi membrane|Golgi apparatus|plasma membrane|plant-type primary cell wall biogenesis|integral component of membrane|cellulose synthase activity|cellulose synthase (UDP-forming) activity|cellulose biosynthetic process|cell wall organization
VIT_205s0049g00340	109.134	72.2419	146.027	2.02144	1.01539	8.13664e-07	2.77015e-06	Up	1.83662	1.75011	1.64725	0.851073	0.960448	0.876061	LOC109121508	At1g06620; F12K11.24, F12K11.6	PREDICTED: 1-aminocyclopropane-1-carboxylate oxidase homolog 1-like [Vitis vinifera]	GO:0016491,GO:0046872	oxidoreductase activity|metal ion binding
VIT_205s0049g00360	75.4855	103.995	46.9762	0.451699	-1.14656	8.39645e-06	2.59756e-05	Down	1.42869	1.34185	1.21223	2.85197	3.62349	2.67667	LOC100264824	At1g06620; F12K11.24, F12K11.6	unnamed protein product, partial [Vitis vinifera]	GO:0016491,GO:0046872	oxidoreductase activity|metal ion binding
VIT_205s0049g00480	935.933	1279.93	591.938	0.462437	-1.11267	1.12769e-52	1.83081e-51	Down	13.427	12.8138	12.8641	29.216	28.6599	29.872	LOC100249451	ATL16; At5g43420; MWF20.13	hypothetical protein VITISV_043412 [Vitis vinifera]	GO:0016021,GO:0043161,GO:0046872,GO:0061630	integral component of membrane|proteasome-mediated ubiquitin-dependent protein catabolic process|metal ion binding|ubiquitin protein ligase activity
VIT_205s0049g00490	33.4553	4.22985	62.6808	14.8668	3.89402	2.50146e-13	1.31234e-12	Up	4.24763	3.36154	2.99515	0.0557988	0.344341	0.344622	LOC100251140	ERF095; At3g23220; K14B15.13	hypothetical protein VITISV_032915 [Vitis vinifera]	GO:0003677,GO:0003700,GO:0005634,GO:0006351,GO:0009873	DNA binding|DNA binding transcription factor activity|nucleus|transcription, DNA-templated|ethylene-activated signaling pathway
VIT_205s0049g00500	423.363	190.732	655.994	3.43859	1.78182	3.64129e-51	5.75497e-50	Up	38.1737	31.3028	36.1976	10.8387	10.7652	10.2818	LOC100244290	ERF098; At3g23230; K14B15.14	PREDICTED: ethylene-responsive transcription factor ERF098-like [Vitis vinifera]	GO:0003677,GO:0003700,GO:0005634,GO:0006351,GO:0009873,GO:0010200	DNA binding|DNA binding transcription factor activity|nucleus|transcription, DNA-templated|ethylene-activated signaling pathway|response to chitin
VIT_205s0049g00550	40463.8	56422.8	24504.7	0.434297	-1.20325	0	0	Down	1026.13	984.87	974.706	2422.14	2315.53	2396.05	LOC100240909		PREDICTED: early nodulin-75-like [Vitis vinifera]
VIT_205s0049g00570	11079.9	16103	6056.87	0.376138	-1.41066	3.62353e-62	6.92443e-61	Down	120.331	138.499	119.115	368.029	336.368	338.02	LOC109122625		hypothetical protein VITISV_044179 [Vitis vinifera]
VIT_205s0049g00600	332.859	150.679	515.039	3.41931	1.77371	2.82296e-34	3.12095e-33	Up	16.2923	21.4987	20.3133	5.39388	5.27989	6.96903	LOC109122628		unnamed protein product, partial [Vitis vinifera]
VIT_205s0049g00705	75.4184	100.736	50.1012	0.497132	-1.0083	0.000484791	0.00122339	Down	2.58881	1.86391	1.0929	3.79687	3.41701	4.35931			hypothetical protein VITISV_010428 [Vitis vinifera]
VIT_205s0049g00740	149.87	39.6929	260.047	6.54999	2.71149	3.60056e-05	0.000104219	Up	7.30175	15.6423	5.09997	2.38142	0.767702	1.28055	LOC100247822		PREDICTED: repetitive proline-rich cell wall protein 2-like [Vitis vinifera]
VIT_205s0049g00750	77.2516	47.6645	106.839	2.24261	1.16518	3.28622e-06	1.05419e-05	Up	4.83658	5.11475	5.075	1.85523	2.6237	2.48262	LOC100242457		PREDICTED: proline-rich 33 kDa extensin-related protein-like [Vitis vinifera]
VIT_205s0049g00770	14459.3	6509.67	22408.9	3.44243	1.78343	0	0	Up	378.589	398.813	396.758	118.12	115.269	120.557	LOC100264738		PREDICTED: early nodulin-75-like [Vitis vinifera]
VIT_205s0049g00780	5397.24	962.407	9832.08	10.2168	3.35287	1.28331e-262	1.25366e-260	Up	329.813	294.8	311.347	28.6326	35.4229	31.0568	LOC100244140		PREDICTED: early nodulin-75-like isoform X1 [Vitis vinifera]
VIT_205s0049g00790	85.6806	5.19455	166.167	32.052	5.00234	1.40137e-32	1.47518e-31	Up	7.38379	6.48212	6.63711	0.122082	0.418546	0.125666	LOC100261279		hypothetical protein VITISV_041242 [Vitis vinifera]
VIT_205s0049g00800	8468.35	624.733	16312	26.1098	4.70652	0	0	Up	401.398	341.514	362.909	14.6896	13.9817	15.282	LOC100244140		PREDICTED: early nodulin-75-like isoform X1 [Vitis vinifera]
VIT_205s0049g00810	48.4594	7.14244	89.7763	12.5904	3.65426	4.34589e-16	2.64488e-15	Up	2.44905	2.99758	2.9666	0.123607	0.50853	0.0636183	LOC100261279		PREDICTED: proline-rich 33 kDa extensin-related protein-like [Vitis vinifera]
VIT_205s0049g00840	13294.2	1389.84	25198.5	18.1307	4.18036	0	0	Up	676.065	615.214	628.694	36.0345	36.8554	37.0149	LOC100249526		PREDICTED: early nodulin-75-like [Vitis vinifera]
VIT_205s0049g00980	2819.29	3826.58	1812	0.473541	-1.07844	3.34695e-116	1.22743e-114	Down	79.1468	82.1175	87.2654	183.097	180.55	180.977	LOC100242532		PREDICTED: actin-depolymerizing factor [Vitis vinifera]	GO:0003779,GO:0015629,GO:0030042	actin binding|actin cytoskeleton|actin filament depolymerization
VIT_205s0049g01010	982.641	623.196	1342.09	2.15344	1.10664	1.42238e-50	2.2263e-49	Up	21.0918	19.1602	19.8272	9.4192	10.0826	9.45259	LOC100240829	MYB14 {ECO:0000303|PubMed:9839469}; At2g31180 {ECO:0000312|Araport:AT2G31180}; F16D14.2 {ECO:0000312|EMBL:AAD20663.1}	PREDICTED: myb-related protein Myb4 [Vitis vinifera]	GO:0000981,GO:0001135,GO:0003700,GO:0005634,GO:0006351,GO:0006357,GO:0009409,GO:0009651,GO:0009723,GO:0009733,GO:0009751,GO:0009753,GO:0030154,GO:0043565,GO:0044212,GO:0045893,GO:0050826	RNA polymerase II transcription factor activity, sequence-specific DNA binding|transcription factor activity, RNA polymerase II transcription factor recruiting|DNA binding transcription factor activity|nucleus|transcription, DNA-templated|regulation of transcription from RNA polymerase II promoter|response to cold|response to salt stress|response to ethylene|response to auxin|response to salicyli…
VIT_205s0049g01050	118.317	23.2993	213.335	9.15144	3.194	1.72664e-38	2.11871e-37	Up	7.81771	8.25829	7.815	1.03405	0.683705	0.988382	LOC104879288		PREDICTED: uncharacterized protein LOC104879288 [Vitis vinifera]
VIT_205s0049g01070	749.679	484.314	1015.04	2.09645	1.06795	1.74616e-30	1.7365e-29	Up	23.0015	23.8216	23.0975	9.69986	12.5232	12.4165	LOC100266592	HSP26-A	PREDICTED: probable glutathione S-transferase [Vitis vinifera]	GO:0004364,GO:0005737,GO:0006749,GO:0009407,GO:0009408,GO:0009733,GO:0009735,GO:0009737,GO:0009739,GO:0010038	glutathione transferase activity|cytoplasm|glutathione metabolic process|toxin catabolic process|response to heat|response to auxin|response to cytokinin|response to abscisic acid|response to gibberellin|response to metal ion	vvi00480	Glutathione metabolism
VIT_205s0049g01350	1596.06	2412.06	780.061	0.323339	-1.62888	1.12652e-153	5.64853e-152	Down	5.84518	5.19852	5.84511	17.7656	18.1033	18.3313	LOC100264847	KIN10A {ECO:0000305}; Synonyms=PAKRP2 {ECO:0000312|EMBL:AAL32294.1}; At4g14330 {ECO:0000312|Araport:AT4G14330}; dl3205w {ECO:0000312|EMBL:CAB10212.1}, FCAALL.179 {ECO:0000312|EMBL:CAB78475.1}	PREDICTED: kinesin-like protein KIF11-A [Vitis vinifera]	GO:0005524,GO:0005737,GO:0005871,GO:0005874,GO:0007018,GO:0008017,GO:0008574,GO:0009524,GO:0047496	ATP binding|cytoplasm|kinesin complex|microtubule|microtubule-based movement|microtubule binding|ATP-dependent microtubule motor activity, plus-end-directed|phragmoplast|vesicle transport along microtubule
VIT_205s0049g01550	26636.1	13171.2	40101	3.04462	1.60626	0	0	Up	320.833	321.086	327.069	108.288	110.073	111.935	LOC100263051	NPF5.2; Synonyms=PTR3-A; At5g46050; MCL19.10	PREDICTED: protein NRT1/ PTR FAMILY 5.2 [Vitis vinifera]	GO:0009611,GO:0009737,GO:0009751,GO:0009753,GO:0016021,GO:0022857,GO:0042538,GO:0042742,GO:0042936,GO:0042937,GO:0042938,GO:0042939,GO:0043201,GO:0080052,GO:0080053	response to wounding|response to abscisic acid|response to salicylic acid|response to jasmonic acid|integral component of membrane|transmembrane transporter activity|hyperosmotic salinity response|defense response to bacterium|dipeptide transporter activity|tripeptide transporter activity|dipeptide transport|tripeptide transport|response to leucine|response to histidine|response to phenylalanine
VIT_205s0049g01610	420.863	566.203	275.522	0.486493	-1.03951	9.95463e-21	7.25906e-20	Down	13.3484	11.1702	13.4011	26.2821	26.7048	27.8948	LOC100242555	POX2	PREDICTED: uncharacterized protein LOC100242555 isoform X3 [Vitis vinifera]	GO:0004729,GO:0005743,GO:0006782,GO:0006783,GO:0009706,GO:0015995	oxygen-dependent protoporphyrinogen oxidase activity|mitochondrial inner membrane|protoporphyrinogen IX biosynthetic process|heme biosynthetic process|chloroplast inner membrane|chlorophyll biosynthetic process
VIT_205s0049g01720	428.391	621.777	235.005	0.37805	-1.40335	3.55742e-34	3.92529e-33	Down	2.82494	3.4012	3.62392	9.13597	8.60045	9.30462	LOC104879301		PREDICTED: transcription initiation factor TFIID subunit 7-like [Vitis vinifera]
VIT_205s0049g01780	3.06697	6.13394	0	0.0306034	-5.03016	0.00252833	0.0057394	Down	0	0	0	0.168574	0.0346763	0.121467	LOC100264814	SOP1	PREDICTED: peroxygenase [Vitis vinifera]	GO:0005783,GO:0005811,GO:0031090,GO:0046872,GO:1990137	endoplasmic reticulum|lipid droplet|organelle membrane|metal ion binding|plant seed peroxidase activity	vvi00073	Cutin, suberine and wax biosynthesis
VIT_205s0049g01800	27.7477	12.2772	43.2181	3.51613	1.81399	3.34935e-05	9.72702e-05	Up	0.541319	0.557231	0.64577	0.239586	0.150589	0.12331	LOC100252920	SUVR4; Synonyms=SDG31, SET31; At3g04380; T27C4.2	PREDICTED: histone-lysine N-methyltransferase SUVR2-like [Vitis vinifera]	GO:0005694,GO:0005730,GO:0008270,GO:0009506,GO:0018024,GO:0034968	chromosome|nucleolus|zinc ion binding|plasmodesma|histone-lysine N-methyltransferase activity|histone lysine methylation
VIT_205s0049g01960	38.0565	51.9735	24.1395	0.464331	-1.10677	0.00548703	0.0118121	Down	0.303463	0.378184	0.286744	1.11112	0.530591	0.517409	LOC100256206		PREDICTED: uncharacterized protein LOC100256206 [Vitis vinifera]
VIT_205s0049g01970	1673.41	2580.18	766.647	0.297083	-1.75106	1.21794e-198	8.33937e-197	Down	9.31946	8.65077	9.0454	31.5293	31.6038	31.2229	LOC100256286	IAA13; At2g33310; F4P9.8	PREDICTED: auxin-responsive protein IAA13 [Vitis vinifera]	GO:0003700,GO:0005634,GO:0006351,GO:0009733,GO:0009734	DNA binding transcription factor activity|nucleus|transcription, DNA-templated|response to auxin|auxin-activated signaling pathway	vvi04075	Plant hormone signal transduction
VIT_205s0051g00120	789.438	491.108	1087.77	2.21491	1.14725	1.93261e-42	2.5933e-41	Up	11.641	10.5641	10.6695	4.92379	4.94119	5.5403	LOC100852713	B120; At4g21390; F18E5.10, T6K22.120	PREDICTED: cysteine-rich receptor-like protein kinase 19 [Vitis vinifera]
VIT_205s0062g00240	2862.13	4518.34	1205.92	0.266878	-1.90575	0	0	Down	16.6702	16.1977	17.0514	64.3947	65.2904	64.4164	LOC100250461		unnamed protein product, partial [Vitis vinifera]	GO:0004553,GO:0005618,GO:0010411,GO:0016762,GO:0042546,GO:0048046	hydrolase activity, hydrolyzing O-glycosyl compounds|cell wall|xyloglucan metabolic process|xyloglucan:xyloglucosyl transferase activity|cell wall biogenesis|apoplast
VIT_205s0062g00250	104.429	142.854	66.0032	0.462103	-1.11371	4.26737e-07	1.48862e-06	Down	1.04216	1.11765	1.01526	2.31605	2.03947	2.77595	LOC100255642		PREDICTED: brassinosteroid-regulated protein BRU1 [Vitis vinifera]	GO:0004553,GO:0005618,GO:0010411,GO:0016762,GO:0042546,GO:0048046	hydrolase activity, hydrolyzing O-glycosyl compounds|cell wall|xyloglucan metabolic process|xyloglucan:xyloglucosyl transferase activity|cell wall biogenesis|apoplast
VIT_205s0062g00260	329.255	448.045	210.465	0.469902	-1.08957	3.01596e-15	1.75852e-14	Down	2.14262	2.60947	1.77276	4.53872	5.14128	4.73511	LOC100267629		PREDICTED: uncharacterized protein LOC100267629 [Vitis vinifera]
VIT_205s0062g00310	9.62121	4.21388	15.0285	3.56533	1.83403	0.0203107	0.0388917	Up	0.402455	0.171337	0.190535	0.0671197	0.0172585	0.138181	LOC100265923	UGT75L6; Synonyms=UGT1	PREDICTED: crocetin glucosyltransferase, chloroplastic-like [Vitis vinifera]	GO:0008152,GO:0009507,GO:0016758	metabolic process|chloroplast|transferase activity, transferring hexosyl groups
VIT_205s0062g00430	97.7478	161.185	34.311	0.21304	-2.2308	7.15653e-19	4.8722e-18	Down	0.39392	0.654044	0.661205	3.05488	2.77036	2.50213	LOC100243600	UGT75L6; Synonyms=UGT1	PREDICTED: crocetin glucosyltransferase, chloroplastic-like [Vitis vinifera]	GO:0008152,GO:0009507,GO:0016758	metabolic process|chloroplast|transferase activity, transferring hexosyl groups
VIT_205s0062g00480	310.24	544.596	75.8843	0.139341	-2.84331	1.14204e-82	2.95134e-81	Down	1.33769	1.36087	1.13501	9.91247	9.62972	9.00309	LOC100232905		PREDICTED: brassinosteroid-regulated protein BRU1 [Vitis vinifera]	GO:0004553,GO:0005618,GO:0010411,GO:0016762,GO:0042546,GO:0048046	hydrolase activity, hydrolyzing O-glycosyl compounds|cell wall|xyloglucan metabolic process|xyloglucan:xyloglucosyl transferase activity|cell wall biogenesis|apoplast
VIT_205s0062g00520	165.131	275.44	54.8225	0.198995	-2.3292	1.87766e-33	2.03516e-32	Down	1.81113	1.58342	1.76083	8.06374	10.2714	8.55589	LOC100243487	UGT75D1; Synonyms=IAGLU; At4g15550; dl3815c, FCAALL.103	PREDICTED: crocetin glucosyltransferase, chloroplastic-like [Vitis vinifera]	GO:0008152,GO:0009636,GO:0043231,GO:0080043,GO:0080044	metabolic process|response to toxic substance|intracellular membrane-bounded organelle|quercetin 3-O-glucosyltransferase activity|quercetin 7-O-glucosyltransferase activity
VIT_205s0062g00610	433.645	701.152	166.137	0.236888	-2.07772	2.43612e-65	4.85596e-64	Down	3.13998	2.89722	3.68608	15.3451	13.4004	13.8286	LOC100263523		PREDICTED: brassinosteroid-regulated protein BRU1 [Vitis vinifera]	GO:0004553,GO:0005618,GO:0010411,GO:0016762,GO:0042546,GO:0048046	hydrolase activity, hydrolyzing O-glycosyl compounds|cell wall|xyloglucan metabolic process|xyloglucan:xyloglucosyl transferase activity|cell wall biogenesis|apoplast
VIT_205s0062g00770	95.1688	48.0747	142.263	2.96194	1.56654	2.40755e-08	9.2373e-08	Up	2.96327	2.90157	2.36242	0.476788	1.33385	1.07973	LOC100242901	A6 {ECO:0000303|PubMed:8281185}; Synonyms=MEE48 {ECO:0000303|PubMed:15634699}; At4g14080; dl3080c	hypothetical protein VITISV_007558, partial [Vitis vinifera]	GO:0004553,GO:0005975,GO:0006952,GO:0009793,GO:0010584,GO:0030247,GO:0042973,GO:0046658	hydrolase activity, hydrolyzing O-glycosyl compounds|carbohydrate metabolic process|defense response|embryo development ending in seed dormancy|pollen exine formation|polysaccharide binding|glucan endo-1,3-beta-D-glucosidase activity|anchored component of plasma membrane
VIT_205s0062g00850	3767.28	5148.59	2385.98	0.463393	-1.10969	1.19259e-157	6.14295e-156	Down	31.894	30.8772	29.815	70.3074	67.969	69.0389	LOC100261667	At4g12980; F25G13.70	PREDICTED: cytochrome b561 and DOMON domain-containing protein At3g25290 [Vitis vinifera]	GO:0016021,GO:0046872,GO:0055114	integral component of membrane|metal ion binding|oxidation-reduction process
VIT_205s0062g00930	73.0747	45.6996	100.45	2.19839	1.13645	1.09786e-05	3.35111e-05	Up	3.4103	2.99504	3.86309	1.41602	1.62979	1.80465	LOC100253881	naat-B {ECO:0000312|EMBL:BAA87054.1}	unnamed protein product, partial [Vitis vinifera]	GO:0006520,GO:0009058,GO:0030170,GO:0033855	cellular amino acid metabolic process|biosynthetic process|pyridoxal phosphate binding|nicotianamine aminotransferase activity	vvi03030,vvi03420,vvi03430,vvi03440	DNA replication|Nucleotide excision repair|Mismatch repair|Homologous recombination
VIT_205s0062g01070	477.54	815.596	139.483	0.171065	-2.54739	9.63605e-99	3.00815e-97	Down	0.987815	1.06538	0.850295	5.36789	5.8881	6.36633	LOC100251509	At3g28040; MMG15.21	PREDICTED: probably inactive leucine-rich repeat receptor-like protein kinase At3g28040 [Vitis vinifera]
VIT_205s0062g01260	706.437	966.982	445.892	0.461076	-1.11692	5.82735e-40	7.39894e-39	Down	17.4777	16.844	16.7167	38.6924	39.6017	36.5644	LOC100244617	DIR1; At5g48485; MJE7	unnamed protein product, partial [Vitis vinifera]	GO:0005504,GO:0005783,GO:0006869,GO:0008270,GO:0009506,GO:0009627,GO:0009862,GO:0043621,GO:0048046	fatty acid binding|endoplasmic reticulum|lipid transport|zinc ion binding|plasmodesma|systemic acquired resistance|systemic acquired resistance, salicylic acid mediated signaling pathway|protein self-association|apoplast
VIT_205s0062g01360	6.33898	12.0013	0.676655	0.0566576	-4.14159	0.00131989	0.00313433	Down	0	0.0315916	0.0319375	0.278454	0.636433	0.254781	LOC100244608	At1g05835; T20M3.10	PREDICTED: uncharacterized protein At1g05835 isoform X2 [Vitis vinifera]
VIT_205s0077g00520	250.615	149.81	351.419	2.3469	1.23076	8.8418e-16	5.29434e-15	Up	3.39776	3.75463	3.73248	1.26656	1.89098	1.66122	LOC100258599	GA2OX2	PREDICTED: gibberellin 2-beta-dioxygenase 2 [Vitis vinifera]	GO:0009686,GO:0045543,GO:0046872	gibberellin biosynthetic process|gibberellin 2-beta-dioxygenase activity|metal ion binding	vvi00904	Diterpenoid biosynthesis
VIT_205s0077g00540	5.90322	1.29734	10.5091	8.11393	3.0204	0.00491076	0.0106525	Up	0.114212	0.298225	0.169588	0.0182542	0.0375495	0.0187901
VIT_205s0077g00560	37.1215	5.20083	69.0421	13.3116	3.73462	1.66582e-14	9.33355e-14	Up	0.721831	0.843603	0.772166	0.0223293	0.103347	0.0574622	LOC100263750		PREDICTED: serine carboxypeptidase-like 33 isoform X1 [Vitis vinifera]	GO:0004185,GO:0005576,GO:0005773,GO:0051603	serine-type carboxypeptidase activity|extracellular region|vacuole|proteolysis involved in cellular protein catabolic process
VIT_205s0077g00635	99.6769	147.543	51.8108	0.351014	-1.5104	7.37495e-10	3.15667e-09	Down	0.839828	0.558018	0.861037	1.75454	2.54415	2.3834			hypothetical protein MANES_15G002400 [Manihot esculenta]
VIT_205s0077g00810	3337.08	1734.58	4939.59	2.84742	1.50966	1.58434e-204	1.12563e-202	Up	161.282	153.029	170.821	60.9259	58.6325	57.2134	LOC100263658	CML19 {ECO:0000303|Ref.7}; Synonyms=CEN2 {ECO:0000303|PubMed:15155891}; At4g37010 {ECO:0000312|Araport:AT4G37010}; AP22.11, C7A10.350 {ECO:0000312|EMBL:CAB16762.1}	PREDICTED: calmodulin-4 [Vitis vinifera]	GO:0005509,GO:0005634,GO:0005737,GO:0006281	calcium ion binding|nucleus|cytoplasm|DNA repair	vvi04016,vvi04070,vvi04626	MAPK signaling pathway - plant|Phosphatidylinositol signaling system|Plant-pathogen interaction
VIT_205s0077g00870	28.9069	48.3068	9.50695	0.197069	-2.34323	1.22831e-06	4.11144e-06	Down	0.0398746	0.117133	0.210517	0.535334	0.642368	0.760977	LOC100251646	At4g16230; dl4155w, FCAALL.318	hypothetical protein VITISV_034764 [Vitis vinifera]	GO:0005576,GO:0016042,GO:0016788	extracellular region|lipid catabolic process|hydrolase activity, acting on ester bonds
VIT_205s0077g01140	240.576	364.024	117.128	0.321644	-1.63646	3.12993e-24	2.60414e-23	Down	3.47367	3.08247	2.6864	11.3726	9.79653	8.62585	LOC100260200	BZIP53 {ECO:0000303|PubMed:11906833}; At3g62420 {ECO:0000312|EMBL:AEE80350.1}; T12C14.120 {ECO:0000312|EMBL:CAB82956.1}	PREDICTED: ocs element-binding factor 1-like [Vitis vinifera]	GO:0003700,GO:0005634,GO:0006351,GO:0006971,GO:0009267,GO:0043565,GO:0045735,GO:0045893,GO:0046982,GO:2000693	DNA binding transcription factor activity|nucleus|transcription, DNA-templated|hypotonic response|cellular response to starvation|sequence-specific DNA binding|nutrient reservoir activity|positive regulation of transcription, DNA-templated|protein heterodimerization activity|positive regulation of seed maturation
VIT_205s0077g01250	21.9185	30.8251	13.0119	0.421394	-1.24676	0.0224247	0.0425442	Down	0.436566	0.0743439	0.206684	0.400448	0.73013	0.637044	LOC100261982	CTL2; At3g16920; K14A17.4	PREDICTED: chitinase-like protein 2 [Vitis vinifera]	GO:0005576,GO:0005975,GO:0006032,GO:0016998	extracellular region|carbohydrate metabolic process|chitin catabolic process|cell wall macromolecule catabolic process
[truncated: 2,198 more rows]
