# Supplementary material for: Ethylene modulates the phenylpropanoid pathway by enhancing VvMYB14 expression via the ERF5-melatonin-ERF104 pathway in grape seeds
Source: Hortic Res. 2025 Feb 25;12(6):uhaf061. doi: 10.1093/hr/uhaf061 (PMC12017797; doi:10.1093/hr/uhaf061)
Supplement: Web_Material_uhaf061 [file web_material_uhaf061.zip › Table S4.xlsx]

## Sheet: Sheet1
Table S4 All of the metabolites detected in the WT and OES14-1/OES14-2 seeds
ID	Metabolites	KEGG	ID Annotation	Annotation	PubChem	CAS	smiles	Super Class	Class	Sub Class	VIP(OES14_1 VS WT)	VIP(OES14_2 VS WT)	Average(OES14_1)	Average(OES14_2)	Average (OES14)	Average(WT)	FoldChange (OES14_1 VS WT)	log2FoldChange (OES14_1 VS WT)	FoldChange (OES14_2 VS WT)	log2FoldChange (OES14_2 VS WT)	FoldChange (OES14 VS WT)	log2FoldChange (OES14 VS WT)	Regulation	p-value (OES14_1 VS WT)	q-value (OES14_1 VS WT)	p-value (OES14_2 VS WT)	q-value (OES14_2 VS WT)	OES14_1_1	OES14_1_2	OES14_1_3	OES14_2-1	OES14_2-2	OES14_2-3	WT_1	WT_2	WT_3
11	Amentoflavone	C10018			5281600	1617-53-4	C1(O)=CC2OC(C3C=CC(O)=C(C4=C(O)C=C(O)C5C(=O)C=C(C6=CC=C(O)C=C6)OC4=5)C=3)=CC(=O)C=2C(O)=C1	Phenylpropanoids and polyketides	Flavonoids	Biflavonoids and polyflavonoids	0.0424683	0.0498616	0	0	0	11.6568	3.05176e-05	-15	3.05176e-05	-15	0	-15	Down	1.05748e-05	0.000114561	1.05748e-05	0.000105748	0	0	0	0	0	0	12.3772	11.6896	10.9037
76	Syringic acid	C10833			10742	530-57-4	COC1=CC(=CC(OC)=C1O)C(O)=O	Benzenoids	Benzene and substituted derivatives	Benzoic acids and derivatives	0.118537	0.140831	0	0	0	92.6654	3.05176e-05	-15	3.05176e-05	-15	0	-15	Down	0.000805665	0.0033786	0.000805665	0.00349122	0	0	0	0	0	0	79.0766	112.574	86.3458
79	Perillyl Alcohol	C02452	vvi00902,vvi00903	Monoterpenoid biosynthesis|Limonene and pinene degradation	10819	536-59-4	CC(=C)C1CCC(CO)=CC1	Lipids and lipid-like molecules	Prenol lipids	Monoterpenoids	0.0898589	0.105642	0	0	0	53.9293	3.05176e-05	-15	3.05176e-05	-15	0	-15	Down	0.00170706	0.00634049	0.00170706	0.00569727	0	0	0	0	0	0	59.8232	62.3772	39.5874
109	(-)-Gallocatechin gallate				1287		OC1=CC(O)=C2CC(OC(=O)C3=CC(O)=C(O)C(O)=C3)C(OC2=C1)C1=CC(O)=C(O)C(O)=C1	Phenylpropanoids and polyketides	Flavonoids	Flavans	0.536097	0.600165	0	175.15	87.5749	1852.39	3.05176e-05	-15	0.0945533	-3.40273	0.0472767	-4.40273	Down	8.2003e-08	3.55347e-06	1.45226e-07	6.29313e-06	0	0	0	166.866	171.657	186.926	1870.63	1874.17	1812.38
6	(-)-Catechin 3-O-gallate				6419835	130405-40-2	C1(O)C=C2O[C@@H](C3C=C(O)C(O)=CC=3)[C@H](OC(C3C=C(O)C(O)=C(O)C=3)=O)CC2=C(O)C=1	Phenylpropanoids and polyketides	Flavonoids	Flavans	1.46086	1.69819	599.282	921.058	760.17	14350.5	0.0417603	-4.58172	0.0641829	-3.96167	0.0529716	-4.23864	Down	1.27324e-09	1.65521e-07	2.73526e-09	3.55584e-07	629.843	565.46	602.544	888.623	877.745	996.806	14448.6	14302.9	14300
5	(-)-Epicatechin 3-O-gallate				107905	1257-08-5	C1(O)C=C2O[C@H](C3C=C(O)C(O)=CC=3)[C@H](OC(C3C=C(O)C(O)=C(O)C=3)=O)CC2=C(O)C=1	Phenylpropanoids and polyketides	Flavonoids	Flavans	1.30808	1.51985	498.174	745.442	621.808	11530.5	0.0432048	-4.53267	0.0646495	-3.95122	0.0539272	-4.21284	Down	3.74362e-07	1.21668e-05	4.12012e-07	1.33904e-05	508.415	468.2	517.906	710.379	766.667	759.281	11869.7	11426.3	11295.5
10	Epigallocatechin gallate	C09731			65064	989-51-5	C12C=C(O)C=C(O)C=1C[C@@H](OC(=O)C1C=C(O)C(O)=C(O)C=1)[C@@H](C1C=C(O)C(O)=C(O)C=1)O2	Phenylpropanoids and polyketides	Flavonoids	Flavans	0.471809	0.541389	74.4618	152.295	113.379	1513.39	0.0492019	-4.34514	0.100632	-3.31284	0.0749169	-3.73857	Down	1.49754e-05	0.000149754	1.87548e-05	0.000152382	69.4716	76.4188	77.4951	145.309	154.591	156.986	1470.73	1626.82	1442.63
104	Proanthocyanidin A2	C10237			124025	41743-41-3	O[C@@H]1CC2=C(O[C@@H]1C1=CC=C(O)C(O)=C1)C1=C(O[C@@]3(OC4=C([C@H]1[C@H]3O)C(O)=CC(O)=C4)C1=CC(O)=C(O)C=C1)C=C2O	Phenylpropanoids and polyketides	Flavonoids	Biflavonoids and polyflavonoids	0.178745	0.213766	88.3235	70.6587	79.4911	341.323	0.258768	-1.95027	0.207014	-2.2722	0.232891	-2.10227	Down	0.048474	0.123561	0.0389891	0.101372	111.644	69.6673	83.6595	58.6826	76.6467	76.6467	463.949	167.583	392.436
128	(±)-Gallocatechin							Unclassified	Unclassified	Unclassified	0.53781	0.460023	53.4573	926.846	490.152	1919.29	0.0278527	-5.16604	0.482912	-1.05017	0.255382	-1.96927	Down	1.27738e-06	2.07575e-05	2.7973e-05	0.000202027	47.0646	54.2074	59.0998	907.385	899.8	973.353	1973.58	1942.93	1841.36
4	(-)-Epigallocatechin	C12136	vvi00941	Flavonoid biosynthesis	72277	970-74-1	C1(O)C=C2O[C@H](C3=CC(O)=C(O)C(O)=C3)[C@H](O)CC2=C(O)C=1	Phenylpropanoids and polyketides	Flavonoids	Flavans	0.628382	0.463495	0	1517.76	758.882	2554.91	3.05176e-05	-15	0.594058	-0.751325	0.297029	-1.75133	Down	2.04121e-05	0.00018954	0.00124491	0.00459928	0	0	0	1403.89	1522.26	1627.15	2700	2625.74	2339
80	Gallic acid	C01424			370	149-91-7	OC(=O)C1=CC(O)=C(O)C(O)=C1	Benzenoids	Benzene and substituted derivatives	Benzoic acids and derivatives	1.24941	1.13627	2092.01	6105.39	4098.7	12157.9	0.172071	-2.53893	0.502176	-0.993734	0.337123	-1.56865	Down	5.55375e-07	1.44398e-05	9.83026e-06	0.000105748	2006.36	2138.55	2131.12	5838.02	6263.57	6214.57	12498.4	11995.7	11979.5
47	trans-3,3',4',5,5',7-Hexahydroxyflavanone	C02906	vvi00941	Flavonoid biosynthesis	161557	27200-12-0	C1(O)C=C2O[C@H](C3=CC(O)=C(O)C(O)=C3)[C@@H](O)C(=O)C2=C(O)C=1	Phenylpropanoids and polyketides	Flavonoids	Flavans	0.249806	0.213441	73.0267	259.647	166.337	475.704	0.153513	-2.70357	0.545817	-0.873511	0.349665	-1.51595	Down	2.53718e-06	3.66481e-05	0.000365465	0.00191732	78.865	72.0157	68.1996	279.741	226.547	272.655	483.988	486.935	456.189
43	Rutin	C05625	vvi00944	Flavone and flavonol biosynthesis	5280805	153-18-4	C1(O)=CC2OC(C3C=C(O)C(O)=CC=3)=C(O[C@H]3[C@H](O)[C@@H](O)[C@H](O)[C@@H](CO[C@H]4[C@H](O)[C@H](O)[C@@H](O)[C@H](C)O4)O3)C(=O)C=2C(O)=C1	Phenylpropanoids and polyketides	Flavonoids	Flavonoid glycosides	0.318358	0.306597	214.09	426.913	320.501	890.275	0.240476	-2.05603	0.479529	-1.06031	0.360003	-1.47392	Down	0.00166901	0.00634049	0.00697678	0.019717	154.599	256.654	231.018	474.052	444.411	362.275	872.593	1044.6	753.635
126	Narcissin					604-80-8	C[C@@H]1[C@H]([C@H]([C@@H]([C@H](O1)OC[C@@H]2[C@H]([C@H]([C@H]([C@H](O2)OC3=C(OC4=CC(=CC(=C4C3=O)O)O)C5=CC(=C(C=C5)O)OC)O)O)O)O)O)O	Unclassified	Unclassified	Unclassified	0.186798	0.198737	123.027	163.24	143.133	348.363	0.353157	-1.50162	0.468592	-1.09359	0.410875	-1.28323	Down	7.5717e-06	8.94838e-05	1.51513e-05	0.000131311	114.286	136.497	118.297	172.355	150.299	167.066	354.617	346.758	343.713
70	4-Hydroxybenzoic acid	C00156	vvi00130,vvi00790	Ubiquinone and other terpenoid-quinone biosynthesis|Folate biosynthesis	135	99-96-7	OC(=O)C1=CC=C(O)C=C1	Benzenoids	Benzene and substituted derivatives	Benzoic acids and derivatives	0.0969456	0.208166	209.132	67.8643	138.498	270.629	0.772765	-0.371898	0.250765	-1.99559	0.511765	-0.966446		0.000306393	0.00165963	1.21553e-05	0.00011287	202.642	212.329	212.427	55.0898	72.6547	75.8483	278.684	268.271	264.931
111	Methyl gallate				7428	99-24-1	COC(=O)C1=CC(O)=C(O)C(O)=C1	Benzenoids	Benzene and substituted derivatives	Benzoic acids and derivatives	0.0338444	0.0353676	7.46902	8.78244	8.12573	15.1277	0.493731	-1.0182	0.580553	-0.7845	0.537142	-0.896624		0.00184051	0.00646552	0.0041937	0.0129805	6.94716	8.02348	7.4364	8.18363	8.58283	9.58084	17.0923	13.8507	14.4401
90	Aesculetin	C09263			5281416	305-01-1	OC1=C(O)C=C2C=CC(=O)OC2=C1	Phenylpropanoids and polyketides	Coumarins and derivatives	Hydroxycoumarins	0.0161466	0.0185481	2.31572	2.36194	2.33883	4.28946	0.539863	-0.889334	0.550639	-0.860821	0.545251	-0.875007		0.0300647	0.0831577	0.0294679	0.0781801	2.44618	1.8591	2.64188	2.49501	2.59481	1.99601	5.10806	4.51866	3.24165
62	Taxifolin	C01617	vvi00941	Flavonoid biosynthesis	439533	480-18-2	C1(O)C=C(O)C2C(=O)[C@@H]([C@@H](C3=CC=C(O)C(O)=C3)OC=2C=1)O	Phenylpropanoids and polyketides	Flavonoids	Flavans	1.27669	1.48601	16112.5	16574.8	16343.6	26994.4	0.596883	-0.744479	0.614009	-0.703668	0.605446	-0.723929		0.00188992	0.00646552	0.00122943	0.00459928	17447.2	14051.7	16838.6	15214.6	16962	17547.8	25208.3	26873.1	28901.8
120	Caffeic acid				2518	331-39-5	O=C(O)C=CC1=CC=C(O)C(O)=C1	Phenylpropanoids and polyketides	Cinnamic acids and derivatives	Hydroxycinnamic acids and derivatives	0.0101797	0.0929551	63.4051	25.6154	44.5103	65.7826	0.963858	-0.053107	0.389395	-1.36069	0.676627	-0.563568		0.586039	1	2.96336e-05	0.000202756	68.0039	56.3601	65.8513	25.4491	26.5469	24.8503	64.7348	69.3517	63.2613
102	Phlorizin	C01604	vvi00941	Flavonoid biosynthesis	6072	60-81-1	OC[C@H]1O[C@@H](OC2=CC(O)=CC(O)=C2C(=O)CCC2=CC=C(O)C=C2)[C@H](O)[C@@H](O)[C@@H]1O	Phenylpropanoids and polyketides	Flavonoids	Flavonoid glycosides	0.0598531	0.0396258	27.332	42.9474	35.1397	50.6549	0.539573	-0.890109	0.847844	-0.238129	0.693709	-0.527598		0.000135266	0.000925506	0.001753	0.00569727	28.3757	24.5597	29.0607	42.1158	42.515	44.2116	52.2593	50.0982	49.6071
96	Quercitrin	C01750	vvi00944	Flavone and flavonol biosynthesis	5280459	522-12-3	C[C@@H]1O[C@@H](OC2=C(OC3=CC(O)=CC(O)=C3C2=O)C2=CC(O)=C(O)C=C2)[C@H](O)[C@H](O)[C@H]1O	Phenylpropanoids and polyketides	Flavonoids	Flavonoid glycosides	0.0151505	0.0121813	4.24005	5.02329	4.63167	6.05763	0.699952	-0.514671	0.82925	-0.270122	0.764601	-0.387221		0.047602	0.123561	0.162695	0.364662	4.59883	3.03327	5.08806	4.09182	4.89022	6.08782	5.99214	6.38507	5.79568
92	Avicularin				12308704	572-30-5	OCC1OC(OC2=C(OC3=CC(O)=CC(O)=C3C2=O)C2=CC(O)=C(O)C=C2)C(O)C1O	Phenylpropanoids and polyketides	Flavonoids	Flavonoid glycosides	6.29945e-05	0.0110431	1.72864	0.93147	1.33005	1.73543	0.996086	-0.00565763	0.536738	-0.89771	0.766412	-0.383808		0.986237	1	0.0796754	0.191394	1.95695	1.36986	1.8591	1.0978	0.998004	0.698603	2.35756	1.57171	1.27701
8	Procyanidin B2	C17639			122738	29106-49-8	C1(O)=CC2O[C@H](C3C=CC(O)=C(O)C=3)[C@H](O)[C@@H](C3=C(O)C=C(O)C4C[C@@H](O)[C@@H](C5C=CC(O)=C(O)C=5)OC=43)C=2C(O)=C1	Phenylpropanoids and polyketides	Flavonoids	Biflavonoids and polyflavonoids	3.14808	0.46072	94006.3	155439	124723	157972	0.595081	-0.748841	0.983963	-0.0233235	0.789522	-0.340948		3.19426e-06	4.15254e-05	0.475469	0.950938	93781.4	92565.3	95672.3	149740	158762	157815	158173	160421	155323
41	Lcariin	C17555			5318997	489-32-7	C1(O[C@H]2[C@H](O)[C@@H](O)[C@H](O)[C@@H](CO)O2)=C(C/C=C(\C)/C)C2OC(C3C=CC(OC)=CC=3)=C(O[C@H]3[C@H](O)[C@H](O)[C@@H](O)[C@H](C)O3)C(=O)C=2C(O)=C1	Phenylpropanoids and polyketides	Flavonoids	Flavonoid glycosides	0.242573	0.430353	1759.13	508.816	1133.97	1371.15	1.28296	0.359475	0.371086	-1.43017	0.827023	-0.274001		0.000737537	0.0033786	2.41537e-06	4.48568e-05	1820.65	1772.7	1684.05	486.228	494.81	545.409	1374.75	1389	1349.71
9	Procyanidin B3	C10209			146798	23567-23-9	C1(O)=CC2O[C@H](C3C=CC(O)=C(O)C=3)[C@@H](O)[C@H](C3=C(O)C=C(O)C4C[C@H](O)[C@@H](C5C=CC(O)=C(O)C=5)OC=43)C=2C(O)=C1	Phenylpropanoids and polyketides	Flavonoids	Biflavonoids and polyflavonoids	2.10907	0.545391	43228.6	76305.1	59766.9	72226.1	0.598518	-0.740534	1.05648	0.0792597	0.827497	-0.273174		0.000214604	0.00126812	0.519614	1	42489.9	43864.4	43331.5	66129.7	78596.4	84189.2	73147	67987.2	75544.1
14	Formononetin	C00858	vvi00943	Isoflavonoid biosynthesis	5280378	485-72-3	C1(O)=CC2OC=C(C3=CC=C(OC)C=C3)C(=O)C=2C=C1	Phenylpropanoids and polyketides	Isoflavonoids	O-methylated isoflavonoids	0.000423102	0.0030138	0.293542	0.232868	0.263205	0.294695	0.996086	-0.00565763	0.790197	-0.339715	0.893142	-0.163039		1	1	0.13663	0.311613	0.293542	0.293542	0.293542	0.199601	0.199601	0.299401	0.294695	0.294695	0.294695
81	Vanillin	C00755	vvi00998	Biosynthesis of various secondary metabolites - part 2	1183	121-33-5	COC1=CC(C=O)=CC=C1O	Benzenoids	Phenols	Methoxyphenols	0.00653134	0.0179005	14.2205	9.24817	11.7343	12.7046	1.11931	0.162614	0.727936	-0.458117	0.923625	-0.114622		0.739936	1	0.380084	0.796951	8.80626	11.7417	22.1135	2.79441	12.7745	12.1756	15.0295	12.7701	10.3143
68	Gentisic acid	C00628	vvi00350	Tyrosine metabolism	3469	490-79-9	OC(=O)C1=C(O)C=CC(O)=C1	Benzenoids	Benzene and substituted derivatives	Benzoic acids and derivatives	0.0646	0.138485	416.21	272.788	344.499	370.301	1.12398	0.168612	0.736664	-0.44092	0.930321	-0.1042		0.22659	0.499265	0.0049643	0.0147099	426.125	362.133	460.372	258.383	268.363	291.617	398.428	351.473	361.002
29	Vitexin	C01460	vvi00941,vvi00944	Flavonoid biosynthesis|Flavone and flavonol biosynthesis	5280441	3681-93-4	C1(O)=C([C@@H]2O[C@@H]([C@H]([C@@H]([C@H]2O)O)O)CO)C2OC(C3C=CC(O)=CC=3)=CC(=O)C=2C(O)=C1	Phenylpropanoids and polyketides	Flavonoids	Flavonoid glycosides	0.011594	0.00759719	5.77299	7.55156	6.66228	6.97446	0.827734	-0.272762	1.08275	0.114694	0.955239	-0.0660657		0.106279	0.255858	0.412831	0.851874	5.67515	5.5773	6.06654	7.98403	7.68463	6.98603	7.26916	5.89391	7.76031
84	Quercetin 3-O-glucuronide				12004528	22688-79-5	OC1C(O)C(OC2=C(OC3=CC(O)=CC(O)=C3C2=O)C2=CC=C(O)C(O)=C2)OC(C1O)C(O)=O	Phenylpropanoids and polyketides	Flavonoids	Flavonoid glycosides	0.0552828	0.0557223	75.4077	113.307	94.3572	96.3327	0.782784	-0.353313	1.1762	0.234136	0.979493	-0.0298925		0.00498969	0.0162165	0.0480573	0.120413	72.1135	78.7671	75.3425	116.567	103.293	120.06	101.866	90.7662	96.3654
74	Salicylic acid	C00805	vvi00360,vvi04075	Phenylalanine metabolism|Plant hormone signal transduction	338	69-72-7	OC(=O)C1=C(O)C=CC=C1	Benzenoids	Benzene and substituted derivatives	Benzoic acids and derivatives	0.0388539	0.0453199	58.0887	23.7192	40.904	41.5193	1.39908	0.484475	0.571282	-0.807726	0.985179	-0.0215418		0.215702	0.48347	0.270216	0.585468	68.8845	68.0039	37.3777	22.1557	1.69661	47.3054	38.5069	35.7564	50.2947
7	Procyanidin B1	C10221			11250133	20315-25-7	C1(O)=CC2O[C@H](C3C=CC(O)=C(O)C=3)[C@H](O)[C@@H](C3=C(O)C=C(O)C4C[C@H](O)[C@@H](C5C=CC(O)=C(O)C=5)OC=43)C=2C(O)=C1	Phenylpropanoids and polyketides	Flavonoids	Biflavonoids and polyflavonoids	1.0089	1.08448	29894.1	42192.1	36043.1	36540.9	0.8181	-0.289652	1.15465	0.207462	0.986377	-0.0197887		0.000299552	0.00165963	0.000911001	0.00370094	30131.3	29507	30043.8	42889	41695.7	41991.5	35787.7	36269.8	37565
26	Luteolin	C01514	vvi00941,vvi00944	Flavonoid biosynthesis|Flavone and flavonol biosynthesis	5280445	491-70-3	C1(O)C=C2OC(C3=CC(O)=C(O)C=C3)=CC(=O)C2=C(O)C=1	Phenylpropanoids and polyketides	Flavonoids	Flavones	0.00667138	0.00210517	28.6693	29.0086	28.839	29.1421	0.983775	-0.0235998	0.99542	-0.00662215	0.989598	-0.015086		0.198364	0.452409	0.672494	1	28.865	28.6693	28.4736	28.9421	28.9421	29.1417	29.666	29.0766	28.6837
56	Naringin	C09789	vvi00941	Flavonoid biosynthesis	442428	10236-47-2	C1(O[C@H]2[C@H](O[C@H]3[C@H](O)[C@H](O)[C@@H](O)[C@H](C)O3)[C@@H](O)[C@H](O)[C@@H](CO)O2)C=C2O[C@]([H])(C3C=CC(O)=CC=3)CC(=O)C2=C(O)C=1	Phenylpropanoids and polyketides	Flavonoids	Flavonoid glycosides	0.0125778	0.000517722	314.775	322.389	318.582	321.316	0.979642	-0.0296735	1.00334	0.00480634	0.99149	-0.0123306		0.760598	1	0.975001	1	302.544	311.644	330.137	277.146	368.663	321.357	325.147	350.982	287.819
54	(2S)-Liquiritigenin	C09762	vvi00941,vvi00943	Flavonoid biosynthesis|Isoflavonoid biosynthesis	114829	578-86-9	C1(O)C=C2O[C@]([H])(C3C=CC(O)=CC=3)CC(=O)C2=CC=1	Phenylpropanoids and polyketides	Flavonoids	Flavans		0	0	0	0	0	1	0	1	0	1	0		1	1	1	1	0	0	0	0	0	0	0	0	0
55	(S)-Pinocembrin	C09827	vvi00941	Flavonoid biosynthesis	68071	480-39-7	C1(O)C=C2O[C@]([H])(C3C=CC=CC=3)CC(=O)C2=C(O)C=1	Phenylpropanoids and polyketides	Flavonoids	Flavans		0	0	0	0	0	1	0	1	0	1	0		1	1	1	1	0	0	0	0	0	0	0	0	0
87	1,5-Dicaffeoylquinic acid	C10445			5281769	30964-13-7	O[C@@H]1C[C@](C[C@@H](OC(=O)\C=C\C2=CC=C(O)C(O)=C2)[C@H]1O)(OC(=O)\C=C\C1=CC=C(O)C(O)=C1)C(O)=O	Organic oxygen compounds	Organooxygen compounds	Alcohols and polyols		0	0	0	0	0	1	0	1	0	1	0		1	1	1	1	0	0	0	0	0	0	0	0	0
85	2,4-Dihydroxybenzoic acid				1491	89-86-1	OC(=O)C1=C(O)C=C(O)C=C1	Benzenoids	Benzene and substituted derivatives	Benzoic acids and derivatives		0	0	0	0	0	1	0	1	0	1	0		1	1	1	1	0	0	0	0	0	0	0	0	0
93	3-Hydroxyflavone	C01495			11349	577-85-5	OC1=C(OC2=CC=CC=C2C1=O)C1=CC=CC=C1	Phenylpropanoids and polyketides	Flavonoids	Flavones		0	0	0	0	0	1	0	1	0	1	0		1	1	1	1	0	0	0	0	0	0	0	0	0
101	3,4-Dihydro-2H-1-benzopyran-2-one	C02274			660	119-84-6	O=C1CCC2=CC=CC=C2O1	Phenylpropanoids and polyketides	3,4-dihydrocoumarins	Unclassified		0	0	0	0	0	1	0	1	0	1	0		1	1	1	1	0	0	0	0	0	0	0	0	0
106	4-Methylumbelliferone	C03081			5280567	90-33-5	CC1=CC(=O)OC2=C1C=CC(O)=C2	Phenylpropanoids and polyketides	Coumarins and derivatives	Hydroxycoumarins		0	0	0	0	0	1	0	1	0	1	0		1	1	1	1	0	0	0	0	0	0	0	0	0
130	4',7-Di-O-methylnaringenin							Unclassified	Unclassified	Unclassified		0	0	0	0	0	1	0	1	0	1	0		1	1	1	1	0	0	0	0	0	0	0	0	0
17	6-Hydroxydaidzein	C14314	vvi00943	Isoflavonoid biosynthesis	5284649	17817-31-1	C1(O)=CC2OC=C(C3C=CC(O)=CC=3)C(=O)C=2C=C1O	Phenylpropanoids and polyketides	Isoflavonoids	Isoflav-2-enes		0	0	0	0	0	1	0	1	0	1	0		1	1	1	1	0	0	0	0	0	0	0	0	0
94	6-Methylcoumarin				7092	92-48-8	CC1=CC2=C(OC(=O)C=C2)C=C1	Phenylpropanoids and polyketides	Coumarins and derivatives	Unclassified		0	0	0	0	0	1	0	1	0	1	0		1	1	1	1	0	0	0	0	0	0	0	0	0
110	Acetovanillone	C11380			2214	498-02-2	COC1=CC(=CC=C1O)C(C)=O	Organic oxygen compounds	Organooxygen compounds	Carbonyl compounds		0	0	0	0	0	1	0	1	0	1	0		1	1	1	1	0	0	0	0	0	0	0	0	0
40	Afzelin				15558501		C1(O)=CC2OC(C3C=CC(O)=CC=3)=C(O[C@@H]3[C@H](O)[C@H](O)[C@@H](O)[C@H](C)O3)C(=O)C=2C(O)=C1	Phenylpropanoids and polyketides	Flavonoids	Flavonoid glycosides		0	0	0	0	0	1	0	1	0	1	0		1	1	1	1	0	0	0	0	0	0	0	0	0
25	Apigenin	C01477	vvi00941,vvi00943,vvi00944	Flavonoid biosynthesis|Isoflavonoid biosynthesis|Flavone and flavonol biosynthesis	5280443	520-36-5	C1(O)C=C2OC(C3=CC=C(O)C=C3)=CC(=O)C2=C(O)C=1	Phenylpropanoids and polyketides	Flavonoids	Flavones		0	0	0	0	0	1	0	1	0	1	0		1	1	1	1	0	0	0	0	0	0	0	0	0
123	Apigenin 4'-O-rhamnoside					133538-77-9	C[C@H]1OC(Oc2ccc(-c3cc(=O)c4c(O)cc(O)cc4o3)cc2)[C@@H](O)[C@@H](O)[C@@H]1O	Unclassified	Unclassified	Unclassified		0	0	0	0	0	1	0	1	0	1	0		1	1	1	1	0	0	0	0	0	0	0	0	0
34	Baicalein	C10023			5281605	491-67-8	C1(O)=CC2OC(C3C=CC=CC=3)=CC(=O)C=2C(O)=C1O	Phenylpropanoids and polyketides	Flavonoids	Flavones		0	0	0	0	0	1	0	1	0	1	0		1	1	1	1	0	0	0	0	0	0	0	0	0
20	Biochanin A	C00814	vvi00943	Isoflavonoid biosynthesis	5280373	491-80-5	C1(O)=CC2OC=C(C3C=CC(OC)=CC=3)C(=O)C=2C(O)=C1	Phenylpropanoids and polyketides	Isoflavonoids	O-methylated isoflavonoids		0	0	0	0	0	1	0	1	0	1	0		1	1	1	1	0	0	0	0	0	0	0	0	0
49	Butein	C08578	vvi00941	Flavonoid biosynthesis	5281222	487-52-5	C1(O)=CC=C(C(=O)/C=C/C2C=CC(O)=C(O)C=2)C(O)=C1	Phenylpropanoids and polyketides	Linear 1,3-diarylpropanoids	Chalcones and dihydrochalcones		0	0	0	0	0	1	0	1	0	1	0		1	1	1	1	0	0	0	0	0	0	0	0	0
83	Caftaric acid				6440397	67879-58-7	O[C@H]([C@@H](OC(=O)\C=C\C1=CC(O)=C(O)C=C1)C(O)=O)C(O)=O	Phenylpropanoids and polyketides	Cinnamic acids and derivatives	Hydroxycinnamic acids and derivatives		0	0	0	0	0	1	0	1	0	1	0		1	1	1	1	0	0	0	0	0	0	0	0	0
16	Calycosin	C01562	vvi00943	Isoflavonoid biosynthesis	5280448		C1(O)=CC2OC=C(C3C=CC(OC)=C(O)C=3)C(=O)C=2C=C1	Phenylpropanoids and polyketides	Isoflavonoids	O-methylated isoflavonoids		0	0	0	0	0	1	0	1	0	1	0		1	1	1	1	0	0	0	0	0	0	0	0	0
124	Chlorogenic acid				53399195	327-97-9	CC=CC1=CC(=C(C=C1)O)O.CC1CC(CC(C1O)O)(C(=O)O)O	Unclassified	Unclassified	Unclassified		0	0	0	0	0	1	0	1	0	1	0		1	1	1	1	0	0	0	0	0	0	0	0	0
28	Chrysin	C10028	vvi00941	Flavonoid biosynthesis	5281607	480-40-0	C1(O)=CC2OC(C3C=CC=CC=3)=CC(=O)C=2C(O)=C1	Phenylpropanoids and polyketides	Flavonoids	Flavones		0	0	0	0	0	1	0	1	0	1	0		1	1	1	1	0	0	0	0	0	0	0	0	0
108	Coniferaldehyde	C02666	vvi00940	Phenylpropanoid biosynthesis	5280536	20649-42-7	COC1=C(O)C=CC(\C=C\C=O)=C1	Benzenoids	Phenols	Methoxyphenols		0	0	0	0	0	1	0	1	0	1	0		1	1	1	1	0	0	0	0	0	0	0	0	0
30	Cosmosiin	C04608	vvi00944	Flavone and flavonol biosynthesis	5280704	578-74-5	C1(O[C@H]2[C@H](O)[C@@H](O)[C@H](O)[C@@H](CO)O2)=CC2OC(C3C=CC(O)=CC=3)=CC(=O)C=2C(O)=C1	Phenylpropanoids and polyketides	Flavonoids	Flavonoid glycosides		0	0	0	0	0	1	0	1	0	1	0		1	1	1	1	0	0	0	0	0	0	0	0	0
89	Cryptochlorogenic acid					905-99-7	O[C@@H]1C[C@@](O)(C[C@@H](O)[C@H]1OC(=O)\C=C\C1=CC(O)=C(O)C=C1)C(O)=O	Organic oxygen compounds	Organooxygen compounds	Alcohols and polyols		0	0	0	0	0	1	0	1	0	1	0		1	1	1	1	0	0	0	0	0	0	0	0	0
67	Cucurbitacin I	C08800			5281321		[C@@]12(C)C[C@H]([C@]([H])([C@](O)(C)C(=O)/C=C/C(O)(C)C)[C@@]1(C)CC([C@@]1(C)[C@]3([H])C=C(C(=O)C(C)(C)C3=CC[C@@]21[H])O)=O)O	Lipids and lipid-like molecules	Steroids and steroid derivatives	Cucurbitacins		0	0	0	0	0	1	0	1	0	1	0		1	1	1	1	0	0	0	0	0	0	0	0	0
117	Cyanidin 3-O-rutinoside chloride	C04491			29231	18719-76-1	CC1C(C(C(C(O1)OCC2C(C(C(C(O2)OC3=CC4=C(C=C(C=C4[O+]=C3C5=CC(=C(C=C5)O)O)O)O)O)O)O)O)O)O.[Cl-]	Phenylpropanoids and polyketides	Flavonoids	Flavonoid glycosides		0	0	0	0	0	1	0	1	0	1	0		1	1	1	1	0	0	0	0	0	0	0	0	0
127	Cyanin chloride							Unclassified	Unclassified	Unclassified		0	0	0	0	0	1	0	1	0	1	0		1	1	1	1	0	0	0	0	0	0	0	0	0
15	Daidzein	C10208	vvi00943	Isoflavonoid biosynthesis	5281708	486-66-8	C1(O)=CC2OC=C(C3C=CC(O)=CC=3)C(=O)C=2C=C1	Phenylpropanoids and polyketides	Isoflavonoids	Isoflav-2-enes		0	0	0	0	0	1	0	1	0	1	0		1	1	1	1	0	0	0	0	0	0	0	0	0
12	Daidzin	C10216	vvi00943	Isoflavonoid biosynthesis	107971	552-66-9	C1(O[C@H]2[C@H](O)[C@@H](O)[C@H](O)[C@@H](CO)O2)=CC2OC=C(C3=CC=C(O)C=C3)C(=O)C=2C=C1	Phenylpropanoids and polyketides	Isoflavonoids	Isoflavonoid O-glycosides		0	0	0	0	0	1	0	1	0	1	0		1	1	1	1	0	0	0	0	0	0	0	0	0
77	Ellagic acid	C10788			5281855	476-66-4	OC1=C(O)C2=C3C(=C1)C(=O)OC1=C3C(=CC(O)=C1O)C(=O)O2	Phenylpropanoids and polyketides	Tannins	Hydrolyzable tannins		0	0	0	0	0	1	0	1	0	1	0		1	1	1	1	0	0	0	0	0	0	0	0	0
114	Fraxetin	C09265			5273569	574-84-5	COC1=C(C(=C2C(=C1)C=CC(=O)O2)O)O	Phenylpropanoids and polyketides	Coumarins and derivatives	Hydroxycoumarins		0	0	0	0	0	1	0	1	0	1	0		1	1	1	1	0	0	0	0	0	0	0	0	0
118	Fraxin	C09266			5273568	524-30-1	COC1=C(C(=C2C(=C1)C=CC(=O)O2)OC3C(C(C(C(O3)CO)O)O)O)O	Phenylpropanoids and polyketides	Coumarins and derivatives	Coumarin glycosides		0	0	0	0	0	1	0	1	0	1	0		1	1	1	1	0	0	0	0	0	0	0	0	0
37	Galangin				5488496		C1(O)=CC2OC(C3C=CC=CC=3)=C(O[C@H]3[C@H](O)[C@@H](O)[C@H](O)[C@@H](CO)O3)C(=O)C=2C(O)=C1	Phenylpropanoids and polyketides	Flavonoids	Flavonoid glycosides		0	0	0	0	0	1	0	1	0	1	0		1	1	1	1	0	0	0	0	0	0	0	0	0
19	Genistein	C06563	vvi00943	Isoflavonoid biosynthesis	5280961	446-72-0	C1(O)=CC2OC=C(C3=CC=C(O)C=C3)C(=O)C=2C(O)=C1	Phenylpropanoids and polyketides	Isoflavonoids	Isoflav-2-enes		0	0	0	0	0	1	0	1	0	1	0		1	1	1	1	0	0	0	0	0	0	0	0	0
18	Glycitein	C14536	vvi00943	Isoflavonoid biosynthesis	5317750	40957-83-3	C1(O)=CC2OC=C(C3C=CC(O)=CC=3)C(=O)C=2C=C1OC	Phenylpropanoids and polyketides	Isoflavonoids	Isoflav-2-enes		0	0	0	0	0	1	0	1	0	1	0		1	1	1	1	0	0	0	0	0	0	0	0	0
53	Hesperetin	C01709	vvi00941	Flavonoid biosynthesis	72281	520-33-2	C1(O)C=C2O[C@H](C3=CC=C(OC)C(O)=C3)CC(=O)C2=C(O)C=1	Phenylpropanoids and polyketides	Flavonoids	O-methylated flavonoids		0	0	0	0	0	1	0	1	0	1	0		1	1	1	1	0	0	0	0	0	0	0	0	0
48	Isoliquiritigenin	C08650	vvi00941	Flavonoid biosynthesis	638278	961-29-5	C1(O)=CC=C(C(=O)/C=C/C2C=CC(O)=CC=2)C(O)=C1	Phenylpropanoids and polyketides	Linear 1,3-diarylpropanoids	Chalcones and dihydrochalcones		0	0	0	0	0	1	0	1	0	1	0		1	1	1	1	0	0	0	0	0	0	0	0	0
32	Isoorientin	C01821			114776		C1(O)=CC2OC(C3C=CC(O)=C(O)C=3)=CC(=O)C=2C(O)=C1[C@H]1[C@H](O)[C@@H](O)[C@H](O)[C@@H](CO)O1	Phenylpropanoids and polyketides	Flavonoids	Flavonoid glycosides		0	0	0	0	0	1	0	1	0	1	0		1	1	1	1	0	0	0	0	0	0	0	0	0
58	Isosakuranetin	C05334	vvi00941	Flavonoid biosynthesis	160481		C1(O)C=C2O[C@]([H])(C3C=CC(OC)=CC=3)CC(=O)C2=C(O)C=1	Phenylpropanoids and polyketides	Flavonoids	O-methylated flavonoids		0	0	0	0	0	1	0	1	0	1	0		1	1	1	1	0	0	0	0	0	0	0	0	0
35	Jaceosidin				5379096		C1(O)=CC2OC(C3C=C(OC)C(O)=CC=3)=CC(=O)C=2C(O)=C1OC	Phenylpropanoids and polyketides	Flavonoids	O-methylated flavonoids		0	0	0	0	0	1	0	1	0	1	0		1	1	1	1	0	0	0	0	0	0	0	0	0
23	Kaempferol	C05903	vvi00941,vvi00944	Flavonoid biosynthesis|Flavone and flavonol biosynthesis	5280863	520-18-3	C1(O)C=C2OC(C3=CC=C(O)C=C3)=C(O)C(=O)C2=C(O)C=1	Phenylpropanoids and polyketides	Flavonoids	Flavones		0	0	0	0	0	1	0	1	0	1	0		1	1	1	1	0	0	0	0	0	0	0	0	0
100	Limonin	C03514			235284	1180-71-8	CC1(C)OC2CC(=O)OCC22C1CC(=O)C1(C)C2CCC2(C)C(OC(=O)C3OC123)C1=COC=C1	Lipids and lipid-like molecules	Prenol lipids	Triterpenoids		0	0	0	0	0	1	0	1	0	1	0		1	1	1	1	0	0	0	0	0	0	0	0	0
72	m-Coumaric acid	C12621	vvi00360	Phenylalanine metabolism	637541	14755-02-3	OC(=O)\C=C\C1=CC(O)=CC=C1	Phenylpropanoids and polyketides	Cinnamic acids and derivatives	Hydroxycinnamic acids and derivatives		0	0	0	0	0	1	0	1	0	1	0		1	1	1	1	0	0	0	0	0	0	0	0	0
105	Malvin				3830888	16727-30-3	COC1=CC(=CC(OC)=C1O)C1=C(OC2OC(CO)C(O)C(O)C2O)C=C2C(OC3OC(CO)C(O)C(O)C3O)=CC(O)=CC2=[O+]1	Phenylpropanoids and polyketides	Flavonoids	Flavonoid glycosides		0	0	0	0	0	1	0	1	0	1	0		1	1	1	1	0	0	0	0	0	0	0	0	0
21	Myricetin	C10107	vvi00941,vvi00944	Flavonoid biosynthesis|Flavone and flavonol biosynthesis	5281672	529-44-2	C1(O)C=C2OC(C3=CC(O)=C(O)C(O)=C3)=C(O)C(=O)C2=C(O)C=1	Phenylpropanoids and polyketides	Flavonoids	Flavones		0	0	0	0	0	1	0	1	0	1	0		1	1	1	1	0	0	0	0	0	0	0	0	0
99	Myricitrin				5352000	17912-87-7	CC1OC(OC2=C(OC3=CC(O)=CC(O)=C3C2=O)C2=CC(O)=C(O)C(O)=C2)C(O)C(O)C1O	Phenylpropanoids and polyketides	Flavonoids	Flavonoid glycosides		0	0	0	0	0	1	0	1	0	1	0		1	1	1	1	0	0	0	0	0	0	0	0	0
13	Ononin	C10509	vvi00943	Isoflavonoid biosynthesis	442813	486-62-4	C1(O[C@H]2[C@H](O)[C@@H](O)[C@H](O)[C@@H](CO)O2)=CC2OC=C(C3=CC=C(OC)C=C3)C(=O)C=2C=C1	Phenylpropanoids and polyketides	Isoflavonoids	Isoflavonoid O-glycosides		0	0	0	0	0	1	0	1	0	1	0		1	1	1	1	0	0	0	0	0	0	0	0	0
88	Orientin	C10114			5382105	28608-75-5	OCC1OC(C(O)C(O)C1O)C1=C(O)C=C(O)C2=C1OC(=CC2=O)C1=CC(O)=C(O)C=C1	Phenylpropanoids and polyketides	Flavonoids	Flavonoid glycosides		0	0	0	0	0	1	0	1	0	1	0		1	1	1	1	0	0	0	0	0	0	0	0	0
122	Pelargonidin chloride					134-04-3	C1=CC(=CC=C1C2=[O+]C3=CC(=CC(=C3C=C2O)O)O)O	Unclassified	Unclassified	Unclassified		0	0	0	0	0	1	0	1	0	1	0		1	1	1	1	0	0	0	0	0	0	0	0	0
50	Phloretin	C00774	vvi00941	Flavonoid biosynthesis	4788	60-82-2	C1(O)C=C(O)C(C(=O)CCC2C=CC(O)=CC=2)=C(O)C=1	Phenylpropanoids and polyketides	Linear 1,3-diarylpropanoids	Chalcones and dihydrochalcones		0	0	0	0	0	1	0	1	0	1	0		1	1	1	1	0	0	0	0	0	0	0	0	0
97	Psoralen	C09305			6199	66-97-7	O=C1OC2=CC3=C(C=CO3)C=C2C=C1	Phenylpropanoids and polyketides	Coumarins and derivatives	Furanocoumarins		0	0	0	0	0	1	0	1	0	1	0		1	1	1	1	0	0	0	0	0	0	0	0	0
66	Pterostilbene	C10287	vvi00945	Stilbenoid, diarylheptanoid and gingerol biosynthesis	5281727	537-42-8	C1=C(OC)C=C(/C=C/C2=CC=C(O)C=C2)C=C1OC	Phenylpropanoids and polyketides	Stilbenes	Unclassified		0	0	0	0	0	1	0	1	0	1	0		1	1	1	1	0	0	0	0	0	0	0	0	0
46	Rhamnetin	C10176			5281691	90-19-7	C1(OC)=CC2OC(C3C=C(O)C(O)=CC=3)=C(O)C(=O)C=2C(O)=C1	Phenylpropanoids and polyketides	Flavonoids	Flavones		0	0	0	0	0	1	0	1	0	1	0		1	1	1	1	0	0	0	0	0	0	0	0	0
60	Sakuranetin	C09833	vvi00941	Flavonoid biosynthesis	73571	2957-21-3	C1(OC)C=C2O[C@]([H])(C3C=CC(O)=CC=3)CC(=O)C2=C(O)C=1	Phenylpropanoids and polyketides	Flavonoids	O-methylated flavonoids		0	0	0	0	0	1	0	1	0	1	0		1	1	1	1	0	0	0	0	0	0	0	0	0
98	Scopoletin	C01752	vvi00940	Phenylpropanoid biosynthesis	5280460	92-61-5	COC1=C(O)C=C2OC(=O)C=CC2=C1	Phenylpropanoids and polyketides	Coumarins and derivatives	Hydroxycoumarins		0	0	0	0	0	1	0	1	0	1	0		1	1	1	1	0	0	0	0	0	0	0	0	0
112	Sinapaldehyde				119216		COC1=CC(C=CC=O)=CC(OC)=C1O	Benzenoids	Phenols	Methoxyphenols		0	0	0	0	0	1	0	1	0	1	0		1	1	1	1	0	0	0	0	0	0	0	0	0
95	Sinapic acid	C00482	vvi00940	Phenylpropanoid biosynthesis	637775	7362-37-0	COC1=CC(\C=C\C(O)=O)=CC(OC)=C1O	Phenylpropanoids and polyketides	Cinnamic acids and derivatives	Hydroxycinnamic acids and derivatives		0	0	0	0	0	1	0	1	0	1	0		1	1	1	1	0	0	0	0	0	0	0	0	0
113	Syringaldehyde				8655		COC1=CC(C=O)=CC(OC)=C1O	Benzenoids	Phenols	Methoxyphenols		0	0	0	0	0	1	0	1	0	1	0		1	1	1	1	0	0	0	0	0	0	0	0	0
86	Umbelliferone	C09315	vvi00940	Phenylpropanoid biosynthesis	5281426	93-35-6	OC1=CC2=C(C=C1)C=CC(=O)O2	Phenylpropanoids and polyketides	Coumarins and derivatives	Hydroxycoumarins		0	0	0	0	0	1	0	1	0	1	0		1	1	1	1	0	0	0	0	0	0	0	0	0
116	Daphnetin	C03093			5280569	486-35-1	C1=CC(=C(C2=C1C=CC(=O)O2)O)O	Phenylpropanoids and polyketides	Coumarins and derivatives	Hydroxycoumarins	0.00213062	0.00577894	8.4801	9.74717	9.11364	8.80812	0.96276	-0.0547522	1.10661	0.14615	1.03469	0.0491929		0.865664	1	0.692882	1	10.1761	8.12133	7.14286	6.78643	11.976	10.479	8.25147	11.7878	6.38507
36	Nobiletin	C10112			72344	478-01-3	C1(OC)=C(OC)C2OC(C3C=CC(OC)=C(OC)C=3)=CC(=O)C=2C(OC)=C1OC	Phenylpropanoids and polyketides	Flavonoids	O-methylated flavonoids	0.00758985	0.00042813	5.12068	4.42448	4.77258	4.45318	1.14989	0.2015	0.993557	-0.00932535	1.07173	0.0999351		0.251188	0.54424	0.842238	1	6.06654	4.79452	4.50098	4.49102	4.39122	4.39122	4.71513	4.3222	4.3222
39	Nicotiflorin				5318767		C1(O)=CC2OC(C3C=CC(O)=CC=3)=C(O[C@H]3[C@H](O)[C@@H](O)[C@H](O)[C@@H](CO[C@H]4[C@H](O)[C@H](O)[C@@H](O)[C@H](C)O4)O3)C(=O)C=2C(O)=C1	Phenylpropanoids and polyketides	Flavonoids	Flavonoid glycosides	0.154826	0.537349	11680.7	12954	12317.3	11172.7	1.04547	0.0641529	1.15943	0.213416	1.10245	0.140714		0.565703	1	0.126755	0.294253	11056.8	12006.8	11978.5	13248.6	11901.6	13711.7	12669.1	10519.9	10329.1
3	Epicatechin	C09727	vvi00941	Flavonoid biosynthesis	72276	490-46-0	C1(O)C=C2O[C@H](C3=CC=C(O)C(O)=C3)[C@H](O)CC2=C(O)C=1	Phenylpropanoids and polyketides	Flavonoids	Flavans	2.27928	4.26852	176417	298638	237527	212390	0.830625	-0.26773	1.40608	0.49168	1.11835	0.161376		0.00655195	0.0207745	0.000847482	0.00355396	169712	173351	186187	289298	315207	291409	221539	210331	205300
2	(+/-)Catechin	C06562	vvi00941	Flavonoid biosynthesis	9064	154-23-4	C1(O)C=C2O[C@H](C3=CC=C(O)C(O)=C3)[C@@H](O)CC2=C(O)C=1	Phenylpropanoids and polyketides	Flavonoids	Flavans	0.196271	2.08023	81173.1	103645	92409.2	82560.5	0.983195	-0.0244503	1.25539	0.328132	1.11929	0.162585		0.7341	1	0.00623469	0.0180113	83935.8	78056.5	81526.9	99620.7	104569	106746	85842.8	75751.6	86087
45	Morin	C10105			5281670	480-16-0	C1(O)=CC2OC(C3C(O)=CC(O)=CC=3)=C(O)C(=O)C=2C(O)=C1	Phenylpropanoids and polyketides	Flavonoids	Flavones	0.0383291	0.0479109	90.7371	91.151	90.9441	79.8952	1.1357	0.183584	1.14088	0.19015	1.13829	0.18687		0.0233802	0.0660744	0.00213583	0.00677214	84.9315	94.227	93.0528	88.523	93.1138	91.8164	79.2731	81.5324	78.8802
61	Aromadendrin	C00974	vvi00941	Flavonoid biosynthesis	122850	480-20-6	C1(O)C=C(O)C2C(=O)[C@@H]([C@@H](C3=CC=C(O)C=C3)OC=2C=1)O	Phenylpropanoids and polyketides	Flavonoids	Flavans	0.0995266	0.117809	620.548	615.702	618.125	542.895	1.14304	0.192871	1.13411	0.18156	1.13857	0.187226		0.045426	0.120518	0.0109732	0.0303515	601.174	589.628	670.841	600.499	642.116	604.491	524.263	550.196	554.224
24	Quercetin	C00389	vvi00941,vvi00944	Flavonoid biosynthesis|Flavone and flavonol biosynthesis	5280343	117-39-5	C1(O)C=C2OC(C3=CC=C(O)C(O)=C3)=C(O)C(=O)C2=C(O)C=1	Phenylpropanoids and polyketides	Flavonoids	Flavones	0.04542	0.0609155	90.574	93.0805	91.8273	75.5075	1.19954	0.262477	1.23273	0.301859	1.21613	0.282302		0.0203955	0.0589204	0.0014624	0.00513817	83.1703	95.5969	92.955	90.2196	92.8144	96.2076	78.389	73.9686	74.165
69	Vanillic acid	C06672			8468	121-34-6	COC1=C(O)C=CC(=C1)C(O)=O	Benzenoids	Benzene and substituted derivatives	Benzoic acids and derivatives	0.194751	0.37779	2522.9	2918.63	2720.76	2234.84	1.12889	0.17491	1.30597	0.38512	1.21743	0.28384		0.0320828	0.0868909	0.000538864	0.00250187	2405.77	2690.12	2472.8	2797.5	2949.1	3009.28	2190.08	2274.95	2239.49
125	Ferulic acid				54691413	1135-24-6	COC1=C(C=CC(=C1)C=CC(=O)O)[O-]	Unclassified	Unclassified	Unclassified	0.0101598	0.00933518	5.08806	4.62409	4.85607	3.70007	1.37513	0.459566	1.24973	0.321617	1.31243	0.39224		0.333705	0.711176	0.430809	0.87508	3.5225	6.55577	5.18591	5.68862	4.19162	3.99202	3.83104	2.06287	5.20629
33	Diosmin	C10039			5281613	520-27-4	C1(O[C@@H]2O[C@@H]([C@H]([C@@H]([C@H]2O)O)O)CO[C@@H]2O[C@H]([C@@H]([C@H]([C@H]2O)O)O)C)=CC2OC(C3C=C(O)C(OC)=CC=3)=CC(=O)C=2C(O)=C1	Phenylpropanoids and polyketides	Flavonoids	Flavonoid glycosides	0.848762	1.70364	34409.3	43035.1	38722.2	29412.7	1.16988	0.226361	1.46315	0.549076	1.31651	0.396723		0.00748839	0.0231783	9.08961e-05	0.00055691	35053.6	32650.1	35524.2	41604.3	43952.6	43548.4	29258.5	28714.3	30265.1
59	Hesperidin	C09755			10621	520-26-3	C1(O[C@H]2[C@H](O)[C@@H](O)[C@H](O)[C@@H](CO[C@H]3[C@H](O)[C@H](O)[C@@H](O)[C@H](C)O3)O2)C=C2O[C@]([H])(C3C=CC(OC)=C(O)C=3)CC(=O)C2=C(O)C=1	Phenylpropanoids and polyketides	Flavonoids	Flavonoid glycosides	0.171327	0.434112	2000.68	2630.57	2315.63	1743.88	1.14726	0.198196	1.50846	0.593078	1.32786	0.409106		0.0961977	0.240494	0.00127365	0.00459928	1861.84	2136.89	2003.33	2557.39	2761.28	2573.05	1909.23	1608.94	1713.46
82	2,6-Dihydroxybenzoic acid				9338	303-07-1	OC(=O)C1=C(O)C=CC=C1O	Benzenoids	Benzene and substituted derivatives	Benzoic acids and derivatives	0.0206344	0.0144034	9.26288	7.38523	8.32406	6.22135	1.48889	0.574234	1.18708	0.247415	1.33798	0.420059		0.0137773	0.0407056	0.0600896	0.14739	10.4697	9.0998	8.21918	6.78643	7.88423	7.48503	6.778	5.69745	6.18861
52	Eriodictyol	C05631	vvi00941	Flavonoid biosynthesis	440735	552-58-9	C1(O)C=C2O[C@H](C3=CC=C(O)C(O)=C3)CC(=O)C2=C(O)C=1	Phenylpropanoids and polyketides	Flavonoids	Flavans	0.110848	0.12909	250.359	246.84	248.599	169.286	1.47891	0.564533	1.45812	0.54411	1.46851	0.554358		0.000877945	0.00356665	3.72155e-05	0.000241901	233.072	255.871	262.133	241.417	246.607	252.495	173.674	166.699	167.485
51	Naringenin	C00509	vvi00941,vvi00943	Flavonoid biosynthesis|Isoflavonoid biosynthesis	439246	480-41-1	C1(O)C=C2O[C@H](C3=CC=C(O)C=C3)CC(=O)C2=C(O)C=1	Phenylpropanoids and polyketides	Flavonoids	Flavans	0.168358	0.215693	610.307	639.488	624.897	419.646	1.45434	0.54036	1.52387	0.607743	1.4891	0.574445		0.00274471	0.00914904	0.000482268	0.00232203	555.284	626.517	649.119	599.202	662.874	656.387	430.648	409.528	418.762
121	Isorhamnetin-3-O-glucoside						O=C1C(OC2OC(CO)C(O)C(O)C2O)=C(OC=3C=C(O)C=C(O)C13)C=4C=CC(O)=C(OC)C4	Phenylpropanoids and polyketides	Flavonoids	Flavonoid glycosides	0.243395	0.33021	1015.72	1155.16	1085.44	632.515	1.60585	0.683333	1.82629	0.868917	1.71607	0.779107		2.79571e-05	0.000227151	0.00174587	0.00569727	1012.04	1002.05	1033.07	1109.38	1066.07	1290.02	655.599	603.438	638.507
1	Delphinidin 3-glucoside	C12138	vvi00942	Anthocyanin biosynthesis	443650	6906-38-3	C1(O)=CC2[O+]=C(C3C=C(O)C(O)=C(O)C=3)C(O[C@H]3[C@H](O)[C@@H](O)[C@H](O)[C@@H](CO)O3)=CC=2C(O)=C1	Phenylpropanoids and polyketides	Flavonoids	Flavonoid glycosides	0.309116	0.700563	456.491	3363.71	1910.1	1083.33	0.421376	-1.24682	3.10496	1.63457	1.76317	0.81817		0.000431769	0.00215884	1.19521e-06	3.10754e-05	388.552	518.689	462.231	3397.6	3337.82	3355.69	1151.18	1100.2	998.625
71	trans-Cinnamic acid	C10438			444539	140-10-3	OC(=O)\C=C\C1=CC=CC=C1	Phenylpropanoids and polyketides	Cinnamic acids and derivatives	Cinnamic acids	0.0152374	0.00932145	30.2035	31.8987	31.0511	16.6299	1.81622	0.860936	1.91815	0.939717	1.86718	0.900864		0.00531428	0.0164573	0.00245175	0.0412584	27.4158	34.0425	29.1523	31.4563	35.1267	29.1133	15.2235	17.2235	17.4429
42	Quercetin 3-galactoside	C10073			5281643	482-36-0	C1(O)=CC2OC(C3C=C(O)C(O)=CC=3)=C(O[C@H]3[C@H](O)[C@@H](O)[C@@H](O)[C@@H](CO)O3)C(=O)C=2C(O)=C1	Phenylpropanoids and polyketides	Flavonoids	Flavonoid glycosides	1.39814	2.12635	32211.4	40558.4	36384.9	19218.7	1.67605	0.745063	2.11036	1.07749	1.89321	0.920831		0.0015065	0.00593468	0.000214701	0.00121353	32925.3	30011.7	33697.3	42739.2	39186.8	39749.3	19192.3	21397.9	17065.8
73	Protocatechuic acid	C00230			72	99-50-3	OC(=O)C1=CC(O)=C(O)C=C1	Benzenoids	Benzene and substituted derivatives	Benzoic acids and derivatives	0.275191	0.454138	1225.77	1693.68	1459.72	733.071	1.6721	0.741659	2.31039	1.20814	1.99124	0.993669		0.000156685	0.00101845	8.12935e-06	9.60741e-05	1159	1242.07	1276.22	1687.13	1641.72	1752.2	746.365	730.747	722.102
27	6-Methoxyflavone				147157		C1=CC2OC(C3C=CC=CC=3)=CC(=O)C=2C=C1OC	Phenylpropanoids and polyketides	Flavonoids	O-methylated flavonoids	0.00331083	0.00198475	0.163079	0.0998004	0.13144	0.0654879	2.49022	1.31627	1.52395	0.607818	2.00708	1.0051	Up	0.102304	0.250936	0.353824	0.754051	0.195695	0.195695	0.0978474	0.0998004	0.0998004	0.0998004	0.0982318	0	0.0982318
75	4-Hydroxycinnamic acid	C00811	vvi00130,vvi00350,vvi00940,vvi00950,vvi00998	Ubiquinone and other terpenoid-quinone biosynthesis|Tyrosine metabolism|Phenylpropanoid biosynthesis|Isoquinoline alkaloid biosynthesis|Biosynthesis of various secondary metabolites - part 2	637542	501-98-4	OC(=O)\C=C\C1=CC=C(O)C=C1	Phenylpropanoids and polyketides	Cinnamic acids and derivatives	Hydroxycinnamic acids and derivatives	0.122212	0.104883	165.59	120.892	143.241	68.9587	2.4013	1.26381	1.7531	0.809908	2.0772	1.05464	Up	3.11401e-05	0.00023813	0.00064556	0.00289389	160.47	170.646	165.656	112.874	125.449	124.351	74.9509	69.3517	62.5737
91	Aesculin	C09264			5281417	531-75-9	OC[C@H]1O[C@@H](OC2=C(O)C=C3OC(=O)C=CC3=C2)[C@H](O)[C@@H](O)[C@@H]1O	Phenylpropanoids and polyketides	Coumarins and derivatives	Coumarin glycosides	0.0297731	0.0339499	10.6654	10.2129	10.4391	4.8461	2.20081	1.13804	2.10745	1.0755	2.15413	1.10711	Up	0.000549127	0.00264394	0.000475992	0.00232203	9.98043	11.1546	10.8611	10.2794	10.5788	9.78044	5.69745	4.12574	4.71513
22	Isorhamnetin	C10084			5281654	480-19-3	C1(O)C=C2OC(C3=CC=C(O)C(OC)=C3)=C(O)C(=O)C2=C(O)C=1	Phenylpropanoids and polyketides	Flavonoids	Flavones	0.0693856	0.11504	67.3842	95.143	81.2636	33.7263	1.99797	0.998538	2.82104	1.49623	2.40951	1.26874	Up	0.00919762	0.0278068	4.38838e-06	7.13112e-05	53.5225	73.092	75.5382	93.3134	96.008	96.1078	36.1493	30.8448	34.1847
107	3,4-Dihydroxybenzaldehyde	C16700	vvi00950	Isoquinoline alkaloid biosynthesis	8768	139-85-5	OC1=CC=C(C=O)C=C1O	Organic oxygen compounds	Organooxygen compounds	Carbonyl compounds	0.0967379	0.0831096	92.8245	63.3733	78.0989	31.1722	2.9778	1.57424	2.033	1.02361	2.5054	1.32504	Up	0.000783565	0.0033786	0.000368716	0.00191732	99.3151	80.2348	98.9237	60.6786	62.9741	66.4671	35.7564	27.9961	29.7642
44	Myricetin 3-galactoside				5491408	15648-86-9	C1(O)=CC2OC(C3C=C(O)C(O)=C(O)C=3)=C(O[C@H]3[C@H](O)[C@@H](O)[C@@H](O)[C@@H](CO)O3)C(=O)C=2C(O)=C1	Phenylpropanoids and polyketides	Flavonoids	Flavonoid glycosides	0.707768	1.12	8132.97	11277	9705.01	3357.04	2.42266	1.27659	3.35922	1.74813	2.89094	1.53154	Up	0.140488	0.326132	0.0809743	0.191394	3413.11	11866.8	9118.98	7561.98	17911.5	8357.68	2344.3	4847.15	2879.67
129	Pelargonidin-3-glucoside							Unclassified	Unclassified	Unclassified	0.167887	0.25662	307.436	431.969	369.703	125.147	2.4566	1.29666	3.45169	1.7873	2.95414	1.56274	Up	2.40852e-05	0.000208738	5.36309e-06	7.74668e-05	292.368	311.742	318.2	414.072	438.224	443.613	128.585	120.039	126.817
64	3,3',4'5-Tetrahydroxystilbene	C05901	vvi00945	Stilbenoid, diarylheptanoid and gingerol biosynthesis	667639	10083-24-6	C1=C(O)C=C(/C=C/C2=CC(O)=C(O)C=C2)C=C1O	Phenylpropanoids and polyketides	Stilbenes	Unclassified	0.496756	0.516869	2117.81	1759.88	1938.84	510.282	4.15027	2.05321	3.44884	1.78611	3.79956	1.92583	Up	0.00020768	0.00126812	9.42462e-05	0.00055691	2063.11	1937.96	2352.35	1675.35	1692.12	1912.18	552.652	487.623	490.57
65	trans-Piceid	C10275			5281718	27208-80-6	C1=C(O)C=C(/C=C/C2=CC=C(O)C=C2)C=C1O[C@H]1[C@H](O)[C@@H](O)[C@H](O)[C@@H](CO)O1	Phenylpropanoids and polyketides	Stilbenes	Stilbene glycosides	5.98671	4.9632	294400	251710	273055	62232.7	4.73063	2.24203	4.04465	2.01601	4.38764	2.13344	Up	4.95759e-05	0.000358048	0.206964	0.456022	308249	269801	305149	369278	385851	0	66343.6	60823.3	59531.2
57	Prunin	C09099	vvi00941	Flavonoid biosynthesis	92794	529-55-5	C1(O[C@H]2[C@H](O)[C@@H](O)[C@H](O)[C@@H](CO)O2)C=C2O[C@]([H])(C3C=CC(O)=CC=3)CC(=O)C2=C(O)C=1	Phenylpropanoids and polyketides	Flavonoids	Flavonoid glycosides	0.0631936	0.15897	43.6725	134.963	89.318	16.9941	2.56986	1.36169	7.94178	2.98946	5.25582	2.39392	Up	0.00187951	0.00646552	6.6837e-06	8.6888e-05	50.1957	37.5734	43.2485	128.842	134.032	142.016	16.5029	17.2888	17.1906
63	Resveratrol	C03582	vvi00945	Stilbenoid, diarylheptanoid and gingerol biosynthesis	445154	501-36-0	C1=C(O)C=C(/C=C/C2=CC=C(O)C=C2)C=C1O	Phenylpropanoids and polyketides	Stilbenes	Unclassified	0.293947	0.4554	667.189	1075.65	871.419	110.118	6.05886	2.59905	9.76816	3.28809	7.91351	2.98432	Up	8.19366e-07	1.60866e-05	5.64754e-08	3.6709e-06	661.937	653.131	686.497	1060.98	1074.95	1091.02	106.778	105.697	117.878
78	Salicin	C01451	vvi00010	Glycolysis / Gluconeogenesis	439503	138-52-3	OC[C@H]1O[C@@H](OC2=C(CO)C=CC=C2)[C@H](O)[C@@H](O)[C@@H]1O	Organic oxygen compounds	Organooxygen compounds	Carbohydrates and carbohydrate conjugates	0.0766668	0.116007	43.9008	68.3633	56.1321	5.37001	8.17519	3.03125	12.7306	3.67023	10.4529	3.38583	Up	0.000394177	0.00204972	2.39865e-05	0.000183426	42.8571	50.1957	38.6497	73.6527	65.5689	65.8683	3.63458	7.07269	5.40275
38	Astragalin	C12249	vvi00944	Flavone and flavonol biosynthesis	5282102	480-10-4	C1(O)=CC2OC(C3C=CC(O)=CC=3)=C(O[C@H]3[C@H](O)[C@@H](O)[C@H](O)[C@@H](CO)O3)C(=O)C=2C(O)=C1	Phenylpropanoids and polyketides	Flavonoids	Flavonoid glycosides	0.146142	0.129903	137.639	96.507	117.073	0	32768	15	32768	15	32768	15	Up	4.26009e-08	2.76906e-06	0.0481652	0.120413	140.02	137.182	135.714	68.3633	56.3872	164.77	0	0	0
103	Trilobatin				13188898	4192-90-9	OCC1OC(OC2=CC(O)=C(C(=O)CCC3=CC=C(O)C=C3)C(O)=C2)C(O)C(O)C1O	Phenylpropanoids and polyketides	Flavonoids	Flavonoid glycosides	0.0653337	0.103765	27.5277	50.1663	38.847	0	32768	15	32768	15	32768	15	Up	8.66202e-07	1.60866e-05	1.50545e-06	3.2618e-05	27.4951	28.4736	26.6145	48.8024	49.3014	52.3952	0	0	0
31	Apiin	C04858	vvi00944	Flavone and flavonol biosynthesis	5280746	26544-34-3	C1(O[C@H]2[C@H](O[C@H]3[C@H](O)[C@](CO)(O)CO3)[C@@H](O)[C@H](O)[C@@H](CO)O2)=CC2OC(C3C=CC(O)=CC=3)=CC(=O)C=2C(O)=C1	Phenylpropanoids and polyketides	Flavonoids	Flavonoid glycosides	0.037822	0.0418067	9.42596	8.68263	9.0543	0	32768	15	32768	15	32768	15	Up	0.000790962	0.0033786	0.00497873	0.0147099	7.82779	9.0998	11.3503	5.58882	10.0798	10.3792	0	0	0
115	3-Hydroxybenzaldehyde	C03067			101	100-83-4	C1=CC(=CC(=C1)O)C=O	Organic oxygen compounds	Organooxygen compounds	Carbonyl compounds	0.0290902	0.0912477	7.8604	44.2781	26.0693	0	32768	15	32768	15	32768	15	Up	0.127285	0.300856	0.01996	0.0540585	14.1879	0.195695	9.19765	20.6587	56.1876	55.988	0	0	0
119	4-Coumaryl alcohol	C20414			54682930	1076-38-6	C1=CC=C2C(=C1)C(=CC(=O)O2)O	Phenylpropanoids and polyketides	Coumarins and derivatives	Hydroxycoumarins		0.0102086	0	0.499002	0.249501	0	1	0	32768	15	32768	15	Up	1	1	0.000978089	0.00385308	0	0	0	0.399202	0.499002	0.598802	0	0	0
