# Supplementary material for: Ethylene modulates the phenylpropanoid pathway by enhancing VvMYB14 expression via the ERF5-melatonin-ERF104 pathway in grape seeds
Source: Hortic Res. 2025 Feb 25;12(6):uhaf061. doi: 10.1093/hr/uhaf061 (PMC12017797; doi:10.1093/hr/uhaf061)
Supplement: Web_Material_uhaf061 [file web_material_uhaf061.zip › Table S5.xlsx]

## Sheet: VvMYB14_Peaks.anno
Table S5 Binding peaks of VvMYB14 detected using DAP-seq analysis.
merge_peakname	chr:start-end	annotation	distanceToTSS	transcriptid	Parent_files	Total_subpeaks	mean_abs_summit	mean_length	mean_pileup	mean_-log10(pvalue)	mean_fold_enrichment	mean_-log10(qvalue)	VvMYB14_1_peakname	VvMYB14_1_chr:start-end	VvMYB14_1_length	VvMYB14_1_abs_summit	VvMYB14_1_pileup	VvMYB14_1_-log10(pvalue)	VvMYB14_1_fold_enrichment	VvMYB14_1_-log10(qvalue)	VvMYB14_2_peakname	VvMYB14_2_chr:start-end	VvMYB14_2_length	VvMYB14_2_abs_summit	VvMYB14_2_pileup	VvMYB14_2_-log10(pvalue)	VvMYB14_2_fold_enrichment	VvMYB14_2_-log10(qvalue)	geneid	description
Merged-chr5-7580971-2	chr5:7580572-7581374	Exon (VIT_205s0049g00520.1.v2.1/VIT_205s0049g00520.v2.1, exon 2 of 2)	370	VIT_205s0049g00520.1.v2.1	VvMYB14_1_peakname|VvMYB14_2_peakname	2	7581087	787	304	475.167	73.0631	470.074	VvMYB14_1_peak_5845	chr5:7580585-7581374	790	7581084	299	472.649	75.0004	467.561	VvMYB14_2_peak_5913	chr5:7580572-7581355	784	7581090	309	477.685	71.1258	472.587	VIT_205s0049g00520.v2.1	NP_001268136.1|proline-rich cell wall protein-like precursor [Vitis vinifera]
Merged-chr9-5501125-2	chr9:5500842-5501405	Promoter (<=1kb)	-131	VIT_209s0002g05730.1.v2.1	VvMYB14_1_peakname|VvMYB14_2_peakname	2	5501110	554	355	532.477	67.4691	527.33	VvMYB14_1_peak_7519	chr9:5500842-5501405	564	5501105	351	517.699	64.1726	512.564	VvMYB14_2_peak_7601	chr9:5500855-5501398	544	5501114	359	547.256	70.7656	542.095	VIT_209s0002g05730.v2.1	XP_002285258.1|PREDICTED: caffeoylshikimate esterase [Vitis vinifera]
Merged-chr14-484233-2	chr14:483962-484503	Promoter (<=1kb)	-149	VIT_214s0060g00550.2.v2.1	VvMYB14_1_peakname|VvMYB14_2_peakname	2	484252	525	292.5	445.288	67.2843	440.232	VvMYB14_1_peak_2009	chr14:483962-484503	542	484258	288	440.472	67.8667	435.421	VvMYB14_2_peak_2019	chr14:483981-484488	508	484246	297	450.104	66.7019	445.043	VIT_214s0060g00550.v2.1	XP_002280514.1|PREDICTED: ATP-citrate synthase alpha chain protein 2 [Vitis vinifera]
Merged-chr9-16881792-2	chr9:16881527-16882047	Downstream (<1kb)	1011	VIT_209s0018g00620.1.v2.1	VvMYB14_1_peakname|VvMYB14_2_peakname	2	16881806	501.5	270	407.639	64.478	402.634	VvMYB14_1_peak_7658	chr9:16881527-16882047	521	16881806	259	392.881	64.5865	387.884	VvMYB14_2_peak_7768	chr9:16881557-16882038	482	16881805	281	422.398	64.3696	417.383	VIT_209s0018g00620.v2.1	XP_002263153.1|PREDICTED: chaperone protein dnaJ 8, chloroplastic [Vitis vinifera]
Merged-chr6-8886071-2	chr6:8885762-8886380	Promoter (<=1kb)	-175	VIT_206s0004g08150.1.v2.1	VvMYB14_1_peakname|VvMYB14_2_peakname	2	8886058	611.5	255	379.846	61.3477	374.889	VvMYB14_1_peak_6314	chr6:8885762-8886374	613	8886055	253	382.228	63.5003	377.252	VvMYB14_2_peak_6403	chr6:8885771-8886380	610	8886062	257	377.463	59.195	372.526	VIT_206s0004g08150.v2.1	XP_002266238.1|PREDICTED: trans-cinnamate 4-monooxygenase [Vitis vinifera]
Merged-chr5-14821247-2	chr5:14820889-14821595	Distal Intergenic	-6527	VIT_205s0029g00330.1.v2.1	VvMYB14_1_peakname|VvMYB14_2_peakname	2	14821310	656	413.5	587.335	59.3415	582.134	VvMYB14_1_peak_5958	chr5:14820889-14821595	707	14821309	393	554.04	57.6802	548.863	VvMYB14_2_peak_6042	chr5:14820951-14821555	605	14821311	434	620.629	61.0028	615.405	VIT_205s0029g00330.v2.1	XP_002266154.1|PREDICTED: adenosylhomocysteinase [Vitis vinifera]
Merged-chr18-5140826-2	chr18:5140520-5141097	Distal Intergenic	1535	VIT_218s0001g06910.1.v2.1	VvMYB14_1_peakname|VvMYB14_2_peakname	2	5140830	542	250.5	367.613	58.4045	362.689	VvMYB14_1_peak_3615	chr18:5140520-5141097	578	5140823	218	315.824	54.7503	310.986	VvMYB14_2_peak_3680	chr18:5140592-5141097	506	5140837	283	419.401	62.0587	414.392	VIT_218s0001g06910.v2.1	XP_002285719.1|PREDICTED: purine permease 1-like [Vitis vinifera]
Merged-chr7-16586220-2	chr7:16585873-16586565	Promoter (<=1kb)	-373	VIT_207s0031g00350.1.v2.1	VvMYB14_1_peakname|VvMYB14_2_peakname	2	16586160	679.5	240	351.335	57.6902	346.437	VvMYB14_1_peak_6830	chr7:16585873-16586565	693	16586155	232	342.115	58.2503	337.217	VvMYB14_2_peak_6923	chr7:16585890-16586555	666	16586166	248	360.555	57.1301	355.657	VIT_207s0031g00350.v2.1	XP_002282867.1|PREDICTED: caffeoyl-CoA O-methyltransferase [Vitis vinifera]
Merged-chr1-22121898-2	chr1:22121516-22122268	Promoter (1-2kb)	-1791	VIT_201s0146g00310.1.v2.1	VvMYB14_1_peakname|VvMYB14_2_peakname	2	22121768	731.5	239	347.892	56.6768	343.002	VvMYB14_1_peak_395	chr1:22121516-22122259	744	22121773	220	318.026	54.5829	313.183	VvMYB14_2_peak_385	chr1:22121550-22122268	719	22121763	258	377.759	58.7707	372.821	VIT_201s0146g00310.v2.1	XP_002264210.1|PREDICTED: pyruvate dehydrogenase E1 component subunit beta-1, mitochondrial [Vitis vinifera]
Merged-chr14-6354623-2	chr14:6354326-6354906	Intron (VIT_214s0030g01580.1.v2.1/VIT_214s0030g01580.v2.1, intron 17 of 21)	11457	VIT_214s0030g01590.1.v2.1	VvMYB14_1_peakname|VvMYB14_2_peakname	2	6354633	558.5	244	350.278	55.0072	345.385	VvMYB14_1_peak_2116	chr14:6354326-6354906	581	6354641	228	326.46	53.7767	321.601	VvMYB14_2_peak_2133	chr14:6354363-6354898	536	6354625	260	374.096	56.2376	369.168	VIT_214s0030g01590.v2.1	XP_002276406.1|PREDICTED: uncharacterized protein LOC100259018 [Vitis vinifera]
Merged-chr1-16746363-2	chr1:16746102-16746612	Distal Intergenic	-4472	VIT_201s0010g01135.1.v2.1	VvMYB14_1_peakname|VvMYB14_2_peakname	2	16746342	496	221.5	316.856	53.2605	312.038	VvMYB14_1_peak_305	chr1:16746102-16746612	511	16746344	214	308.383	53.7503	303.564	VvMYB14_2_peak_300	chr1:16746130-16746610	481	16746340	229	325.329	52.7707	320.512	VIT_201s0010g01135.v2.1	CAN72334.1|hypothetical protein VITISV_043816 [Vitis vinifera]
Merged-chr12-1732152-2	chr12:1731910-1732406	Distal Intergenic	-7573	VIT_212s0028g01160.1.v2.1	VvMYB14_1_peakname|VvMYB14_2_peakname	2	1732152	486	216.5	307.664	51.9489	302.872	VvMYB14_1_peak_1189	chr12:1731910-1732406	497	1732151	198	278.946	49.7503	274.204	VvMYB14_2_peak_1176	chr12:1731910-1732384	475	1732152	235	336.382	54.1474	331.539	VIT_212s0028g01160.v2.1	XP_002282907.1|PREDICTED: protein DETOXIFICATION 41 [Vitis vinifera]
Merged-chr12-8699937-2	chr12:8699633-8700227	Intron (VIT_212s0178g00221.1.v2.1/VIT_212s0178g00221.v2.1, intron 3 of 3)	2932	VIT_212s0178g00221.1.v2.1	VvMYB14_1_peakname|VvMYB14_2_peakname	2	8699918	561	210	295.962	50.6117	291.192	VvMYB14_1_peak_1328	chr12:8699633-8700227	595	8699934	213	306.527	53.5003	301.714	VvMYB14_2_peak_1306	chr12:8699682-8700208	527	8699902	207	285.396	47.7231	280.67	VIT_212s0178g00221.v2.1	RVW79111.1|hypothetical protein CK203_048220 [Vitis vinifera]
Merged-chr6-11853476-2	chr6:11853221-11853718	Promoter (<=1kb)	-120	VIT_206s0009g00850.1.v2.1	VvMYB14_1_peakname|VvMYB14_2_peakname	2	11853472	474.5	206	287.06	48.9497	282.315	VvMYB14_1_peak_6351	chr6:11853221-11853709	489	11853485	203	285.135	49.7174	280.378	VvMYB14_2_peak_6442	chr6:11853259-11853718	460	11853459	209	288.986	48.182	284.251	VIT_206s0009g00850.v2.1	XP_002278088.1|PREDICTED: protein STRICTOSIDINE SYNTHASE-LIKE 3 [Vitis vinifera]
Merged-chr13-1400359-2	chr13:1400111-1400602	Distal Intergenic	-2974	VIT_213s0067g02570.1.v2.1	VvMYB14_1_peakname|VvMYB14_2_peakname	2	1400370	483	222.5	307.344	48.7777	302.551	VvMYB14_1_peak_1604	chr13:1400111-1400599	489	1400368	214	291.92	46.8597	287.145	VvMYB14_2_peak_1597	chr13:1400126-1400602	477	1400372	231	322.768	50.6958	317.958	VIT_213s0067g02570.v2.1	XP_010658128.1|PREDICTED: KUP2 isoform X1 [Vitis vinifera]
Merged-chr19-20257946-2	chr19:20257531-20258404	Distal Intergenic	12420	VIT_219s0027g00890.1.v2.1	VvMYB14_1_peakname|VvMYB14_2_peakname	2	20257767	804	218.5	300.611	48.1889	295.829	VvMYB14_1_peak_4460	chr19:20257531-20258291	761	20257772	220	311.739	51.898	306.912	VvMYB14_2_peak_4522	chr19:20257558-20258404	847	20257762	217	289.483	44.4798	284.746	VIT_219s0027g00890.v2.1	CAN60775.1|hypothetical protein VITISV_021910 [Vitis vinifera]
Merged-chr6-19126675-2	chr6:19126407-19126946	Downstream (1-2kb)	3174	VIT_206s0061g01300.1.v2.1	VvMYB14_1_peakname|VvMYB14_2_peakname	2	19126682	532	277.5	374.101	48.1294	369.158	VvMYB14_1_peak_6476	chr6:19126407-19126946	540	19126680	272	372.131	49.7702	367.177	VvMYB14_2_peak_6572	chr6:19126413-19126936	524	19126685	283	376.072	46.4886	371.138	VIT_206s0061g01300.v2.1	XP_002268701.1|PREDICTED: arogenate dehydratase 3, chloroplastic [Vitis vinifera]
Merged-chr9-22697850-2	chr9:22697618-22698088	Distal Intergenic	4477	VIT_209s0054g01680.1.v2.1	VvMYB14_1_peakname|VvMYB14_2_peakname	2	22697850	465	206.5	284.298	47.5425	279.559	VvMYB14_1_peak_7745	chr9:22697618-22698088	471	22697853	201	279.368	48.3165	274.626	VvMYB14_2_peak_7855	chr9:22697618-22698076	459	22697847	212	289.228	46.7686	284.492	VIT_209s0054g01680.v2.1	CBI18366.3|unnamed protein product, partial [Vitis vinifera]
Merged-chr16-2791952-2	chr16:2791674-2792224	Intron (VIT_216s0039g02550.1.v2.1/VIT_216s0039g02550.v2.1, intron 1 of 1)	2021	VIT_216s0039g02550.2.v2.1	VvMYB14_1_peakname|VvMYB14_2_peakname	2	2791956	528.5	196	270.579	47.2351	265.877	VvMYB14_1_peak_2886	chr16:2791674-2792224	551	2791956	197	277.124	49.5003	272.388	VvMYB14_2_peak_2933	chr16:2791704-2792209	506	2791955	195	264.033	44.9698	259.367	VIT_216s0039g02550.v2.1	XP_002274959.1|PREDICTED: uncharacterized protein LOC100247770 isoform X1 [Vitis vinifera]
Merged-chr18-23419904-2	chr18:23419660-23420151	Promoter (<=1kb)	-143	VIT_218s0117g00210.1.v2.1	VvMYB14_1_peakname|VvMYB14_2_peakname	2	23419874	483	193	265.297	46.5468	260.61	VvMYB14_1_peak_3941	chr18:23419660-23420151	492	23419886	197	277.124	49.5003	272.388	VvMYB14_2_peak_4004	chr18:23419666-23420139	474	23419863	189	253.47	43.5932	248.831	VIT_218s0117g00210.v2.1	XP_019071955.1|PREDICTED: myb-related protein 308-like [Vitis vinifera]
Merged-chr4-18543955-2	chr4:18543723-18544184	Downstream (<1kb)	2688	VIT_204s0023g02000.1.v2.1	VvMYB14_1_peakname|VvMYB14_2_peakname	2	18543922	449.5	310.5	408.808	46.1344	403.801	VvMYB14_1_peak_5549	chr4:18543723-18544175	453	18543924	297	394.035	46.692	389.037	VvMYB14_2_peak_5617	chr4:18543739-18544184	446	18543920	324	423.582	45.5768	418.565	VIT_204s0023g02000.v2.1	XP_010649126.1|PREDICTED: transmembrane protein 53 [Vitis vinifera]
Merged-chr13-21433505-2	chr13:21433181-21433842	Distal Intergenic	-7442	VIT_213s0064g00010.1.v2.1	VvMYB14_1_peakname|VvMYB14_2_peakname	2	21433546	628	201.5	274.622	46.0807	269.911	VvMYB14_1_peak_1911	chr13:21433202-21433842	641	21433546	208	290.964	49.5312	286.193	VvMYB14_2_peak_1917	chr13:21433181-21433795	615	21433545	195	258.28	42.6302	253.63	VIT_213s0064g00010.v2.1	XP_010659517.1|PREDICTED: F-box/WD-40 repeat-containing protein At3g52030 [Vitis vinifera]
Merged-chr5-11299171-2	chr5:11298715-11299710	Exon (VIT_205s0051g00530.1.v2.1/VIT_205s0051g00530.v2.1, exon 1 of 1)	272	VIT_205s0051g00530.1.v2.1	VvMYB14_1_peakname|VvMYB14_2_peakname	2	11299140	855.5	229.5	307.512	45.4642	302.721	VvMYB14_1_peak_5906	chr5:11298773-11299487	715	11299108	213	283.025	43.8616	278.274	VvMYB14_2_peak_5991	chr5:11298715-11299710	996	11299173	246	332	47.0668	327.168	VIT_205s0051g00530.v2.1	XP_010650249.1|PREDICTED: glycine-rich cell wall structural protein 1 [Vitis vinifera]
Merged-chrUn-1207177-2	chrUn:1206861-1207499	Distal Intergenic	-21804	VIT_200s0125g00060.1.v2.1	VvMYB14_1_peakname|VvMYB14_2_peakname	2	1207186	613	11558	14142.2	44.3299	14134.4	VvMYB14_1_peak_7763	chrUn:1206861-1207499	639	1207187	11385	14122.4	46.0528	14114.6	VvMYB14_2_peak_7875	chrUn:1206881-1207467	587	1207184	11731	14162	42.6069	14154.2	VIT_200s0125g00060.v2.1	|
Merged-chr19-6370400-2	chr19:6370109-6370695	Exon (VIT_219s0090g00260.1.v2.1/VIT_219s0090g00260.v2.1, exon 1 of 2)	1349	VIT_219s0090g00260.1.v2.1	VvMYB14_1_peakname|VvMYB14_2_peakname	2	6370374	580	184	244.972	42.5807	240.345	VvMYB14_1_peak_4248	chr19:6370112-6370684	573	6370372	186	253.596	45.1729	248.934	VvMYB14_2_peak_4311	chr19:6370109-6370695	587	6370377	182	236.349	39.9885	231.757	VIT_219s0090g00260.v2.1	XP_002278428.3|PREDICTED: probable disease resistance protein At4g27220 [Vitis vinifera]
Merged-chr10-2102292-2	chr10:2102017-2102567	Promoter (<=1kb)	-598	VIT_210s0003g00850.1.v2.1	VvMYB14_1_peakname|VvMYB14_2_peakname	2	2102294	550	179	238.668	42.4025	234.059	VvMYB14_1_peak_468	chr10:2102017-2102567	551	2102283	181	244.744	43.9651	240.107	VvMYB14_2_peak_461	chr10:2102019-2102567	549	2102304	177	232.592	40.84	228.01	VIT_210s0003g00850.v2.1	XP_002272067.1|PREDICTED: E3 ubiquitin-protein ligase ATL41-like [Vitis vinifera]
Merged-chr7-1324711-2	chr7:1324463-1324960	Distal Intergenic	4248	VIT_207s0151g01130.1.v2.1	VvMYB14_1_peakname|VvMYB14_2_peakname	2	1324701	495.5	176	235.066	42.3995	230.468	VvMYB14_1_peak_6537	chr7:1324465-1324960	496	1324704	173	234.085	43.5002	229.479	VvMYB14_2_peak_6628	chr7:1324463-1324957	495	1324698	179	236.048	41.2988	231.457	VIT_207s0151g01130.v2.1	XP_002277881.1|PREDICTED: probable inactive patatin-like protein 9 [Vitis vinifera]
Merged-chr8-11737586-2	chr8:11737307-11737850	Promoter (1-2kb)	-1140	VIT_208s0040g00780.1.v2.1	VvMYB14_1_peakname|VvMYB14_2_peakname	2	11737578	511	180	239.909	42.1842	235.317	VvMYB14_1_peak_7143	chr8:11737307-11737850	544	11737574	158	203.939	38.0313	199.453	VvMYB14_2_peak_7247	chr8:11737356-11737833	478	11737582	202	275.879	46.337	271.181	VIT_208s0040g00780.v2.1	XP_002283338.1|PREDICTED: cytochrome P450 98A2 [Vitis vinifera]
Merged-chr11-16034696-2	chr11:16034445-16034954	Distal Intergenic	19665	VIT_211s0103g00340.1.v2.1	VvMYB14_1_peakname|VvMYB14_2_peakname	2	16034704	501	225.5	293.299	42.1525	288.538	VvMYB14_1_peak_1043	chr11:16034445-16034954	510	16034699	232	310.697	45.5815	305.872	VvMYB14_2_peak_1039	chr11:16034447-16034938	492	16034710	219	275.901	38.7234	271.203	VIT_211s0103g00340.v2.1	XP_002266689.1|PREDICTED: pentatricopeptide repeat-containing protein At2g34400 [Vitis vinifera]
Merged-chr8-15177714-2	chr8:15177456-15177992	Exon (VIT_208s0007g01070.1.v2.1/VIT_208s0007g01070.v2.1, exon 1 of 1)	951	VIT_208s0007g01070.1.v2.1	VvMYB14_1_peakname|VvMYB14_2_peakname	2	15177734	514	172.5	229.04	41.5965	224.459	VvMYB14_1_peak_7236	chr8:15177456-15177992	537	15177734	173	234.085	43.5002	229.479	VvMYB14_2_peak_7338	chr8:15177460-15177950	491	15177734	172	223.995	39.6928	219.439	VIT_208s0007g01070.v2.1	XP_019077037.1|PREDICTED: leucine-rich repeat extensin-like protein 3 isoform X2 [Vitis vinifera]
Merged-chr8-17810635-2	chr8:17810241-17810948	Promoter (<=1kb)	-977	VIT_208s0007g03830.2.v2.1	VvMYB14_1_peakname|VvMYB14_2_peakname	2	17810681	583.5	257.5	328.511	41.1538	323.666	VvMYB14_1_peak_7301	chr8:17810448-17810948	501	17810696	240	306.07	40.6153	301.258	VvMYB14_2_peak_7390	chr8:17810241-17810906	666	17810666	275	350.952	41.6923	346.075	VIT_208s0007g03830.v2.1	XP_002283381.1|PREDICTED: fructose-bisphosphate aldolase 1, cytoplasmic [Vitis vinifera]
Merged-chr7-15821978-2	chr7:15821718-15822232	Exon (VIT_207s0129g00580.1.v2.1/VIT_207s0129g00580.v2.1, exon 1 of 2)	140	VIT_207s0129g00580.1.v2.1	VvMYB14_1_peakname|VvMYB14_2_peakname	2	15822002	494	235.5	302.074	41.0643	297.293	VvMYB14_1_peak_6809	chr7:15821718-15822232	515	15822007	233	294.286	39.4356	289.506	VvMYB14_2_peak_6900	chr7:15821745-15822217	473	15821997	238	309.861	42.6929	305.081	VIT_207s0129g00580.v2.1	RVX23669.1|Snakin-1 [Vitis vinifera]
Merged-chr10-1253030-2	chr10:1252788-1253265	Downstream (1-2kb)	3341	VIT_210s0405g00050.1.v2.1	VvMYB14_1_peakname|VvMYB14_2_peakname	2	1253050	467.5	169	222.84	40.6392	218.289	VvMYB14_1_peak_452	chr10:1252788-1253263	476	1253073	158	207.902	39.7502	203.395	VvMYB14_2_peak_445	chr10:1252807-1253265	459	1253028	180	237.779	41.5283	233.183	VIT_210s0405g00050.v2.1	XP_002267982.1|PREDICTED: inositol transporter 4 [Vitis vinifera]
Merged-chr16-9465180-2	chr16:9464893-9465452	Distal Intergenic	9358	VIT_216s0013g01970.1.v2.1	VvMYB14_1_peakname|VvMYB14_2_peakname	2	9465180	519	175	229.823	40.5846	225.251	VvMYB14_1_peak_2960	chr16:9464893-9465426	534	9465176	189	258.077	45.5307	253.404	VvMYB14_2_peak_3006	chr16:9464949-9465452	504	9465185	161	201.569	35.6384	197.098	VIT_216s0013g01970.v2.1	XP_034688752.1|rho GTPase-activating protein 7 isoform X2 [Vitis riparia]
Merged-chr3-5298263-2	chr3:5297958-5298576	Intron (VIT_203s0063g02020.1.v2.1/VIT_203s0063g02020.v2.1, intron 8 of 12)	3835	VIT_203s0063g02020.1.v2.1	VvMYB14_1_peakname|VvMYB14_2_peakname	2	5298300	605	167.5	220.465	40.4288	215.915	VvMYB14_1_peak_4970	chr3:5297958-5298576	619	5298299	171	230.56	43.0002	225.965	VvMYB14_2_peak_5022	chr3:5297965-5298555	591	5298300	164	210.371	37.8573	205.865	VIT_203s0063g02020.v2.1	XP_002284662.1|PREDICTED: protein TIC 62, chloroplastic isoform X2 [Vitis vinifera]
Merged-chr10_random-172374-2	chr10_random:172129-172626	Promoter (<=1kb)	-362	VIT_210s0116g00360.1.v2.1	VvMYB14_1_peakname|VvMYB14_2_peakname	2	172369	477.5	167.5	220.247	40.2951	215.702	VvMYB14_1_peak_730	chr10_random:172144-172626	483	172370	158	207.902	39.7502	203.395	VvMYB14_2_peak_726	chr10_random:172129-172600	472	172368	177	232.592	40.84	228.01	VIT_210s0116g00360.v2.1	XP_002269934.2|PREDICTED: pyrophosphate--fructose 6-phosphate 1-phosphotransferase subunit beta [Vitis vinifera]
Merged-chr17-5378243-2	chr17:5377885-5378591	Promoter (<=1kb)	-871	VIT_217s0000g04930.1.v2.1	VvMYB14_1_peakname|VvMYB14_2_peakname	2	5378300	660.5	164.5	215.454	39.7507	210.924	VvMYB14_1_peak_3298	chr17:5377885-5378591	707	5378301	172	232.321	43.2502	227.721	VvMYB14_2_peak_3359	chr17:5377943-5378556	614	5378298	157	198.587	36.2512	194.127	VIT_217s0000g04930.v2.1	RVX14026.1|Cytosolic sulfotransferase 8 [Vitis vinifera]
Merged-chr10-4958265-2	chr10:4958034-4958501	Intron (VIT_210s0003g02880.3.v2.1/VIT_210s0003g02880.v2.1, intron 1 of 9)	2536	VIT_210s0003g02880.1.v2.1	VvMYB14_1_peakname|VvMYB14_2_peakname	2	4958267	448.5	189.5	243.558	39.4138	238.936	VvMYB14_1_peak_526	chr10:4958034-4958501	468	4958273	183	237.801	40.1032	233.183	VvMYB14_2_peak_518	chr10:4958049-4958477	429	4958261	196	249.315	38.7245	244.689	VIT_210s0003g02880.v2.1	XP_002274716.1|PREDICTED: probable starch synthase 4, chloroplastic/amyloplastic [Vitis vinifera]
Merged-chr14-1982272-2	chr14:1982044-1982504	Intron (VIT_214s0060g02380.1.v2.1/VIT_214s0060g02380.v2.1, intron 3 of 3)	3175	VIT_214s0060g02380.1.v2.1	VvMYB14_1_peakname|VvMYB14_2_peakname	2	1982279	452	162	211.394	39.1977	206.885	VvMYB14_1_peak_2039	chr14:1982050-1982504	455	1982278	174	235.851	43.7502	231.239	VvMYB14_2_peak_2048	chr14:1982044-1982492	449	1982280	150	186.937	34.6451	182.53	VIT_214s0060g02380.v2.1	XP_002283982.1|PREDICTED: autophagy-related protein 18a [Vitis vinifera]
Merged-chrUn-31306982-2	chrUn:31306717-31307249	Exon (VIT_200s0527g00030.1.v2.1/VIT_200s0527g00030.v2.1, exon 1 of 2)	242	VIT_200s0527g00030.1.v2.1	VvMYB14_1_peakname|VvMYB14_2_peakname	2	31306956	516.5	162.5	211.695	39.1581	207.179	VvMYB14_1_peak_8121	chrUn:31306732-31307249	518	31306957	159	209.629	40.0002	205.115	VvMYB14_2_peak_8253	chrUn:31306717-31307231	515	31306956	166	213.761	38.3161	209.243	VIT_200s0527g00030.v2.1	RVW95870.1|Non-classical arabinogalactan protein 30 [Vitis vinifera]
Merged-chrUn-27181291-2	chrUn:27180879-27181704	Promoter (<=1kb)	-106	VIT_200s0391g00070.1.v2.1	VvMYB14_1_peakname|VvMYB14_2_peakname	2	27181106	792.5	192.5	245.339	38.7332	240.717	VvMYB14_1_peak_8059	chrUn:27180879-27181704	826	27181103	211	286.593	46.2058	281.831	VvMYB14_2_peak_8193	chrUn:27180913-27181671	759	27181108	174	204.085	31.2605	199.603	VIT_200s0391g00070.v2.1	XP_034690706.1|phospho-2-dehydro-3-deoxyheptonate aldolase 2, chloroplastic [Vitis riparia]
Merged-chr2-17613270-2	chr2:17613010-17613523	Intron (VIT_202s0087g00340.1.v2.1/VIT_202s0087g00340.v2.1, intron 1 of 2)	1521	VIT_202s0087g00340.1.v2.1	VvMYB14_1_peakname|VvMYB14_2_peakname	2	17613268	488	160.5	208.332	38.7096	203.827	VvMYB14_1_peak_4843	chr2:17613010-17613505	496	17613272	160	211.359	40.2502	206.838	VvMYB14_2_peak_4896	chr2:17613044-17613523	480	17613265	161	205.304	37.169	200.817	VIT_202s0087g00340.v2.1	XP_002274370.1|PREDICTED: protein NUCLEAR FUSION DEFECTIVE 4 [Vitis vinifera]
Merged-chr16-13448226-2	chr16:13447959-13448492	Distal Intergenic	-2955	VIT_216s0022g01440.1.v2.1	VvMYB14_1_peakname|VvMYB14_2_peakname	2	13448218	522.5	160.5	208.261	38.6684	203.758	VvMYB14_1_peak_3014	chr16:13447959-13448492	534	13448219	156	204.456	39.2502	199.966	VvMYB14_2_peak_3063	chr16:13447973-13448483	511	13448217	165	212.065	38.0867	207.551	VIT_216s0022g01440.v2.1	XP_002266494.2|PREDICTED: transketolase, chloroplastic [Vitis vinifera]
Merged-chr6-20816901-2	chr6:20816404-20817399	Distal Intergenic	2619	VIT_206s0080g00810.1.v2.1	VvMYB14_1_peakname|VvMYB14_2_peakname	2	20817024	980	239	299.105	38.664	294.336	VvMYB14_1_peak_6499	chr6:20816404-20817399	996	20817027	220	272.644	37.2447	267.924	VvMYB14_2_peak_6596	chr6:20816420-20817383	964	20817021	258	325.566	40.0833	320.748	VIT_206s0080g00810.v2.1	RVW60438.1|Capsanthin/capsorubin synthase, chromoplastic [Vitis vinifera]
Merged-chr13-22968050-2	chr13:22967808-22968297	Promoter (<=1kb)	-608	VIT_213s0064g01080.1.v2.1	VvMYB14_1_peakname|VvMYB14_2_peakname	2	22968040	474	158.5	204.85	38.189	200.362	VvMYB14_1_peak_1933	chr13:22967808-22968277	470	22968040	154	201.021	38.7502	196.545	VvMYB14_2_peak_1943	chr13:22967820-22968297	478	22968040	163	208.679	37.6278	204.179	VIT_213s0064g01080.v2.1	CAN69573.1|hypothetical protein VITISV_028610 [Vitis vinifera]
Merged-chr4-6795617-2	chr4:6795376-6795865	Promoter (<=1kb)	-856	VIT_204s0008g06790.1.v2.1	VvMYB14_1_peakname|VvMYB14_2_peakname	2	6795614	450.5	156	200.739	37.6566	196.267	VvMYB14_1_peak_5352	chr4:6795376-6795865	490	6795618	158	207.902	39.7502	203.395	VvMYB14_2_peak_5418	chr4:6795410-6795820	411	6795611	154	193.577	35.5629	189.139	VIT_204s0008g06790.v2.1	XP_002283360.2|PREDICTED: probable folate-biopterin transporter 6 [Vitis vinifera]
Merged-chr11-18818729-2	chr11:18818481-18818978	Intron (VIT_211s0052g01090.2.v2.1/VIT_211s0052g01090.v2.1, intron 2 of 2)	1905	VIT_211s0052g01090.1.v2.1	VvMYB14_1_peakname|VvMYB14_2_peakname	2	18818676	498	180.5	228.339	37.495	223.768	VvMYB14_1_peak_1112	chr11:18818481-18818978	498	18818666	169	214.082	37.0518	209.549	VvMYB14_2_peak_1105	chr11:18818481-18818978	498	18818685	192	242.596	37.9382	237.988	VIT_211s0052g01090.v2.1	XP_002272782.1|PREDICTED: 4-coumarate--CoA ligase 2 [Vitis vinifera]
Merged-chr9-12486199-2	chr9:12485945-12486459	Distal Intergenic	-4394	VIT_209s0096g00830.1.v2.1	VvMYB14_1_peakname|VvMYB14_2_peakname	2	12486202	507.5	410.5	491.39	37.3835	486.283	VvMYB14_1_peak_7608	chr9:12485947-12486459	513	12486196	428	530.961	41.175	525.811	VvMYB14_2_peak_7709	chr9:12485945-12486446	502	12486208	393	451.819	33.5921	446.754	VIT_209s0096g00830.v2.1	CBI33425.3|unnamed protein product, partial [Vitis vinifera]
Merged-chr14-29948443-2	chr14:29948188-29948690	Promoter (<=1kb)	-141	VIT_214s0108g01330.1.v2.1	VvMYB14_1_peakname|VvMYB14_2_peakname	2	29948440	485	155.5	199.76	37.3773	195.292	VvMYB14_1_peak_2498	chr14:29948188-29948690	503	29948445	142	180.652	35.7502	176.255	VvMYB14_2_peak_2535	chr14:29948214-29948680	467	29948435	169	218.867	39.0045	214.328	VIT_214s0108g01330.v2.1	NP_001267925.1|uncharacterized protein LOC100266283 [Vitis vinifera]
Merged-chr19-20365296-2	chr19:20365074-20365532	Distal Intergenic	6236	VIT_219s0027g00930.1.v2.1	VvMYB14_1_peakname|VvMYB14_2_peakname	2	20365286	440.5	161	205.464	37.2668	200.971	VvMYB14_1_peak_4464	chr19:20365074-20365532	459	20365285	161	209.95	39.1338	205.434	VvMYB14_2_peak_4527	chr19:20365080-20365501	422	20365286	161	200.977	35.3997	196.508	VIT_219s0027g00930.v2.1	XP_010645063.1|PREDICTED: glutathione transferase GST 23 [Vitis vinifera]
Merged-chr6-17793699-2	chr6:17793436-17793977	Intron (VIT_206s0061g00380.2.v2.1/VIT_206s0061g00380.v2.1, intron 7 of 7)	8986	VIT_206s0061g00380.1.v2.1	VvMYB14_1_peakname|VvMYB14_2_peakname	2	17793684	492.5	153.5	196.764	37.124	192.31	VvMYB14_1_peak_6449	chr6:17793436-17793977	542	17793686	162	214.827	40.7502	210.29	VvMYB14_2_peak_6547	chr6:17793472-17793914	443	17793682	145	178.702	33.4979	174.329	VIT_206s0061g00380.v2.1	XP_002273662.1|PREDICTED: dolichol kinase EVAN [Vitis vinifera]
Merged-chr3-8196525-2	chr3:8196248-8196796	Intron (VIT_203s0088g00160.1.v2.1/VIT_203s0088g00160.v2.1, intron 2 of 4)	1248	VIT_203s0088g00160.1.v2.1	VvMYB14_1_peakname|VvMYB14_2_peakname	2	8196536	537	178	224.227	37.057	219.663	VvMYB14_1_peak_5045	chr3:8196248-8196796	549	8196539	174	222.498	38.1416	217.931	VvMYB14_2_peak_5094	chr3:8196267-8196791	525	8196534	182	225.957	35.9725	221.395	VIT_203s0088g00160.v2.1	CBI25144.3|unnamed protein product, partial [Vitis vinifera]
Merged-chr19-23001644-2	chr19:23001405-23001884	Intron (VIT_219s0085g00600.1.v2.1/VIT_219s0085g00600.v2.1, intron 1 of 13)	291	VIT_219s0085g00600.1.v2.1	VvMYB14_1_peakname|VvMYB14_2_peakname	2	23001614	469.5	152.5	194.794	36.7104	190.347	VvMYB14_1_peak_4502	chr19:23001405-23001884	480	23001613	165	219.446	41.236	214.892	VvMYB14_2_peak_4565	chr19:23001416-23001874	459	23001616	140	170.142	32.1848	165.803	VIT_219s0085g00600.v2.1	XP_002263263.1|PREDICTED: glyceraldehyde-3-phosphate dehydrogenase GAPCP1, chloroplastic [Vitis vinifera]
Merged-chr6-7994389-2	chr6:7994127-7994638	Promoter (<=1kb)	-338	VIT_206s0004g07250.1.v2.1	VvMYB14_1_peakname|VvMYB14_2_peakname	2	7994402	491	193	240.435	36.7054	235.823	VvMYB14_1_peak_6296	chr6:7994127-7994638	512	7994402	205	265.652	40.8999	260.954	VvMYB14_2_peak_6381	chr6:7994162-7994631	470	7994402	181	215.217	32.5109	210.693	VIT_206s0004g07250.v2.1	XP_002278049.2|PREDICTED: UDP-glycosyltransferase 87A1 [Vitis vinifera]
Merged-chr7-4608495-2	chr7:4608187-4608791	Distal Intergenic	-2625	VIT_207s0005g02220.1.v2.1	VvMYB14_1_peakname|VvMYB14_2_peakname	2	4608539	587.5	152	193.828	36.6154	189.382	VvMYB14_1_peak_6626	chr7:4608187-4608791	605	4608538	146	187.395	36.7502	182.97	VvMYB14_2_peak_6720	chr7:4608217-4608786	570	4608540	158	200.262	36.4806	195.795	VIT_207s0005g02220.v2.1	XP_002273106.2|PREDICTED: chlorophyll a-b binding protein of LHCII type 1 [Vitis vinifera]
Merged-chr9-18034812-2	chr9:18034545-18035063	Promoter (<=1kb)	-849	VIT_209s0018g01190.1.v2.1	VvMYB14_1_peakname|VvMYB14_2_peakname	2	18034830	500	209.5	258.219	36.4492	253.554	VvMYB14_1_peak_7665	chr9:18034580-18035063	484	18034835	213	269.791	39.014	265.081	VvMYB14_2_peak_7780	chr9:18034545-18035060	516	18034824	206	246.646	33.8843	242.027	VIT_209s0018g01190.v2.1	XP_002268988.1|PREDICTED: shikimate O-hydroxycinnamoyltransferase [Vitis vinifera]
Merged-chr9-22313923-2	chr9:22313688-22314156	Promoter (<=1kb)	-315	VIT_209s0054g01390.1.v2.1	VvMYB14_1_peakname|VvMYB14_2_peakname	2	22313938	446	150.5	191.815	36.4255	187.381	VvMYB14_1_peak_7737	chr9:22313688-22314156	469	22313938	161	213.091	40.5002	208.563	VvMYB14_2_peak_7848	chr9:22313714-22314136	423	22313939	140	170.54	32.3508	166.199	VIT_209s0054g01390.v2.1	CBI18393.3|unnamed protein product, partial [Vitis vinifera]
Merged-chr1-2964133-2	chr1:2963733-2964520	Distal Intergenic	6060	VIT_201s0011g03270.1.v2.1	VvMYB14_1_peakname|VvMYB14_2_peakname	2	2964011	771	150.5	191.32	36.2713	186.885	VvMYB14_1_peak_61	chr1:2963733-2964520	788	2964012	146	187.395	36.7502	182.97	VvMYB14_2_peak_66	chr1:2963764-2964517	754	2964010	155	195.244	35.7923	190.799	VIT_201s0011g03270.v2.1	XP_002278939.1|PREDICTED: probable carboxylesterase 6 [Vitis vinifera]
Merged-chr6-16416223-2	chr6:16416046-16416402	Distal Intergenic	-2679	VIT_206s0009g03210.3.v2.1	VvMYB14_1_peakname|VvMYB14_2_peakname	2	16416166	355.5	148.5	188.463	35.946	184.042	VvMYB14_1_peak_6424	chr6:16416046-16416399	354	16416163	159	209.629	40.0002	205.115	VvMYB14_2_peak_6520	chr6:16416046-16416402	357	16416169	138	167.297	31.8919	162.969	VIT_206s0009g03210.v2.1	XP_002280518.1|PREDICTED: pentatricopeptide repeat-containing protein At1g62350 isoform X1 [Vitis vinifera]
Merged-chr13-2241819-2	chr13:2241575-2242061	Downstream (<1kb)	4227	VIT_213s0019g00020.1.v2.1	VvMYB14_1_peakname|VvMYB14_2_peakname	2	2241824	454.5	149	188.788	35.8963	184.364	VvMYB14_1_peak_1621	chr13:2241575-2242061	487	2241819	143	182.333	36.0002	177.93	VvMYB14_2_peak_1613	chr13:2241611-2242032	422	2241829	155	195.244	35.7923	190.799	VIT_213s0019g00020.v2.1	XP_002282508.1|PREDICTED: metal tolerance protein 11 isoform X1 [Vitis vinifera]
Merged-chr12_random-184564-2	chr12_random:184310-184833	Intron (VIT_212s0142g00170.1.v2.1/VIT_212s0142g00170.v2.1, intron 2 of 6)	7501	VIT_212s0142g00170.1.v2.1	VvMYB14_1_peakname|VvMYB14_2_peakname	2	184566	503	148	187.548	35.8107	183.131	VvMYB14_1_peak_1540	chr12_random:184310-184833	524	184585	157	206.178	39.5002	201.679	VvMYB14_2_peak_1540	chr12_random:184317-184798	482	184548	139	168.917	32.1213	164.583	VIT_212s0142g00170.v2.1	XP_002274579.1|PREDICTED: potassium transporter 7 [Vitis vinifera]
Merged-chr1-22961021-2	chr1:22960692-22961362	Promoter (<=1kb)	-337	VIT_201s0150g00610.1.v2.1	VvMYB14_1_peakname|VvMYB14_2_peakname	2	22960896	658.5	159.5	200.129	35.639	195.662	VvMYB14_1_peak_421	chr1:22960694-22961339	646	22960899	144	178.926	34.0508	174.539	VvMYB14_2_peak_407	chr1:22960692-22961362	671	22960894	175	221.332	37.2273	216.785	VIT_201s0150g00610.v2.1	XP_002269057.2|PREDICTED: DNA repair RAD52-like protein 2, chloroplastic [Vitis vinifera]
Merged-chr7-5886812-2	chr7:5886583-5887063	Promoter (1-2kb)	-1869	VIT_207s0005g03060.1.v2.1	VvMYB14_1_peakname|VvMYB14_2_peakname	2	5886798	456	147	185.5	35.3243	181.089	VvMYB14_1_peak_6649	chr7:5886583-5887063	481	5886788	132	164.009	33.2502	159.68	VvMYB14_2_peak_6741	chr7:5886587-5887017	431	5886809	162	206.99	37.3984	202.497	VIT_207s0005g03060.v2.1	XP_010652359.1|PREDICTED: 1-aminocyclopropane-1-carboxylate oxidase homolog 1 [Vitis vinifera]
Merged-chr11-14990289-2	chr11:14990060-14990527	Exon (VIT_211s0065g00955.1.v2.1/VIT_211s0065g00955.v2.1, exon 1 of 1)	146	VIT_211s0065g00955.1.v2.1	VvMYB14_1_peakname|VvMYB14_2_peakname	2	14990277	454.5	145	182.102	34.9066	177.705	VvMYB14_1_peak_1022	chr11:14990060-14990527	468	14990276	136	170.628	34.2502	166.271	VvMYB14_2_peak_1022	chr11:14990066-14990506	441	14990278	154	193.577	35.5629	189.139	VIT_211s0065g00955.v2.1	XP_034711275.1|zinc finger CCCH domain-containing protein 48-like [Vitis riparia]
Merged-chr13-5878450-2	chr13:5877939-5878962	Distal Intergenic	-2980	VIT_213s0019g04460.1.v2.1	VvMYB14_1_peakname|VvMYB14_2_peakname	2	5878731	1023	155	190.996	34.0457	186.563	VvMYB14_1_peak_1693	chr13:5877940-5878961	1022	5878727	151	184.325	33.1287	179.913	VvMYB14_2_peak_1675	chr13:5877939-5878962	1024	5878735	159	197.667	34.9626	193.213	VIT_213s0019g04460.v2.1	XP_010658395.1|PREDICTED: phenylalanine ammonia-lyase G1 [Vitis vinifera]
Merged-chr1-14625043-2	chr1:14624749-14625297	Distal Intergenic	-45338	VIT_201s0010g00240.2.v2.1	VvMYB14_1_peakname|VvMYB14_2_peakname	2	14625038	495	152.5	188.313	34.0354	183.893	VvMYB14_1_peak_274	chr1:14624749-14625284	536	14625038	163	209.149	37.8235	204.638	VvMYB14_2_peak_271	chr1:14624844-14625297	454	14625037	142	167.477	30.2472	163.148	VIT_201s0010g00240.v2.1	XP_002264587.1|PREDICTED: CTP synthase 1 [Vitis vinifera]
Merged-chr19-6187603-2	chr19:6187344-6187860	Promoter (<=1kb)	-626	VIT_219s0177g00350.1.v2.1	VvMYB14_1_peakname|VvMYB14_2_peakname	2	6187592	498	180	217.963	33.889	213.421	VvMYB14_1_peak_4245	chr19:6187344-6187860	517	6187593	181	223.844	35.6044	219.272	VvMYB14_2_peak_4308	chr19:6187366-6187844	479	6187590	179	212.082	32.1737	207.569	VIT_219s0177g00350.v2.1	XP_019072568.1|PREDICTED: uncharacterized protein LOC100243568 [Vitis vinifera]
Merged-chr14-17973066-2	chr14:17972826-17973296	Distal Intergenic	-3673	VIT_214s0006g01620.1.v2.1	VvMYB14_1_peakname|VvMYB14_2_peakname	2	17973073	460	141	175.595	33.8654	171.231	VvMYB14_1_peak_2271	chr14:17972826-17973296	471	17973076	124	150.927	31.2502	146.666	VvMYB14_2_peak_2300	chr14:17972848-17973296	449	17973070	158	200.262	36.4806	195.795	VIT_214s0006g01620.v2.1	XP_002273328.1|PREDICTED: transcription repressor MYB6 [Vitis vinifera]
Merged-chr16-776877-2	chr16:776646-777113	Promoter (<=1kb)	-239	VIT_216s0039g01360.1.v2.1	VvMYB14_1_peakname|VvMYB14_2_peakname	2	776848	461	138	170.543	33.2696	166.196	VvMYB14_1_peak_2842	chr16:776646-777113	468	776847	133	165.659	33.5002	161.323	VvMYB14_2_peak_2896	chr16:776648-777101	454	776849	143	175.428	33.0391	171.068	VIT_216s0039g01360.v2.1	XP_010662075.1|PREDICTED: phenylalanine ammonia-lyase [Vitis vinifera]
Merged-chr16-16511059-2	chr16:16510841-16511268	Promoter (<=1kb)	-161	VIT_216s0100g01040.1.v2.1	VvMYB14_1_peakname|VvMYB14_2_peakname	2	16511034	411.5	187.5	224.121	33.1619	219.558	VvMYB14_1_peak_3063	chr16:16510841-16511261	421	16511042	183	221.327	33.887	216.766	VvMYB14_2_peak_3115	chr16:16510867-16511268	402	16511027	192	226.915	32.4367	222.35	VIT_216s0100g01040.v2.1	XP_002264989.1|PREDICTED: stilbene synthase 4 [Vitis vinifera]
Merged-chr13-5521876-2	chr13:5521623-5522125	Promoter (<=1kb)	-186	VIT_213s0019g04190.4.v2.1	VvMYB14_1_peakname|VvMYB14_2_peakname	2	5521915	477.5	137	169.108	33.1225	164.769	VvMYB14_1_peak_1683	chr13:5521623-5522125	503	5521914	141	178.973	35.5002	174.584	VvMYB14_2_peak_1666	chr13:5521654-5522105	452	5521916	133	159.244	30.7447	154.954	VIT_213s0019g04190.v2.1	RVW84266.1|Chorismate synthase, chloroplastic [Vitis vinifera]
Merged-chr4-5755189-2	chr4:5754849-5755548	Distal Intergenic	-11314	VIT_204s0008g06050.4.v2.1	VvMYB14_1_peakname|VvMYB14_2_peakname	2	5755214	645.5	165.5	199.865	32.9096	195.4	VvMYB14_1_peak_5334	chr4:5754885-5755475	591	5755219	182	226.924	36.3334	222.343	VvMYB14_2_peak_5399	chr4:5754849-5755548	700	5755210	149	172.806	29.4857	168.457	VIT_204s0008g06050.v2.1	XP_002285386.2|PREDICTED: probable receptor-like protein kinase At1g80640 [Vitis vinifera]
Merged-chr14-29520588-2	chr14:29520327-29520841	Distal Intergenic	-3496	VIT_214s0108g00840.1.v2.1	VvMYB14_1_peakname|VvMYB14_2_peakname	2	29520594	497	163.5	196.903	32.7547	192.446	VvMYB14_1_peak_2481	chr14:29520327-29520832	506	29520597	158	191.899	33.1153	187.459	VvMYB14_2_peak_2519	chr14:29520354-29520841	488	29520591	169	201.906	32.3941	197.433	VIT_214s0108g00840.v2.1	XP_002278235.1|PREDICTED: uncharacterized protein LOC100268097 isoform X1 [Vitis vinifera]
Merged-chr15-2869907-2	chr15:2869639-2870183	Promoter (<=1kb)	-240	VIT_215s0024g01440.1.v2.1	VvMYB14_1_peakname|VvMYB14_2_peakname	2	2869912	501	157.5	190.463	32.7066	186.031	VvMYB14_1_peak_2545	chr15:2869639-2870183	545	2869916	144	172.997	31.603	168.631	VvMYB14_2_peak_2582	chr15:2869675-2870131	457	2869908	171	207.928	33.8102	203.432	VIT_215s0024g01440.v2.1	XP_002264736.2|PREDICTED: xylulose 5-phosphate/phosphate translocator, chloroplastic [Vitis vinifera]
Merged-chr8-1488229-2	chr8:1487978-1488474	Promoter (1-2kb)	-1753	VIT_208s0056g01000.1.v2.1	VvMYB14_1_peakname|VvMYB14_2_peakname	2	1488262	475	186.5	220.791	32.4143	216.238	VvMYB14_1_peak_6969	chr8:1487978-1488474	497	1488260	184	221.973	33.7271	217.409	VvMYB14_2_peak_7069	chr8:1488006-1488458	453	1488264	189	219.609	31.1016	215.067	VIT_208s0056g01000.v2.1	XP_002267831.1|PREDICTED: protein DETOXIFICATION 24 [Vitis vinifera]
Merged-chr11-16818447-2	chr11:16818231-16818664	Distal Intergenic	-19512	VIT_211s0103g00660.2.v2.1	VvMYB14_1_peakname|VvMYB14_2_peakname	2	16818470	429	145.5	176.411	32.2775	172.04	VvMYB14_1_peak_1062	chr11:16818235-16818664	430	16818469	134	161.234	31.1352	156.918	VvMYB14_2_peak_1059	chr11:16818231-16818658	428	16818471	157	191.589	33.4199	187.161	VIT_211s0103g00660.v2.1	XP_010656750.1|PREDICTED: uncharacterized protein LOC100267421 isoform X3 [Vitis vinifera]
Merged-chr9-21038849-2	chr9:21038458-21039247	Distal Intergenic	-3162	VIT_209s0054g00470.1.v2.1	VvMYB14_1_peakname|VvMYB14_2_peakname	2	21038875	763	224	260.875	32.2452	256.206	VvMYB14_1_peak_7709	chr9:21038458-21039247	790	21038877	220	259.851	33.2053	255.172	VvMYB14_2_peak_7827	chr9:21038478-21039213	736	21038873	228	261.9	31.2851	257.24	VIT_209s0054g00470.v2.1	XP_019077681.1|PREDICTED: repetitive proline-rich cell wall protein 2-like isoform X1 [Vitis vinifera]
Merged-chr8-16424636-2	chr8:16424395-16424877	Exon (VIT_208s0007g02350.1.v2.1/VIT_208s0007g02350.v2.1, exon 1 of 1)	312	VIT_208s0007g02350.1.v2.1	VvMYB14_1_peakname|VvMYB14_2_peakname	2	16424636	477	154	186.058	32.2109	181.657	VvMYB14_1_peak_7268	chr8:16424395-16424872	478	16424631	129	149.223	28.3338	144.973	VvMYB14_2_peak_7361	chr8:16424402-16424877	476	16424642	179	222.893	36.0881	218.341	VIT_208s0007g02350.v2.1	XP_002280566.1|PREDICTED: NDR1/HIN1-like protein 12 [Vitis vinifera]
Merged-chr5-4242404-2	chr5:4241946-4242827	Promoter (1-2kb)	-1661	VIT_205s0020g02570.1.v2.1	VvMYB14_1_peakname|VvMYB14_2_peakname	2	4242584	839.5	133	162.429	32.1121	158.115	VvMYB14_1_peak_5759	chr5:4242025-4242827	803	4242583	132	164.009	33.2502	159.68	VvMYB14_2_peak_5838	chr5:4241946-4242821	876	4242584	134	160.848	30.9741	156.55	VIT_205s0020g02570.v2.1	XP_010649855.1|PREDICTED: mediator of RNA polymerase II transcription subunit 33A isoform X2 [Vitis vinifera]
Merged-chr3-16023737-2	chr3:16023492-16023987	Promoter (<=1kb)	-223	VIT_203s0017g00870.1.v2.1	VvMYB14_1_peakname|VvMYB14_2_peakname	2	16023729	483.5	156.5	187.046	31.8258	182.627	VvMYB14_1_peak_5163	chr3:16023500-16023970	471	16023730	145	172.312	30.9071	167.948	VvMYB14_2_peak_5219	chr3:16023492-16023987	496	16023728	168	201.779	32.7445	197.307	VIT_203s0017g00870.v2.1	XP_010648156.1|PREDICTED: acetyl-CoA-benzylalcohol acetyltransferase-like [Vitis vinifera]
Merged-chr18-8884928-2	chr18:8884670-8885172	Exon (VIT_218s0001g10580.1.v2.1/VIT_218s0001g10580.v2.1, exon 2 of 3)	860	VIT_218s0001g10580.1.v2.1	VvMYB14_1_peakname|VvMYB14_2_peakname	2	8884917	460	131.5	159.922	31.6857	155.625	VvMYB14_1_peak_3706	chr18:8884670-8885172	503	8884916	124	150.927	31.2502	146.666	VvMYB14_2_peak_3778	chr18:8884727-8885143	417	8884918	139	168.917	32.1213	164.583	VIT_218s0001g10580.v2.1	XP_002282762.1|PREDICTED: UDP-glucuronate:xylan alpha-glucuronosyltransferase 2 isoform X1 [Vitis vinifera]
Merged-chr6-15512567-2	chr6:15512323-15512814	Intron (VIT_206s0009g02700.1.v2.1/VIT_206s0009g02700.v2.1, intron 3 of 4)	1452	VIT_206s0009g02700.1.v2.1	VvMYB14_1_peakname|VvMYB14_2_peakname	2	15512528	475.5	151.5	180.981	31.6234	176.59	VvMYB14_1_peak_6412	chr6:15512323-15512795	473	15512528	153	187.588	33.5646	183.162	VvMYB14_2_peak_6509	chr6:15512337-15512814	478	15512528	150	174.374	29.6822	170.018	VIT_206s0009g02700.v2.1	XP_002263423.1|PREDICTED: F-box protein At2g32560 isoform X2 [Vitis vinifera]
Merged-chr8-13944094-2	chr8:13943859-13944337	Distal Intergenic	-4669	VIT_208s0040g02900.1.v2.1	VvMYB14_1_peakname|VvMYB14_2_peakname	2	13944070	461.5	136.5	164.881	31.5212	160.564	VvMYB14_1_peak_7196	chr8:13943870-13944313	444	13944066	127	153.338	30.9205	149.065	VvMYB14_2_peak_7301	chr8:13943859-13944337	479	13944075	146	176.425	32.1219	172.062	VIT_208s0040g02900.v2.1	RVW39751.1|Protein aluminum sensitive 3 [Vitis vinifera]
Merged-chr9-22372354-2	chr9:22372130-22372592	Intron (VIT_209s0054g01480.1.v2.1/VIT_209s0054g01480.v2.1, intron 1 of 7)	-3556	VIT_209s0054g01470.1.v2.1	VvMYB14_1_peakname|VvMYB14_2_peakname	2	22372364	448.5	166	196.004	31.4443	191.55	VvMYB14_1_peak_7739	chr9:22372130-22372564	435	22372369	161	192.656	32.164	188.211	VvMYB14_2_peak_7849	chr9:22372131-22372592	462	22372358	171	199.351	30.7246	194.889	VIT_209s0054g01470.v2.1	CBI18386.3|unnamed protein product, partial [Vitis vinifera]
Merged-chr11-4896880-2	chr11:4896616-4897151	Intron (VIT_211s0016g05500.2.v2.1/VIT_211s0016g05500.v2.1, intron 4 of 18)	4070	VIT_211s0016g05500.2.v2.1	VvMYB14_1_peakname|VvMYB14_2_peakname	2	4896874	508.5	139	166.826	31.2796	162.496	VvMYB14_1_peak_860	chr11:4896616-4897151	536	4896885	142	175.632	33.5811	171.256	VvMYB14_2_peak_856	chr11:4896637-4897117	481	4896863	136	158.019	28.9781	153.736	VIT_211s0016g05500.v2.1	XP_010656441.1|PREDICTED: WD repeat-containing protein 11 isoform X2 [Vitis vinifera]
Merged-chr4-10397878-2	chr4:10397626-10398139	Distal Intergenic	-5472	VIT_204s0079g00160.2.v2.1	VvMYB14_1_peakname|VvMYB14_2_peakname	2	10397865	456	172.5	202.198	31.1345	197.722	VvMYB14_1_peak_5409	chr4:10397626-10398139	514	10397865	183	222.844	34.4281	218.276	VvMYB14_2_peak_5474	chr4:10397675-10398072	398	10397865	162	181.553	27.8409	177.169	VIT_204s0079g00160.v2.1	XP_002266678.2|PREDICTED: auxin response factor 8 [Vitis vinifera]
Merged-chr12-1717258-2	chr12:1716875-1717687	Promoter (<=1kb)	-416	VIT_212s0028g01150.3.v2.1	VvMYB14_1_peakname|VvMYB14_2_peakname	2	1717066	755.5	128.5	155.491	31.1311	151.215	VvMYB14_1_peak_1188	chr12:1716875-1717687	813	1717066	137	172.291	34.5002	167.928	VvMYB14_2_peak_1175	chr12:1716888-1717585	698	1717067	120	138.691	27.762	134.503	VIT_212s0028g01150.v2.1	XP_002282932.1|PREDICTED: protein DETOXIFICATION 41 [Vitis vinifera]
Merged-chr11-18462444-2	chr11:18462194-18462697	Downstream (1-2kb)	7002	VIT_211s0052g00880.1.v2.1	VvMYB14_1_peakname|VvMYB14_2_peakname	2	18462438	481.5	149	176.97	31.0999	172.595	VvMYB14_1_peak_1099	chr11:18462214-18462672	459	18462438	150	182.698	32.9107	178.293	VvMYB14_2_peak_1095	chr11:18462194-18462697	504	18462439	148	171.241	29.2891	166.898	VIT_211s0052g00880.v2.1	XP_002270732.2|PREDICTED: NADPH--cytochrome P450 reductase [Vitis vinifera]
Merged-chr14-10679779-2	chr14:10679547-10680029	Distal Intergenic	-14093	VIT_214s0036g00640.1.v2.1	VvMYB14_1_peakname|VvMYB14_2_peakname	2	10679777	462.5	176.5	206.006	31.0031	201.515	VvMYB14_1_peak_2187	chr14:10679547-10680029	483	10679780	167	195.847	30.9846	191.392	VvMYB14_2_peak_2212	chr14:10679551-10679992	442	10679774	186	216.166	31.0215	211.638	VIT_214s0036g00640.v2.1	|
Merged-chr6-13710338-2	chr6:13710087-13710592	Intron (VIT_206s0009g01720.1.v2.1/VIT_206s0009g01720.v2.1, intron 3 of 8)	13829	VIT_206s0009g01720.1.v2.1	VvMYB14_1_peakname|VvMYB14_2_peakname	2	13710315	482	163.5	192.083	30.9977	187.648	VvMYB14_1_peak_6380	chr6:13710087-13710592	506	13710311	161	192.656	32.164	188.211	VvMYB14_2_peak_6475	chr6:13710108-13710565	458	13710319	166	191.511	29.8315	187.084	VIT_206s0009g01720.v2.1	CBI24350.3|unnamed protein product, partial [Vitis vinifera]
Merged-chr5-5570041-2	chr5:5569779-5570286	Exon (VIT_205s0020g03910.1.v2.1/VIT_205s0020g03910.v2.1, exon 1 of 1)	865	VIT_205s0020g03910.1.v2.1	VvMYB14_1_peakname|VvMYB14_2_peakname	2	5570005	484.5	131.5	157.996	30.9264	153.705	VvMYB14_1_peak_5797	chr5:5569779-5570280	502	5569996	131	161.885	32.7901	157.567	VvMYB14_2_peak_5871	chr5:5569820-5570286	467	5570014	132	154.107	29.0627	149.843	VIT_205s0020g03910.v2.1	XP_002279192.1|PREDICTED: leucine-rich repeat extensin-like protein 6 [Vitis vinifera]
Merged-chr4-21715725-2	chr4:21715290-21716117	Distal Intergenic	24132	VIT_204s0044g00690.1.v2.1	VvMYB14_1_peakname|VvMYB14_2_peakname	2	21715848	765.5	174.5	203.669	30.9213	199.186	VvMYB14_1_peak_5618	chr4:21715290-21716117	828	21715847	165	192.813	30.6596	188.368	VvMYB14_2_peak_5687	chr4:21715397-21716099	703	21715848	184	214.525	31.183	210.004	VIT_204s0044g00690.v2.1	CBI37590.3|unnamed protein product, partial [Vitis vinifera]
Merged-chr18_random-2298400-2	chr18_random:2298162-2298632	Distal Intergenic	-8836	VIT_218s0001g01750.1.v2.1	VvMYB14_1_peakname|VvMYB14_2_peakname	2	2298406	458.5	294.5	330.563	30.7412	325.713	VvMYB14_1_peak_4082	chr18_random:2298162-2298627	466	2298405	289	330.228	31.9616	325.359	VvMYB14_2_peak_4146	chr18_random:2298182-2298632	451	2298406	300	330.898	29.5207	326.067	VIT_218s0001g01750.v2.1	CBI29336.3|unnamed protein product, partial [Vitis vinifera]
Merged-chr4-19483799-2	chr4:19483513-19484056	Downstream (<1kb)	7548	VIT_204s0023g02890.1.v2.1	VvMYB14_1_peakname|VvMYB14_2_peakname	2	19483772	497.5	126	151.142	30.4444	146.885	VvMYB14_1_peak_5569	chr4:19483513-19484056	544	19483773	126	154.178	31.7502	149.898	VvMYB14_2_peak_5639	chr4:19483590-19484040	451	19483771	126	148.106	29.1386	143.871	VIT_204s0023g02890.v2.1	|
Merged-chr18-3800644-2	chr18:3800407-3800885	Intron (VIT_218s0001g04290.1.v2.1/VIT_218s0001g04290.v2.1, intron 3 of 3)	2935	VIT_218s0001g04290.1.v2.1	VvMYB14_1_peakname|VvMYB14_2_peakname	2	3800668	461.5	145	170.71	30.3067	166.363	VvMYB14_1_peak_3572	chr18:3800407-3800885	479	3800676	146	176.219	32.0389	171.841	VvMYB14_2_peak_3645	chr18:3800422-3800865	444	3800661	144	165.202	28.5744	160.886	VIT_218s0001g04290.v2.1	RVX22460.1|hypothetical protein CK203_012633 [Vitis vinifera]
Merged-chrUn-25598284-2	chrUn:25598038-25598530	Promoter (<=1kb)	-648	VIT_200s0361g00040.1.v2.1	VvMYB14_1_peakname|VvMYB14_2_peakname	2	25598274	483	125	149.845	30.287	145.597	VvMYB14_1_peak_8038	chrUn:25598038-25598521	484	25598264	133	165.659	33.5002	161.323	VvMYB14_2_peak_8172	chrUn:25598049-25598530	482	25598285	117	134.032	27.0737	129.872	VIT_200s0361g00040.v2.1	D7U6G6.1|RecName: Full=Anthocyanidin reductase ((2S)-flavan-3-ol-forming); Short=VvANR [Vitis vinifera]
Merged-chr5-3885257-2	chr5:3885000-3885506	Promoter (<=1kb)	-105	VIT_205s0020g02160.1.v2.1	VvMYB14_1_peakname|VvMYB14_2_peakname	2	3885266	488	133.5	158.472	30.2203	154.18	VvMYB14_1_peak_5747	chr5:3885000-3885506	507	3885262	127	152.633	30.6164	148.362	VvMYB14_2_peak_5826	chr5:3885027-3885495	469	3885269	140	164.312	29.8241	159.998	VIT_205s0020g02160.v2.1	XP_002277039.1|PREDICTED: squamosa promoter-binding-like protein 7 [Vitis vinifera]
Merged-chr2-1282683-2	chr2:1282447-1282928	Distal Intergenic	-7479	VIT_202s0025g01360.1.v2.1	VvMYB14_1_peakname|VvMYB14_2_peakname	2	1282664	458	125	149.517	30.1944	145.268	VvMYB14_1_peak_4544	chr2:1282447-1282928	482	1282663	124	150.927	31.2502	146.666	VvMYB14_2_peak_4615	chr2:1282462-1282895	434	1282666	126	148.106	29.1386	143.871	VIT_202s0025g01360.v2.1	CBI34474.3|unnamed protein product, partial [Vitis vinifera]
Merged-chr13-218891-2	chr13:218648-219140	Distal Intergenic	-2376	VIT_213s0067g00330.1.v2.1	VvMYB14_1_peakname|VvMYB14_2_peakname	2	218865	468.5	129.5	154.238	30.193	149.965	VvMYB14_1_peak_1564	chr13:218648-219140	493	218861	127	152.633	30.6164	148.362	VvMYB14_2_peak_1565	chr13:218668-219111	444	218869	132	155.842	29.7696	151.569	VIT_213s0067g00330.v2.1	XP_002268925.1|PREDICTED: auxin transporter-like protein 2 [Vitis vinifera]
Merged-chr18-4700798-2	chr18:4700378-4701229	Promoter (<=1kb)	-68	VIT_218s0001g06250.1.v2.1	VvMYB14_1_peakname|VvMYB14_2_peakname	2	4700657	808.5	142.5	167.454	30.0736	163.12	VvMYB14_1_peak_3602	chr18:4700411-4701229	819	4700675	142	171.448	31.8408	167.088	VvMYB14_2_peak_3667	chr18:4700378-4701175	798	4700639	143	163.461	28.3063	159.153	VIT_218s0001g06250.v2.1	NP_001268096.1|3-deoxy-D-arabino-heptulosonate 7-phosphate synthase 02 [Vitis vinifera]
Merged-chr12-4729580-2	chr12:4729243-4729944	Downstream (2-3kb)	3097	VIT_212s0028g03860.3.v2.1	VvMYB14_1_peakname|VvMYB14_2_peakname	2	4729696	669.5	172	198.05	29.9477	193.592	VvMYB14_1_peak_1252	chr12:4729250-4729944	695	4729694	174	205.926	31.904	201.431	VvMYB14_2_peak_1237	chr12:4729243-4729886	644	4729697	170	190.174	27.9914	185.753	VIT_212s0028g03860.v2.1	XP_002272107.1|PREDICTED: E3 ubiquitin-protein ligase RMA1H1 [Vitis vinifera]
Merged-chr1-5382019-2	chr1:5381772-5382262	Distal Intergenic	-6348	VIT_201s0011g05670.1.v2.1	VvMYB14_1_peakname|VvMYB14_2_peakname	2	5381991	486	124	147.882	29.9341	143.643	VvMYB14_1_peak_128	chr1:5381772-5382262	491	5381988	121	146.078	30.5002	141.842	VvMYB14_2_peak_132	chr1:5381781-5382261	481	5381994	127	149.687	29.3681	145.444	VIT_201s0011g05670.v2.1	XP_002284976.1|PREDICTED: nudix hydrolase 18, mitochondrial [Vitis vinifera]
Merged-chr13-1647296-2	chr13:1647035-1647550	Promoter (1-2kb)	-1941	VIT_213s0067g03050.1.v2.1	VvMYB14_1_peakname|VvMYB14_2_peakname	2	1647299	494.5	124	147.854	29.893	143.615	VvMYB14_1_peak_1608	chr13:1647035-1647536	502	1647298	117	139.663	29.5002	135.46	VvMYB14_2_peak_1603	chr13:1647064-1647550	487	1647300	131	156.045	30.2858	151.77	VIT_213s0067g03050.v2.1	XP_002275275.1|PREDICTED: probable LRR receptor-like serine/threonine-protein kinase IRK [Vitis vinifera]
Merged-chr10-5337853-2	chr10:5337632-5338088	Intron (VIT_210s0003g03180.1.v2.1/VIT_210s0003g03180.v2.1, intron 3 of 7)	7187	VIT_210s0003g03180.1.v2.1	VvMYB14_1_peakname|VvMYB14_2_peakname	2	5337838	433.5	146.5	171.149	29.8165	166.801	VvMYB14_1_peak_534	chr10:5337642-5338088	447	5337840	137	159.649	29.2136	155.342	VvMYB14_2_peak_524	chr10:5337632-5338051	420	5337837	156	182.648	30.4195	178.26	VIT_210s0003g03180.v2.1	XP_019078319.1|PREDICTED: phospho-N-acetylmuramoyl-pentapeptide-transferase homolog isoform X1 [Vitis vinifera]
Merged-chr16-20682625-2	chr16:20682374-20682853	Distal Intergenic	-3917	VIT_216s0098g00290.5.v2.1	VvMYB14_1_peakname|VvMYB14_2_peakname	2	20682656	451	123	146.435	29.7561	142.201	VvMYB14_1_peak_3131	chr16:20682374-20682847	474	20682651	126	154.178	31.7502	149.898	VvMYB14_2_peak_3190	chr16:20682426-20682853	428	20682661	120	138.691	27.762	134.503	VIT_216s0098g00290.v2.1	XP_002267865.2|PREDICTED: glutamate synthase 1 [NADH], chloroplastic isoform X1 [Vitis vinifera]
Merged-chr12_random-429008-2	chr12_random:428706-429264	Distal Intergenic	12795	VIT_212s0142g00500.1.v2.1	VvMYB14_1_peakname|VvMYB14_2_peakname	2	429039	488	130	153.477	29.6708	149.208	VvMYB14_1_peak_1546	chr12_random:428706-429264	559	429036	131	158.272	31.2255	153.971	VvMYB14_2_peak_1544	chr12_random:428823-429239	417	429042	129	148.683	28.1161	144.446	VIT_212s0142g00500.v2.1	XP_002263640.1|PREDICTED: DEAD-box ATP-dependent RNA helicase 39 [Vitis vinifera]
Merged-chr7-479792-2	chr7:479535-480060	Downstream (1-2kb)	3404	VIT_207s0141g00810.1.v2.1	VvMYB14_1_peakname|VvMYB14_2_peakname	2	479808	503.5	132.5	156.052	29.6603	151.77	VvMYB14_1_peak_6519	chr7:479535-480060	526	479805	131	156.813	30.6076	152.52	VvMYB14_2_peak_6614	chr7:479548-480028	481	479810	134	155.291	28.713	151.021	VIT_207s0141g00810.v2.1	XP_019076708.1|PREDICTED: uncharacterized protein LOC100261309 [Vitis vinifera]
Merged-chr12-8189086-2	chr12:8188818-8189328	Distal Intergenic	-5082	VIT_212s0134g00560.3.v2.1	VvMYB14_1_peakname|VvMYB14_2_peakname	2	8189106	474.5	123	146.345	29.5813	142.119	VvMYB14_1_peak_1315	chr12:8188881-8189318	438	8189096	109	127.009	27.5001	122.878	VvMYB14_2_peak_1294	chr12:8188818-8189328	511	8189117	137	165.68	31.6624	161.36	VIT_212s0134g00560.v2.1	XP_010657383.1|PREDICTED: uncharacterized GPI-anchored protein At4g28100 [Vitis vinifera]
Merged-chr5-21633076-2	chr5:21632831-21633336	Downstream (2-3kb)	-2208	VIT_205s0165g00170.1.v2.1	VvMYB14_1_peakname|VvMYB14_2_peakname	2	21633083	466.5	122.5	145.499	29.4871	141.275	VvMYB14_1_peak_6073	chr5:21632857-21633336	480	21633112	111	130.149	28.0001	126	VvMYB14_2_peak_6152	chr5:21632831-21633283	453	21633054	134	160.848	30.9741	156.55	VIT_205s0165g00170.v2.1	CBI31369.3|unnamed protein product, partial [Vitis vinifera]
Merged-chr1-3324698-2	chr1:3324484-3324918	Downstream (<1kb)	1239	VIT_201s0011g03660.1.v2.1	VvMYB14_1_peakname|VvMYB14_2_peakname	2	3324704	413	121.5	144.351	29.4633	140.131	VvMYB14_1_peak_70	chr1:3324484-3324918	435	3324701	131	162.362	33.0002	158.04	VvMYB14_2_peak_76	chr1:3324501-3324891	391	3324706	112	126.34	25.9265	122.223	VIT_201s0011g03660.v2.1	XP_002283553.1|PREDICTED: uncharacterized protein LOC100244058 [Vitis vinifera]
Merged-chr18-8883060-2	chr18:8882793-8883285	Intron (VIT_218s0001g10570.1.v2.1/VIT_218s0001g10570.v2.1, intron 1 of 3)	443	VIT_218s0001g10570.1.v2.1	VvMYB14_1_peakname|VvMYB14_2_peakname	2	8883072	448.5	121	143.376	29.3075	139.159	VvMYB14_1_peak_3705	chr18:8882793-8883285	493	8883058	127	155.808	32.0002	151.518	VvMYB14_2_peak_3777	chr18:8882881-8883284	404	8883085	115	130.944	26.6148	126.8	VIT_218s0001g10570.v2.1	CBI19525.3|unnamed protein product, partial [Vitis vinifera]
Merged-chr15-16068001-2	chr15:16067771-16068207	Downstream (2-3kb)	-2247	VIT_215s0048g01950.1.v2.1	VvMYB14_1_peakname|VvMYB14_2_peakname	2	16067995	398.5	123.5	145.697	29.2361	141.47	VvMYB14_1_peak_2740	chr15:16067771-16068207	437	16068013	128	157.441	32.2502	153.144	VvMYB14_2_peak_2783	chr15:16067835-16068194	360	16067977	119	133.953	26.222	129.797	VIT_215s0048g01950.v2.1	RVW85177.1|Cytochrome P450 87A3 [Vitis vinifera]
Merged-chr14-26789089-2	chr14:26788834-26789325	Intron (VIT_214s0066g00240.1.v2.1/VIT_214s0066g00240.v2.1, intron 1 of 10)	3047	VIT_214s0066g00240.1.v2.1	VvMYB14_1_peakname|VvMYB14_2_peakname	2	26789092	470.5	121	143.143	29.2355	138.928	VvMYB14_1_peak_2424	chr14:26788834-26789323	490	26789085	120	144.469	30.2502	140.242	VvMYB14_2_peak_2458	chr14:26788875-26789325	451	26789100	122	141.816	28.2209	137.613	VIT_214s0066g00240.v2.1	CBI34837.3|unnamed protein product, partial [Vitis vinifera]
Merged-chrUn-9931250-2	chrUn:9931000-9931486	Distal Intergenic	9896	VIT_200s0189g00110.1.v2.1	VvMYB14_1_peakname|VvMYB14_2_peakname	2	9931254	467.5	121	143.123	29.2252	138.908	VvMYB14_1_peak_7829	chrUn:9931035-9931486	452	9931248	119	142.863	30.0002	138.644	VvMYB14_2_peak_7956	chrUn:9931000-9931482	483	9931259	123	143.383	28.4503	139.172	VIT_200s0189g00110.v2.1	XP_019073610.1|PREDICTED: cytochrome P450 82C4-like [Vitis vinifera]
Merged-chr10-339458-2	chr10:339230-339698	Promoter (1-2kb)	-1469	VIT_210s0116g00760.1.v2.1	VvMYB14_1_peakname|VvMYB14_2_peakname	2	339445	449	129.5	151.887	29.223	147.627	VvMYB14_1_peak_430	chr10:339238-339698	461	339446	127	150.941	29.8952	146.679	VvMYB14_2_peak_419	chr10:339230-339666	437	339444	132	152.832	28.5508	148.575	VIT_210s0116g00760.v2.1	XP_002266056.1|PREDICTED: glucose-6-phosphate/phosphate translocator 2, chloroplastic [Vitis vinifera]
Merged-chr13-21942800-2	chr13:21942561-21943051	Intron (VIT_213s0064g00390.6.v2.1/VIT_213s0064g00390.v2.1, intron 1 of 5)	777	VIT_213s0064g00390.6.v2.1	VvMYB14_1_peakname|VvMYB14_2_peakname	2	21942778	467	121	143.095	29.2047	138.881	VvMYB14_1_peak_1921	chr13:21942561-21943051	491	21942771	117	139.663	29.5002	135.46	VvMYB14_2_peak_1929	chr13:21942574-21943016	443	21942786	125	146.528	28.9092	142.301	VIT_213s0064g00390.v2.1	XP_010659441.1|PREDICTED: polyamine oxidase 1 [Vitis vinifera]
Merged-chr8-2489197-2	chr8:2488952-2489429	Distal Intergenic	-5207	VIT_208s0056g01570.3.v2.1	VvMYB14_1_peakname|VvMYB14_2_peakname	2	2489236	453	120.5	142.656	29.2031	138.445	VvMYB14_1_peak_6993	chr8:2488952-2489429	478	2489238	128	157.441	32.2502	153.144	VvMYB14_2_peak_7097	chr8:2488991-2489418	428	2489234	113	127.871	26.1559	123.745	VIT_208s0056g01570.v2.1	XP_002276438.2|PREDICTED: 5-methyltetrahydropteroyltriglutamate--homocysteine methyltransferase [Vitis vinifera]
Merged-chr12-2940588-2	chr12:2940346-2940822	Distal Intergenic	-7730	VIT_212s0028g02160.1.v2.1	VvMYB14_1_peakname|VvMYB14_2_peakname	2	2940598	454	152.5	175.713	29.161	171.346	VvMYB14_1_peak_1214	chr12:2940346-2940822	477	2940631	141	154.812	25.8878	150.53	VvMYB14_2_peak_1203	chr12:2940377-2940807	431	2940564	164	196.613	32.4342	192.163	VIT_212s0028g02160.v2.1	XP_002280666.1|PREDICTED: protein LIGHT-DEPENDENT SHORT HYPOCOTYLS 10 [Vitis vinifera]
Merged-chr11-9996401-2	chr11:9996005-9996716	Intron (VIT_211s0037g01040.1.v2.1/VIT_211s0037g01040.v2.1, intron 3 of 10)	-8050	VIT_211s0037g01040.4.v2.1	VvMYB14_1_peakname|VvMYB14_2_peakname	2	9996464	563.5	119.5	141.127	28.9736	136.925	VvMYB14_1_peak_949	chr11:9996005-9996716	712	9996467	128	157.441	32.2502	153.144	VvMYB14_2_peak_955	chr11:9996236-9996650	415	9996460	111	124.813	25.6971	120.706	VIT_211s0037g01040.v2.1	XP_034700205.1|5&apos;-nucleotidase domain-containing protein DDB_G0275467 isoform X1 [Vitis riparia]
Merged-chr11-18816518-2	chr11:18816203-18816826	Promoter (<=1kb)	-310	VIT_211s0052g01090.2.v2.1	VvMYB14_1_peakname|VvMYB14_2_peakname	2	18816489	592.5	120	141.502	28.9547	137.297	VvMYB14_1_peak_1111	chr11:18816203-18816803	601	18816445	115	136.476	29.0002	132.292	VvMYB14_2_peak_1104	chr11:18816243-18816826	584	18816533	125	146.528	28.9092	142.301	VIT_211s0052g01090.v2.1	XP_002272782.1|PREDICTED: 4-coumarate--CoA ligase 2 [Vitis vinifera]
Merged-chr10-5339467-2	chr10:5339136-5339741	Intron (VIT_210s0003g03180.1.v2.1/VIT_210s0003g03180.v2.1, intron 3 of 7)	5609	VIT_210s0003g03180.1.v2.1	VvMYB14_1_peakname|VvMYB14_2_peakname	2	5339522	515	144	165.173	28.654	160.849	VvMYB14_1_peak_535	chr10:5339284-5339741	458	5339512	139	164.994	30.5133	160.662	VvMYB14_2_peak_525	chr10:5339136-5339707	572	5339533	149	165.353	26.7947	161.036	VIT_210s0003g03180.v2.1	XP_019078319.1|PREDICTED: phospho-N-acetylmuramoyl-pentapeptide-transferase homolog isoform X1 [Vitis vinifera]
Merged-chr5-17472474-2	chr5:17472251-17472681	Intron (VIT_205s0029g01390.1.v2.1/VIT_205s0029g01390.v2.1, intron 1 of 1)	1421	VIT_205s0029g01390.1.v2.1	VvMYB14_1_peakname|VvMYB14_2_peakname	2	17472476	410	385.5	415.445	28.6369	410.427	VvMYB14_1_peak_6007	chr5:17472251-17472681	431	17472475	359	384.934	28.1423	379.951	VvMYB14_2_peak_6079	chr5:17472288-17472676	389	17472476	412	445.955	29.1316	440.903	VIT_205s0029g01390.v2.1	CBI17212.3|unnamed protein product, partial [Vitis vinifera]
Merged-chr19-20677952-2	chr19:20677699-20678173	Distal Intergenic	8970	VIT_219s0027g01080.1.v2.1	VvMYB14_1_peakname|VvMYB14_2_peakname	2	20677953	429	117.5	137.742	28.4428	133.556	VvMYB14_1_peak_4469	chr19:20677777-20678173	397	20677953	121	146.078	30.5002	141.842	VvMYB14_2_peak_4532	chr19:20677699-20678159	461	20677953	114	129.406	26.3854	125.271	VIT_219s0027g01080.v2.1	RVW36751.1|hypothetical protein CK203_101559 [Vitis vinifera]
Merged-chr12-1173436-2	chr12:1173223-1173659	Promoter (<=1kb)	-456	VIT_212s0028g00590.3.v2.1	VvMYB14_1_peakname|VvMYB14_2_peakname	2	1173455	421	132.5	153.036	28.4216	148.773	VvMYB14_1_peak_1170	chr12:1173230-1173634	405	1173456	126	146.027	28.2782	141.794	VvMYB14_2_peak_1163	chr12:1173223-1173659	437	1173454	139	160.045	28.565	155.752	VIT_212s0028g00590.v2.1	XP_002279162.2|PREDICTED: 3-hydroxyisobutyryl-CoA hydrolase-like protein 5 [Vitis vinifera]
Merged-chr2-8761975-2	chr2:8761750-8762213	Intron (VIT_202s0012g02050.1.v2.1/VIT_202s0012g02050.v2.1, intron 2 of 2)	-2196	VIT_202s0012g02060.1.v2.1	VvMYB14_1_peakname|VvMYB14_2_peakname	2	8761962	429.5	136	156.493	28.4056	152.209	VvMYB14_1_peak_4721	chr2:8761750-8762213	464	8761959	137	161.814	30.0774	157.496	VvMYB14_2_peak_4779	chr2:8761773-8762167	395	8761964	135	151.171	26.7337	146.922	VIT_202s0012g02060.v2.1	XP_010663082.1|PREDICTED: probable calcium-binding protein CML18 [Vitis vinifera]
Merged-chr19-9261828-2	chr19:9261581-9262084	Distal Intergenic	6805	VIT_219s0015g01165.1.v2.1	VvMYB14_1_peakname|VvMYB14_2_peakname	2	9261828	483	142.5	163.071	28.351	158.756	VvMYB14_1_peak_4326	chr19:9261581-9262084	504	9261826	144	165.773	28.7888	161.437	VvMYB14_2_peak_4390	chr19:9261593-9262054	462	9261831	141	160.37	27.9131	156.076	VIT_219s0015g01165.v2.1	XP_002268137.2|PREDICTED: transcription factor DIVARICATA [Vitis vinifera]
Merged-chr19-10814975-2	chr19:10814767-10815189	Intron (VIT_219s0015g01940.5.v2.1/VIT_219s0015g01940.v2.1, intron 2 of 9)	11384	VIT_219s0015g01940.5.v2.1	VvMYB14_1_peakname|VvMYB14_2_peakname	2	10814970	414.5	120.5	139.903	28.0365	135.707	VvMYB14_1_peak_4348	chr19:10814767-10815189	423	10814964	128	154.952	31.1621	150.669	VvMYB14_2_peak_4409	chr19:10814770-10815175	406	10814975	113	124.853	24.9109	120.745	VIT_219s0015g01940.v2.1	XP_010644706.1|PREDICTED: peroxisome biogenesis protein 5 isoform X2 [Vitis vinifera]
Merged-chr16-18967532-2	chr16:18967320-18967742	Distal Intergenic	1998	VIT_216s0050g01990.1.v2.1	VvMYB14_1_peakname|VvMYB14_2_peakname	2	18967546	416	115.5	134.893	28.0251	130.725	VvMYB14_1_peak_3114	chr16:18967320-18967742	423	18967529	125	152.551	31.5002	148.28	VvMYB14_2_peak_3170	chr16:18967330-18967738	409	18967563	106	117.236	24.5499	113.169	VIT_216s0050g01990.v2.1	XP_003634090.1|PREDICTED: uncharacterized protein LOC100854653 [Vitis vinifera]
Merged-chr15-14483763-2	chr15:14483411-14484116	Promoter (<=1kb)	-321	VIT_215s0048g00350.1.v2.1	VvMYB14_1_peakname|VvMYB14_2_peakname	2	14483930	687.5	118	137.334	27.9581	133.155	VvMYB14_1_peak_2708	chr15:14483411-14484098	688	14483937	107	121.81	26.0892	117.711	VvMYB14_2_peak_2748	chr15:14483430-14484116	687	14483923	129	152.859	29.8269	148.6	VIT_215s0048g00350.v2.1	NP_001268176.1|5-enolpyruvylshikimate-3-phosphate synthase [Vitis vinifera]
Merged-chr18-25607114-2	chr18:25606859-25607354	Promoter (1-2kb)	-1251	VIT_218s0041g01080.1.v2.1	VvMYB14_1_peakname|VvMYB14_2_peakname	2	25607110	473.5	157.5	177.148	27.8541	172.773	VvMYB14_1_peak_3983	chr18:25606859-25607347	489	25607109	145	161.716	26.9271	157.399	VvMYB14_2_peak_4042	chr18:25606897-25607354	458	25607110	170	192.579	28.7811	188.147	VIT_218s0041g01080.v2.1	XP_002282935.2|PREDICTED: UDP-glycosyltransferase 88F5 [Vitis vinifera]
Merged-chr9-3338906-2	chr9:3338659-3339131	Distal Intergenic	-3673	VIT_209s0002g03640.5.v2.1	VvMYB14_1_peakname|VvMYB14_2_peakname	2	3338920	446.5	114.5	133.218	27.7647	129.057	VvMYB14_1_peak_7476	chr9:3338659-3339127	469	3338907	122	147.691	30.7502	143.446	VvMYB14_2_peak_7559	chr9:3338708-3339131	424	3338932	107	118.744	24.7793	114.668	VIT_209s0002g03640.v2.1	XP_010654625.1|PREDICTED: ABC transporter G family member 29 [Vitis vinifera]
Merged-chr8-18019197-2	chr8:18018890-18019522	Intron (VIT_208s0007g04020.1.v2.1/VIT_208s0007g04020.v2.1, intron 1 of 4)	833	VIT_208s0007g04020.1.v2.1	VvMYB14_1_peakname|VvMYB14_2_peakname	2	18019136	598.5	116.5	135.013	27.7015	130.844	VvMYB14_1_peak_7308	chr8:18018890-18019471	582	18019131	113	131.675	27.7833	127.519	VvMYB14_2_peak_7397	chr8:18018908-18019522	615	18019142	120	138.351	27.6196	134.168	VIT_208s0007g04020.v2.1	XP_002277536.1|PREDICTED: AT-hook motif nuclear-localized protein 7 [Vitis vinifera]
Merged-chr1-8918930-2	chr1:8918685-8919163	Distal Intergenic	-2248	VIT_201s0026g00250.2.v2.1	VvMYB14_1_peakname|VvMYB14_2_peakname	2	8918958	447.5	114.5	132.917	27.6825	128.756	VvMYB14_1_peak_188	chr1:8918685-8919163	479	8918953	114	134.889	28.7502	130.712	VvMYB14_2_peak_189	chr1:8918730-8919145	416	8918964	115	130.944	26.6148	126.8	VIT_201s0026g00250.v2.1	XP_010653311.1|PREDICTED: serine/arginine-rich splicing factor RSZ22A isoform X2 [Vitis vinifera]
Merged-chr14-24325748-2	chr14:24325521-24325960	Distal Intergenic	10347	VIT_214s0068g00600.1.v2.1	VvMYB14_1_peakname|VvMYB14_2_peakname	2	24325751	417.5	123.5	141.618	27.5286	137.411	VvMYB14_1_peak_2377	chr14:24325521-24325953	433	24325750	124	145.31	28.8289	141.08	VvMYB14_2_peak_2408	chr14:24325559-24325960	402	24325752	123	137.925	26.2283	133.743	VIT_214s0068g00600.v2.1	XP_002276640.1|PREDICTED: expansin-A23 [Vitis vinifera]
Merged-chr8-9574877-2	chr8:9574658-9575095	Distal Intergenic	-10223	VIT_208s0058g00510.8.v2.1	VvMYB14_1_peakname|VvMYB14_2_peakname	2	9574866	421.5	113.5	131.305	27.3502	127.157	VvMYB14_1_peak_7095	chr8:9574658-9575095	438	9574873	104	119.227	26.2501	115.143	VvMYB14_2_peak_7200	chr8:9574676-9575080	405	9574858	123	143.383	28.4503	139.172	VIT_208s0058g00510.v2.1	XP_010653387.1|PREDICTED: protein DETOXIFICATION 44, chloroplastic [Vitis vinifera]
Merged-chr11-16375977-2	chr11:16375710-16376233	Distal Intergenic	10275	VIT_211s0103g00450.1.v2.1	VvMYB14_1_peakname|VvMYB14_2_peakname	2	16376028	496.5	113.5	131.132	27.2572	126.987	VvMYB14_1_peak_1049	chr11:16375710-16376233	524	16376044	103	117.31	25.8346	113.24	VvMYB14_2_peak_1047	chr11:16375749-16376217	469	16376012	124	144.954	28.6798	140.735	VIT_211s0103g00450.v2.1	|
Merged-chr18-9082920-2	chr18:9082660-9083175	Promoter (<=1kb)	-276	VIT_218s0001g10810.1.v2.1	VvMYB14_1_peakname|VvMYB14_2_peakname	2	9082892	478.5	118	135.638	27.2251	131.47	VvMYB14_1_peak_3712	chr18:9082660-9083175	516	9082888	105	118.741	25.6061	114.661	VvMYB14_2_peak_3785	chr18:9082703-9083143	441	9082897	131	152.536	28.8442	148.28	VIT_218s0001g10810.v2.1	XP_002284585.2|PREDICTED: probable carboxylesterase 2 [Vitis vinifera]
Merged-chr5-21109445-2	chr5:21109216-21109676	Exon (VIT_205s0124g00520.1.v2.1/VIT_205s0124g00520.v2.1, exon 2 of 3)	288	VIT_205s0124g00520.1.v2.1	VvMYB14_1_peakname|VvMYB14_2_peakname	2	21109404	439.5	112.5	129.698	27.1575	125.558	VvMYB14_1_peak_6066	chr5:21109237-21109676	440	21109405	111	129.99	27.9295	125.844	VvMYB14_2_peak_6144	chr5:21109216-21109654	439	21109404	114	129.406	26.3854	125.271	VIT_205s0124g00520.v2.1	|
Merged-chr8-12228710-2	chr8:12228459-12228959	Intron (VIT_208s0040g01210.1.v2.1/VIT_208s0040g01210.v2.1, intron 1 of 4)	2254	VIT_208s0040g01210.1.v2.1	VvMYB14_1_peakname|VvMYB14_2_peakname	2	12228756	486	116	134.056	26.9833	129.91	VvMYB14_1_peak_7153	chr8:12228476-12228959	484	12228743	89	96.5196	22.5001	92.5732	VvMYB14_2_peak_7257	chr8:12228459-12228946	488	12228768	143	171.592	31.4664	167.247	VIT_208s0040g01210.v2.1	RVX04910.1|Retrovirus-related Pol polyprotein from transposon TNT 1-94 [Vitis vinifera]
Merged-chr16-20703659-2	chr16:20703423-20703896	Downstream (<1kb)	4867	VIT_216s0098g00310.2.v2.1	VvMYB14_1_peakname|VvMYB14_2_peakname	2	20703641	456	122.5	139.236	26.9518	135.042	VvMYB14_1_peak_3134	chr16:20703423-20703896	474	20703639	123	139.919	27.026	135.715	VvMYB14_2_peak_3193	chr16:20703441-20703878	438	20703643	122	138.552	26.8775	134.368	VIT_216s0098g00310.v2.1	XP_002267997.1|PREDICTED: vesicle transport protein SFT2B [Vitis vinifera]
Merged-chr8-13722034-2	chr8:13721792-13722273	Promoter (<=1kb)	-191	VIT_208s0040g02690.1.v2.1	VvMYB14_1_peakname|VvMYB14_2_peakname	2	13722036	468	113.5	130.072	26.8821	125.93	VvMYB14_1_peak_7192	chr8:13721792-13722273	482	13722044	115	134.244	28.0217	130.072	VvMYB14_2_peak_7294	chr8:13721809-13722262	454	13722029	112	125.9	25.7425	121.789	VIT_208s0040g02690.v2.1	RVW39819.1|hypothetical protein CK203_074659 [Vitis vinifera]
Merged-chr8-1281898-2	chr8:1281587-1282198	Intron (VIT_208s0056g00810.1.v2.1/VIT_208s0056g00810.v2.1, intron 1 of 2)	605	VIT_208s0056g00810.1.v2.1	VvMYB14_1_peakname|VvMYB14_2_peakname	2	1281898	587.5	114.5	130.686	26.7203	126.54	VvMYB14_1_peak_6964	chr8:1281624-1282198	575	1281896	112	128.932	27.0285	124.79	VvMYB14_2_peak_7065	chr8:1281587-1282186	600	1281901	117	132.44	26.4121	128.29	VIT_208s0056g00810.v2.1	XP_002267243.1|PREDICTED: uncharacterized protein LOC100251893 isoform X1 [Vitis vinifera]
Merged-chr14-24535021-2	chr14:24534736-24535320	Exon (VIT_214s0068g00750.1.v2.1/VIT_214s0068g00750.v2.1, exon 1 of 1)	787	VIT_214s0068g00750.1.v2.1	VvMYB14_1_peakname|VvMYB14_2_peakname	2	24534956	550.5	109.5	125.088	26.4119	120.975	VvMYB14_1_peak_2380	chr14:24534736-24535272	537	24534957	102	116.143	25.7501	112.079	VvMYB14_2_peak_2412	chr14:24534757-24535320	564	24534956	117	134.032	27.0737	129.872	VIT_214s0068g00750.v2.1	XP_010660769.1|PREDICTED: uncharacterized protein LOC100244618 [Vitis vinifera]
Merged-chr8-90049-2	chr8:89812-90298	Intron (VIT_208s0056g00040.1.v2.1/VIT_208s0056g00040.v2.1, intron 14 of 20)	28470	VIT_208s0056g00050.1.v2.1	VvMYB14_1_peakname|VvMYB14_2_peakname	2	90008	465.5	109.5	124.498	26.2025	120.388	VvMYB14_1_peak_6939	chr8:89812-90298	487	90006	109	126.257	27.168	122.133	VvMYB14_2_peak_7034	chr8:89822-90265	444	90011	110	122.739	25.2371	118.644	VIT_208s0056g00050.v2.1	XP_002264349.1|PREDICTED: protein SCARECROW [Vitis vinifera]
Merged-chr16-21355778-2	chr16:21355507-21356056	Promoter (1-2kb)	-1814	VIT_216s0098g01090.1.v2.1	VvMYB14_1_peakname|VvMYB14_2_peakname	2	21355752	499	108	122.941	26.1603	118.837	VvMYB14_1_peak_3148	chr16:21355552-21356056	505	21355753	111	130.149	28.0001	126	VvMYB14_2_peak_3205	chr16:21355507-21355999	493	21355752	105	115.733	24.3204	111.674	VIT_216s0098g01090.v2.1	CBI23072.3|unnamed protein product, partial [Vitis vinifera]
Merged-chr18-4704067-2	chr18:4703833-4704313	Intron (VIT_218s0001g06250.1.v2.1/VIT_218s0001g06250.v2.1, intron 4 of 4)	3202	VIT_218s0001g06250.1.v2.1	VvMYB14_1_peakname|VvMYB14_2_peakname	2	4704037	467.5	150.5	164.944	26.149	160.62	VvMYB14_1_peak_3603	chr18:4703836-4704313	478	4704044	144	159.332	26.4347	155.026	VvMYB14_2_peak_3668	chr18:4703833-4704289	457	4704030	157	170.555	25.8634	166.214	VIT_218s0001g06250.v2.1	NP_001268096.1|3-deoxy-D-arabino-heptulosonate 7-phosphate synthase 02 [Vitis vinifera]
Merged-chr19-9746738-2	chr19:9746504-9746992	Downstream (1-2kb)	5457	VIT_219s0015g01420.1.v2.1	VvMYB14_1_peakname|VvMYB14_2_peakname	2	9746736	464	107.5	122.377	26.0867	118.279	VvMYB14_1_peak_4339	chr19:9746509-9746992	484	9746733	115	136.476	29.0002	132.292	VvMYB14_2_peak_4400	chr19:9746504-9746947	444	9746738	100	108.278	23.1732	104.267	VIT_219s0015g01420.v2.1	XP_010644656.1|PREDICTED: subtilisin-like protease SBT5.4 [Vitis vinifera]
Merged-chr6-12467367-2	chr6:12467099-12467635	Intron (VIT_206s0009g01060.2.v2.1/VIT_206s0009g01060.v2.1, intron 7 of 14)	-19408	VIT_206s0009g01070.1.v2.1	VvMYB14_1_peakname|VvMYB14_2_peakname	2	12467382	480.5	107.5	122.115	25.8708	118.022	VvMYB14_1_peak_6358	chr6:12467099-12467635	537	12467354	94	103.977	23.7501	99.9874	VvMYB14_2_peak_6450	chr6:12467157-12467580	424	12467411	121	140.252	27.9914	136.056	VIT_206s0009g01070.v2.1	XP_002276937.1|PREDICTED: uncharacterized protein LOC100265104 [Vitis vinifera]
Merged-chr5-21552310-2	chr5:21552064-21552548	Distal Intergenic	-8196	VIT_205s0165g00120.1.v2.1	VvMYB14_1_peakname|VvMYB14_2_peakname	2	21552320	454	106.5	120.477	25.6928	116.392	VvMYB14_1_peak_6072	chr5:21552103-21552525	423	21552329	99	111.548	25.0001	107.514	VvMYB14_2_peak_6151	chr5:21552064-21552548	485	21552311	114	129.406	26.3854	125.271	VIT_205s0165g00120.v2.1	XP_034686714.1|ankyrin repeat-containing protein At5g02620-like [Vitis riparia]
Merged-chr10-15285451-2	chr10:15285225-15285693	Distal Intergenic	-12241	VIT_210s0042g01260.1.v2.1	VvMYB14_1_peakname|VvMYB14_2_peakname	2	15285450	441.5	121.5	134.982	25.4064	130.826	VvMYB14_1_peak_680	chr10:15285225-15285651	427	15285422	102	108.248	22.3928	104.236	VvMYB14_2_peak_675	chr10:15285238-15285693	456	15285478	141	161.716	28.4201	157.416	VIT_210s0042g01260.v2.1	XP_002274185.3|PREDICTED: transcription termination factor MTEF18, mitochondrial [Vitis vinifera]
Merged-chr8-7316782-2	chr8:7316448-7317061	Intron (VIT_208s0105g00260.1.v2.1/VIT_208s0105g00260.v2.1, intron 3 of 6)	13443	VIT_208s0105g00250.1.v2.1	VvMYB14_1_peakname|VvMYB14_2_peakname	2	7316819	536	104	116.823	25.2014	112.757	VvMYB14_1_peak_7064	chr8:7316448-7317061	614	7316819	107	123.884	27.0001	119.773	VvMYB14_2_peak_7169	chr8:7316582-7317039	458	7316819	101	109.761	23.4027	105.74	VIT_208s0105g00250.v2.1	XP_002264700.2|PREDICTED: aluminum-activated malate transporter 8 [Vitis vinifera]
Merged-chr18-3067179-2	chr18:3066957-3067402	Promoter (1-2kb)	-1351	VIT_218s0001g03000.1.v2.1	VvMYB14_1_peakname|VvMYB14_2_peakname	2	3067129	428.5	104	116.708	25.1603	112.641	VvMYB14_1_peak_3559	chr18:3066957-3067384	428	3067130	103	117.683	26.0001	113.609	VvMYB14_2_peak_3630	chr18:3066974-3067402	429	3067128	105	115.733	24.3204	111.674	VIT_218s0001g03000.v2.1	XP_002285849.1|PREDICTED: uncharacterized protein LOC100248801 [Vitis vinifera]
Merged-chr4-2407759-2	chr4:2407513-2407982	Promoter (1-2kb)	-1491	VIT_204s0008g02920.2.v2.1	VvMYB14_1_peakname|VvMYB14_2_peakname	2	2407776	446	104.5	117.605	25.131	113.538	VvMYB14_1_peak_5267	chr4:2407561-2407982	422	2407777	89	96.5196	22.5001	92.5732	VvMYB14_2_peak_5336	chr4:2407513-2407982	470	2407775	120	138.691	27.762	134.503	VIT_204s0008g02920.v2.1	XP_002283317.1|PREDICTED: desiccation-related protein PCC13-62 [Vitis vinifera]
Merged-chr9-2589636-2	chr9:2589454-2589821	Distal Intergenic	-3957	VIT_209s0002g02830.1.v2.1	VvMYB14_1_peakname|VvMYB14_2_peakname	2	2589584	365	103.5	116.011	25.0661	111.949	VvMYB14_1_peak_7458	chr9:2589454-2589821	368	2589586	105	120.775	26.5001	116.681	VvMYB14_2_peak_7541	chr9:2589454-2589815	362	2589583	102	111.247	23.6321	107.217	VIT_209s0002g02830.v2.1	XP_019077793.1|PREDICTED: putative leucine-rich repeat receptor-like serine/threonine-protein kinase At2g19230 isoform X4 [Vitis vinifera]
Merged-chr9-21261503-2	chr9:21261267-21261732	Distal Intergenic	-7332	VIT_209s0054g00550.1.v2.1	VvMYB14_1_peakname|VvMYB14_2_peakname	2	21261492	440.5	103	115.21	24.9308	111.153	VvMYB14_1_peak_7713	chr9:21261267-21261714	448	21261488	103	117.683	26.0001	113.609	VvMYB14_2_peak_7832	chr9:21261300-21261732	433	21261497	103	112.738	23.8616	108.698	VIT_209s0054g00550.v2.1	XP_034688752.1|rho GTPase-activating protein 7 isoform X2 [Vitis riparia]
Merged-chr13-18578772-2	chr13:18578455-18579037	Distal Intergenic	-6809	VIT_213s0084g00070.2.v2.1	VvMYB14_1_peakname|VvMYB14_2_peakname	2	18578836	500	110	121.705	24.7965	117.609	VvMYB14_1_peak_1877	chr13:18578455-18579037	583	18578848	115	131.274	26.7532	127.119	VvMYB14_2_peak_1877	chr13:18578590-18579006	417	18578823	105	112.136	22.8398	108.1	VIT_213s0084g00070.v2.1	XP_010659054.1|PREDICTED: 11-oxo-beta-amyrin 30-oxidase isoform X1 [Vitis vinifera]
Merged-chr10-14352742-2	chr10:14352506-14352994	Exon (VIT_210s0042g00940.1.v2.1/VIT_210s0042g00940.v2.1, exon 1 of 2)	677	VIT_210s0042g00940.1.v2.1	VvMYB14_1_peakname|VvMYB14_2_peakname	2	14352744	447	105.5	116.915	24.5859	112.85	VvMYB14_1_peak_659	chr10:14352506-14352994	489	14352744	113	131.113	27.5386	126.959	VvMYB14_2_peak_649	chr10:14352533-14352937	405	14352744	98	102.717	21.6331	98.7403	VIT_210s0042g00940.v2.1	XP_019078042.1|PREDICTED: uncharacterized protein LOC100263121 isoform X3 [Vitis vinifera]
Merged-chr2-17608208-2	chr2:17607944-17608548	Downstream (1-2kb)	-5803	VIT_202s0087g00330.1.v2.1	VvMYB14_1_peakname|VvMYB14_2_peakname	2	17608138	503.5	101.5	112.891	24.5455	108.849	VvMYB14_1_peak_4841	chr2:17607944-17608548	605	17608138	99	111.548	25.0001	107.514	VvMYB14_2_peak_4894	chr2:17607971-17608372	402	17608137	104	114.234	24.091	110.184	VIT_202s0087g00330.v2.1	XP_002271072.1|PREDICTED: uncharacterized protein LOC100252842 [Vitis vinifera]
Merged-chr7-17692331-2	chr7:17692097-17692569	Promoter (<=1kb)	-810	VIT_207s0031g01600.3.v2.1	VvMYB14_1_peakname|VvMYB14_2_peakname	2	17692350	457.5	102	113.887	24.5163	109.844	VvMYB14_1_peak_6857	chr7:17692097-17692569	473	17692373	85	90.6398	21.5001	86.7329	VvMYB14_2_peak_6949	chr7:17692109-17692550	442	17692328	119	137.135	27.5326	132.956	VIT_207s0031g01600.v2.1	XP_010652781.1|PREDICTED: shikimate kinase isoform X1 [Vitis vinifera]
Merged-chr19-2325953-2	chr19:2325695-2326203	Exon (VIT_219s0014g02200.1.v2.1/VIT_219s0014g02200.v2.1, exon 1 of 3)	121	VIT_219s0014g02200.1.v2.1	VvMYB14_1_peakname|VvMYB14_2_peakname	2	2326018	490	101	112.316	24.4925	108.276	VvMYB14_1_peak_4172	chr19:2325695-2326203	509	2326015	105	120.775	26.5001	116.681	VvMYB14_2_peak_4231	chr19:2325723-2326193	471	2326022	97	103.856	22.4849	99.872	VIT_219s0014g02200.v2.1	XP_010644174.1|PREDICTED: protein CUP-SHAPED COTYLEDON 2 [Vitis vinifera]
Merged-chr18-3930780-2	chr18:3930535-3930995	Promoter (<=1kb)	-513	VIT_218s0001g04640.1.v2.1	VvMYB14_1_peakname|VvMYB14_2_peakname	2	3930788	430.5	101	112.184	24.4514	108.147	VvMYB14_1_peak_3575	chr18:3930535-3930995	461	3930785	101	114.607	25.5001	110.554	VvMYB14_2_peak_3646	chr18:3930596-3930995	400	3930792	101	109.761	23.4027	105.74	VIT_218s0001g04640.v2.1	|
Merged-chr3-533149-2	chr3:532875-533425	Exon (VIT_203s0038g00610.1.v2.1/VIT_203s0038g00610.v2.1, exon 10 of 10)	-2866	VIT_203s0038g00590.2.v2.1	VvMYB14_1_peakname|VvMYB14_2_peakname	2	533118	548.5	123.5	133.095	24.1959	128.939	VvMYB14_1_peak_4877	chr3:532876-533421	546	533145	131	149.134	27.4919	144.885	VvMYB14_2_peak_4921	chr3:532875-533425	551	533091	116	117.057	20.8999	112.992	VIT_203s0038g00590.v2.1	XP_002267001.1|PREDICTED: uncharacterized protein LOC100243531 [Vitis vinifera]
Merged-chr15-161480-2	chr15:161237-161741	Promoter (1-2kb)	-1083	VIT_215s0024g00070.1.v2.1	VvMYB14_1_peakname|VvMYB14_2_peakname	2	161420	472	101	111.484	24.1253	107.452	VvMYB14_1_peak_2510	chr15:161237-161691	455	161417	106	121.368	26.3261	117.272	VvMYB14_2_peak_2546	chr15:161253-161741	489	161423	96	101.601	21.9244	97.6318	VIT_215s0024g00070.v2.1	XP_002272730.1|PREDICTED: probable methylenetetrahydrofolate reductase [Vitis vinifera]
Merged-chr15-14745945-2	chr15:14745748-14746138	Distal Intergenic	-2738	VIT_215s0048g00600.3.v2.1	VvMYB14_1_peakname|VvMYB14_2_peakname	2	14745944	367	109.5	119.878	24.1217	115.799	VvMYB14_1_peak_2719	chr15:14745776-14746138	363	14745945	123	142.531	28.0956	138.315	VvMYB14_2_peak_2763	chr15:14745748-14746118	371	14745944	96	97.2241	20.1479	93.2839	VIT_215s0048g00600.v2.1	RVW41181.1|Vesicle-associated protein 1-3 [Vitis vinifera]
Merged-chr1-7627644-2	chr1:7627401-7627883	Downstream (2-3kb)	-2044	VIT_201s0127g00250.1.v2.1	VvMYB14_1_peakname|VvMYB14_2_peakname	2	7627640	475.5	114.5	124.171	24.0296	120.064	VvMYB14_1_peak_167	chr1:7627401-7627881	481	7627642	123	139.919	27.026	135.715	VvMYB14_2_peak_166	chr1:7627414-7627883	470	7627637	106	108.424	21.0331	104.412	VIT_201s0127g00250.v2.1	CAN70447.1|hypothetical protein VITISV_017946 [Vitis vinifera]
Merged-chr11-385618-2	chr11:385341-385886	Promoter (<=1kb)	-183	VIT_211s0016g00370.2.v2.1	VvMYB14_1_peakname|VvMYB14_2_peakname	2	385664	523.5	100.5	110.526	23.9343	106.499	VvMYB14_1_peak_744	chr11:385373-385886	514	385647	104	118.511	25.9331	114.433	VvMYB14_2_peak_742	chr11:385341-385873	533	385680	97	102.542	21.9355	98.5657	VIT_211s0016g00370.v2.1	XP_002277324.2|PREDICTED: AT-rich interactive domain-containing protein 4 [Vitis vinifera]
Merged-chr18-4696726-2	chr18:4696444-4697117	Distal Intergenic	-4091	VIT_218s0001g06250.1.v2.1	VvMYB14_1_peakname|VvMYB14_2_peakname	2	4696660	556.5	99	109.11	23.9308	105.091	VvMYB14_1_peak_3601	chr18:4696444-4696892	449	4696657	95	105.482	24.0001	101.483	VvMYB14_2_peak_3666	chr18:4696454-4697117	664	4696664	103	112.738	23.8616	108.698	VIT_218s0001g06250.v2.1	NP_001268096.1|3-deoxy-D-arabino-heptulosonate 7-phosphate synthase 02 [Vitis vinifera]
Merged-chr5-4147079-2	chr5:4146811-4147354	Intron (VIT_205s0020g02490.5.v2.1/VIT_205s0020g02490.v2.1, intron 1 of 11)	1963	VIT_205s0020g02490.3.v2.1	VvMYB14_1_peakname|VvMYB14_2_peakname	2	4147102	502.5	98.5	108.355	23.7955	104.34	VvMYB14_1_peak_5755	chr5:4146811-4147354	544	4147096	93	102.476	23.5001	98.4951	VvMYB14_2_peak_5835	chr5:4146846-4147306	461	4147109	104	114.234	24.091	110.184	VIT_205s0020g02490.v2.1	XP_010649852.1|PREDICTED: uncharacterized protein LOC100257995 isoform X2 [Vitis vinifera]
Merged-chr18-29071860-2	chr18:29071636-29072081	Promoter (1-2kb)	-1795	VIT_218s0089g01170.1.v2.1	VvMYB14_1_peakname|VvMYB14_2_peakname	2	29071846	434	98	107.852	23.7837	103.843	VvMYB14_1_peak_4034	chr18:29071636-29072073	438	29071848	103	117.683	26.0001	113.609	VvMYB14_2_peak_4092	chr18:29071652-29072081	430	29071843	93	98.0219	21.5672	94.076	VIT_218s0089g01170.v2.1	XP_002264295.1|PREDICTED: chlorophyll a-b binding protein CP26, chloroplastic [Vitis vinifera]
Merged-chr8-18008290-2	chr8:18008037-18008544	Downstream (2-3kb)	2725	VIT_208s0007g04000.1.v2.1	VvMYB14_1_peakname|VvMYB14_2_peakname	2	18008294	474.5	98	107.635	23.7116	103.626	VvMYB14_1_peak_7306	chr8:18008037-18008544	508	18008287	96	106.992	24.2501	102.985	VvMYB14_2_peak_7395	chr8:18008071-18008511	441	18008300	100	108.278	23.1732	104.267	VIT_208s0007g04000.v2.1	XP_002283685.1|PREDICTED: uncharacterized protein LOC100254632 [Vitis vinifera]
Merged-chr2-7378094-2	chr2:7377854-7378351	Distal Intergenic	7688	VIT_202s0012g01270.1.v2.1	VvMYB14_1_peakname|VvMYB14_2_peakname	2	7378112	440.5	110	118.656	23.5736	114.579	VvMYB14_1_peak_4679	chr2:7377854-7378351	498	7378116	114	127.1	25.4305	122.969	VvMYB14_2_peak_4747	chr2:7377895-7378277	383	7378109	106	110.212	21.7166	106.189	VIT_202s0012g01270.v2.1	XP_002280361.1|PREDICTED: abscisic acid receptor PYR1 [Vitis vinifera]
Merged-chr9-13368526-2	chr9:13368302-13368744	Promoter (<=1kb)	-72	VIT_209s0070g00240.1.v2.1	VvMYB14_1_peakname|VvMYB14_2_peakname	2	13368584	437	97	106.239	23.513	102.239	VvMYB14_1_peak_7620	chr9:13368314-13368744	431	13368584	99	111.548	25.0001	107.514	VvMYB14_2_peak_7724	chr9:13368302-13368744	443	13368585	95	100.93	22.026	96.964	VIT_209s0070g00240.v2.1	XP_002273454.1|PREDICTED: cinnamoyl-CoA reductase 1 [Vitis vinifera]
Merged-chrUn-24410720-2	chrUn:24410460-24410976	Intron (VIT_200s0341g00040.1.v2.1/VIT_200s0341g00040.v2.1, intron 3 of 4)	886	VIT_200s0341g00040.4.v2.1	VvMYB14_1_peakname|VvMYB14_2_peakname	2	24410730	465.5	96.5	105.804	23.46	101.811	VvMYB14_1_peak_8031	chrUn:24410460-24410930	471	24410733	105	120.775	26.5001	116.681	VvMYB14_2_peak_8159	chrUn:24410517-24410976	460	24410727	88	90.8331	20.42	86.942	VIT_200s0341g00040.v2.1	CBI23466.3|unnamed protein product, partial [Vitis vinifera]
Merged-chr7-16489625-2	chr7:16489349-16489900	Distal Intergenic	-2531	VIT_207s0031g00265.1.v2.1	VvMYB14_1_peakname|VvMYB14_2_peakname	2	16489624	532.5	101	109.806	23.4002	105.787	VvMYB14_1_peak_6827	chr7:16489349-16489883	535	16489581	108	123.35	26.3308	119.243	VvMYB14_2_peak_6919	chr7:16489371-16489900	530	16489667	94	96.2624	20.4696	92.3319	VIT_207s0031g00265.v2.1	RVX21419.1|putative acetyltransferase [Vitis vinifera]
Merged-chrUn-1231017-2	chrUn:1230444-1231569	Promoter (<=1kb)	-414	VIT_200s0125g00070.1.v2.1	VvMYB14_1_peakname|VvMYB14_2_peakname	2	1231139	1097.5	7094.5	6765.4	23.3382	6758.98	VvMYB14_1_peak_7764	chrUn:1230444-1231569	1126	1231138	7106	6944.12	24.6599	6937.69	VvMYB14_2_peak_7876	chrUn:1230494-1231562	1069	1231140	7083	6586.69	22.0166	6580.27	VIT_200s0125g00070.v2.1	|
Merged-chr1-11455328-2	chr1:11455071-11455579	Intron (VIT_201s0026g02070.1.v2.1/VIT_201s0026g02070.v2.1, intron 2 of 7)	469	VIT_201s0026g02070.1.v2.1	VvMYB14_1_peakname|VvMYB14_2_peakname	2	11455389	494.5	104	112.094	23.2075	108.058	VvMYB14_1_peak_238	chr1:11455092-11455579	488	11455392	104	113.516	23.7906	109.471	VvMYB14_2_peak_236	chr1:11455071-11455571	501	11455386	104	110.672	22.6243	106.646	VIT_201s0026g02070.v2.1	XP_002276441.1|PREDICTED: peptidyl-prolyl cis-trans isomerase CYP23 [Vitis vinifera]
Merged-chr10-4783921-2	chr10:4783695-4784145	Exon (VIT_210s0003g02720.1.v2.1/VIT_210s0003g02720.v2.1, exon 2 of 4)	883	VIT_210s0003g02720.1.v2.1	VvMYB14_1_peakname|VvMYB14_2_peakname	2	4783922	437	96	104.624	23.1911	100.632	VvMYB14_1_peak_523	chr10:4783695-4784145	451	4783922	90	98.0017	22.7501	94.0465	VvMYB14_2_peak_515	chr10:4783712-4784134	423	4783922	102	111.247	23.6321	107.217	VIT_210s0003g02720.v2.1	XP_010655628.1|PREDICTED: PLASMODESMATA CALLOSE-BINDING PROTEIN 2 isoform X2 [Vitis vinifera]
Merged-chr17-9581916-2	chr17:9581618-9582210	Downstream (1-2kb)	6783	VIT_217s0000g08380.1.v2.1	VvMYB14_1_peakname|VvMYB14_2_peakname	2	9581870	564	111	117.746	22.9707	113.675	VvMYB14_1_peak_3395	chr17:9581618-9582186	569	9581859	113	128.195	26.2919	124.059	VvMYB14_2_peak_3455	chr17:9581652-9582210	559	9581880	109	107.296	19.6495	103.291	VIT_217s0000g08380.v2.1	XP_002282787.1|PREDICTED: uncharacterized protein LOC100243388 [Vitis vinifera]
Merged-chr16-5709722-2	chr16:5709480-5710064	Downstream (<1kb)	4653	VIT_216s0013g00530.1.v2.1	VvMYB14_1_peakname|VvMYB14_2_peakname	2	5709708	473.5	120.5	126.683	22.8884	122.561	VvMYB14_1_peak_2918	chr16:5709480-5710064	585	5709705	118	126.367	23.6266	122.242	VvMYB14_2_peak_2962	chr16:5709492-5709853	362	5709711	123	126.999	22.1503	122.879	VIT_216s0013g00530.v2.1	XP_002278155.2|PREDICTED: transcription factor MYB1R1 isoform X1 [Vitis vinifera]
Merged-chr7-2290958-2	chr7:2290687-2291183	Distal Intergenic	-5325	VIT_207s0104g01260.1.v2.1	VvMYB14_1_peakname|VvMYB14_2_peakname	2	2290966	411.5	94	102.198	22.8761	98.2288	VvMYB14_1_peak_6562	chr7:2290687-2291183	497	2290971	104	119.227	26.2501	115.143	VvMYB14_2_peak_6659	chr7:2290819-2291144	326	2290962	84	85.169	19.5022	81.3145	VIT_207s0104g01260.v2.1	XP_002269763.1|PREDICTED: probable indole-3-pyruvate monooxygenase YUCCA10 [Vitis vinifera]
Merged-chr17-5725952-2	chr17:5725707-5726196	Distal Intergenic	4465	VIT_217s0000g05230.1.v2.1	VvMYB14_1_peakname|VvMYB14_2_peakname	2	5725928	472	94	101.703	22.763	97.7296	VvMYB14_1_peak_3307	chr17:5725707-5726180	474	5725928	93	102.476	23.5001	98.4951	VvMYB14_2_peak_3371	chr17:5725727-5726196	470	5725929	95	100.93	22.026	96.964	VIT_217s0000g05230.v2.1	XP_002266495.2|PREDICTED: uncharacterized protein LOC100260307 [Vitis vinifera]
Merged-chr5-21731140-2	chr5:21730875-21731401	Downstream (2-3kb)	2797	VIT_205s0165g00263.1.v2.1	VvMYB14_1_peakname|VvMYB14_2_peakname	2	21731189	491.5	108.5	114.991	22.7005	110.936	VvMYB14_1_peak_6074	chr5:21730915-21731370	456	21731188	109	118.709	23.9747	114.631	VvMYB14_2_peak_6153	chr5:21730875-21731401	527	21731190	108	111.273	21.4263	107.241	VIT_205s0165g00263.v2.1	XP_010650526.1|PREDICTED: ankyrin-1-like [Vitis vinifera]
Merged-chr12-4140582-2	chr12:4140330-4140806	Intron (VIT_212s0028g03370.1.v2.1/VIT_212s0028g03370.v2.1, intron 8 of 11)	10739	VIT_212s0028g03360.1.v2.1	VvMYB14_1_peakname|VvMYB14_2_peakname	2	4140559	444	111	117.317	22.6927	113.254	VvMYB14_1_peak_1235	chr12:4140330-4140806	477	4140587	121	138.257	27.1649	134.062	VvMYB14_2_peak_1223	chr12:4140392-4140802	411	4140531	101	96.3769	18.2204	92.4456	VIT_212s0028g03360.v2.1	XP_002274770.2|PREDICTED: mitotic checkpoint serine/threonine-protein kinase BUB1 [Vitis vinifera]
Merged-chr8-11397505-2	chr8:11397281-11397726	Promoter (<=1kb)	-135	VIT_208s0040g00440.1.v2.1	VvMYB14_1_peakname|VvMYB14_2_peakname	2	11397516	403.5	97.5	105.031	22.6658	101.039	VvMYB14_1_peak_7133	chr8:11397281-11397688	408	11397507	85	89.4207	20.9593	85.5226	VvMYB14_2_peak_7236	chr8:11397328-11397726	399	11397524	110	120.642	24.3724	116.556	VIT_208s0040g00440.v2.1	XP_002283808.1|PREDICTED: dihydrofolate reductase [Vitis vinifera]
Merged-chr15-18792060-2	chr15:18791850-18792285	Promoter (1-2kb)	-1200	VIT_215s0046g01960.1.v2.1	VvMYB14_1_peakname|VvMYB14_2_peakname	2	18792044	418.5	93.5	100.821	22.5816	96.8533	VvMYB14_1_peak_2788	chr15:18791850-18792285	436	18792052	92	100.98	23.2501	97.0073	VvMYB14_2_peak_2833	chr15:18791854-18792254	401	18792036	95	100.662	21.9131	96.6992	VIT_215s0046g01960.v2.1	XP_002275824.1|PREDICTED: putative UDP-rhamnose:rhamnosyltransferase 1 [Vitis vinifera]
Merged-chr19-3351347-2	chr19:3351043-3351643	Distal Intergenic	-3960	VIT_219s0014g03200.1.v2.1	VvMYB14_1_peakname|VvMYB14_2_peakname	2	3351268	586.5	99	105.72	22.5054	101.724	VvMYB14_1_peak_4190	chr19:3351043-3351643	601	3351265	98	106.584	23.2484	102.581	VvMYB14_2_peak_4248	chr19:3351066-3351637	572	3351271	100	104.856	21.7624	100.867	VIT_219s0014g03200.v2.1	XP_010644218.1|PREDICTED: uncharacterized protein LOC100252162 [Vitis vinifera]
Merged-chr10-8422860-2	chr10:8422662-8423044	Distal Intergenic	-7642	VIT_210s0003g04740.1.v2.1	VvMYB14_1_peakname|VvMYB14_2_peakname	2	8422868	363.5	93	100.184	22.4823	96.2188	VvMYB14_1_peak_577	chr10:8422662-8423039	378	8422869	88	95.0423	22.2501	91.1056	VvMYB14_2_peak_576	chr10:8422696-8423044	349	8422868	98	105.326	22.7144	101.332	VIT_210s0003g04740.v2.1	|
Merged-chr11-12504718-2	chr11:12504451-12504980	Exon (VIT_211s0078g00290.1.v2.1/VIT_211s0078g00290.v2.1, exon 2 of 2)	1401	VIT_211s0078g00290.1.v2.1	VvMYB14_1_peakname|VvMYB14_2_peakname	2	12504733	501	128	131.986	22.2984	127.832	VvMYB14_1_peak_973	chr11:12504451-12504980	530	12504728	126	132.635	23.1532	128.473	VvMYB14_2_peak_978	chr11:12504486-12504957	472	12504738	130	131.337	21.4437	127.192	VIT_211s0078g00290.v2.1	XP_002266037.1|PREDICTED: cytochrome P450 CYP73A100 [Vitis vinifera]
Merged-chr18-5171363-2	chr18:5171107-5171605	Distal Intergenic	1546	VIT_218s0001g06950.1.v2.1	VvMYB14_1_peakname|VvMYB14_2_peakname	2	5171368	457.5	95.5	101.881	22.2394	97.9131	VvMYB14_1_peak_3617	chr18:5171107-5171605	499	5171369	99	109.632	24.1567	105.611	VvMYB14_2_peak_3681	chr18:5171163-5171578	416	5171367	92	94.1301	20.322	90.2152	VIT_218s0001g06950.v2.1	XP_002285717.1|PREDICTED: purine permease 1 [Vitis vinifera]
Merged-chr12-16978655-2	chr12:16978445-16978872	Promoter (<=1kb)	-880	VIT_212s0034g01090.1.v2.1	VvMYB14_1_peakname|VvMYB14_2_peakname	2	16978661	400.5	92	98.9823	22.1294	95.0335	VvMYB14_1_peak_1437	chr12:16978445-16978838	394	16978653	76	77.7097	19.2501	73.8949	VvMYB14_2_peak_1433	chr12:16978466-16978872	407	16978669	108	120.255	25.0087	116.172	VIT_212s0034g01090.v2.1	XP_002276310.1|PREDICTED: transmembrane protein 87B [Vitis vinifera]
Merged-chr9_random-94615-2	chr9_random:94449-94788	Promoter (1-2kb)	-1528	VIT_209s0002g00110.1.v2.1	VvMYB14_1_peakname|VvMYB14_2_peakname	2	94580	333.5	91	97.597	22.1261	93.6573	VvMYB14_1_peak_7752	chr9_random:94449-94788	340	94582	98	110.025	24.7501	106	VvMYB14_2_peak_7863	chr9_random:94450-94776	327	94579	84	85.169	19.5022	81.3145	VIT_209s0002g00110.v2.1	RVW22798.1|Importin-5 [Vitis vinifera]
Merged-chr2-776647-2	chr2:776403-776888	Promoter (<=1kb)	-903	VIT_202s0025g00730.1.v2.1	VvMYB14_1_peakname|VvMYB14_2_peakname	2	776654	481	106	111.262	22.07	107.232	VvMYB14_1_peak_4536	chr2:776403-776887	485	776655	96	99.7026	21.1413	95.7381	VvMYB14_2_peak_4606	chr2:776412-776888	477	776653	116	122.822	22.9988	118.726	VIT_202s0025g00730.v2.1	XP_002272144.1|PREDICTED: disease resistance response protein 206 [Vitis vinifera]
Merged-chr5-21971520-2	chr5:21971286-21971763	Downstream (2-3kb)	3658	VIT_205s0102g00130.1.v2.1	VvMYB14_1_peakname|VvMYB14_2_peakname	2	21971534	469	124	127.26	21.9322	123.134	VvMYB14_1_peak_6080	chr5:21971287-21971763	477	21971528	128	136.317	23.7918	132.135	VvMYB14_2_peak_6158	chr5:21971286-21971746	461	21971540	120	118.204	20.0727	114.133	VIT_205s0102g00130.v2.1	XP_002264307.2|PREDICTED: uncharacterized protein LOC100261066 [Vitis vinifera]
Merged-chr12-4616993-2	chr12:4616769-4617214	Downstream (1-2kb)	-3226	VIT_212s0028g03730.1.v2.1	VvMYB14_1_peakname|VvMYB14_2_peakname	2	4616966	440	120	123.377	21.8423	119.272	VvMYB14_1_peak_1249	chr12:4616779-4617212	434	4616971	123	128.289	22.6062	124.152	VvMYB14_2_peak_1234	chr12:4616769-4617214	446	4616962	117	118.466	21.0785	114.393	VIT_212s0028g03730.v2.1	XP_002272844.1|PREDICTED: actin cytoskeleton-regulatory complex protein PAN1 [Vitis vinifera]
Merged-chr11-18959853-2	chr11:18959622-18960086	Promoter (<=1kb)	-964	VIT_211s0052g01220.1.v2.1	VvMYB14_1_peakname|VvMYB14_2_peakname	2	18959848	424	90.5	96.6795	21.7955	92.7418	VvMYB14_1_peak_1116	chr11:18959661-18960086	426	18959852	77	79.1249	19.5001	75.2997	VvMYB14_2_peak_1110	chr11:18959622-18960043	422	18959844	104	114.234	24.091	110.184	VIT_211s0052g01220.v2.1	XP_002270299.1|PREDICTED: probable xyloglucan endotransglucosylase/hydrolase protein 23 [Vitis vinifera]
Merged-chr13-1572573-2	chr13:1572349-1572828	Promoter (1-2kb)	-1297	VIT_213s0067g02910.1.v2.1	VvMYB14_1_peakname|VvMYB14_2_peakname	2	1572572	436.5	90	95.8085	21.7939	91.8727	VvMYB14_1_peak_1607	chr13:1572362-1572828	467	1572578	88	95.0423	22.2501	91.1056	VvMYB14_2_peak_1601	chr13:1572349-1572754	406	1572566	92	96.5748	21.3377	92.6398	VIT_213s0067g02910.v2.1	XP_002275107.1|PREDICTED: non-specific lipid-transfer protein [Vitis vinifera]
Merged-chr13-5835530-2	chr13:5835307-5835762	Promoter (1-2kb)	-1540	VIT_213s0019g04440.1.v2.1	VvMYB14_1_peakname|VvMYB14_2_peakname	2	5835563	432	90	95.8085	21.7939	91.8727	VvMYB14_1_peak_1691	chr13:5835307-5835762	456	5835573	88	95.0423	22.2501	91.1056	VvMYB14_2_peak_1673	chr13:5835322-5835729	408	5835553	92	96.5748	21.3377	92.6398	VIT_213s0019g04440.v2.1	XP_002273050.1|PREDICTED: uncharacterized protein LOC100253096 [Vitis vinifera]
Merged-chr16-17778153-2	chr16:17777923-17778381	Intron (VIT_216s0050g00830.1.v2.1/VIT_216s0050g00830.v2.1, intron 1 of 1)	946	VIT_216s0050g00830.1.v2.1	VvMYB14_1_peakname|VvMYB14_2_peakname	2	17778126	444.5	90	95.8085	21.7939	91.8727	VvMYB14_1_peak_3099	chr16:17777923-17778381	459	17778116	88	95.0423	22.2501	91.1056	VvMYB14_2_peak_3148	chr16:17777941-17778370	430	17778136	92	96.5748	21.3377	92.6398	VIT_216s0050g00830.v2.1	CBI22682.3|unnamed protein product, partial [Vitis vinifera]
Merged-chr16-724834-2	chr16:724577-725105	Promoter (<=1kb)	-352	VIT_216s0039g01320.1.v2.1	VvMYB14_1_peakname|VvMYB14_2_peakname	2	724850	514.5	135	136.942	21.7822	132.762	VvMYB14_1_peak_2839	chr16:724579-725078	500	724856	136	136.878	21.4658	132.691	VvMYB14_2_peak_2893	chr16:724577-725105	529	724844	134	137.006	22.0985	132.832	VIT_216s0039g01320.v2.1	XP_010662173.1|PREDICTED: phenylalanine ammonia-lyase 1-like [Vitis vinifera]
Merged-chrUn-21797329-2	chrUn:21797105-21797558	Distal Intergenic	-8451	VIT_200s0291g00030.1.v2.1	VvMYB14_1_peakname|VvMYB14_2_peakname	2	21797344	447.5	89.5	95.0567	21.6484	91.1253	VvMYB14_1_peak_7984	chrUn:21797105-21797547	443	21797329	85	90.6398	21.5001	86.7329	VvMYB14_2_peak_8112	chrUn:21797107-21797558	452	21797359	94	99.4737	21.7966	95.5177	VIT_200s0291g00030.v2.1	XP_002271778.2|PREDICTED: ethylene-responsive transcription factor ESR2-like [Vitis vinifera]
Merged-chr18-18405376-2	chr18:18405186-18405585	Distal Intergenic	4185	VIT_218s0164g00120.1.v2.1	VvMYB14_1_peakname|VvMYB14_2_peakname	2	18405384	378	175.5	173.377	21.5957	169.018	VvMYB14_1_peak_3841	chr18:18405186-18405585	400	18405383	174	176.078	22.6455	171.701	VvMYB14_2_peak_3921	chr18:18405189-18405544	356	18405384	177	170.676	20.5459	166.334	VIT_218s0164g00120.v2.1	CAN77518.1|hypothetical protein VITISV_019640 [Vitis vinifera]
Merged-chr18-4143014-2	chr18:4142788-4143234	Promoter (1-2kb)	-1441	VIT_218s0001g05060.3.v2.1	VvMYB14_1_peakname|VvMYB14_2_peakname	2	4143016	431.5	96	100.432	21.5252	96.4654	VvMYB14_1_peak_3583	chr18:4142810-4143234	425	4143006	91	99.4885	23.0001	95.5247	VvMYB14_2_peak_3652	chr18:4142788-4143225	438	4143025	101	101.375	20.0503	97.406	VIT_218s0001g05060.v2.1	XP_002284225.2|PREDICTED: uncharacterized protein LOC100245371 [Vitis vinifera]
Merged-chr13_random-1525266-2	chr13_random:1525085-1525442	Distal Intergenic	-9991	VIT_213s0067g02810.1.v2.1	VvMYB14_1_peakname|VvMYB14_2_peakname	2	1525306	351.5	88.5	93.6021	21.4087	89.6808	VvMYB14_1_peak_1971	chr13_random:1525085-1525442	358	1525302	84	89.1822	21.2501	85.2856	VvMYB14_2_peak_1983	chr13_random:1525098-1525442	345	1525311	93	98.0219	21.5672	94.076	VIT_213s0067g02810.v2.1	CBI40145.3|unnamed protein product, partial [Vitis vinifera]
Merged-chrUn-28304197-2	chrUn:28303952-28304448	Distal Intergenic	7277	VIT_200s0415g00040.1.v2.1	VvMYB14_1_peakname|VvMYB14_2_peakname	2	28304154	461	88	93.0745	21.3761	89.1609	VvMYB14_1_peak_8079	chrUn:28303952-28304448	497	28304157	92	100.98	23.2501	97.0073	VvMYB14_2_peak_8213	chrUn:28303983-28304407	425	28304152	84	85.169	19.5022	81.3145	VIT_200s0415g00040.v2.1	XP_002265108.2|PREDICTED: glycine-rich domain-containing protein 1 [Vitis vinifera]
Merged-chr9-15136590-2	chr9:15136365-15136812	Distal Intergenic	-6253	VIT_209s0018g00060.1.v2.1	VvMYB14_1_peakname|VvMYB14_2_peakname	2	15136577	441	92	96.5901	21.3478	92.6495	VvMYB14_1_peak_7637	chr9:15136375-15136808	434	15136577	88	93.3434	21.4994	89.4204	VvMYB14_2_peak_7745	chr9:15136365-15136812	448	15136577	96	99.8369	21.1961	95.8786	VIT_209s0018g00060.v2.1	XP_034678346.1|protein PAT1 homolog [Vitis riparia]
Merged-chr6-10557499-2	chr6:10557276-10557723	Distal Intergenic	-9368	VIT_206s0009g00320.1.v2.1	VvMYB14_1_peakname|VvMYB14_2_peakname	2	10557522	418.5	90	94.7545	21.3362	90.8291	VvMYB14_1_peak_6338	chr6:10557276-10557723	448	10557528	90	96.2633	21.9826	92.3205	VvMYB14_2_peak_6425	chr6:10557305-10557693	389	10557516	90	93.2458	20.6899	89.3378	VIT_206s0009g00320.v2.1	XP_002275500.2|PREDICTED: E3 ubiquitin-protein ligase PUB23 [Vitis vinifera]
Merged-chr15-12100394-2	chr15:12100189-12100610	Intron (VIT_215s0021g01530.2.v2.1/VIT_215s0021g01530.v2.1, intron 1 of 17)	714	VIT_215s0021g01530.2.v2.1	VvMYB14_1_peakname|VvMYB14_2_peakname	2	12100398	411	97.5	101.583	21.3085	97.6109	VvMYB14_1_peak_2672	chr15:12100189-12100588	400	12100398	89	91.6497	20.3919	87.7378	VvMYB14_2_peak_2704	chr15:12100189-12100610	422	12100397	106	111.517	22.225	107.484	VIT_215s0021g01530.v2.1	XP_002271102.1|PREDICTED: protein VASCULAR ASSOCIATED DEATH 1, chloroplastic isoform X1 [Vitis vinifera]
Merged-chr8-9818160-2	chr8:9817943-9818404	Distal Intergenic	-4657	VIT_208s0058g00700.1.v2.1	VvMYB14_1_peakname|VvMYB14_2_peakname	2	9818174	420	95	98.8837	21.1851	94.9273	VvMYB14_1_peak_7103	chr8:9817943-9818404	462	9818182	93	98.2872	21.6793	94.3305	VvMYB14_2_peak_7208	chr8:9817958-9818335	378	9818167	97	99.4801	20.6909	95.524	VIT_208s0058g00700.v2.1	XP_019077423.1|PREDICTED: F-box/LRR-repeat protein 3 [Vitis vinifera]
Merged-chr4-22171228-2	chr4:22171003-22171453	Distal Intergenic	1760	VIT_204s0044g00910.2.v2.1	VvMYB14_1_peakname|VvMYB14_2_peakname	2	22171270	436.5	96	99.957	21.1713	95.9955	VvMYB14_1_peak_5627	chr4:22171003-22171439	437	22171272	87	86.98	19.1798	83.1	VvMYB14_2_peak_5698	chr4:22171018-22171453	436	22171269	105	112.934	23.1627	108.891	VIT_204s0044g00910.v2.1	XP_010649399.1|PREDICTED: uncharacterized protein LOC100245499 isoform X5 [Vitis vinifera]
Merged-chr11-6180411-2	chr11:6180141-6180663	Intron (VIT_211s0118g00440.3.v2.1/VIT_211s0118g00440.v2.1, intron 1 of 1)	5305	VIT_211s0118g00450.1.v2.1	VvMYB14_1_peakname|VvMYB14_2_peakname	2	6180415	491.5	87	91.4898	21.0953	87.5853	VvMYB14_1_peak_885	chr11:6180141-6180663	523	6180413	87	93.5699	22.0001	89.6429	VvMYB14_2_peak_884	chr11:6180192-6180651	460	6180417	87	89.4097	20.1905	85.5277	VIT_211s0118g00450.v2.1	XP_010656525.1|PREDICTED: prostatic spermine-binding protein [Vitis vinifera]
Merged-chr10-229618-2	chr10:229399-229839	Promoter (<=1kb)	-178	VIT_210s0116g00500.1.v2.1	VvMYB14_1_peakname|VvMYB14_2_peakname	2	229596	433.5	101.5	104.601	21.0623	100.616	VvMYB14_1_peak_428	chr10:229399-229839	441	229599	111	120.938	24.1055	116.843	VvMYB14_2_peak_415	chr10:229405-229830	426	229592	92	88.2637	18.0192	84.3897	VIT_210s0116g00500.v2.1	XP_002267669.1|PREDICTED: MYB-like transcription factor ETC1 [Vitis vinifera]
Merged-chr13-4922457-2	chr13:4922217-4922707	Distal Intergenic	10333	VIT_213s0019g03730.1.v2.1	VvMYB14_1_peakname|VvMYB14_2_peakname	2	4922464	465.5	92	95.9484	21.0073	92.0147	VvMYB14_1_peak_1672	chr13:4922217-4922672	456	4922462	83	84.8267	19.726	80.9623	VvMYB14_2_peak_1658	chr13:4922233-4922707	475	4922466	101	107.07	22.2887	103.067	VIT_213s0019g03730.v2.1	RVW22417.1|Retrovirus-related Pol polyprotein from transposon RE2 [Vitis vinifera]
Merged-chr5-17843134-2	chr5:17842911-17843365	Distal Intergenic	-31958	VIT_205s0029g01555.1.v2.1	VvMYB14_1_peakname|VvMYB14_2_peakname	2	17843104	443.5	165.5	161.996	20.9785	157.686	VvMYB14_1_peak_6016	chr5:17842911-17843365	455	17843097	159	156.452	21.0685	152.161	VvMYB14_2_peak_6085	chr5:17842916-17843347	432	17843112	172	167.541	20.8886	163.212	VIT_205s0029g01555.v2.1	XP_010650361.1|PREDICTED: LRR receptor-like serine/threonine-protein kinase EFR [Vitis vinifera]
Merged-chr9-21235074-2	chr9:21234855-21235285	Distal Intergenic	26627	VIT_209s0054g00540.1.v2.1	VvMYB14_1_peakname|VvMYB14_2_peakname	2	21235065	418.5	90	93.8144	20.9453	89.8964	VvMYB14_1_peak_7712	chr9:21234855-21235282	428	21235073	91	97.7304	22.2241	93.7784	VvMYB14_2_peak_7831	chr9:21234877-21235285	409	21235057	89	89.8985	19.6665	86.0144	VIT_209s0054g00540.v2.1	RVW62250.1|Retrovirus-related Pol polyprotein from transposon TNT 1-94 [Vitis vinifera]
Merged-chr10-7284288-2	chr10:7284061-7284499	Distal Intergenic	30197	VIT_210s0003g04260.1.v2.1	VvMYB14_1_peakname|VvMYB14_2_peakname	2	7284351	401	88	91.8405	20.8458	87.9331	VvMYB14_1_peak_561	chr10:7284061-7284499	439	7284352	84	88.1562	20.7942	84.2676	VvMYB14_2_peak_555	chr10:7284116-7284478	363	7284350	92	95.5247	20.8974	91.5986	VIT_210s0003g04260.v2.1	XP_002280511.1|PREDICTED: mediator of RNA polymerase II transcription subunit 19a [Vitis vinifera]
Merged-chr5-4368621-2	chr5:4368409-4368832	Intron (VIT_205s0020g02660.1.v2.1/VIT_205s0020g02660.v2.1, intron 1 of 8)	302	VIT_205s0020g02660.1.v2.1	VvMYB14_1_peakname|VvMYB14_2_peakname	2	4368637	423	85.5	89.2733	20.6689	85.3822	VvMYB14_1_peak_5765	chr5:4368409-4368832	424	4368645	79	81.9718	20.0001	78.1246	VvMYB14_2_peak_5845	chr5:4368411-4368832	422	4368629	92	96.5748	21.3377	92.6398	VIT_205s0020g02660.v2.1	XP_002280327.1|PREDICTED: uncharacterized protein LOC100242671 [Vitis vinifera]
Merged-chr3-2838596-2	chr3:2838350-2838859	Intron (VIT_203s0038g03870.1.v2.1/VIT_203s0038g03870.v2.1, intron 4 of 12)	4616	VIT_203s0038g03870.1.v2.1	VvMYB14_1_peakname|VvMYB14_2_peakname	2	2838580	472	106.5	107.853	20.6652	103.844	VvMYB14_1_peak_4925	chr3:2838350-2838859	510	2838579	107	111.049	21.6874	107.02	VvMYB14_2_peak_4973	chr3:2838371-2838804	434	2838581	106	104.656	19.6429	100.668	VIT_203s0038g03870.v2.1	XP_010645791.1|PREDICTED: actin cytoskeleton-regulatory complex protein PAN1 [Vitis vinifera]
Merged-chr5-1200894-2	chr5:1200664-1201129	Intron (VIT_205s0077g01500.1.v2.1/VIT_205s0077g01500.v2.1, intron 3 of 4)	2232	VIT_205s0077g01500.1.v2.1	VvMYB14_1_peakname|VvMYB14_2_peakname	2	1200848	454	89	92.275	20.6577	88.3649	VvMYB14_1_peak_5685	chr5:1200672-1201129	458	1200847	85	89.0001	20.7747	85.1066	VvMYB14_2_peak_5761	chr5:1200664-1201113	450	1200850	93	95.5499	20.5406	91.6232	VIT_205s0077g01500.v2.1	XP_010649547.1|PREDICTED: protein DEHYDRATION-INDUCED 19 homolog 4 [Vitis vinifera]
Merged-chr11-4723525-2	chr11:4723325-4723723	Promoter (<=1kb)	-976	VIT_211s0016g05400.1.v2.1	VvMYB14_1_peakname|VvMYB14_2_peakname	2	4723508	390	91.5	94.3833	20.5981	90.4578	VvMYB14_1_peak_858	chr11:4723325-4723716	392	4723506	87	89.6574	20.2955	85.7579	VvMYB14_2_peak_852	chr11:4723336-4723723	388	4723509	96	99.1093	20.9006	95.1577	VIT_211s0016g05400.v2.1	XP_002285241.1|PREDICTED: uncharacterized protein LOC100245670 isoform X2 [Vitis vinifera]
Merged-chr3-16553639-2	chr3:16553425-16553846	Distal Intergenic	-17119	VIT_203s0017g01040.1.v2.1	VvMYB14_1_peakname|VvMYB14_2_peakname	2	16553689	411.5	110	110.635	20.514	106.608	VvMYB14_1_peak_5169	chr3:16553425-16553846	422	16553685	116	121.612	22.5464	117.514	VvMYB14_2_peak_5224	chr3:16553443-16553843	401	16553693	104	99.6588	18.4816	95.7019	VIT_203s0017g01040.v2.1	XP_002263989.1|PREDICTED: 7-deoxyloganetin glucosyltransferase [Vitis vinifera]
Merged-chrUn-7245116-2	chrUn:7244899-7245315	Promoter (<=1kb)	-919	VIT_200s0179g00005.1.v2.1	VvMYB14_1_peakname|VvMYB14_2_peakname	2	7245090	393.5	105.5	106.591	20.5118	102.593	VvMYB14_1_peak_7797	chrUn:7244899-7245315	417	7245075	112	119.493	23.1605	115.408	VvMYB14_2_peak_7928	chrUn:7244942-7245311	370	7245106	99	93.6887	17.8631	89.7786	VIT_200s0179g00005.v2.1	RVW54751.1|hypothetical protein CK203_071948 [Vitis vinifera]
Merged-chr10-7249757-2	chr10:7249534-7249985	Distal Intergenic	-19623	VIT_210s0003g04254.1.v2.1	VvMYB14_1_peakname|VvMYB14_2_peakname	2	7249742	426.5	88.5	91.5583	20.5023	87.6519	VvMYB14_1_peak_560	chr10:7249534-7249955	422	7249743	81	83.2796	19.8085	79.4253	VvMYB14_2_peak_553	chr10:7249555-7249985	431	7249742	96	99.8369	21.1961	95.8786	VIT_210s0003g04254.v2.1	XP_034705242.1|carboxy-terminal domain RNA polymerase II polypeptide A small phosphatase 1 [Vitis riparia]
Merged-chr11-1075276-2	chr11:1075057-1075488	Distal Intergenic	-8260	VIT_211s0016g01320.1.v2.1	VvMYB14_1_peakname|VvMYB14_2_peakname	2	1075292	400.5	85	88.8084	20.4616	84.9321	VvMYB14_1_peak_769	chr11:1075057-1075465	409	1075287	70	69.3387	17.7501	65.5971	VvMYB14_2_peak_764	chr11:1075097-1075488	392	1075297	100	108.278	23.1732	104.267	VIT_211s0016g01320.v2.1	XP_034699164.1|transcription factor MYB1-like [Vitis riparia]
Merged-chr6-3239604-2	chr6:3239361-3239852	Distal Intergenic	-2755	VIT_206s0004g02620.1.v2.1	VvMYB14_1_peakname|VvMYB14_2_peakname	2	3239614	459	122	121.228	20.4509	117.137	VvMYB14_1_peak_6201	chr6:3239361-3239852	492	3239609	130	133.248	22.0772	129.083	VvMYB14_2_peak_6291	chr6:3239390-3239815	426	3239618	114	109.207	18.8246	105.191	VIT_206s0004g02620.v2.1	XP_002285277.1|PREDICTED: phenylalanine ammonia-lyase [Vitis vinifera]
Merged-chr18-28293718-2	chr18:28293494-28293960	Downstream (2-3kb)	-2735	VIT_218s0089g00510.1.v2.1	VvMYB14_1_peakname|VvMYB14_2_peakname	2	28293698	431	102.5	103.809	20.4304	99.8224	VvMYB14_1_peak_4021	chr18:28293512-28293906	395	28293698	94	94.2307	19.6588	90.3007	VvMYB14_2_peak_4081	chr18:28293494-28293960	467	28293698	111	113.388	21.2019	109.344	VIT_218s0089g00510.v2.1	CBI17018.3|unnamed protein product, partial [Vitis vinifera]
Merged-chr8-14734344-2	chr8:14734134-14734571	Exon (VIT_208s0007g00440.2.v2.1/VIT_208s0007g00440.v2.1, exon 1 of 2)	186	VIT_208s0007g00440.2.v2.1	VvMYB14_1_peakname|VvMYB14_2_peakname	2	14734328	418	84.5	87.913	20.388	84.0344	VvMYB14_1_peak_7217	chr8:14734134-14734571	438	14734337	74	74.8961	18.7501	71.1048	VvMYB14_2_peak_7321	chr8:14734137-14734534	398	14734320	95	100.93	22.026	96.964	VIT_208s0007g00440.v2.1	XP_002266625.1|PREDICTED: expansin-A6 [Vitis vinifera]
Merged-chr19-21160616-2	chr19:21160389-21160856	Distal Intergenic	-6917	VIT_219s0027g01220.1.v2.1	VvMYB14_1_peakname|VvMYB14_2_peakname	2	21160622	446	84	87.1368	20.3556	83.2623	VvMYB14_1_peak_4476	chr19:21160389-21160856	468	21160629	82	86.2824	20.7501	82.406	VvMYB14_2_peak_4541	chr19:21160398-21160821	424	21160615	86	87.9911	19.9611	84.1187	VIT_219s0027g01220.v2.1	CBI21724.3|unnamed protein product, partial [Vitis vinifera]
Merged-chrUn-18990389-2	chrUn:18990128-18990618	Downstream (<1kb)	1864	VIT_200s0264g00020.1.v2.1	VvMYB14_1_peakname|VvMYB14_2_peakname	2	18990418	447	94	96.0103	20.3334	92.0816	VvMYB14_1_peak_7949	chrUn:18990128-18990618	491	18990418	101	108.102	22.7116	104.091	VvMYB14_2_peak_8084	chrUn:18990204-18990606	403	18990419	87	83.9186	17.9552	80.0722	VIT_200s0264g00020.v2.1	RVW51609.1|NEP1-interacting protein 1 [Vitis vinifera]
Merged-chr19-13088857-2	chr19:13088640-13089067	Intron (VIT_219s0015g02720.1.v2.1/VIT_219s0015g02720.v2.1, intron 1 of 1)	373	VIT_219s0015g02720.1.v2.1	VvMYB14_1_peakname|VvMYB14_2_peakname	2	13088852	410	134	131.215	20.2789	127.067	VvMYB14_1_peak_4378	chr19:13088666-13089067	402	13088852	132	131.576	20.935	127.42	VvMYB14_2_peak_4439	chr19:13088640-13089057	418	13088853	136	130.854	19.6228	126.713	VIT_219s0015g02720.v2.1	|
Merged-chr3-1250144-2	chr3:1249958-1250346	Promoter (1-2kb)	-1665	VIT_203s0038g01780.1.v2.1	VvMYB14_1_peakname|VvMYB14_2_peakname	2	1250146	374.5	88.5	91.048	20.2773	87.1441	VvMYB14_1_peak_4886	chr3:1249958-1250346	389	1250142	81	82.0089	19.2563	78.1613	VvMYB14_2_peak_4930	chr3:1249958-1250317	360	1250149	96	100.087	21.2984	96.1269	VIT_203s0038g01780.v2.1	XP_002274871.1|PREDICTED: triosephosphate isomerase, chloroplastic [Vitis vinifera]
Merged-chr3-14480452-2	chr3:14479973-14480932	Distal Intergenic	-9436	VIT_203s0017g00270.1.v2.1	VvMYB14_1_peakname|VvMYB14_2_peakname	2	14480167	927	131	128.387	20.2229	124.256	VvMYB14_1_peak_5141	chr3:14479973-14480932	960	14480171	120	119.159	20.3919	115.078	VvMYB14_2_peak_5193	chr3:14480005-14480898	894	14480163	142	137.614	20.0538	133.434	VIT_203s0017g00270.v2.1	XP_010648127.1|PREDICTED: beta carbonic anhydrase 5, chloroplastic isoform X2 [Vitis vinifera]
Merged-chr8-19430243-2	chr8:19429997-19430517	Promoter (<=1kb)	-174	VIT_208s0007g05490.4.v2.1	VvMYB14_1_peakname|VvMYB14_2_peakname	2	19430234	461.5	83	85.9693	20.1573	82.108	VvMYB14_1_peak_7332	chr8:19429997-19430517	521	19430232	91	99.2589	22.8978	95.2979	VvMYB14_2_peak_7424	chr8:19430030-19430431	402	19430237	75	72.6796	17.4168	68.9181	VIT_208s0007g05490.v2.1	XP_003632737.1|PREDICTED: pyruvate kinase 1, cytosolic isoform X1 [Vitis vinifera]
Merged-chr3-8258465-2	chr3:8258256-8258681	Promoter (1-2kb)	-1399	VIT_203s0088g00260.2.v2.1	VvMYB14_1_peakname|VvMYB14_2_peakname	2	8258430	420	101	101.419	20.1234	97.4543	VvMYB14_1_peak_5048	chr3:8258256-8258681	426	8258433	103	109.149	22.3837	105.13	VvMYB14_2_peak_5095	chr3:8258256-8258669	414	8258428	99	93.6887	17.8631	89.7786	VIT_203s0088g00260.v2.1	XP_002272116.1|PREDICTED: serine carboxypeptidase-like 16 [Vitis vinifera]
Merged-chr12-7148816-2	chr12:7148595-7149045	Promoter (<=1kb)	-232	VIT_212s0059g02360.2.v2.1	VvMYB14_1_peakname|VvMYB14_2_peakname	2	7148842	412	87	89.3208	20.1168	85.4304	VvMYB14_1_peak_1303	chr12:7148627-7148999	373	7148850	80	81.4223	19.3744	77.5816	VvMYB14_2_peak_1284	chr12:7148595-7149045	451	7148835	94	97.2193	20.8593	93.2793	VIT_212s0059g02360.v2.1	CBI28950.3|unnamed protein product, partial [Vitis vinifera]
Merged-chr17_random-139621-2	chr17_random:139369-139846	Distal Intergenic	99847	VIT_217s0000g00100.1.v2.1	VvMYB14_1_peakname|VvMYB14_2_peakname	2	139630	442.5	93.5	95.3323	20.1066	91.4117	VvMYB14_1_peak_3499	chr17_random:139369-139846	478	139629	107	115.74	23.5388	111.68	VvMYB14_2_peak_3569	chr17_random:139433-139839	407	139630	80	74.9246	16.6744	71.1434	VIT_217s0000g00100.v2.1	CBI38253.3|unnamed protein product, partial [Vitis vinifera]
Merged-chr4-11685269-2	chr4:11685045-11685506	Distal Intergenic	41062	VIT_204s0079g00760.1.v2.1	VvMYB14_1_peakname|VvMYB14_2_peakname	2	11685260	426.5	128.5	126.37	20.0556	122.258	VvMYB14_1_peak_5427	chr4:11685045-11685506	462	11685269	107	99.7214	17.6463	95.7566	VvMYB14_2_peak_5492	chr4:11685068-11685458	391	11685251	150	153.019	22.4649	148.759	VIT_204s0079g00760.v2.1	XP_002272169.1|PREDICTED: ras-related protein Rab5 [Vitis vinifera]
Merged-chr5-18310763-2	chr5:18310472-18311030	Promoter (<=1kb)	-931	VIT_205s0062g00150.3.v2.1	VvMYB14_1_peakname|VvMYB14_2_peakname	2	18310804	500.5	105.5	105.303	20.0497	101.309	VvMYB14_1_peak_6021	chr5:18310556-18311030	475	18310802	102	103.311	20.4499	99.3263	VvMYB14_2_peak_6091	chr5:18310472-18310997	526	18310807	109	107.296	19.6495	103.291	VIT_205s0062g00150.v2.1	XP_010650394.1|PREDICTED: uncharacterized protein LOC100258866 isoform X2 [Vitis vinifera]
Merged-chr11-14092329-2	chr11:14092057-14092573	Promoter (<=1kb)	-137	VIT_211s0065g00350.1.v2.1	VvMYB14_1_peakname|VvMYB14_2_peakname	2	14092297	482	115.5	114.359	20.0289	110.312	VvMYB14_1_peak_1003	chr11:14092120-14092566	447	14092303	102	98.7909	18.7778	94.8322	VvMYB14_2_peak_1007	chr11:14092057-14092573	517	14092291	129	129.928	21.28	125.791	VIT_211s0065g00350.v2.1	XP_002266142.1|PREDICTED: cytochrome P450 CYP73A100 [Vitis vinifera]
Merged-chr1-22628687-2	chr1:22628454-22628920	Promoter (<=1kb)	-370	VIT_201s0150g00190.1.v2.1	VvMYB14_1_peakname|VvMYB14_2_peakname	2	22628634	463	86	88.1072	20.0252	84.2262	VvMYB14_1_peak_408	chr1:22628454-22628916	463	22628652	87	91.8907	21.2579	87.9772	VvMYB14_2_peak_397	chr1:22628458-22628920	463	22628616	85	84.3238	18.7924	80.4751	VIT_201s0150g00190.v2.1	XP_002271514.1|PREDICTED: uncharacterized protein LOC100247241 [Vitis vinifera]
Merged-chr8-17622241-2	chr8:17622039-17622444	Downstream (1-2kb)	435	VIT_208s0007g03680.1.v2.1	VvMYB14_1_peakname|VvMYB14_2_peakname	2	17622242	391.5	82.5	84.9904	19.9909	81.1301	VvMYB14_1_peak_7294	chr8:17622039-17622429	391	17622241	80	83.4033	20.2501	79.5459	VvMYB14_2_peak_7383	chr8:17622053-17622444	392	17622243	85	86.5776	19.7317	82.7143	VIT_208s0007g03680.v2.1	|
Merged-chr2-8127129-2	chr2:8126894-8127346	Intron (VIT_202s0012g01750.2.v2.1/VIT_202s0012g01750.v2.1, intron 1 of 3)	3834	VIT_202s0012g01750.1.v2.1	VvMYB14_1_peakname|VvMYB14_2_peakname	2	8127136	422.5	91.5	92.877	19.9856	88.9623	VvMYB14_1_peak_4700	chr2:8126943-8127334	392	8127143	89	89.7742	19.6157	85.874	VvMYB14_2_peak_4764	chr2:8126894-8127346	453	8127128	94	95.9799	20.3556	92.0506	VIT_202s0012g01750.v2.1	XP_010663311.1|PREDICTED: E3 ubiquitin-protein ligase RNF14 [Vitis vinifera]
Merged-chr5-24673504-2	chr5:24673287-24673718	Promoter (<=1kb)	-442	VIT_205s0094g01390.1.v2.1	VvMYB14_1_peakname|VvMYB14_2_peakname	2	24673514	416.5	91	92.3524	19.9677	88.4439	VvMYB14_1_peak_6116	chr5:24673287-24673718	432	24673514	90	93.0757	20.6185	89.154	VvMYB14_2_peak_6200	chr5:24673306-24673706	401	24673513	92	91.6291	19.317	87.7338	VIT_205s0094g01390.v2.1	XP_002275927.2|PREDICTED: outer envelope pore protein 37, chloroplastic [Vitis vinifera]
Merged-chr13-2613437-2	chr13:2613153-2613679	Intron (VIT_213s0019g00680.1.v2.1/VIT_213s0019g00680.v2.1, intron 12 of 16)	-8258	VIT_213s0019g00670.1.v2.1	VvMYB14_1_peakname|VvMYB14_2_peakname	2	2613434	483	82.5	84.979	19.96	81.1209	VvMYB14_1_peak_1631	chr13:2613240-2613679	440	2613452	77	79.1249	19.5001	75.2997	VvMYB14_2_peak_1622	chr13:2613153-2613678	526	2613417	88	90.8331	20.42	86.942	VIT_213s0019g00670.v2.1	CBI31705.3|unnamed protein product, partial [Vitis vinifera]
Merged-chr16-9082180-2	chr16:9081986-9082375	Promoter (<=1kb)	-425	VIT_216s0013g01930.2.v2.1	VvMYB14_1_peakname|VvMYB14_2_peakname	2	9082166	387.5	83.5	85.8735	19.9569	82.0108	VvMYB14_1_peak_2951	chr16:9081989-9082375	387	9082165	77	78.5981	19.2646	74.7799	VvMYB14_2_peak_3000	chr16:9081986-9082373	388	9082168	90	93.1488	20.6492	89.2416	VIT_216s0013g01930.v2.1	XP_010662272.1|PREDICTED: acid phosphatase 1 [Vitis vinifera]
Merged-chr2-8443352-2	chr2:8443120-8443566	Distal Intergenic	-25400	VIT_202s0012g01930.4.v2.1	VvMYB14_1_peakname|VvMYB14_2_peakname	2	8443388	428	91	92.3318	19.9324	88.421	VvMYB14_1_peak_4710	chr2:8443120-8443566	447	8443388	87	86.98	19.1798	83.1	VvMYB14_2_peak_4770	chr2:8443158-8443566	409	8443388	95	97.6836	20.6851	93.7421	VIT_202s0012g01930.v2.1	XP_019080275.1|PREDICTED: inactive poly [ADP-ribose] polymerase RCD1 isoform X2 [Vitis vinifera]
Merged-chr16-20691245-2	chr16:20691038-20691449	Distal Intergenic	-12547	VIT_216s0098g00290.5.v2.1	VvMYB14_1_peakname|VvMYB14_2_peakname	2	20691245	403.5	129	125.615	19.8716	121.503	VvMYB14_1_peak_3132	chr16:20691050-20691449	400	20691219	115	112.246	19.5493	108.209	VvMYB14_2_peak_3191	chr16:20691038-20691444	407	20691271	143	138.985	20.194	134.797	VIT_216s0098g00290.v2.1	XP_002267865.2|PREDICTED: glutamate synthase 1 [NADH], chloroplastic isoform X1 [Vitis vinifera]
Merged-chr18-29129945-2	chr18:29129717-29130182	Exon (VIT_218s0089g01240.1.v2.1/VIT_218s0089g01240.v2.1, exon 1 of 15)	63	VIT_218s0089g01240.1.v2.1	VvMYB14_1_peakname|VvMYB14_2_peakname	2	29129961	441	99.5	99.6736	19.8462	95.7135	VvMYB14_1_peak_4035	chr18:29129717-29130148	432	29129952	91	88.0743	18.266	84.186	VvMYB14_2_peak_4093	chr18:29129733-29130182	450	29129970	108	111.273	21.4263	107.241	VIT_218s0089g01240.v2.1	XP_010665487.1|PREDICTED: CLP protease regulatory subunit CLPX3, mitochondrial [Vitis vinifera]
Merged-chr18-13671215-2	chr18:13670982-13671470	Promoter (<=1kb)	-17	VIT_218s0001g15550.2.v2.1	VvMYB14_1_peakname|VvMYB14_2_peakname	2	13671204	445	109	107.924	19.8389	103.912	VvMYB14_1_peak_3809	chr18:13670982-13671405	424	13671209	102	98.7909	18.7778	94.8322	VvMYB14_2_peak_3880	chr18:13671005-13671470	466	13671199	116	117.057	20.8999	112.992	VIT_218s0001g15550.v2.1	XP_002278193.1|PREDICTED: serine carboxypeptidase-like 42 isoform X1 [Vitis vinifera]
Merged-chr14-4409870-2	chr14:4409591-4410209	Promoter (<=1kb)	-485	VIT_214s0030g00500.1.v2.1	VvMYB14_1_peakname|VvMYB14_2_peakname	2	4409926	559.5	91	92.0991	19.8106	88.1902	VvMYB14_1_peak_2084	chr14:4409592-4410209	618	4409951	80	81.4223	19.3744	77.5816	VvMYB14_2_peak_2093	chr14:4409591-4410091	501	4409901	102	102.776	20.2468	98.7988	VIT_214s0030g00500.v2.1	XP_002266991.2|PREDICTED: protein BONZAI 3 isoform X2 [Vitis vinifera]
Merged-chr8-1769124-2	chr8:1768922-1769315	Promoter (<=1kb)	-141	VIT_208s0056g01150.1.v2.1	VvMYB14_1_peakname|VvMYB14_2_peakname	2	1769160	377	81.5	83.6929	19.8026	79.8406	VvMYB14_1_peak_6975	chr8:1768922-1769309	388	1769162	84	89.1822	21.2501	85.2856	VvMYB14_2_peak_7077	chr8:1768950-1769315	366	1769157	79	78.2035	18.355	74.3957	VIT_208s0056g01150.v2.1	XP_002274424.1|PREDICTED: NADH--cytochrome b5 reductase 1 [Vitis vinifera]
Merged-chr3-16994080-2	chr3:16993896-16994247	Distal Intergenic	-10327	VIT_203s0017g01220.3.v2.1	VvMYB14_1_peakname|VvMYB14_2_peakname	2	16994032	324	81.5	83.5597	19.7203	79.7113	VvMYB14_1_peak_5174	chr3:16993896-16994236	341	16994029	76	77.7097	19.2501	73.8949	VvMYB14_2_peak_5233	chr3:16993941-16994247	307	16994035	87	89.4097	20.1905	85.5277	VIT_203s0017g01220.v2.1	XP_002273112.1|PREDICTED: polyadenylate-binding protein 3 isoform X1 [Vitis vinifera]
Merged-chr1-17368687-2	chr1:17368470-17368907	Distal Intergenic	10223	VIT_201s0010g01390.2.v2.1	VvMYB14_1_peakname|VvMYB14_2_peakname	2	17368648	420	82.5	84.3161	19.7099	80.4613	VvMYB14_1_peak_319	chr1:17368470-17368887	418	17368644	82	85.9867	20.618	82.1147	VvMYB14_2_peak_308	chr1:17368486-17368907	422	17368653	83	82.6454	18.8019	78.808	VIT_201s0010g01390.v2.1	XP_002273118.1|PREDICTED: BTB/POZ domain-containing protein At3g19850 [Vitis vinifera]
Merged-chr8-1478385-2	chr8:1478154-1478601	Distal Intergenic	6730	VIT_208s0056g00980.3.v2.1	VvMYB14_1_peakname|VvMYB14_2_peakname	2	1478376	426.5	108	106.515	19.6767	102.515	VvMYB14_1_peak_6968	chr8:1478154-1478596	443	1478380	111	111.226	20.4185	107.196	VvMYB14_2_peak_7068	chr8:1478192-1478601	410	1478372	105	101.804	18.9349	97.8333	VIT_208s0056g00980.v2.1	XP_002273309.1|PREDICTED: F-box protein SKIP24 [Vitis vinifera]
Merged-chr13-2324685-2	chr13:2324442-2324913	Distal Intergenic	-3325	VIT_213s0019g00160.1.v2.1	VvMYB14_1_peakname|VvMYB14_2_peakname	2	2324704	445.5	84.5	86.2711	19.6666	82.4065	VvMYB14_1_peak_1624	chr13:2324442-2324902	461	2324690	73	72.4551	18.0347	68.686	VvMYB14_2_peak_1615	chr13:2324484-2324913	430	2324717	96	100.087	21.2984	96.1269	VIT_213s0019g00160.v2.1	CBI31740.3|unnamed protein product, partial [Vitis vinifera]
Merged-chr4-18442768-2	chr4:18442536-18443014	Intron (VIT_204s0023g01870.1.v2.1/VIT_204s0023g01870.v2.1, intron 1 of 1)	2909	VIT_204s0023g01870.1.v2.1	VvMYB14_1_peakname|VvMYB14_2_peakname	2	18442776	430.5	80.5	82.608	19.6061	78.7732	VvMYB14_1_peak_5545	chr4:18442536-18443014	479	18442757	90	97.873	22.6927	93.9205	VvMYB14_2_peak_5613	chr4:18442572-18442953	382	18442795	71	67.3429	16.5195	63.6258	VIT_204s0023g01870.v2.1	XP_010649138.1|PREDICTED: DNA-3-methyladenine glycosylase 1 [Vitis vinifera]
Merged-chr3-744606-2	chr3:744341-744856	Distal Intergenic	5740	VIT_203s0038g00950.1.v2.1	VvMYB14_1_peakname|VvMYB14_2_peakname	2	744624	483.5	81	82.8646	19.585	79.0234	VvMYB14_1_peak_4881	chr3:744341-744856	516	744626	74	74.8961	18.7501	71.1048	VvMYB14_2_peak_4926	chr3:744389-744839	451	744622	88	90.8331	20.42	86.942	VIT_203s0038g00950.v2.1	XP_002270504.1|PREDICTED: auxin-responsive protein SAUR50 [Vitis vinifera]
Merged-chr8-12832335-2	chr8:12832105-12832562	Promoter (1-2kb)	-1930	VIT_208s0040g01710.1.v2.1	VvMYB14_1_peakname|VvMYB14_2_peakname	2	12832334	450.5	130	125.13	19.4895	121.014	VvMYB14_1_peak_7171	chr8:12832105-12832562	458	12832334	135	135.472	21.3091	131.293	VvMYB14_2_peak_7272	chr8:12832117-12832559	443	12832333	125	114.789	17.6698	110.736	VIT_208s0040g01710.v2.1	XP_002281799.1|PREDICTED: phenylalanine ammonia-lyase [Vitis vinifera]
Merged-chr15-4637187-2	chr15:4636957-4637422	Distal Intergenic	-2722	VIT_215s0045g00080.1.v2.1	VvMYB14_1_peakname|VvMYB14_2_peakname	2	4637200	456	111	108.545	19.4883	104.532	VvMYB14_1_peak_2565	chr15:4636962-4637422	461	4637195	113	113.88	20.7287	109.833	VvMYB14_2_peak_2604	chr15:4636957-4637407	451	4637206	109	103.21	18.2479	99.2305	VIT_215s0045g00080.v2.1	RVW67360.1|ABC transporter C family member 3 [Vitis vinifera]
Merged-chr7-7352379-2	chr7:7352150-7352585	Intron (VIT_207s0005g04230.1.v2.1/VIT_207s0005g04230.v2.1, intron 1 of 1)	733	VIT_207s0005g04230.1.v2.1	VvMYB14_1_peakname|VvMYB14_2_peakname	2	7352362	408	82	83.3307	19.4605	79.4825	VvMYB14_1_peak_6682	chr7:7352202-7352581	380	7352387	82	84.702	20.05	80.8381	VvMYB14_2_peak_6773	chr7:7352150-7352585	436	7352337	82	81.9594	18.871	78.1269	VIT_207s0005g04230.v2.1	|
Merged-chr18-11213008-2	chr18:11212793-11213205	Downstream (<1kb)	6838	VIT_218s0001g13160.4.v2.1	VvMYB14_1_peakname|VvMYB14_2_peakname	2	11213002	392.5	81	82.5246	19.442	78.6831	VvMYB14_1_peak_3769	chr18:11212793-11213205	413	11212965	87	92.3215	21.4467	88.4029	VvMYB14_2_peak_3838	chr18:11212832-11213203	372	11213039	75	72.7278	17.4373	68.9634	VIT_218s0001g13160.v2.1	CBI19761.3|unnamed protein product, partial [Vitis vinifera]
Merged-chr2-15461949-2	chr2:15461727-15462150	Promoter (<=1kb)	-448	VIT_202s0033g00780.1.v2.1	VvMYB14_1_peakname|VvMYB14_2_peakname	2	15461992	370	88.5	88.8357	19.4202	84.9513	VvMYB14_1_peak_4800	chr2:15461727-15462150	424	15461991	87	88.8121	19.9388	84.9201	VvMYB14_2_peak_4852	chr2:15461802-15462117	316	15461993	90	88.8593	18.9016	84.9824	VIT_202s0033g00780.v2.1	|
Merged-chr13-5921545-2	chr13:5921240-5921839	Distal Intergenic	-4922	VIT_213s0019g04480.2.v2.1	VvMYB14_1_peakname|VvMYB14_2_peakname	2	5921492	587	83	84.0534	19.3811	80.2015	VvMYB14_1_peak_1698	chr13:5921240-5921839	600	5921495	88	93.3434	21.4994	89.4204	VvMYB14_2_peak_1680	chr13:5921265-5921838	574	5921488	78	74.7635	17.2628	70.9827	VIT_213s0019g04480.v2.1	RVW74163.1|Adenosine kinase 2 [Vitis vinifera]
Merged-chr10-7851813-2	chr10:7851618-7852025	Intron (VIT_210s0003g04490.1.v2.1/VIT_210s0003g04490.v2.1, intron 1 of 3)	993	VIT_210s0003g04490.1.v2.1	VvMYB14_1_peakname|VvMYB14_2_peakname	2	7851794	388	90.5	89.9506	19.3027	86.0589	VvMYB14_1_peak_568	chr10:7851618-7851989	372	7851805	93	100.679	22.7073	96.7088	VvMYB14_2_peak_564	chr10:7851622-7852025	404	7851784	88	79.2222	15.8982	75.4089	VIT_210s0003g04490.v2.1	XP_002281182.1|PREDICTED: BTB/POZ domain-containing protein At1g30440 [Vitis vinifera]
Merged-chr16-16114763-2	chr16:16114412-16115029	Promoter (1-2kb)	-1294	VIT_216s0100g00620.2.v2.1	VvMYB14_1_peakname|VvMYB14_2_peakname	2	16114789	520	79	80.1474	19.1981	76.3207	VvMYB14_1_peak_3051	chr16:16114595-16115016	422	16114784	81	84.8402	20.5001	80.9735	VvMYB14_2_peak_3104	chr16:16114412-16115029	618	16114794	77	75.4546	17.8962	71.6678	VIT_216s0100g00620.v2.1	XP_010662509.1|PREDICTED: protein IQ-DOMAIN 14 [Vitis vinifera]
Merged-chr1-23017256-2	chr1:23017010-23017544	Intron (VIT_201s0150g00640.1.v2.1/VIT_201s0150g00640.v2.1, intron 2 of 4)	3937	VIT_201s0150g00640.1.v2.1	VvMYB14_1_peakname|VvMYB14_2_peakname	2	23017238	469	79	80.0876	19.1776	76.2601	VvMYB14_1_peak_425	chr1:23017035-23017544	510	23017242	79	81.9718	20.0001	78.1246	VvMYB14_2_peak_412	chr1:23017010-23017437	428	23017233	79	78.2035	18.355	74.3957	VIT_201s0150g00640.v2.1	XP_003631369.1|PREDICTED: UPF0664 stress-induced protein C29B12.11c [Vitis vinifera]
Merged-chr11-6182295-2	chr11:6182055-6182534	Downstream (1-2kb)	3413	VIT_211s0118g00450.1.v2.1	VvMYB14_1_peakname|VvMYB14_2_peakname	2	6182320	451.5	78.5	79.66	19.1245	75.8418	VvMYB14_1_peak_886	chr11:6182055-6182534	480	6182345	85	90.6398	21.5001	86.7329	VvMYB14_2_peak_885	chr11:6182086-6182508	423	6182296	72	68.6803	16.749	64.9507	VIT_211s0118g00450.v2.1	XP_010656525.1|PREDICTED: prostatic spermine-binding protein [Vitis vinifera]
Merged-chr8-19749954-2	chr8:19749759-19750160	Promoter (1-2kb)	-1734	VIT_208s0007g05880.2.v2.1	VvMYB14_1_peakname|VvMYB14_2_peakname	2	19749922	390	80	80.7642	19.0878	76.9335	VvMYB14_1_peak_7340	chr8:19749760-19750160	401	19749922	82	84.702	20.05	80.8381	VvMYB14_2_peak_7434	chr8:19749759-19750137	379	19749921	78	76.8263	18.1256	73.0289	VIT_208s0007g05880.v2.1	XP_002276510.1|PREDICTED: protein EARLY RESPONSIVE TO DEHYDRATION 15 [Vitis vinifera]
Merged-chr13-7546302-2	chr13:7546026-7546577	Intron (VIT_213s0074g00170.1.v2.1/VIT_213s0074g00170.v2.1, intron 1 of 5)	223	VIT_213s0074g00170.1.v2.1	VvMYB14_1_peakname|VvMYB14_2_peakname	2	7546266	542.5	104.5	101.819	19.0786	97.8444	VvMYB14_1_peak_1738	chr13:7546026-7546570	545	7546267	98	95.3484	18.769	91.4107	VvMYB14_2_peak_1715	chr13:7546038-7546577	540	7546265	111	108.289	19.3883	104.278	VIT_213s0074g00170.v2.1	CBI40197.3|unnamed protein product, partial [Vitis vinifera]
Merged-chr3-7783103-2	chr3:7782876-7783358	Distal Intergenic	-11245	VIT_203s0091g01160.1.v2.1	VvMYB14_1_peakname|VvMYB14_2_peakname	2	7783142	449.5	80	80.6958	19.0649	76.8663	VvMYB14_1_peak_5034	chr3:7782882-7783358	477	7783140	82	85.3688	20.3436	81.4999	VvMYB14_2_peak_5082	chr3:7782876-7783297	422	7783145	78	76.0228	17.7862	72.2328	VIT_203s0091g01160.v2.1	CBI22428.3|unnamed protein product, partial [Vitis vinifera]
Merged-chr13-2328842-2	chr13:2328568-2329094	Exon (VIT_213s0019g00160.1.v2.1/VIT_213s0019g00160.v2.1, exon 2 of 2)	829	VIT_213s0019g00160.1.v2.1	VvMYB14_1_peakname|VvMYB14_2_peakname	2	2328834	486.5	78.5	79.3745	19.0526	75.5525	VvMYB14_1_peak_1625	chr13:2328568-2329094	527	2328837	78	80.5456	19.7501	76.7093	VvMYB14_2_peak_1616	chr13:2328632-2329077	446	2328830	79	78.2035	18.355	74.3957	VIT_213s0019g00160.v2.1	CBI31740.3|unnamed protein product, partial [Vitis vinifera]
Merged-chr4-13964562-2	chr4:13964325-13964818	Exon (VIT_204s0043g00370.1.v2.1/VIT_204s0043g00370.v2.1, exon 1 of 1)	75	VIT_204s0043g00370.1.v2.1	VvMYB14_1_peakname|VvMYB14_2_peakname	2	13964550	457	78.5	79.3308	19.0114	75.5122	VvMYB14_1_peak_5465	chr4:13964325-13964818	494	13964600	74	74.8961	18.7501	71.1048	VvMYB14_2_peak_5535	chr4:13964344-13964763	420	13964499	83	83.7655	19.2728	79.9197	VIT_204s0043g00370.v2.1	XP_019074847.1|PREDICTED: uncharacterized protein LOC100263947 [Vitis vinifera]
Merged-chr8-12371918-2	chr8:12371691-12372137	Distal Intergenic	-7658	VIT_208s0040g01300.1.v2.1	VvMYB14_1_peakname|VvMYB14_2_peakname	2	12371974	424.5	90.5	89.4878	18.9912	85.597	VvMYB14_1_peak_7159	chr8:12371691-12372137	447	12371968	93	95.42	20.4875	91.4815	VvMYB14_2_peak_7262	chr8:12371722-12372123	402	12371980	88	83.5555	17.4948	79.7124	VIT_208s0040g01300.v2.1	XP_002282450.1|PREDICTED: transcription factor-like protein DPB [Vitis vinifera]
Merged-chr4-14423868-2	chr4:14423627-14424105	Distal Intergenic	-3877	VIT_204s0043g00620.1.v2.1	VvMYB14_1_peakname|VvMYB14_2_peakname	2	14423892	459.5	80.5	81.0677	18.9679	77.2427	VvMYB14_1_peak_5477	chr4:14423651-14424105	455	14423894	72	71.0774	17.791	67.3201	VvMYB14_2_peak_5542	chr4:14423627-14424090	464	14423891	89	91.058	20.1449	87.1653	VIT_204s0043g00620.v2.1	RVW16832.1|GDSL esterase/lipase [Vitis vinifera]
Merged-chr18-21450713-2	chr18:21450513-21450925	Intron (VIT_218s0075g00210.1.v2.1/VIT_218s0075g00210.v2.1, intron 4 of 4)	7374	VIT_218s0075g00210.1.v2.1	VvMYB14_1_peakname|VvMYB14_2_peakname	2	21450736	393.5	123	117.184	18.9068	113.118	VvMYB14_1_peak_3902	chr18:21450522-21450925	404	21450739	118	113.288	19.0335	109.243	VvMYB14_2_peak_3969	chr18:21450513-21450895	383	21450733	128	121.081	18.7801	116.994	VIT_218s0075g00210.v2.1	XP_002269656.1|PREDICTED: protein disulfide-isomerase 5-2 [Vitis vinifera]
Merged-chr13-17455803-2	chr13:17455617-17455986	Distal Intergenic	-12356	VIT_213s0047g00810.1.v2.1	VvMYB14_1_peakname|VvMYB14_2_peakname	2	17455792	360.5	77	77.3881	18.729	73.5827	VvMYB14_1_peak_1865	chr13:17455617-17455986	370	17455795	80	83.4033	20.2501	79.5459	VvMYB14_2_peak_1864	chr13:17455630-17455980	351	17455789	74	71.3729	17.2078	67.6195	VIT_213s0047g00810.v2.1	CBI29111.3|unnamed protein product, partial [Vitis vinifera]
Merged-chr16-19365783-2	chr16:19365521-19366043	Downstream (<1kb)	2673	VIT_216s0050g02430.1.v2.1	VvMYB14_1_peakname|VvMYB14_2_peakname	2	19365762	496.5	77	77.268	18.6879	73.4619	VvMYB14_1_peak_3121	chr16:19365521-19366020	500	19365790	76	77.7097	19.2501	73.8949	VvMYB14_2_peak_3179	chr16:19365551-19366043	493	19365734	78	76.8263	18.1256	73.0289	VIT_216s0050g02430.v2.1	XP_010662595.1|PREDICTED: probable inactive receptor kinase At4g23740 [Vitis vinifera]
Merged-chr14-28393319-2	chr14:28393064-28393541	Promoter (1-2kb)	-1739	VIT_214s0066g02170.1.v2.1	VvMYB14_1_peakname|VvMYB14_2_peakname	2	28393292	404.5	77	77.268	18.6879	73.4619	VvMYB14_1_peak_2455	chr14:28393064-28393541	478	28393299	76	77.7097	19.2501	73.8949	VvMYB14_2_peak_2489	chr14:28393172-28393502	331	28393284	78	76.8263	18.1256	73.0289	VIT_214s0066g02170.v2.1	XP_002281420.1|PREDICTED: probable prolyl 4-hydroxylase 6 [Vitis vinifera]
Merged-chr13-13628181-2	chr13:13627959-13628415	Intron (VIT_213s0073g00250.1.v2.1/VIT_213s0073g00250.v2.1, intron 2 of 7)	-8348	VIT_213s0073g00240.1.v2.1	VvMYB14_1_peakname|VvMYB14_2_peakname	2	13628164	442	116.5	111.09	18.6578	107.063	VvMYB14_1_peak_1807	chr13:13627959-13628415	457	13628166	103	96.0444	17.5269	92.1035	VvMYB14_2_peak_1801	chr13:13627962-13628388	427	13628163	130	126.135	19.7888	122.022	VIT_213s0073g00240.v2.1	CBI25012.3|unnamed protein product, partial [Vitis vinifera]
Merged-chr14-5054019-2	chr14:5053795-5054238	Intron (VIT_214s0030g00800.1.v2.1/VIT_214s0030g00800.v2.1, intron 3 of 3)	5071	VIT_214s0030g00800.1.v2.1	VvMYB14_1_peakname|VvMYB14_2_peakname	2	5054004	416.5	101.5	98.0022	18.6479	94.0525	VvMYB14_1_peak_2095	chr14:5053828-5054216	389	5053994	101	97.4297	18.5955	93.4795	VvMYB14_2_peak_2105	chr14:5053795-5054238	444	5054015	102	98.5746	18.7003	94.6256	VIT_214s0030g00800.v2.1	XP_034705675.1|coiled-coil domain-containing protein SCD2-like [Vitis riparia]
Merged-chr1-1020795-2	chr1:1020585-1020999	Distal Intergenic	2919	VIT_201s0011g01190.1.v2.1	VvMYB14_1_peakname|VvMYB14_2_peakname	2	1020796	385.5	76.5	76.8705	18.6451	73.0751	VvMYB14_1_peak_17	chr1:1020585-1020999	415	1020780	83	87.7297	21.0001	83.8432	VvMYB14_2_peak_20	chr1:1020622-1020977	356	1020813	70	66.0114	16.2901	62.3069	VIT_201s0011g01190.v2.1	XP_019078505.1|PREDICTED: transcription factor WER-like [Vitis vinifera]
Merged-chr11-3257078-2	chr11:3256826-3257310	Distal Intergenic	1296	VIT_211s0016g04000.1.v2.1	VvMYB14_1_peakname|VvMYB14_2_peakname	2	3257080	442	102.5	98.6858	18.615	94.7328	VvMYB14_1_peak_825	chr11:3256826-3257288	463	3257083	95	93.5526	19.0601	89.6281	VvMYB14_2_peak_817	chr11:3256890-3257310	421	3257077	110	103.819	18.1699	99.8375	VIT_211s0016g04000.v2.1	XP_002281062.2|PREDICTED: uncharacterized protein LOC100257802 isoform X1 [Vitis vinifera]
Merged-chr2-6112976-2	chr2:6112693-6113290	Promoter (<=1kb)	-184	VIT_202s0012g00320.1.v2.1	VvMYB14_1_peakname|VvMYB14_2_peakname	2	6113002	547	76.5	76.5498	18.5526	72.7502	VvMYB14_1_peak_4646	chr2:6112713-6113290	578	6113005	74	74.8961	18.7501	71.1048	VvMYB14_2_peak_4718	chr2:6112693-6113208	516	6112999	79	78.2035	18.355	74.3957	VIT_202s0012g00320.v2.1	CBI33969.3|unnamed protein product, partial [Vitis vinifera]
Merged-chr14-13743312-2	chr14:13743080-13743541	Exon (VIT_214s0006g00350.2.v2.1/VIT_214s0006g00350.v2.1, exon 3 of 9)	989	VIT_214s0006g00350.1.v2.1	VvMYB14_1_peakname|VvMYB14_2_peakname	2	13743271	432	80	79.7942	18.472	75.984	VvMYB14_1_peak_2224	chr14:13743080-13743515	436	13743273	66	62.6139	16.185	58.9315	VvMYB14_2_peak_2254	chr14:13743114-13743541	428	13743269	94	96.9744	20.7591	93.0365	VIT_214s0006g00350.v2.1	CBI33470.3|unnamed protein product, partial [Vitis vinifera]
Merged-chr4-20321444-2	chr4:20321235-20321667	Promoter (<=1kb)	-152	VIT_204s0023g03820.2.v2.1	VvMYB14_1_peakname|VvMYB14_2_peakname	2	20321462	415.5	87.5	85.568	18.4121	81.7054	VvMYB14_1_peak_5588	chr4:20321239-20321667	429	20321463	94	96.843	20.7054	92.8952	VvMYB14_2_peak_5658	chr4:20321235-20321636	402	20321462	81	74.2931	16.1188	70.5156	VIT_204s0023g03820.v2.1	CBI17335.3|unnamed protein product, partial [Vitis vinifera]
Merged-chr18-9305647-2	chr18:9305429-9305864	Intron (VIT_218s0001g10970.1.v2.1/VIT_218s0001g10970.v2.1, intron 1 of 6)	326	VIT_218s0001g10970.1.v2.1	VvMYB14_1_peakname|VvMYB14_2_peakname	2	9305638	423	126.5	118.597	18.4094	114.521	VvMYB14_1_peak_3730	chr18:9305429-9305864	436	9305641	133	129.829	20.1101	125.683	VvMYB14_2_peak_3801	chr18:9305444-9305853	410	9305635	120	107.364	16.7087	103.359	VIT_218s0001g10970.v2.1	XP_002282432.1|PREDICTED: patatin-like protein 2 [Vitis vinifera]
Merged-chr1-20645005-2	chr1:20644813-20645203	Intron (VIT_201s0010g03300.4.v2.1/VIT_201s0010g03300.v2.1, intron 13 of 16)	15429	VIT_201s0010g03310.1.v2.1	VvMYB14_1_peakname|VvMYB14_2_peakname	2	20645023	383.5	86	84.1899	18.3843	80.335	VvMYB14_1_peak_368	chr1:20644816-20645203	388	20645004	90	91.1786	19.8336	87.2683	VvMYB14_2_peak_362	chr1:20644813-20645191	379	20645042	82	77.2012	16.935	73.4018	VIT_201s0010g03310.v2.1	XP_002279552.1|PREDICTED: nuclear pore complex protein NUP54 [Vitis vinifera]
Merged-chr17-7335428-2	chr17:7335220-7335617	Distal Intergenic	-3778	VIT_217s0000g06760.2.v2.1	VvMYB14_1_peakname|VvMYB14_2_peakname	2	7335432	377	75.5	75.326	18.3745	71.5376	VvMYB14_1_peak_3341	chr17:7335220-7335615	396	7335431	79	81.9718	20.0001	78.1246	VvMYB14_2_peak_3409	chr17:7335260-7335617	358	7335432	72	68.6803	16.749	64.9507	VIT_217s0000g06760.v2.1	XP_010663324.1|PREDICTED: uncharacterized protein LOC100853516 isoform X1 [Vitis vinifera]
Merged-chr13-21127158-2	chr13:21126957-21127353	Distal Intergenic	-3217	VIT_213s0158g00260.1.v2.1	VvMYB14_1_peakname|VvMYB14_2_peakname	2	21127154	386	75.5	75.2489	18.354	71.4596	VvMYB14_1_peak_1906	chr13:21126974-21127353	380	21127166	77	79.1249	19.5001	75.2997	VvMYB14_2_peak_1912	chr13:21126957-21127348	392	21127141	74	71.3729	17.2078	67.6195	VIT_213s0158g00260.v2.1	XP_019079725.1|PREDICTED: putative disease resistance RPP13-like protein 1 [Vitis vinifera]
Merged-chr17-15961892-2	chr17:15961667-15962103	Distal Intergenic	12265	VIT_217s0053g00690.1.v2.1	VvMYB14_1_peakname|VvMYB14_2_peakname	2	15961890	398.5	100.5	96.2301	18.3187	92.295	VvMYB14_1_peak_3481	chr17:15961667-15962080	414	15961869	101	97.4297	18.5955	93.4795	VvMYB14_2_peak_3551	chr17:15961721-15962103	383	15961910	100	95.0306	18.0418	91.1104	VIT_217s0053g00690.v2.1	CBI35297.3|unnamed protein product, partial [Vitis vinifera]
Merged-chr6-21237173-2	chr6:21236957-21237392	Distal Intergenic	-3282	VIT_206s0080g01093.1.v2.1	VvMYB14_1_peakname|VvMYB14_2_peakname	2	21237190	417.5	81	79.7133	18.3004	75.8894	VvMYB14_1_peak_6502	chr6:21236974-21237392	419	21237193	81	82.0089	19.2563	78.1613	VvMYB14_2_peak_6598	chr6:21236957-21237372	416	21237188	81	77.4177	17.3445	73.6175	VIT_206s0080g01093.v2.1	XP_019076357.1|PREDICTED: transcription repressor OFP13-like [Vitis vinifera]
Merged-chr8-20249335-2	chr8:20249118-20249538	Downstream (<1kb)	2566	VIT_208s0007g06520.1.v2.1	VvMYB14_1_peakname|VvMYB14_2_peakname	2	20249350	397	75	74.7631	18.2804	70.9841	VvMYB14_1_peak_7349	chr8:20249118-20249529	412	20249347	81	84.8402	20.5001	80.9735	VvMYB14_2_peak_7445	chr8:20249157-20249538	382	20249353	69	64.686	16.0607	60.9948	VIT_208s0007g06520.v2.1	XP_002279672.1|PREDICTED: actin-66 [Vitis vinifera]
Merged-chr18_random-2408352-2	chr18_random:2408142-2408554	Distal Intergenic	-3239	VIT_218s0001g01940.1.v2.1	VvMYB14_1_peakname|VvMYB14_2_peakname	2	2408324	378.5	86.5	84.4367	18.2693	80.5861	VvMYB14_1_peak_4086	chr18_random:2408185-2408554	370	2408321	78	74.8337	17.2917	71.0465	VvMYB14_2_peak_4148	chr18_random:2408142-2408528	387	2408327	95	94.0397	19.247	90.1256	VIT_218s0001g01940.v2.1	CBI29341.3|unnamed protein product, partial [Vitis vinifera]
Merged-chr4-11163427-2	chr4:11162995-11163744	Distal Intergenic	25288	VIT_204s0079g00540.1.v2.1	VvMYB14_1_peakname|VvMYB14_2_peakname	2	11163508	590	77	76.2474	18.2442	72.4506	VvMYB14_1_peak_5421	chr4:11162995-11163744	750	11163513	78	79.4293	19.2533	75.6029	VvMYB14_2_peak_5486	chr4:11163270-11163699	430	11163502	76	73.0655	17.235	69.2984	VIT_204s0079g00540.v2.1	CBI27353.3|unnamed protein product, partial [Vitis vinifera]
Merged-chr3-880431-2	chr3:880195-880720	Downstream (<1kb)	779	VIT_203s0038g01150.1.v2.1	VvMYB14_1_peakname|VvMYB14_2_peakname	2	880403	472	82.5	80.8986	18.2022	77.0728	VvMYB14_1_peak_4883	chr3:880195-880720	526	880389	90	93.0757	20.6185	89.154	VvMYB14_2_peak_4927	chr3:880196-880613	418	880417	75	68.7215	15.786	64.9916	VIT_203s0038g01150.v2.1	XP_002271793.1|PREDICTED: auxin-responsive protein SAUR21 [Vitis vinifera]
Merged-chr8-17215514-2	chr8:17215209-17215824	Promoter (<=1kb)	-111	VIT_208s0007g03210.4.v2.1	VvMYB14_1_peakname|VvMYB14_2_peakname	2	17215606	559.5	75.5	75.5744	18.1689	71.8059	VvMYB14_1_peak_7279	chr8:17215262-17215764	503	17215605	59	54.5741	15.0001	50.972	VvMYB14_2_peak_7377	chr8:17215209-17215824	616	17215606	92	96.5748	21.3377	92.6398	VIT_208s0007g03210.v2.1	XP_034693961.1|F-box/kelch-repeat protein At1g57790-like isoform X1 [Vitis riparia]
Merged-chr8-5441104-2	chr8:5440881-5441328	Intron (VIT_208s0032g01080.1.v2.1/VIT_208s0032g01080.v2.1, intron 10 of 12)	2994	VIT_208s0032g01080.7.v2.1	VvMYB14_1_peakname|VvMYB14_2_peakname	2	5441096	425	95.5	91.56	18.1285	87.6544	VvMYB14_1_peak_7046	chr8:5440903-5441304	402	5441111	88	84.0379	17.6793	80.1782	VvMYB14_2_peak_7157	chr8:5440881-5441328	448	5441080	103	99.082	18.5777	95.1307	VIT_208s0032g01080.v2.1	XP_010653251.1|PREDICTED: ubiquitin carboxyl-terminal hydrolase 8 isoform X2 [Vitis vinifera]
Merged-chr8-11901418-2	chr8:11901140-11901705	Intron (VIT_208s0040g00910.1.v2.1/VIT_208s0040g00910.v2.1, intron 10 of 10)	-2938	VIT_208s0040g00900.1.v2.1	VvMYB14_1_peakname|VvMYB14_2_peakname	2	11901465	521.5	74.5	73.9026	18.1245	70.1252	VvMYB14_1_peak_7144	chr8:11901176-11901705	530	11901464	77	79.1249	19.5001	75.2997	VvMYB14_2_peak_7251	chr8:11901140-11901652	513	11901466	72	68.6803	16.749	64.9507	VIT_208s0040g00900.v2.1	XP_003632618.1|PREDICTED: transcription factor PCL1 [Vitis vinifera]
Merged-chr5-21834369-2	chr5:21834176-21834559	Distal Intergenic	-4363	VIT_205s0102g00010.1.v2.1	VvMYB14_1_peakname|VvMYB14_2_peakname	2	21834386	365.5	74.5	73.8365	18.104	70.058	VvMYB14_1_peak_6077	chr5:21834176-21834559	384	21834395	75	76.3001	19.0001	72.4964	VvMYB14_2_peak_6155	chr5:21834198-21834544	347	21834377	74	71.3729	17.2078	67.6195	VIT_205s0102g00010.v2.1	CBI36632.3|unnamed protein product, partial [Vitis vinifera]
Merged-chr14-28632016-2	chr14:28631797-28632239	Promoter (<=1kb)	-527	VIT_214s0066g02440.1.v2.1	VvMYB14_1_peakname|VvMYB14_2_peakname	2	28632016	406	74.5	73.8365	18.104	70.058	VvMYB14_1_peak_2460	chr14:28631797-28632239	443	28632013	75	76.3001	19.0001	72.4964	VvMYB14_2_peak_2493	chr14:28631830-28632198	369	28632020	74	71.3729	17.2078	67.6195	VIT_214s0066g02440.v2.1	XP_002282083.1|PREDICTED: beta-glucuronosyltransferase GlcAT14B [Vitis vinifera]
Merged-chr18_random-2047850-2	chr18_random:2047636-2048073	Distal Intergenic	8709	VIT_218s0001g01490.1.v2.1	VvMYB14_1_peakname|VvMYB14_2_peakname	2	2047836	419.5	79	77.7355	18.0995	73.936	VvMYB14_1_peak_4074	chr18_random:2047646-2048073	428	2047842	71	68.6764	17.0948	64.9418	VvMYB14_2_peak_4140	chr18_random:2047636-2048046	411	2047830	87	86.7946	19.1041	82.9301	VIT_218s0001g01490.v2.1	XP_010645799.1|PREDICTED: uncharacterized oxidoreductase At4g09670 [Vitis vinifera]
Merged-chr10-3254708-2	chr10:3254463-3254962	Intron (VIT_210s0003g01800.4.v2.1/VIT_210s0003g01800.v2.1, intron 3 of 3)	2901	VIT_210s0003g01800.4.v2.1	VvMYB14_1_peakname|VvMYB14_2_peakname	2	3254670	428.5	74	73.385	18.0406	69.6169	VvMYB14_1_peak_505	chr10:3254463-3254962	500	3254678	80	83.4033	20.2501	79.5459	VvMYB14_2_peak_496	chr10:3254527-3254883	357	3254663	68	63.3667	15.8312	59.6879	VIT_210s0003g01800.v2.1	XP_002266858.1|PREDICTED: uncharacterized protein LOC100241291 isoform X1 [Vitis vinifera]
Merged-chr11-5357554-2	chr11:5357361-5357766	Intron (VIT_211s0016g05820.1.v2.1/VIT_211s0016g05820.v2.1, intron 2 of 2)	3643	VIT_211s0016g05820.1.v2.1	VvMYB14_1_peakname|VvMYB14_2_peakname	2	5357540	381.5	81.5	79.4552	18.0042	75.6343	VvMYB14_1_peak_874	chr11:5357367-5357766	400	5357561	82	80.081	18.09	76.2504	VvMYB14_2_peak_873	chr11:5357361-5357723	363	5357519	81	78.8294	17.9184	75.0183	VIT_211s0016g05820.v2.1	XP_002282408.1|PREDICTED: CCR4-NOT transcription complex subunit 10 [Vitis vinifera]
Merged-chr13-7476924-2	chr13:7476721-7477124	Promoter (1-2kb)	-1112	VIT_213s0074g00100.3.v2.1	VvMYB14_1_peakname|VvMYB14_2_peakname	2	7476947	395	74	73.1345	17.979	69.3621	VvMYB14_1_peak_1734	chr13:7476734-7477124	391	7476940	74	74.8961	18.7501	71.1048	VvMYB14_2_peak_1711	chr13:7476721-7477119	399	7476954	74	71.3729	17.2078	67.6195	VIT_213s0074g00100.v2.1	XP_010658681.1|PREDICTED: 3-phosphoinositide-dependent protein kinase 2 isoform X1 [Vitis vinifera]
Merged-chr18-12294988-2	chr18:12294743-12295216	Promoter (<=1kb)	-464	VIT_218s0001g14290.2.v2.1	VvMYB14_1_peakname|VvMYB14_2_peakname	2	12295012	441.5	73.5	72.6158	17.9054	68.8521	VvMYB14_1_peak_3783	chr18:12294743-12295216	474	12295006	78	80.5456	19.7501	76.7093	VvMYB14_2_peak_3855	chr18:12294793-12295201	409	12295018	69	64.686	16.0607	60.9948	VIT_218s0001g14290.v2.1	XP_002275648.1|PREDICTED: probable alkaline/neutral invertase B [Vitis vinifera]
Merged-chr1-21577713-2	chr1:21577501-21577932	Distal Intergenic	6490	VIT_201s0244g00010.1.v2.1	VvMYB14_1_peakname|VvMYB14_2_peakname	2	21577704	400.5	81	78.8179	17.8964	75.0066	VvMYB14_1_peak_383	chr1:21577501-21577895	395	21577700	77	73.3121	17.0003	69.5381	VvMYB14_2_peak_376	chr1:21577527-21577932	406	21577707	85	84.3238	18.7924	80.4751	VIT_201s0244g00010.v2.1	XP_002267465.1|PREDICTED: transcription factor bHLH137 [Vitis vinifera]
Merged-chr11-1958686-2	chr11:1958382-1958990	Intron (VIT_211s0016g02420.1.v2.1/VIT_211s0016g02420.v2.1, intron 3 of 9)	824	VIT_211s0016g02420.1.v2.1	VvMYB14_1_peakname|VvMYB14_2_peakname	2	1958580	598	75	73.7811	17.8921	70.0054	VvMYB14_1_peak_791	chr11:1958382-1958990	609	1958598	74	73.4738	18.1175	69.6979	VvMYB14_2_peak_789	chr11:1958393-1958979	587	1958563	76	74.0884	17.6667	70.313	VIT_211s0016g02420.v2.1	XP_010656209.1|PREDICTED: probable acyl-[acyl-carrier-protein]--UDP-N-acetylglucosamine O-acyltransferase, mitochondrial isoform X1 [Vitis vinifera]
Merged-chr14-9901086-2	chr14:9900911-9901254	Distal Intergenic	2123	VIT_214s0036g00380.1.v2.1	VvMYB14_1_peakname|VvMYB14_2_peakname	2	9901130	336.5	93	88.7088	17.8817	84.8235	VvMYB14_1_peak_2173	chr14:9900911-9901254	344	9901124	95	93.5526	19.0601	89.6281	VvMYB14_2_peak_2195	chr14:9900926-9901254	329	9901136	91	83.865	16.7032	80.0189	VIT_214s0036g00380.v2.1	XP_002275775.1|PREDICTED: zinc finger CCCH domain-containing protein 3 [Vitis vinifera]
Merged-chr14-29525790-2	chr14:29525578-29526005	Intron (VIT_214s0108g00840.1.v2.1/VIT_214s0108g00840.v2.1, intron 2 of 4)	1224	VIT_214s0108g00840.4.v2.1	VvMYB14_1_peakname|VvMYB14_2_peakname	2	29525778	419.5	74	73.2139	17.8659	69.4537	VvMYB14_1_peak_2483	chr14:29525578-29525994	417	29525779	63	59.8502	16.0001	56.1932	VvMYB14_2_peak_2520	chr14:29525584-29526005	422	29525776	85	86.5776	19.7317	82.7143	VIT_214s0108g00840.v2.1	XP_002278235.1|PREDICTED: uncharacterized protein LOC100268097 isoform X1 [Vitis vinifera]
Merged-chr5-5441160-2	chr5:5440968-5441384	Promoter (<=1kb)	-134	VIT_205s0020g03750.1.v2.1	VvMYB14_1_peakname|VvMYB14_2_peakname	2	5441126	381.5	74	73.2559	17.8556	69.4978	VvMYB14_1_peak_5796	chr5:5440972-5441384	413	5441137	62	58.5208	15.7501	54.8769	VvMYB14_2_peak_5868	chr5:5440968-5441317	350	5441116	86	87.9911	19.9611	84.1187	VIT_205s0020g03750.v2.1	XP_002278974.1|PREDICTED: non-specific lipid-transfer protein-like protein At5g64080 [Vitis vinifera]
Merged-chr19-20032307-2	chr19:20032091-20032511	Distal Intergenic	-26331	VIT_219s0027g00780.1.v2.1	VvMYB14_1_peakname|VvMYB14_2_peakname	2	20032321	401.5	85	81.9112	17.8352	78.0717	VvMYB14_1_peak_4453	chr19:20032123-20032511	389	20032339	86	85.5901	18.9618	81.7196	VvMYB14_2_peak_4515	chr19:20032091-20032504	414	20032303	84	78.2324	16.7086	74.4239	VIT_219s0027g00780.v2.1	RVW63583.1|NADH dehydrogenase [ubiquinone] flavoprotein 1, mitochondrial [Vitis vinifera]
Merged-chr6-16454038-2	chr6:16453798-16454256	Intron (VIT_206s0009g03240.1.v2.1/VIT_206s0009g03240.v2.1, intron 12 of 21)	-14747	VIT_206s0009g03230.1.v2.1	VvMYB14_1_peakname|VvMYB14_2_peakname	2	16454058	417	73.5	72.41	17.7923	68.6488	VvMYB14_1_peak_6428	chr6:16453798-16454256	459	16454060	67	65.234	17.0001	61.5288	VvMYB14_2_peak_6523	chr6:16453863-16454237	375	16454057	80	79.5861	18.5845	75.7687	VIT_206s0009g03230.v2.1	|
Merged-chr8-9764458-2	chr8:9764250-9764661	Distal Intergenic	10941	VIT_208s0058g00655.1.v2.1	VvMYB14_1_peakname|VvMYB14_2_peakname	2	9764458	406	73	71.9561	17.7906	68.1986	VvMYB14_1_peak_7101	chr8:9764250-9764660	411	9764456	78	80.5456	19.7501	76.7093	VvMYB14_2_peak_7206	chr8:9764261-9764661	401	9764461	68	63.3667	15.8312	59.6879	VIT_208s0058g00655.v2.1	XP_003632597.1|PREDICTED: cation/H(+) antiporter 15-like [Vitis vinifera]
Merged-chr10-12327707-2	chr10:12327512-12327893	Promoter (<=1kb)	-913	VIT_210s0092g00640.1.v2.1	VvMYB14_1_peakname|VvMYB14_2_peakname	2	12327730	368	73	71.9561	17.7906	68.1986	VvMYB14_1_peak_626	chr10:12327512-12327893	382	12327721	78	80.5456	19.7501	76.7093	VvMYB14_2_peak_617	chr10:12327536-12327889	354	12327738	68	63.3667	15.8312	59.6879	VIT_210s0092g00640.v2.1	XP_002278715.1|PREDICTED: uncharacterized protein LOC100254564 [Vitis vinifera]
Merged-chr5-7779996-2	chr5:7779753-7780276	Exon (VIT_205s0049g00740.1.v2.1/VIT_205s0049g00740.v2.1, exon 1 of 1)	291	VIT_205s0049g00740.1.v2.1	VvMYB14_1_peakname|VvMYB14_2_peakname	2	7779990	481.5	131.5	120.537	17.7626	116.451	VvMYB14_1_peak_5852	chr5:7779753-7780276	524	7779994	129	118.788	17.8589	114.709	VvMYB14_2_peak_5921	chr5:7779759-7780197	439	7779987	134	122.285	17.6662	118.192	VIT_205s0049g00740.v2.1	XP_002281135.1|PREDICTED: early nodulin-75-like [Vitis vinifera]
Merged-chr6-767329-2	chr6:767099-767548	Exon (VIT_206s0004g00600.1.v2.1/VIT_206s0004g00600.v2.1, exon 1 of 1)	177	VIT_206s0004g00600.1.v2.1	VvMYB14_1_peakname|VvMYB14_2_peakname	2	767334	406.5	77	75.0995	17.7554	71.3134	VvMYB14_1_peak_6151	chr6:767099-767517	419	767340	79	80.0162	19.1352	76.1867	VvMYB14_2_peak_6237	chr6:767155-767548	394	767327	75	70.1827	16.3757	66.4401	VIT_206s0004g00600.v2.1	XP_010651377.1|PREDICTED: uncharacterized protein LOC100253639 [Vitis vinifera]
Merged-chr16-16276056-2	chr16:16275537-16276578	Promoter (<=1kb)	-512	VIT_216s0100g00780.1.v2.1	VvMYB14_1_peakname|VvMYB14_2_peakname	2	16276306	1031	73	71.7234	17.7187	67.9643	VvMYB14_1_peak_3057	chr16:16275537-16276578	1042	16276302	71	70.7191	18.0001	66.9652	VvMYB14_2_peak_3110	chr16:16275546-16276565	1020	16276310	75	72.7278	17.4373	68.9634	VIT_216s0100g00780.v2.1	A5C9M2.1|RecName: Full=Stilbene synthase 5; AltName: Full=Resveratrol synthase 5; AltName: Full=Trihydroxystilbene synthase 5; Short=StSy 5 [Vitis vinifera]
Merged-chr5-3978715-2	chr5:3978520-3978892	Promoter (<=1kb)	-255	VIT_205s0020g02260.1.v2.1	VvMYB14_1_peakname|VvMYB14_2_peakname	2	3978731	353.5	79.5	76.9817	17.7138	73.1849	VvMYB14_1_peak_5750	chr5:3978520-3978892	373	3978741	83	86.1296	20.2916	82.2566	VvMYB14_2_peak_5831	chr5:3978559-3978892	334	3978721	76	67.8337	15.136	64.1132	VIT_205s0020g02260.v2.1	CBI26146.3|unnamed protein product, partial [Vitis vinifera]
Merged-chr3-13174463-2	chr3:13174234-13174680	Distal Intergenic	9264	VIT_203s0110g00305.1.v2.1	VvMYB14_1_peakname|VvMYB14_2_peakname	2	13174456	416	82	79.1146	17.708	75.2956	VvMYB14_1_peak_5115	chr3:13174234-13174680	447	13174460	82	81.0281	18.481	77.1895	VvMYB14_2_peak_5162	chr3:13174277-13174661	385	13174451	82	77.2012	16.935	73.4018	VIT_203s0110g00305.v2.1	XP_010648112.2|PREDICTED: copper transporter 4-like [Vitis vinifera]
Merged-chr11-12503137-2	chr11:12502920-12503334	Promoter (<=1kb)	-187	VIT_211s0078g00290.1.v2.1	VvMYB14_1_peakname|VvMYB14_2_peakname	2	12503179	390.5	76	74.0323	17.6525	70.2549	VvMYB14_1_peak_972	chr11:12502920-12503331	412	12503182	75	74.4461	18.1785	70.6618	VvMYB14_2_peak_977	chr11:12502966-12503334	369	12503176	77	73.6185	17.1265	69.848	VIT_211s0078g00290.v2.1	XP_002266037.1|PREDICTED: cytochrome P450 CYP73A100 [Vitis vinifera]
Merged-chr14-26823281-2	chr14:26823064-26823496	Distal Intergenic	394	VIT_214s0066g00275.1.v2.1	VvMYB14_1_peakname|VvMYB14_2_peakname	2	26823294	425.5	72.5	71.0647	17.6142	67.3101	VvMYB14_1_peak_2426	chr14:26823064-26823491	428	26823293	72	72.1056	18.2501	68.3383	VvMYB14_2_peak_2460	chr14:26823074-26823496	423	26823296	73	70.0237	16.9784	66.2819	VIT_214s0066g00275.v2.1	RVW29386.1|Abscisic acid receptor PYL4 [Vitis vinifera]
Merged-chr10-15207229-2	chr10:15206994-15207498	Distal Intergenic	-9467	VIT_210s0042g01220.2.v2.1	VvMYB14_1_peakname|VvMYB14_2_peakname	2	15207184	469	92.5	87.5111	17.5782	83.6347	VvMYB14_1_peak_678	chr10:15206996-15207498	503	15207197	87	82.6711	17.4718	78.8207	VvMYB14_2_peak_672	chr10:15206994-15207428	435	15207172	98	92.3511	17.6845	88.4487	VIT_210s0042g01220.v2.1	XP_019078241.1|PREDICTED: eukaryotic translation initiation factor 2 subunit gamma [Vitis vinifera]
Merged-chr5-10990843-2	chr5:10990447-10991272	Intron (VIT_205s0051g00420.1.v2.1/VIT_205s0051g00420.v2.1, intron 3 of 3)	2124	VIT_205s0051g00420.1.v2.1	VvMYB14_1_peakname|VvMYB14_2_peakname	2	10990682	786.5	72	70.8712	17.5458	67.1385	VvMYB14_1_peak_5899	chr5:10990455-10991272	818	10990703	83	87.4304	20.8664	83.5486	VvMYB14_2_peak_5985	chr5:10990447-10991201	755	10990662	61	54.3119	14.2252	50.7283	VIT_205s0051g00420.v2.1	XP_002282998.1|PREDICTED: beta-glucuronosyltransferase GlcAT14A [Vitis vinifera]
Merged-chr19-21079236-2	chr19:21079028-21079436	Downstream (1-2kb)	2239	VIT_219s0027g01180.1.v2.1	VvMYB14_1_peakname|VvMYB14_2_peakname	2	21079234	397.5	72	70.4205	17.5098	66.6719	VvMYB14_1_peak_4475	chr19:21079028-21079433	406	21079235	73	73.498	18.5001	69.7181	VvMYB14_2_peak_4539	chr19:21079048-21079436	389	21079234	71	67.3429	16.5195	63.6258	VIT_219s0027g01180.v2.1	CBI21727.3|unnamed protein product, partial [Vitis vinifera]
Merged-chr10-93029-2	chr10:92732-93324	Distal Intergenic	-13109	VIT_210s0116g00170.2.v2.1	VvMYB14_1_peakname|VvMYB14_2_peakname	2	93000	573.5	4940	4125.56	17.495	4119.49	VvMYB14_1_peak_426	chr10:92732-93308	577	93000	4824	4081.98	17.9524	4075.93	VvMYB14_2_peak_413	chr10:92755-93324	570	93001	5056	4169.13	17.0377	4163.05	VIT_210s0116g00170.v2.1	XP_002265625.3|PREDICTED: cysteine-rich receptor-like protein kinase 15 [Vitis vinifera]
Merged-chr12_random-95934-2	chr12_random:95698-96215	Intron (VIT_212s0142g00110.1.v2.1/VIT_212s0142g00110.v2.1, intron 5 of 7)	5537	VIT_212s0142g00110.1.v2.1	VvMYB14_1_peakname|VvMYB14_2_peakname	2	95884	447	92	86.8418	17.4789	82.9706	VvMYB14_1_peak_1539	chr12_random:95724-96099	376	95893	86	81.3324	17.2733	77.4925	VvMYB14_2_peak_1539	chr12_random:95698-96215	518	95876	98	92.3511	17.6845	88.4487	VIT_212s0142g00110.v2.1	XP_002274860.1|PREDICTED: serine/arginine-rich splicing factor SC35 [Vitis vinifera]
Merged-chr4-17936347-2	chr4:17936098-17936632	Promoter (<=1kb)	-162	VIT_204s0023g01430.1.v2.1	VvMYB14_1_peakname|VvMYB14_2_peakname	2	17936340	495	112.5	103.773	17.4406	99.7861	VvMYB14_1_peak_5535	chr4:17936098-17936557	460	17936344	104	93.5976	16.4519	89.6702	VvMYB14_2_peak_5600	chr4:17936103-17936632	530	17936335	121	113.948	18.4292	109.902	VIT_204s0023g01430.v2.1	XP_002271958.2|PREDICTED: protein indeterminate-domain 2 [Vitis vinifera]
Merged-chr13-7104738-2	chr13:7104442-7105051	Distal Intergenic	14328	VIT_213s0019g05290.4.v2.1	VvMYB14_1_peakname|VvMYB14_2_peakname	2	7104766	594	73.5	71.4272	17.3998	67.6715	VvMYB14_1_peak_1723	chr13:7104442-7105019	578	7104723	70	68.1927	17.2384	64.461	VvMYB14_2_peak_1702	chr13:7104442-7105051	610	7104809	77	74.6617	17.5611	70.8821	VIT_213s0019g05290.v2.1	XP_002264719.1|PREDICTED: acyl-CoA-binding domain-containing protein 4 [Vitis vinifera]
Merged-chr3-4209620-2	chr3:4209272-4209970	Promoter (<=1kb)	-534	VIT_203s0063g00670.1.v2.1	VvMYB14_1_peakname|VvMYB14_2_peakname	2	4209538	662	87.5	82.7109	17.3251	78.869	VvMYB14_1_peak_4956	chr3:4209272-4209970	699	4209537	83	78.7324	17.2167	74.9123	VvMYB14_2_peak_5006	chr3:4209307-4209931	625	4209538	92	86.6894	17.4335	82.8257	VIT_203s0063g00670.v2.1	CBI32432.3|unnamed protein product, partial [Vitis vinifera]
Merged-chr4-1649769-2	chr4:1649565-1649967	Intron (VIT_204s0008g02030.1.v2.1/VIT_204s0008g02030.v2.1, intron 8 of 8)	-3358	VIT_204s0008g02020.1.v2.1	VvMYB14_1_peakname|VvMYB14_2_peakname	2	1649780	386.5	72.5	70.403	17.3241	66.6565	VvMYB14_1_peak_5250	chr4:1649565-1649958	394	1649774	70	69.0873	17.6371	65.3505	VvMYB14_2_peak_5318	chr4:1649589-1649967	379	1649786	75	71.7188	17.0112	67.9624	VIT_204s0008g02020.v2.1	XP_002280120.2|PREDICTED: endoglucanase 16 isoform X1 [Vitis vinifera]
Merged-chr17-12090229-2	chr17:12089816-12090657	Intron (VIT_217s0000g10010.2.v2.1/VIT_217s0000g10010.v2.1, intron 1 of 41)	7195	VIT_217s0000g10010.2.v2.1	VvMYB14_1_peakname|VvMYB14_2_peakname	2	12090014	826.5	80.5	76.8775	17.3168	73.0761	VvMYB14_1_peak_3437	chr17:12089816-12090657	842	12090037	77	75.5226	17.9251	71.7283	VvMYB14_2_peak_3504	chr17:12089818-12090628	811	12089991	84	78.2324	16.7086	74.4239	VIT_217s0000g10010.v2.1	XP_010663053.1|PREDICTED: callose synthase 10 [Vitis vinifera]
Merged-chr7-15599310-2	chr7:15599122-15599505	Distal Intergenic	-4488	VIT_207s0129g00340.1.v2.1	VvMYB14_1_peakname|VvMYB14_2_peakname	2	15599296	370	71.5	69.6777	17.3129	65.9382	VvMYB14_1_peak_6800	chr7:15599130-15599485	356	15599325	65	62.5291	16.5001	58.8476	VvMYB14_2_peak_6889	chr7:15599122-15599505	384	15599267	78	76.8263	18.1256	73.0289	VIT_207s0129g00340.v2.1	XP_002279517.3|PREDICTED: scarecrow-like protein 32 [Vitis vinifera]
Merged-chr16-16493518-2	chr16:16493238-16493816	Promoter (<=1kb)	-397	VIT_216s0100g01010.1.v2.1	VvMYB14_1_peakname|VvMYB14_2_peakname	2	16493459	552.5	111.5	102.391	17.3008	98.4126	VvMYB14_1_peak_3061	chr16:16493238-16493816	579	16493461	108	98.8002	17.0786	94.8412	VvMYB14_2_peak_3113	chr16:16493248-16493773	526	16493457	115	105.981	17.5229	101.984	VIT_216s0100g01010.v2.1	XP_003634068.1|PREDICTED: stilbene synthase 2 [Vitis vinifera]
Merged-chrUn-29332021-2	chrUn:29331827-29332206	Distal Intergenic	-23345	VIT_200s0449g00010.2.v2.1	VvMYB14_1_peakname|VvMYB14_2_peakname	2	29331984	363	71	69.092	17.2804	65.3564	VvMYB14_1_peak_8094	chrUn:29331827-29332199	373	29331983	73	73.498	18.5001	69.7181	VvMYB14_2_peak_8227	chrUn:29331854-29332206	353	29331984	69	64.686	16.0607	60.9948	VIT_200s0449g00010.v2.1	XP_010647018.1|PREDICTED: putative membrane-bound O-acyltransferase C24H6.01c [Vitis vinifera]
Merged-chr6-19137955-2	chr6:19137707-19138170	Distal Intergenic	-8088	VIT_206s0061g01300.1.v2.1	VvMYB14_1_peakname|VvMYB14_2_peakname	2	19137964	420.5	98	91.4429	17.248	87.5503	VvMYB14_1_peak_6479	chr6:19137707-19138161	455	19137963	111	111.226	20.4185	107.196	VvMYB14_2_peak_6575	chr6:19137785-19138170	386	19137964	85	71.6598	14.0775	67.9045	VIT_206s0061g01300.v2.1	XP_002268701.1|PREDICTED: arogenate dehydratase 3, chloroplastic [Vitis vinifera]
Merged-chr15-17343480-2	chr15:17343253-17343732	Promoter (<=1kb)	-213	VIT_215s0046g00330.1.v2.1	VvMYB14_1_peakname|VvMYB14_2_peakname	2	17343466	433	94.5	88.2654	17.2431	84.3837	VvMYB14_1_peak_2772	chr15:17343253-17343660	408	17343454	99	94.7199	18.2308	90.7881	VvMYB14_2_peak_2809	chr15:17343275-17343732	458	17343477	90	81.8109	16.2555	77.9792	VIT_215s0046g00330.v2.1	XP_002263965.2|PREDICTED: cytochrome P450 703A2 [Vitis vinifera]
Merged-chr11-18747523-2	chr11:18747329-18747729	Distal Intergenic	2503	VIT_211s0052g01055.1.v2.1	VvMYB14_1_peakname|VvMYB14_2_peakname	2	18747530	379	71	68.994	17.2392	65.2581	VvMYB14_1_peak_1107	chr11:18747329-18747695	367	18747480	69	67.9643	17.5001	64.2343	VvMYB14_2_peak_1100	chr11:18747339-18747729	391	18747580	73	70.0237	16.9784	66.2819	VIT_211s0052g01055.v2.1	XP_002269534.1|PREDICTED: uncharacterized protein LOC100261534 [Vitis vinifera]
Merged-chr2-17958925-2	chr2:17958708-17959143	Intron (VIT_202s0087g00560.1.v2.1/VIT_202s0087g00560.v2.1, intron 2 of 2)	15607	VIT_202s0087g00560.1.v2.1	VvMYB14_1_peakname|VvMYB14_2_peakname	2	17958932	397.5	78	74.774	17.2391	70.9917	VvMYB14_1_peak_4847	chr2:17958708-17959143	436	17958927	83	81.4507	18.308	77.6091	VvMYB14_2_peak_4897	chr2:17958746-17959104	359	17958937	73	68.0973	16.1702	64.3743	VIT_202s0087g00560.v2.1	XP_002272974.1|PREDICTED: uncharacterized protein LOC100256375 [Vitis vinifera]
Merged-chr14-29834328-2	chr14:29834116-29834541	Intron (VIT_214s0108g01210.2.v2.1/VIT_214s0108g01210.v2.1, intron 2 of 6)	9302	VIT_214s0108g01210.1.v2.1	VvMYB14_1_peakname|VvMYB14_2_peakname	2	29834326	398	76	72.9278	17.1827	69.1607	VvMYB14_1_peak_2493	chr14:29834144-29834541	398	29834319	78	77.4324	18.3843	73.6229	VvMYB14_2_peak_2530	chr14:29834116-29834513	398	29834332	74	68.4231	15.9811	64.6984	VIT_214s0108g01210.v2.1	XP_010661092.1|PREDICTED: CSC1-like protein HYP1 isoform X1 [Vitis vinifera]
Merged-chr16-17693664-2	chr16:17693430-17693892	Intron (VIT_216s0050g00750.1.v2.1/VIT_216s0050g00750.v2.1, intron 12 of 15)	-7243	VIT_216s0050g00760.5.v2.1	VvMYB14_1_peakname|VvMYB14_2_peakname	2	17693648	446	74	71.2904	17.1545	67.5378	VvMYB14_1_peak_3095	chr16:17693430-17693882	453	17693650	69	66.2626	16.7433	62.5494	VvMYB14_2_peak_3144	chr16:17693454-17693892	439	17693645	79	76.3182	17.5657	72.5262	VIT_216s0050g00760.v2.1	XP_010662701.1|PREDICTED: short-chain dehydrogenase TIC 32, chloroplastic isoform X2 [Vitis vinifera]
Merged-chr4-18540150-2	chr4:18539942-18540366	Promoter (<=1kb)	-232	VIT_204s0023g01990.9.v2.1	VvMYB14_1_peakname|VvMYB14_2_peakname	2	18540141	415	71.5	69.1998	17.0102	65.4729	VvMYB14_1_peak_5548	chr4:18539944-18540348	405	18540173	61	56.0326	14.9771	52.4147	VvMYB14_2_peak_5616	chr4:18539942-18540366	425	18540109	82	82.3671	19.0434	78.5311	VIT_204s0023g01990.v2.1	XP_019075026.1|PREDICTED: syntaxin-112 isoform X3 [Vitis vinifera]
Merged-chr7-4814836-2	chr7:4814603-4815059	Promoter (1-2kb)	-1736	VIT_207s0005g02450.1.v2.1	VvMYB14_1_peakname|VvMYB14_2_peakname	2	4814815	434.5	70	67.6536	17.0098	63.9301	VvMYB14_1_peak_6635	chr7:4814603-4815059	457	4814816	69	67.9643	17.5001	64.2343	VvMYB14_2_peak_6728	chr7:4814637-4815048	412	4814814	71	67.3429	16.5195	63.6258	VIT_207s0005g02450.v2.1	XP_002280909.1|PREDICTED: uncharacterized protein LOC100262404 [Vitis vinifera]
Merged-chr6-4489561-2	chr6:4489322-4489788	Distal Intergenic	8532	VIT_206s0004g03590.1.v2.1	VvMYB14_1_peakname|VvMYB14_2_peakname	2	4489554	433.5	89.5	83.5228	16.9925	79.6777	VvMYB14_1_peak_6228	chr6:4489322-4489788	467	4489557	82	76.0277	16.4791	72.2298	VvMYB14_2_peak_6318	chr6:4489369-4489768	400	4489551	97	91.0178	17.5059	87.1256	VIT_206s0004g03590.v2.1	XP_002284749.2|PREDICTED: ethylene-responsive transcription factor RAP2-7 isoform X1 [Vitis vinifera]
Merged-chr19-7779225-2	chr19:7778967-7779516	Downstream (<1kb)	1686	VIT_219s0090g01750.1.v2.1	VvMYB14_1_peakname|VvMYB14_2_peakname	2	7779220	489	71	68.3906	16.9683	64.6634	VvMYB14_1_peak_4294	chr19:7778967-7779423	457	7779209	73	72.0953	17.8759	68.3321	VvMYB14_2_peak_4357	chr19:7778996-7779516	521	7779231	69	64.686	16.0607	60.9948	VIT_219s0090g01750.v2.1	CBI26739.3|unnamed protein product, partial [Vitis vinifera]
Merged-chr14-4613830-2	chr14:4613602-4614070	Distal Intergenic	-20886	VIT_214s0030g00565.1.v2.1	VvMYB14_1_peakname|VvMYB14_2_peakname	2	4613822	448	239	205.908	16.9587	201.417	VvMYB14_1_peak_2085	chr14:4613602-4614037	436	4613791	225	189.273	16.1347	184.842	VvMYB14_2_peak_2095	chr14:4613611-4614070	460	4613854	253	222.543	17.7828	217.993	VIT_214s0030g00565.v2.1	RVW53428.1|putative disease resistance protein [Vitis vinifera]
Merged-chr8-3505799-2	chr8:3505620-3505998	Distal Intergenic	9186	VIT_208s0032g00410.1.v2.1	VvMYB14_1_peakname|VvMYB14_2_peakname	2	3505775	343	69.5	67.2266	16.9568	63.5123	VvMYB14_1_peak_7022	chr8:3505620-3505998	379	3505796	75	76.3001	19.0001	72.4964	VvMYB14_2_peak_7124	chr8:3505636-3505942	307	3505754	64	58.153	14.9135	54.5283	VIT_208s0032g00410.v2.1	XP_010654510.1|PREDICTED: myosin-17 isoform X1 [Vitis vinifera]
Merged-chr5-8245857-2	chr5:8245647-8246066	Distal Intergenic	6162	VIT_205s0049g01170.1.v2.1	VvMYB14_1_peakname|VvMYB14_2_peakname	2	8245865	400	85.5	80.1266	16.9425	76.3064	VvMYB14_1_peak_5868	chr5:8245669-8246048	380	8245852	79	73.4868	16.423	69.7108	VvMYB14_2_peak_5935	chr5:8245647-8246066	420	8245878	92	86.7665	17.4619	82.9021	VIT_205s0049g01170.v2.1	XP_010650097.1|PREDICTED: protein LIGHT-DEPENDENT SHORT HYPOCOTYLS 4 [Vitis vinifera]
Merged-chr1-22979740-2	chr1:22979499-22979985	Exon (VIT_201s0150g00620.4.v2.1/VIT_201s0150g00620.v2.1, exon 2 of 9)	569	VIT_201s0150g00620.4.v2.1	VvMYB14_1_peakname|VvMYB14_2_peakname	2	22979748	450.5	82.5	77.6	16.9409	73.7937	VvMYB14_1_peak_424	chr1:22979499-22979985	487	22979747	84	81.5137	17.9939	77.672	VvMYB14_2_peak_411	chr1:22979532-22979945	414	22979748	81	73.6862	15.8879	69.9154	VIT_201s0150g00620.v2.1	XP_034688504.1|uncharacterized protein LOC117916530 [Vitis riparia]
Merged-chr12-2832133-2	chr12:2831930-2832333	Promoter (1-2kb)	-1455	VIT_212s0028g02120.1.v2.1	VvMYB14_1_peakname|VvMYB14_2_peakname	2	2832103	385	69.5	67.0123	16.9054	63.2959	VvMYB14_1_peak_1211	chr12:2831952-2832333	382	2832101	70	69.3387	17.7501	65.5971	VvMYB14_2_peak_1200	chr12:2831930-2832317	388	2832105	69	64.686	16.0607	60.9948	VIT_212s0028g02120.v2.1	CBI21989.3|unnamed protein product, partial [Vitis vinifera]
Merged-chr14-22578630-2	chr14:22578426-22578849	Downstream (2-3kb)	6294	VIT_214s0083g00530.2.v2.1	VvMYB14_1_peakname|VvMYB14_2_peakname	2	22578624	407.5	112.5	101.846	16.8873	97.8796	VvMYB14_1_peak_2349	chr14:22578426-22578818	393	22578619	117	110.734	18.4888	106.707	VvMYB14_2_peak_2378	chr14:22578428-22578849	422	22578628	108	92.9577	15.2858	89.0522	VIT_214s0083g00530.v2.1	XP_002279064.2|PREDICTED: probable inactive ATP-dependent zinc metalloprotease FTSHI 3, chloroplastic [Vitis vinifera]
Merged-chr8-18083698-2	chr8:18083506-18083889	Exon (VIT_208s0007g04110.1.v2.1/VIT_208s0007g04110.v2.1, exon 2 of 2)	2550	VIT_208s0007g04110.1.v2.1	VvMYB14_1_peakname|VvMYB14_2_peakname	2	18083699	370	74	70.5862	16.8173	66.8428	VvMYB14_1_peak_7311	chr8:18083522-18083889	368	18083684	67	60.1983	14.8207	56.5383	VvMYB14_2_peak_7400	chr8:18083506-18083877	372	18083714	81	80.974	18.8139	77.1474	VIT_208s0007g04110.v2.1	RVX13246.1|hypothetical protein CK203_018035 [Vitis vinifera]
Merged-chr3-3622742-2	chr3:3622522-3622978	Intron (VIT_203s0063g00070.1.v2.1/VIT_203s0063g00070.v2.1, intron 6 of 8)	12260	VIT_203s0063g00070.1.v2.1	VvMYB14_1_peakname|VvMYB14_2_peakname	2	3622732	426.5	69	66.3864	16.801	62.6765	VvMYB14_1_peak_4948	chr3:3622537-3622978	442	3622752	71	70.7191	18.0001	66.9652	VvMYB14_2_peak_4998	chr3:3622522-3622932	411	3622711	67	62.0537	15.6018	58.3878	VIT_203s0063g00070.v2.1	XP_002285190.1|PREDICTED: polyadenylate-binding protein 2 isoform X1 [Vitis vinifera]
Merged-chr7-1799102-2	chr7:1798848-1799399	Intron (VIT_207s0104g00590.2.v2.1/VIT_207s0104g00590.v2.1, intron 1 of 4)	304	VIT_207s0104g00590.2.v2.1	VvMYB14_1_peakname|VvMYB14_2_peakname	2	1799028	507.5	69	66.3864	16.801	62.6765	VvMYB14_1_peak_6550	chr7:1798851-1799399	549	1799015	71	70.7191	18.0001	66.9652	VvMYB14_2_peak_6644	chr7:1798848-1799313	466	1799042	67	62.0537	15.6018	58.3878	VIT_207s0104g00590.v2.1	XP_002274278.1|PREDICTED: uncharacterized protein LOC100259706 [Vitis vinifera]
Merged-chr18-2825917-2	chr18:2825732-2826106	Intron (VIT_218s0001g02570.1.v2.1/VIT_218s0001g02570.v2.1, intron 1 of 4)	1238	VIT_218s0001g02570.1.v2.1	VvMYB14_1_peakname|VvMYB14_2_peakname	2	2825908	360.5	69.5	66.8795	16.7772	63.1663	VvMYB14_1_peak_3558	chr18:2825732-2826089	358	2825906	62	58.5208	15.7501	54.8769	VvMYB14_2_peak_3629	chr18:2825744-2826106	363	2825911	77	75.2383	17.8044	71.4557	VIT_218s0001g02570.v2.1	CBI19006.3|unnamed protein product, partial [Vitis vinifera]
Merged-chr14-13922575-2	chr14:13922365-13922798	Intron (VIT_214s0006g00380.1.v2.1/VIT_214s0006g00380.v2.1, intron 11 of 15)	33873	VIT_214s0006g00380.2.v2.1	VvMYB14_1_peakname|VvMYB14_2_peakname	2	13922563	409.5	73	69.7231	16.7367	65.9908	VvMYB14_1_peak_2228	chr14:13922378-13922798	421	13922584	63	57.6643	15.0293	54.0307	VvMYB14_2_peak_2256	chr14:13922365-13922762	398	13922542	83	81.7818	18.444	77.9508	VIT_214s0006g00380.v2.1	XP_002264144.1|PREDICTED: nicastrin [Vitis vinifera]
Merged-chr11-4000277-2	chr11:4000033-4000519	Intron (VIT_211s0016g04710.1.v2.1/VIT_211s0016g04710.v2.1, intron 2 of 6)	2525	VIT_211s0016g04710.1.v2.1	VvMYB14_1_peakname|VvMYB14_2_peakname	2	4000291	438	112	100.928	16.7102	96.9601	VvMYB14_1_peak_842	chr11:4000033-4000519	487	4000289	104	93.5976	16.4519	89.6702	VvMYB14_2_peak_833	chr11:4000085-4000473	389	4000293	120	108.259	16.9686	104.25	VIT_211s0016g04710.v2.1	XP_002284993.1|PREDICTED: serine-threonine kinase receptor-associated protein [Vitis vinifera]
Merged-chr16-1197770-2	chr16:1197567-1198004	Intron (VIT_216s0039g01580.1.v2.1/VIT_216s0039g01580.v2.1, intron 1 of 4)	559	VIT_216s0039g01580.1.v2.1	VvMYB14_1_peakname|VvMYB14_2_peakname	2	1197805	406	68.5	65.8255	16.7068	62.1232	VvMYB14_1_peak_2856	chr16:1197567-1198004	438	1197806	73	73.498	18.5001	69.7181	VvMYB14_2_peak_2909	chr16:1197569-1197942	374	1197804	64	58.153	14.9135	54.5283	VIT_216s0039g01580.v2.1	XP_002271653.1|PREDICTED: uncharacterized protein LOC100251027 [Vitis vinifera]
Merged-chr6-7141218-2	chr6:7140972-7141450	Promoter (<=1kb)	-55	VIT_206s0004g06390.1.v2.1	VvMYB14_1_peakname|VvMYB14_2_peakname	2	7141188	423.5	68.5	65.6655	16.6656	61.9611	VvMYB14_1_peak_6281	chr6:7140972-7141450	479	7141185	69	67.9643	17.5001	64.2343	VvMYB14_2_peak_6369	chr6:7141042-7141409	368	7141190	68	63.3667	15.8312	59.6879	VIT_206s0004g06390.v2.1	XP_002279475.1|PREDICTED: UDP-glycosyltransferase 71K1 [Vitis vinifera]
Merged-chr5-20551393-2	chr5:20551194-20551608	Distal Intergenic	8062	VIT_205s0124g00140.1.v2.1	VvMYB14_1_peakname|VvMYB14_2_peakname	2	20551375	392.5	68.5	65.6227	16.6451	61.9179	VvMYB14_1_peak_6060	chr5:20551201-20551608	408	20551375	67	65.234	17.0001	61.5288	VvMYB14_2_peak_6136	chr5:20551194-20551570	377	20551375	70	66.0114	16.2901	62.3069	VIT_205s0124g00140.v2.1	CBI39157.3|unnamed protein product, partial [Vitis vinifera]
Merged-chr6-4173634-2	chr6:4173430-4173835	Distal Intergenic	8443	VIT_206s0004g03330.1.v2.1	VvMYB14_1_peakname|VvMYB14_2_peakname	2	4173646	371	70	66.7661	16.6177	63.0533	VvMYB14_1_peak_6221	chr6:4173468-4173835	368	4173647	72	71.0774	17.791	67.3201	VvMYB14_2_peak_6313	chr6:4173430-4173803	374	4173644	68	62.4549	15.4444	58.7865	VIT_206s0004g03330.v2.1	XP_002282070.1|PREDICTED: LOB domain-containing protein 1 [Vitis vinifera]
Merged-chr12-6793437-2	chr12:6793200-6793634	Intron (VIT_212s0059g01930.1.v2.1/VIT_212s0059g01930.v2.1, intron 1 of 11)	2209	VIT_212s0059g01930.1.v2.1	VvMYB14_1_peakname|VvMYB14_2_peakname	2	6793438	392	68	65.0429	16.5612	61.3459	VvMYB14_1_peak_1296	chr12:6793200-6793634	435	6793420	70	69.3387	17.7501	65.5971	VvMYB14_2_peak_1275	chr12:6793284-6793632	349	6793456	66	60.747	15.3723	57.0947	VIT_212s0059g01930.v2.1	XP_002278442.1|PREDICTED: secretory carrier-associated membrane protein 1 isoform X1 [Vitis vinifera]
Merged-chr4-18510193-2	chr4:18509979-18510412	Distal Intergenic	-2314	VIT_204s0023g01930.2.v2.1	VvMYB14_1_peakname|VvMYB14_2_peakname	2	18510216	404	68.5	65.7381	16.5526	62.0404	VvMYB14_1_peak_5546	chr4:18509979-18510377	399	18510227	58	53.2727	14.7501	49.6851	VvMYB14_2_peak_5614	chr4:18510004-18510412	409	18510206	79	78.2035	18.355	74.3957	VIT_204s0023g01930.v2.1	XP_002266502.2|PREDICTED: transcription factor HBI1 [Vitis vinifera]
Merged-chr6-20278977-2	chr6:20278725-20279228	Intron (VIT_206s0080g00350.3.v2.1/VIT_206s0080g00350.v2.1, intron 2 of 11)	-2845	VIT_206s0080g00350.4.v2.1	VvMYB14_1_peakname|VvMYB14_2_peakname	2	20279008	496.5	69.5	66.1368	16.5094	62.4275	VvMYB14_1_peak_6491	chr6:20278725-20279223	499	20279008	66	63.0774	16.3907	59.3923	VvMYB14_2_peak_6590	chr6:20278735-20279228	494	20279009	73	69.1961	16.6281	65.4627	VIT_206s0080g00350.v2.1	XP_019076173.1|PREDICTED: uncharacterized protein LOC100243326 isoform X2 [Vitis vinifera]
Merged-chr4-6457729-2	chr4:6457534-6457922	Intron (VIT_204s0008g06530.1.v2.1/VIT_204s0008g06530.v2.1, intron 14 of 21)	22152	VIT_204s0008g06520.2.v2.1	VvMYB14_1_peakname|VvMYB14_2_peakname	2	6457742	370	73.5	69.3131	16.5035	65.5793	VvMYB14_1_peak_5347	chr4:6457534-6457922	389	6457742	77	75.6731	17.9892	71.8782	VvMYB14_2_peak_5411	chr4:6457556-6457906	351	6457741	70	62.9531	15.0178	59.2803	VIT_204s0008g06520.v2.1	XP_010648745.1|PREDICTED: bifunctional purple acid phosphatase 26 [Vitis vinifera]
Merged-chr19-2273470-2	chr19:2273246-2273704	Promoter (1-2kb)	-1424	VIT_219s0014g02110.1.v2.1	VvMYB14_1_peakname|VvMYB14_2_peakname	2	2273476	415	67.5	64.604	16.4876	60.9166	VvMYB14_1_peak_4170	chr19:2273246-2273704	459	2273483	74	74.8961	18.7501	71.1048	VvMYB14_2_peak_4228	chr19:2273281-2273651	371	2273469	61	54.3119	14.2252	50.7283	VIT_219s0014g02110.v2.1	XP_002282682.1|PREDICTED: homeobox-leucine zipper protein ATHB-52-like [Vitis vinifera]
Merged-chr16-2123320-2	chr16:2122943-2123712	Promoter (<=1kb)	-46	VIT_216s0039g02040.2.v2.1	VvMYB14_1_peakname|VvMYB14_2_peakname	2	2123150	738.5	82.5	76.2876	16.4711	72.4915	VvMYB14_1_peak_2872	chr16:2122960-2123712	753	2123191	84	82.2576	18.2943	78.4089	VvMYB14_2_peak_2920	chr16:2122943-2123666	724	2123110	81	70.3177	14.6478	66.574	VIT_216s0039g02040.v2.1	XP_002274994.1|PREDICTED: 4-coumarate--CoA ligase 2 [Vitis vinifera]
Merged-chrUn-28940588-2	chrUn:28940426-28940762	Distal Intergenic	4034	VIT_200s0434g00090.1.v2.1	VvMYB14_1_peakname|VvMYB14_2_peakname	2	28940560	323	130	114.804	16.4697	110.753	VvMYB14_1_peak_8084	chrUn:28940429-28940762	334	28940561	118	101.126	15.3989	97.1529	VvMYB14_2_peak_8218	chrUn:28940426-28940737	312	28940559	142	128.482	17.5404	124.353	VIT_200s0434g00090.v2.1	XP_019074017.1|PREDICTED: aspartyl protease family protein 1 [Vitis vinifera]
Merged-chr18-23406590-2	chr18:23406377-23406796	Promoter (<=1kb)	-155	VIT_218s0117g00200.1.v2.1	VvMYB14_1_peakname|VvMYB14_2_peakname	2	23406589	410.5	82	75.8277	16.4582	72.0352	VvMYB14_1_peak_3938	chr18:23406377-23406796	420	23406631	82	80.081	18.09	76.2504	VvMYB14_2_peak_4001	chr18:23406394-23406794	401	23406547	82	71.5745	14.8264	67.8199	VIT_218s0117g00200.v2.1	XP_010665255.1|PREDICTED: myb-related protein 308 [Vitis vinifera]
Merged-chrUn-14635556-2	chrUn:14635340-14635765	Promoter (1-2kb)	-1233	VIT_200s0225g00090.4.v2.1	VvMYB14_1_peakname|VvMYB14_2_peakname	2	14635524	394.5	68	65.0266	16.4179	61.3449	VvMYB14_1_peak_7879	chrUn:14635340-14635765	426	14635521	78	79.9279	19.4742	76.0996	VvMYB14_2_peak_8008	chrUn:14635380-14635742	363	14635527	58	50.1252	13.3616	46.5903	VIT_200s0225g00090.v2.1	XP_002273532.2|PREDICTED: uncharacterized protein LOC100249520 isoform X1 [Vitis vinifera]
Merged-chr6-749184-2	chr6:748984-749401	Distal Intergenic	4405	VIT_206s0004g00570.1.v2.1	VvMYB14_1_peakname|VvMYB14_2_peakname	2	749204	381	74.5	70.2103	16.4156	66.4769	VvMYB14_1_peak_6148	chr6:748984-749348	365	749196	63	57.0435	14.7604	53.4184	VvMYB14_2_peak_6233	chr6:749005-749401	397	749211	86	83.377	18.0708	79.5354	VIT_206s0004g00570.v2.1	CBI16525.3|unnamed protein product, partial [Vitis vinifera]
Merged-chr15-12152294-2	chr15:12152107-12152484	Promoter (1-2kb)	-1406	VIT_215s0021g01550.1.v2.1	VvMYB14_1_peakname|VvMYB14_2_peakname	2	12152330	375	69	65.5708	16.3888	61.8691	VvMYB14_1_peak_2676	chr15:12152107-12152478	372	12152333	62	57.8355	15.4415	54.2004	VvMYB14_2_peak_2709	chr15:12152107-12152484	378	12152326	76	73.3061	17.336	69.5378	VIT_215s0021g01550.v2.1	XP_002273471.2|PREDICTED: uncharacterized protein LOC100266818 [Vitis vinifera]
Merged-chr6-7203641-2	chr6:7203457-7203816	Promoter (1-2kb)	-1576	VIT_206s0004g06480.1.v2.1	VvMYB14_1_peakname|VvMYB14_2_peakname	2	7203645	349	67.5	64.2652	16.3745	60.572	VvMYB14_1_peak_6283	chr6:7203457-7203814	358	7203644	63	59.8502	16.0001	56.1932	VvMYB14_2_peak_6371	chr6:7203477-7203816	340	7203646	72	68.6803	16.749	64.9507	VIT_206s0004g06480.v2.1	XP_002279272.2|PREDICTED: 2-methylbutanal oxime monooxygenase [Vitis vinifera]
Merged-chr6-17511849-2	chr6:17511461-17512243	Intron (VIT_206s0061g00240.1.v2.1/VIT_206s0061g00240.v2.1, intron 2 of 8)	2235	VIT_206s0061g00240.2.v2.1	VvMYB14_1_peakname|VvMYB14_2_peakname	2	17511908	749.5	74	69.37	16.3672	65.6333	VvMYB14_1_peak_6441	chr6:17511461-17512243	783	17511890	75	70.6427	16.5643	66.8923	VvMYB14_2_peak_6540	chr6:17511490-17512205	716	17511925	73	68.0973	16.1702	64.3743	VIT_206s0061g00240.v2.1	XP_003632263.2|PREDICTED: ABC transporter G family member 15 isoform X1 [Vitis vinifera]
Merged-chr18-28612047-2	chr18:28611854-28612240	Promoter (1-2kb)	-1495	VIT_218s0089g00800.1.v2.1	VvMYB14_1_peakname|VvMYB14_2_peakname	2	28612066	377	112	99.8812	16.329	95.9226	VvMYB14_1_peak_4027	chr18:28611854-28612231	378	28612078	99	85.8344	15.2382	81.9631	VvMYB14_2_peak_4087	chr18:28611865-28612240	376	28612055	125	113.928	17.4199	109.882	VIT_218s0089g00800.v2.1	XP_034674611.1|kinesin-like protein KIN-14S [Vitis riparia]
Merged-chr1-4103939-2	chr1:4103703-4104183	Downstream (<1kb)	8349	VIT_201s0011g04520.1.v2.1	VvMYB14_1_peakname|VvMYB14_2_peakname	2	4103988	405.5	67	63.6715	16.3112	59.9865	VvMYB14_1_peak_90	chr1:4103703-4104183	481	4103989	68	66.596	17.2501	62.8783	VvMYB14_2_peak_93	chr1:4103772-4104101	330	4103987	66	60.747	15.3723	57.0947	VIT_201s0011g04520.v2.1	XP_002283981.1|PREDICTED: ALG-2 interacting protein X [Vitis vinifera]
Merged-chr19-6361117-2	chr19:6360878-6361338	Exon (VIT_219s0090g00240.1.v2.1/VIT_219s0090g00240.v2.1, exon 1 of 2)	1881	VIT_219s0090g00240.1.v2.1	VvMYB14_1_peakname|VvMYB14_2_peakname	2	6361083	433.5	93.5	84.6508	16.274	80.794	VvMYB14_1_peak_4247	chr19:6360878-6361338	461	6361078	95	85.5716	16.1787	81.7017	VvMYB14_2_peak_4310	chr19:6360925-6361330	406	6361088	92	83.7299	16.3694	79.8864	VIT_219s0090g00240.v2.1	XP_010644436.1|PREDICTED: probable disease resistance protein At4g27220 [Vitis vinifera]
Merged-chr5-179701-2	chr5:179493-179910	Distal Intergenic	-6162	VIT_205s0077g00300.1.v2.1	VvMYB14_1_peakname|VvMYB14_2_peakname	2	179695	413	155.5	134.218	16.2712	130.051	VvMYB14_1_peak_5667	chr5:179493-179904	412	179694	151	132.728	16.7523	128.564	VvMYB14_2_peak_5741	chr5:179497-179910	414	179696	160	135.708	15.7901	131.538	VIT_205s0077g00300.v2.1	RVW74749.1|hypothetical protein CK203_064436 [Vitis vinifera]
Merged-chr1-5734863-2	chr1:5734662-5735061	Exon (VIT_201s0011g05965.1.v2.1/VIT_201s0011g05965.v2.1, exon 3 of 3)	1504	VIT_201s0011g05965.1.v2.1	VvMYB14_1_peakname|VvMYB14_2_peakname	2	5734853	377	75.5	70.5129	16.2278	66.7754	VvMYB14_1_peak_137	chr1:5734688-5735061	374	5734861	65	57.6487	14.3848	54.0153	VvMYB14_2_peak_140	chr1:5734662-5735041	380	5734845	86	83.377	18.0708	79.5354	VIT_201s0011g05965.v2.1	XP_010650182.1|PREDICTED: protein KNATM [Vitis vinifera]
Merged-chr5-13865901-2	chr5:13865560-13866222	Distal Intergenic	-35441	VIT_205s0029g00010.1.v2.1	VvMYB14_1_peakname|VvMYB14_2_peakname	2	13866183	642	66.5	63.1023	16.2171	59.426	VvMYB14_1_peak_5943	chr5:13865560-13866222	663	13866175	70	69.3387	17.7501	65.5971	VvMYB14_2_peak_6025	chr5:13865602-13866222	621	13866191	63	56.8659	14.684	53.2548	VIT_205s0029g00010.v2.1	XP_002267189.2|PREDICTED: uncharacterized protein LOC100245241 [Vitis vinifera]
Merged-chr16-16608985-2	chr16:16608728-16609234	Distal Intergenic	8276	VIT_216s0100g01120.1.v2.1	VvMYB14_1_peakname|VvMYB14_2_peakname	2	16608974	497	69.5	65.4381	16.2057	61.7421	VvMYB14_1_peak_3070	chr16:16608747-16609234	488	16608970	73	71.6947	17.7001	67.9345	VvMYB14_2_peak_3120	chr16:16608728-16609233	506	16608977	66	59.1815	14.7113	55.5497	VIT_216s0100g01120.v2.1	XP_010662500.1|PREDICTED: stilbene synthase 5 [Vitis vinifera]
Merged-chr10-15100935-2	chr10:15100732-15101124	Exon (VIT_210s0042g01150.1.v2.1/VIT_210s0042g01150.v2.1, exon 1 of 3)	221	VIT_210s0042g01150.1.v2.1	VvMYB14_1_peakname|VvMYB14_2_peakname	2	15100930	357	120	105.671	16.2055	101.672	VvMYB14_1_peak_674	chr10:15100732-15101124	393	15100921	113	98.1463	15.6609	94.1906	VvMYB14_2_peak_669	chr10:15100783-15101103	321	15100938	127	113.196	16.7501	109.153	VIT_210s0042g01150.v2.1	XP_003633060.1|PREDICTED: protein argonaute 2 isoform X2 [Vitis vinifera]
Merged-chr5-22618483-2	chr5:22618275-22618696	Intron (VIT_205s0102g00710.2.v2.1/VIT_205s0102g00710.v2.1, intron 2 of 2)	2127	VIT_205s0102g00710.1.v2.1	VvMYB14_1_peakname|VvMYB14_2_peakname	2	22618458	391	66.5	63.0213	16.1965	59.3432	VvMYB14_1_peak_6087	chr5:22618301-22618696	396	22618464	68	66.596	17.2501	62.8783	VvMYB14_2_peak_6170	chr5:22618275-22618660	386	22618452	65	59.4467	15.1429	55.8082	VIT_205s0102g00710.v2.1	XP_002268097.1|PREDICTED: probable fructokinase-4 [Vitis vinifera]
Merged-chr1-849777-2	chr1:849559-849968	Promoter (1-2kb)	-1016	VIT_201s0011g00970.1.v2.1	VvMYB14_1_peakname|VvMYB14_2_peakname	2	849761	382	66.5	62.9905	16.1862	59.3118	VvMYB14_1_peak_14	chr1:849559-849968	410	849773	67	65.234	17.0001	61.5288	VvMYB14_2_peak_17	chr1:849615-849968	354	849749	66	60.747	15.3723	57.0947	VIT_201s0011g00970.v2.1	XP_019078452.1|PREDICTED: disease resistance protein RPM1 isoform X3 [Vitis vinifera]
Merged-chr19-20422285-2	chr19:20422063-20422482	Distal Intergenic	-14914	VIT_219s0027g00942.1.v2.1	VvMYB14_1_peakname|VvMYB14_2_peakname	2	20422267	379.5	66.5	62.966	16.176	59.2863	VvMYB14_1_peak_4466	chr19:20422063-20422468	406	20422264	66	63.8783	16.7501	60.1848	VvMYB14_2_peak_4528	chr19:20422130-20422482	353	20422270	67	62.0537	15.6018	58.3878	VIT_219s0027g00942.v2.1	RVW93480.1|hypothetical protein CK203_035024 [Vitis vinifera]
Merged-chr1-19184944-2	chr1:19184702-19185172	Promoter (<=1kb)	-940	VIT_201s0010g02200.2.v2.1	VvMYB14_1_peakname|VvMYB14_2_peakname	2	19184956	438	68	64.0559	16.1356	60.3665	VvMYB14_1_peak_348	chr1:19184702-19185172	471	19184959	67	64.2792	16.5725	60.5821	VvMYB14_2_peak_339	chr1:19184749-19185153	405	19184952	69	63.8326	15.6987	60.151	VIT_201s0010g02200.v2.1	XP_002272699.1|PREDICTED: uncharacterized protein LOC100240870 isoform X3 [Vitis vinifera]
Merged-chr5-15013601-2	chr5:15013397-15013813	Distal Intergenic	-3805	VIT_205s0029g00390.2.v2.1	VvMYB14_1_peakname|VvMYB14_2_peakname	2	15013584	376.5	66.5	62.9532	16.1142	59.2742	VvMYB14_1_peak_5963	chr5:15013430-15013813	384	15013608	60	55.8826	15.2501	52.2665	VvMYB14_2_peak_6044	chr5:15013397-15013765	369	15013560	73	70.0237	16.9784	66.2819	VIT_205s0029g00390.v2.1	XP_002264969.2|PREDICTED: transcription factor bHLH77 [Vitis vinifera]
Merged-chr14-21482331-2	chr14:21482053-21482603	Intron (VIT_214s0006g03070.1.v2.1/VIT_214s0006g03070.v2.1, intron 8 of 10)	-5554	VIT_214s0006g03060.1.v2.1	VvMYB14_1_peakname|VvMYB14_2_peakname	2	21482358	542	81	74.2614	16.1014	70.4818	VvMYB14_1_peak_2329	chr14:21482053-21482603	551	21482368	84	79.3756	17.149	75.5496	VvMYB14_2_peak_2358	chr14:21482069-21482601	533	21482349	78	69.1473	15.0538	65.4141	VIT_214s0006g03060.v2.1	XP_002283616.1|PREDICTED: 30S ribosomal protein 3, chloroplastic [Vitis vinifera]
Merged-chr6-15514662-2	chr6:15514459-15514862	Promoter (<=1kb)	-640	VIT_206s0009g02700.4.v2.1	VvMYB14_1_peakname|VvMYB14_2_peakname	2	15514653	396.5	99	88.2408	16.0143	84.3595	VvMYB14_1_peak_6413	chr6:15514470-15514862	393	15514646	103	96.0444	17.5269	92.1035	VvMYB14_2_peak_6510	chr6:15514459-15514858	400	15514660	95	80.4371	14.5017	76.6155	VIT_206s0009g02700.v2.1	XP_019076275.1|PREDICTED: F-box protein At2g32560 isoform X3 [Vitis vinifera]
Merged-chr14-4075157-2	chr14:4074962-4075350	Intron (VIT_214s0030g00220.1.v2.1/VIT_214s0030g00220.v2.1, intron 1 of 15)	11119	VIT_214s0030g00220.1.v2.1	VvMYB14_1_peakname|VvMYB14_2_peakname	2	4075178	382.5	79.5	72.5349	15.9527	68.7703	VvMYB14_1_peak_2078	chr14:4074971-4075350	380	4075167	79	76.0036	17.4362	72.2064	VvMYB14_2_peak_2087	chr14:4074962-4075346	385	4075188	80	69.0661	14.4691	65.3343	VIT_214s0030g00220.v2.1	CBI34337.3|unnamed protein product, partial [Vitis vinifera]
Merged-chr12-19502497-2	chr12:19502316-19502671	Promoter (1-2kb)	-1404	VIT_212s0035g00260.1.v2.1	VvMYB14_1_peakname|VvMYB14_2_peakname	2	19502492	345	65	60.9879	15.8215	57.3279	VvMYB14_1_peak_1477	chr12:19502335-19502668	334	19502503	65	62.5291	16.5001	58.8476	VvMYB14_2_peak_1473	chr12:19502316-19502671	356	19502482	65	59.4467	15.1429	55.8082	VIT_212s0035g00260.v2.1	XP_010658064.1|PREDICTED: MLO-like protein 4 [Vitis vinifera]
Merged-chr17-8674008-2	chr17:8673774-8674238	Downstream (<1kb)	2992	VIT_217s0000g07690.1.v2.1	VvMYB14_1_peakname|VvMYB14_2_peakname	2	8674004	438.5	65	60.9667	15.8112	57.3062	VvMYB14_1_peak_3368	chr17:8673774-8674217	444	8673996	64	61.1863	16.2501	57.5178	VvMYB14_2_peak_3432	chr17:8673806-8674238	433	8674011	66	60.747	15.3723	57.0947	VIT_217s0000g07690.v2.1	XP_002280390.1|PREDICTED: E3 ubiquitin-protein ligase TRAF7 [Vitis vinifera]
Merged-chr13-13815435-2	chr13:13815260-13815618	Distal Intergenic	-57410	VIT_213s0073g00340.1.v2.1	VvMYB14_1_peakname|VvMYB14_2_peakname	2	13815436	345	66.5	62.1918	15.8112	58.52	VvMYB14_1_peak_1812	chr13:13815260-13815597	338	13815430	62	57.77	15.4122	54.1356	VvMYB14_2_peak_1804	chr13:13815267-13815618	352	13815441	71	66.6136	16.2102	62.9044	VIT_213s0073g00340.v2.1	CBI25003.3|unnamed protein product, partial [Vitis vinifera]
Merged-chr14-10390913-2	chr14:10390717-10391114	Distal Intergenic	-50490	VIT_214s0036g00540.1.v2.1	VvMYB14_1_peakname|VvMYB14_2_peakname	2	10390922	374.5	65	60.9519	15.801	57.2905	VvMYB14_1_peak_2183	chr14:10390737-10391114	378	10390923	63	59.8502	16.0001	56.1932	VvMYB14_2_peak_2209	chr14:10390717-10391087	371	10390920	67	62.0537	15.6018	58.3878	VIT_214s0036g00540.v2.1	XP_034705772.1|protein LIGHT-DEPENDENT SHORT HYPOCOTYLS 1-like [Vitis riparia]
Merged-chrUn-1949881-2	chrUn:1949687-1950073	Exon (VIT_200s0125g00290.1.v2.1/VIT_200s0125g00290.v2.1, exon 2 of 2)	1421	VIT_200s0125g00290.1.v2.1	VvMYB14_1_peakname|VvMYB14_2_peakname	2	1949854	377.5	65	60.9263	15.7935	57.27	VvMYB14_1_peak_7775	chrUn:1949687-1950066	380	1949837	66	63.8783	16.7501	60.1848	VvMYB14_2_peak_7893	chrUn:1949699-1950073	375	1949871	64	57.9743	14.837	54.3551	VIT_200s0125g00290.v2.1	XP_002270650.1|PREDICTED: LOB domain-containing protein 4 [Vitis vinifera]
Merged-chr17-7999311-2	chr17:7999104-7999505	Distal Intergenic	4124	VIT_217s0000g07190.2.v2.1	VvMYB14_1_peakname|VvMYB14_2_peakname	2	7999272	387	66	61.7895	15.7898	58.1305	VvMYB14_1_peak_3350	chr17:7999104-7999503	400	7999286	72	72.1056	18.2501	68.3383	VvMYB14_2_peak_3420	chr17:7999132-7999505	374	7999257	60	51.4733	13.3295	47.9226	VIT_217s0000g07190.v2.1	XP_010663020.1|PREDICTED: heat shock protein 101 isoform X1 [Vitis vinifera]
Merged-chr5-22006878-2	chr5:22006655-22007104	Intron (VIT_205s0102g00145.1.v2.1/VIT_205s0102g00145.v2.1, intron 1 of 5)	1173	VIT_205s0102g00145.1.v2.1	VvMYB14_1_peakname|VvMYB14_2_peakname	2	22006895	446.5	113.5	99.2227	15.7525	95.2682	VvMYB14_1_peak_6082	chr5:22006655-22007098	444	22006901	98	82.6693	14.4932	78.8194	VvMYB14_2_peak_6160	chr5:22006656-22007104	449	22006889	129	115.776	17.0119	111.717	VIT_205s0102g00145.v2.1	XP_002263742.1|PREDICTED: inositol transporter 1 isoform X1 [Vitis vinifera]
Merged-chr11-18469736-2	chr11:18469540-18469943	Promoter (<=1kb)	-294	VIT_211s0052g00880.1.v2.1	VvMYB14_1_peakname|VvMYB14_2_peakname	2	18469758	380.5	74.5	68.2201	15.7401	64.4972	VvMYB14_1_peak_1100	chr11:18469554-18469943	390	18469767	78	74.8337	17.2917	71.0465	VvMYB14_2_peak_1096	chr11:18469540-18469910	371	18469748	71	61.6064	14.1886	57.9478	VIT_211s0052g00880.v2.1	XP_002270732.2|PREDICTED: NADPH--cytochrome P450 reductase [Vitis vinifera]
Merged-chr13-21858288-2	chr13:21858087-21858489	Intron (VIT_213s0064g00340.1.v2.1/VIT_213s0064g00340.v2.1, intron 2 of 2)	3213	VIT_213s0064g00340.1.v2.1	VvMYB14_1_peakname|VvMYB14_2_peakname	2	21858272	402	64.5	60.4097	15.7273	56.7584	VvMYB14_1_peak_1920	chr13:21858088-21858488	401	21858270	67	65.234	17.0001	61.5288	VvMYB14_2_peak_1928	chr13:21858087-21858489	403	21858275	62	55.5854	14.4546	51.988	VIT_213s0064g00340.v2.1	XP_010659455.1|PREDICTED: tetraketide alpha-pyrone reductase 1 isoform X1 [Vitis vinifera]
Merged-chr16-11490991-2	chr16:11490747-11491271	Promoter (<=1kb)	-291	VIT_216s0022g00460.1.v2.1	VvMYB14_1_peakname|VvMYB14_2_peakname	2	11490922	407.5	72.5	67.6192	15.7235	63.9356	VvMYB14_1_peak_2985	chr16:11490830-11491119	290	11490923	54	44.1153	11.9874	40.641	VvMYB14_2_peak_3032	chr16:11490747-11491271	525	11490920	91	91.1232	19.4597	87.2302	VIT_216s0022g00460.v2.1	CBI24600.3|unnamed protein product, partial [Vitis vinifera]
Merged-chr16-6805326-2	chr16:6805124-6805565	Distal Intergenic	-8250	VIT_216s0013g01030.1.v2.1	VvMYB14_1_peakname|VvMYB14_2_peakname	2	6805300	392.5	71	65.4255	15.7132	61.7223	VvMYB14_1_peak_2933	chr16:6805124-6805565	442	6805323	70	64.0698	15.4746	60.3742	VvMYB14_2_peak_2976	chr16:6805137-6805479	343	6805276	72	66.7812	15.9517	63.0704	VIT_216s0013g01030.v2.1	CBI38602.3|unnamed protein product, partial [Vitis vinifera]
Merged-chr8-9201980-2	chr8:9201689-9202247	Distal Intergenic	19182	VIT_208s0058g00305.1.v2.1	VvMYB14_1_peakname|VvMYB14_2_peakname	2	9201954	505.5	77	69.9934	15.6791	66.251	VvMYB14_1_peak_7090	chr8:9201689-9202247	559	9201950	77	71.4479	16.2452	67.6889	VvMYB14_2_peak_7196	chr8:9201768-9202219	452	9201958	77	68.5389	15.1129	64.8131	VIT_208s0058g00305.v2.1	XP_010653429.1|PREDICTED: nodulation-signaling pathway 2 protein-like [Vitis vinifera]
Merged-chr7-16312727-2	chr7:16312476-16312949	Exon (VIT_207s0031g00060.1.v2.1/VIT_207s0031g00060.v2.1, exon 1 of 3)	21	VIT_207s0031g00060.1.v2.1	VvMYB14_1_peakname|VvMYB14_2_peakname	2	16312762	440	64.5	60.2927	15.6451	56.6394	VvMYB14_1_peak_6822	chr7:16312476-16312949	474	16312757	59	54.5741	15.0001	50.972	VvMYB14_2_peak_6911	chr7:16312539-16312944	406	16312767	70	66.0114	16.2901	62.3069	VIT_207s0031g00060.v2.1	XP_002283249.1|PREDICTED: probable beta-1,4-xylosyltransferase IRX14H [Vitis vinifera]
Merged-chr14-24672498-2	chr14:24672271-24672718	Promoter (1-2kb)	-1039	VIT_214s0068g00920.1.v2.1	VvMYB14_1_peakname|VvMYB14_2_peakname	2	24672502	410	74	67.5223	15.6297	63.8	VvMYB14_1_peak_2384	chr14:24672317-24672718	402	24672488	75	66.9473	15.0893	63.2258	VvMYB14_2_peak_2418	chr14:24672271-24672688	418	24672515	73	68.0973	16.1702	64.3743	VIT_214s0068g00920.v2.1	XP_019080192.1|PREDICTED: chalcone synthase isoform X1 [Vitis vinifera]
Merged-chr17-7246570-2	chr17:7246399-7246753	Promoter (<=1kb)	-301	VIT_217s0000g06700.1.v2.1	VvMYB14_1_peakname|VvMYB14_2_peakname	2	7246553	344.5	64	59.6339	15.5612	55.9858	VvMYB14_1_peak_3339	chr17:7246399-7246753	355	7246560	62	58.5208	15.7501	54.8769	VvMYB14_2_peak_3407	chr17:7246399-7246732	334	7246546	66	60.747	15.3723	57.0947	VIT_217s0000g06700.v2.1	RVW83373.1|hypothetical protein CK203_038952 [Vitis vinifera]
Merged-chr11-15646144-2	chr11:15645968-15646334	Distal Intergenic	-9308	VIT_211s0103g00130.1.v2.1	VvMYB14_1_peakname|VvMYB14_2_peakname	2	15646176	331.5	64	59.626	15.551	55.9781	VvMYB14_1_peak_1035	chr11:15645990-15646334	345	15646171	61	57.1983	15.5001	53.5685	VvMYB14_2_peak_1035	chr11:15645968-15646285	318	15646181	67	62.0537	15.6018	58.3878	VIT_211s0103g00130.v2.1	XP_010656787.2|PREDICTED: sodium transporter HKT1 [Vitis vinifera]
Merged-chr10-6203214-2	chr10:6202997-6203457	Distal Intergenic	-9758	VIT_210s0003g03690.1.v2.1	VvMYB14_1_peakname|VvMYB14_2_peakname	2	6203185	427	64	59.626	15.551	55.9781	VvMYB14_1_peak_544	chr10:6202997-6203457	461	6203190	61	57.1983	15.5001	53.5685	VvMYB14_2_peak_533	chr10:6203006-6203398	393	6203180	67	62.0537	15.6018	58.3878	VIT_210s0003g03690.v2.1	RVW34950.1|Glucan endo-1,3-beta-glucosidase 11 [Vitis vinifera]
Merged-chr12-748800-2	chr12:748570-749043	Distal Intergenic	5002	VIT_212s0028g00100.1.v2.1	VvMYB14_1_peakname|VvMYB14_2_peakname	2	748796	452	74	67.2927	15.534	63.5724	VvMYB14_1_peak_1160	chr12:748579-749043	465	748828	73	64.4028	14.6922	60.7046	VvMYB14_2_peak_1156	chr12:748570-749008	439	748765	75	70.1827	16.3757	66.4401	VIT_212s0028g00100.v2.1	CBI22114.3|unnamed protein product, partial [Vitis vinifera]
Merged-chr12-22609552-2	chr12:22609366-22609736	Distal Intergenic	-3466	VIT_212s0035g02210.2.v2.1	VvMYB14_1_peakname|VvMYB14_2_peakname	2	22609553	345.5	65.5	60.7298	15.5202	57.0718	VvMYB14_1_peak_1537	chr12:22609366-22609714	349	22609569	62	57.3354	15.2187	53.7044	VvMYB14_2_peak_1537	chr12:22609395-22609736	342	22609537	69	64.1241	15.8217	60.4393	VIT_212s0035g02210.v2.1	XP_010657889.1|PREDICTED: uncharacterized protein LOC100246677 [Vitis vinifera]
Merged-chr18-25255504-2	chr18:25255312-25255722	Downstream (1-2kb)	1528	VIT_218s0041g00720.1.v2.1	VvMYB14_1_peakname|VvMYB14_2_peakname	2	25255476	380	63.5	59.2488	15.5184	55.612	VvMYB14_1_peak_3977	chr18:25255312-25255722	411	25255502	69	67.9643	17.5001	64.2343	VvMYB14_2_peak_4035	chr18:25255318-25255666	349	25255450	58	50.5332	13.5368	46.9896	VIT_218s0041g00720.v2.1	RVW66252.1|Eukaryotic peptide chain release factor subunit 1-3 [Vitis vinifera]
Merged-chr15-19512683-2	chr15:19512456-19512890	Distal Intergenic	-5312	VIT_215s0046g02760.1.v2.1	VvMYB14_1_peakname|VvMYB14_2_peakname	2	19512694	411	65.5	60.624	15.5029	56.9695	VvMYB14_1_peak_2804	chr15:19512456-19512890	435	19512715	64	60.9571	16.1466	57.2925	VvMYB14_2_peak_2853	chr15:19512501-19512887	387	19512673	67	60.2909	14.8591	56.6465	VIT_215s0046g02760.v2.1	XP_010661992.2|PREDICTED: putative disease resistance protein At1g50180 [Vitis vinifera]
Merged-chr16-5115326-2	chr16:5115006-5115640	Promoter (1-2kb)	-1902	VIT_216s0013g00210.2.v2.1	VvMYB14_1_peakname|VvMYB14_2_peakname	2	5115442	596	96	84.2223	15.4825	80.3679	VvMYB14_1_peak_2911	chr16:5115006-5115640	635	5115446	94	84.2822	16.0102	80.4208	VvMYB14_2_peak_2953	chr16:5115051-5115607	557	5115438	98	84.1623	14.9549	80.315	VIT_216s0013g00210.v2.1	NP_001290003.1|metacaspase-1-like [Vitis vinifera]
Merged-chr16-11769088-2	chr16:11768898-11769288	Distal Intergenic	3230	VIT_216s0022g00565.1.v2.1	VvMYB14_1_peakname|VvMYB14_2_peakname	2	11769094	349	63.5	58.9838	15.4465	55.3426	VvMYB14_1_peak_2987	chr16:11768898-11769237	340	11769094	62	58.5208	15.7501	54.8769	VvMYB14_2_peak_3037	chr16:11768931-11769288	358	11769094	65	59.4467	15.1429	55.8082	VIT_216s0022g00565.v2.1	CAN68834.1|hypothetical protein VITISV_022162 [Vitis vinifera]
Merged-chr7-5083035-2	chr7:5082872-5083204	Intron (VIT_207s0005g02810.9.v2.1/VIT_207s0005g02810.v2.1, intron 6 of 8)	8034	VIT_207s0005g02810.9.v2.1	VvMYB14_1_peakname|VvMYB14_2_peakname	2	5082998	326.5	79	70.8842	15.4321	67.1321	VvMYB14_1_peak_6638	chr7:5082873-5083204	332	5083018	81	71.1546	14.9493	67.3968	VvMYB14_2_peak_6729	chr7:5082872-5083192	321	5082977	77	70.6137	15.9148	66.8674	VIT_207s0005g02810.v2.1	XP_002282028.2|PREDICTED: paladin [Vitis vinifera]
Merged-chr14-27318438-2	chr14:27318165-27318686	Exon (VIT_214s0066g00840.1.v2.1/VIT_214s0066g00840.v2.1, exon 6 of 6)	1877	VIT_214s0066g00840.7.v2.1	VvMYB14_1_peakname|VvMYB14_2_peakname	2	27318506	482	69	63.2433	15.4179	59.563	VvMYB14_1_peak_2433	chr14:27318165-27318671	507	27318508	63	57.0435	14.7604	53.4184	VvMYB14_2_peak_2469	chr14:27318230-27318686	457	27318504	75	69.4432	16.0754	65.7075	VIT_214s0066g00840.v2.1	XP_003633828.2|PREDICTED: uncharacterized protein LOC100852656 isoform X1 [Vitis vinifera]
Merged-chr18-3962110-2	chr18:3961869-3962345	Downstream (1-2kb)	-2029	VIT_218s0001g04700.1.v2.1	VvMYB14_1_peakname|VvMYB14_2_peakname	2	3962112	461.5	73	66.3509	15.4122	62.6508	VvMYB14_1_peak_3576	chr18:3961869-3962345	477	3962102	80	77.3574	17.6541	73.5482	VvMYB14_2_peak_3647	chr18:3961892-3962337	446	3962122	66	55.3445	13.1703	51.7533	VIT_218s0001g04700.v2.1	XP_002285815.1|PREDICTED: membrane-anchored ubiquitin-fold protein 3 [Vitis vinifera]
Merged-chr2-11223482-2	chr2:11223275-11223714	Distal Intergenic	151672	VIT_202s0012g02970.1.v2.1	VvMYB14_1_peakname|VvMYB14_2_peakname	2	11223464	391.5	76	68.7173	15.395	64.9977	VvMYB14_1_peak_4748	chr2:11223275-11223714	440	11223473	85	81.9951	17.8537	78.1478	VvMYB14_2_peak_4805	chr2:11223300-11223642	343	11223454	67	55.4396	12.9363	51.8476	VIT_202s0012g02970.v2.1	|
Merged-chr8-11500814-2	chr8:11500579-11501063	Promoter (<=1kb)	-807	VIT_208s0040g00550.2.v2.1	VvMYB14_1_peakname|VvMYB14_2_peakname	2	11500806	469	87.5	77.1016	15.3868	73.2984	VvMYB14_1_peak_7136	chr8:11500581-11501063	483	11500819	84	78.6699	16.8762	74.851	VvMYB14_2_peak_7240	chr8:11500579-11501033	455	11500794	91	75.5332	13.8974	71.7458	VIT_208s0040g00550.v2.1	XP_002283648.1|PREDICTED: bifunctional pinoresinol-lariciresinol reductase 2 [Vitis vinifera]
Merged-chr11-1427366-2	chr11:1427175-1427581	Promoter (<=1kb)	-143	VIT_211s0016g01780.2.v2.1	VvMYB14_1_peakname|VvMYB14_2_peakname	2	1427355	383.5	77	69.2553	15.376	65.5243	VvMYB14_1_peak_781	chr11:1427176-1427581	406	1427394	82	78.0916	17.2866	74.2754	VvMYB14_2_peak_776	chr11:1427175-1427535	361	1427316	72	60.419	13.4655	56.7732	VIT_211s0016g01780.v2.1	XP_002279140.1|PREDICTED: protein phosphatase 2C 77 isoform X2 [Vitis vinifera]
Merged-chr5-21912021-2	chr5:21911825-21912224	Promoter (<=1kb)	-152	VIT_205s0102g00090.2.v2.1	VvMYB14_1_peakname|VvMYB14_2_peakname	2	21912000	377.5	80.5	71.8853	15.3735	68.1259	VvMYB14_1_peak_6078	chr5:21911841-21912224	384	21912029	80	73.4274	16.0901	69.6524	VvMYB14_2_peak_6156	chr5:21911825-21912195	371	21911971	81	70.3432	14.6569	66.5994	VIT_205s0102g00090.v2.1	XP_002263125.1|PREDICTED: biotin synthase [Vitis vinifera]
Merged-chr14-30001308-2	chr14:30001094-30001498	Distal Intergenic	-3615	VIT_214s0108g01420.4.v2.1	VvMYB14_1_peakname|VvMYB14_2_peakname	2	30001296	376	63	58.358	15.3421	54.724	VvMYB14_1_peak_2501	chr14:30001094-30001494	401	30001282	63	59.8502	16.0001	56.1932	VvMYB14_2_peak_2539	chr14:30001148-30001498	351	30001309	63	56.8659	14.684	53.2548	VIT_214s0108g01420.v2.1	XP_002284164.1|PREDICTED: cyclic nucleotide-gated ion channel 2 isoform X1 [Vitis vinifera]
Merged-chr12_random-935026-2	chr12_random:934794-935257	Intron (VIT_212s0028g00300.1.v2.1/VIT_212s0028g00300.v2.1, intron 7 of 12)	25396	VIT_212s0028g00300.1.v2.1	VvMYB14_1_peakname|VvMYB14_2_peakname	2	935038	426	63	58.3148	15.3112	54.6806	VvMYB14_1_peak_1556	chr12_random:934794-935257	464	935033	60	55.8826	15.2501	52.2665	VvMYB14_2_peak_1555	chr12_random:934834-935221	388	935042	66	60.747	15.3723	57.0947	VIT_212s0028g00300.v2.1	XP_002268888.1|PREDICTED: outer envelope protein 64, mitochondrial [Vitis vinifera]
Merged-chr3-15533823-2	chr3:15533642-15534015	Promoter (1-2kb)	-1281	VIT_203s0017g00670.1.v2.1	VvMYB14_1_peakname|VvMYB14_2_peakname	2	15533844	363.5	63	58.3197	15.2906	54.6865	VvMYB14_1_peak_5155	chr3:15533643-15533995	353	15533830	58	53.2727	14.7501	49.6851	VvMYB14_2_peak_5211	chr3:15533642-15534015	374	15533857	68	63.3667	15.8312	59.6879	VIT_203s0017g00670.v2.1	XP_002266755.1|PREDICTED: RING-H2 finger protein ATL54 [Vitis vinifera]
Merged-chr10-14304062-2	chr10:14303849-14304275	Promoter (<=1kb)	-724	VIT_210s0042g00930.1.v2.1	VvMYB14_1_peakname|VvMYB14_2_peakname	2	14304038	408	101.5	87.8372	15.2528	83.9594	VvMYB14_1_peak_658	chr10:14303849-14304275	427	14304050	98	82.6693	14.4932	78.8194	VvMYB14_2_peak_648	chr10:14303869-14304257	389	14304026	105	93.0052	16.0123	89.0994	VIT_210s0042g00930.v2.1	XP_002272129.2|PREDICTED: stilbene synthase 2 [Vitis vinifera]
Merged-chr3-5754162-2	chr3:5753959-5754383	Distal Intergenic	-5988	VIT_203s0063g02520.1.v2.1	VvMYB14_1_peakname|VvMYB14_2_peakname	2	5754208	388	64	58.7944	15.2111	55.1574	VvMYB14_1_peak_4980	chr3:5753979-5754383	405	5754200	63	59.8502	16.0001	56.1932	VvMYB14_2_peak_5027	chr3:5753959-5754329	371	5754216	65	57.7385	14.4221	54.1217	VIT_203s0063g02520.v2.1	XP_003631650.1|PREDICTED: BTB/POZ domain-containing protein At1g63850 [Vitis vinifera]
Merged-chrUn-17671343-2	chrUn:17671133-17671554	Intron (VIT_200s0252g00070.2.v2.1/VIT_200s0252g00070.v2.1, intron 6 of 7)	4548	VIT_200s0252g00070.2.v2.1	VvMYB14_1_peakname|VvMYB14_2_peakname	2	17671326	418.5	62.5	57.6756	15.2068	54.0484	VvMYB14_1_peak_7934	chrUn:17671137-17671554	418	17671335	61	57.1983	15.5001	53.5685	VvMYB14_2_peak_8061	chrUn:17671133-17671551	419	17671316	64	58.153	14.9135	54.5283	VIT_200s0252g00070.v2.1	XP_002284533.1|PREDICTED: eukaryotic translation initiation factor 3 subunit E [Vitis vinifera]
Merged-chr11-18809787-2	chr11:18809600-18809974	Distal Intergenic	-7037	VIT_211s0052g01090.2.v2.1	VvMYB14_1_peakname|VvMYB14_2_peakname	2	18809734	369.5	90	78.3792	15.1885	74.5662	VvMYB14_1_peak_1110	chr11:18809606-18809974	369	18809773	84	77.9559	16.6032	74.1403	VvMYB14_2_peak_1103	chr11:18809600-18809969	370	18809695	96	78.8026	13.7738	74.9922	VIT_211s0052g01090.v2.1	XP_002272782.1|PREDICTED: 4-coumarate--CoA ligase 2 [Vitis vinifera]
Merged-chr5-2191908-2	chr5:2191526-2192243	Intron (VIT_205s0020g00360.4.v2.1/VIT_205s0020g00360.v2.1, intron 4 of 4)	2796	VIT_205s0020g00370.1.v2.1	VvMYB14_1_peakname|VvMYB14_2_peakname	2	2191836	661	70.5	63.7319	15.1789	60.0455	VvMYB14_1_peak_5700	chr5:2191526-2192243	718	2191847	65	59.6302	15.2217	55.9779	VvMYB14_2_peak_5777	chr5:2191631-2192234	604	2191825	76	67.8337	15.136	64.1132	VIT_205s0020g00370.v2.1	|
Merged-chr16-18532105-2	chr16:18531891-18532308	Exon (VIT_216s0050g01620.1.v2.1/VIT_216s0050g01620.v2.1, exon 1 of 1)	70	VIT_216s0050g01620.1.v2.1	VvMYB14_1_peakname|VvMYB14_2_peakname	2	18532084	400.5	64.5	59.3414	15.1656	55.712	VvMYB14_1_peak_3111	chr16:18531891-18532308	418	18532078	73	72.0953	17.8759	68.3321	VvMYB14_2_peak_3165	chr16:18531921-18532303	383	18532089	56	46.5875	12.4554	43.0918	VIT_216s0050g01620.v2.1	XP_002276766.1|PREDICTED: ABC transporter G family member 4 [Vitis vinifera]
Merged-chr13-20027932-2	chr13:20027722-20028138	Promoter (1-2kb)	-1686	VIT_213s0084g00800.1.v2.1	VvMYB14_1_peakname|VvMYB14_2_peakname	2	20027959	408	65.5	59.9645	15.1655	56.3231	VvMYB14_1_peak_1892	chr13:20027722-20028134	413	20027946	71	68.6043	17.0634	64.8704	VvMYB14_2_peak_1896	chr13:20027736-20028138	403	20027972	60	51.3247	13.2676	47.7759	VIT_213s0084g00800.v2.1	RVW93057.1|Trihelix transcription factor ASIL2 [Vitis vinifera]
Merged-chr5-9698622-2	chr5:9698417-9698841	Intron (VIT_205s0049g02090.1.v2.1/VIT_205s0049g02090.v2.1, intron 14 of 21)	18560	VIT_205s0049g02092.1.v2.1	VvMYB14_1_peakname|VvMYB14_2_peakname	2	9698603	407.5	77.5	69.0183	15.1533	65.2837	VvMYB14_1_peak_5884	chr5:9698417-9698810	394	9698613	78	70.8063	15.6849	67.0506	VvMYB14_2_peak_5963	chr5:9698421-9698841	421	9698593	77	67.2303	14.6217	63.5168	VIT_205s0049g02092.v2.1	XP_010650191.1|PREDICTED: F-box protein SKIP23-like [Vitis vinifera]
Merged-chr5-4288425-2	chr5:4288211-4288641	Intron (VIT_205s0020g02600.2.v2.1/VIT_205s0020g02600.v2.1, intron 1 of 4)	819	VIT_205s0020g02600.2.v2.1	VvMYB14_1_peakname|VvMYB14_2_peakname	2	4288435	408	62.5	57.712	15.1451	54.0889	VvMYB14_1_peak_5760	chr5:4288211-4288641	431	4288429	55	49.4127	14.0001	45.8708	VvMYB14_2_peak_5841	chr5:4288232-4288616	385	4288441	70	66.0114	16.2901	62.3069	VIT_205s0020g02600.v2.1	XP_002280143.1|PREDICTED: serine incorporator 3 [Vitis vinifera]
Merged-chr15-2338421-2	chr15:2338104-2338755	Downstream (<1kb)	820	VIT_215s0024g01220.1.v2.1	VvMYB14_1_peakname|VvMYB14_2_peakname	2	2338248	625.5	66.5	60.4648	15.0935	56.8147	VvMYB14_1_peak_2537	chr15:2338104-2338713	610	2338251	69	65.5633	16.4383	61.8546	VvMYB14_2_peak_2573	chr15:2338115-2338755	641	2338244	64	55.3662	13.7487	51.7749	VIT_215s0024g01220.v2.1	CAN83881.1|hypothetical protein VITISV_003998 [Vitis vinifera]
Merged-chr5-750687-2	chr5:750475-750888	Exon (VIT_205s0077g00970.1.v2.1/VIT_205s0077g00970.v2.1, exon 1 of 1)	1358	VIT_205s0077g00970.1.v2.1	VvMYB14_1_peakname|VvMYB14_2_peakname	2	750666	393.5	62	57.0104	15.0715	53.3901	VvMYB14_1_peak_5677	chr5:750475-750888	414	750661	59	54.5741	15.0001	50.972	VvMYB14_2_peak_5751	chr5:750507-750879	373	750672	65	59.4467	15.1429	55.8082	VIT_205s0077g00970.v2.1	XP_002272797.2|PREDICTED: receptor-like protein kinase ANXUR1 [Vitis vinifera]
Merged-chr6-859581-2	chr6:859381-859787	Distal Intergenic	-2580	VIT_206s0004g00740.1.v2.1	VvMYB14_1_peakname|VvMYB14_2_peakname	2	859574	396.5	62	57.0161	15.051	53.3972	VvMYB14_1_peak_6153	chr6:859381-859787	407	859573	57	51.9785	14.5001	48.4066	VvMYB14_2_peak_6239	chr6:859387-859772	386	859576	67	62.0537	15.6018	58.3878	VIT_206s0004g00740.v2.1	CBI16508.3|unnamed protein product, partial [Vitis vinifera]
Merged-chr7-4165030-2	chr7:4164581-4165470	Exon (VIT_207s0005g01670.1.v2.1/VIT_207s0005g01670.v2.1, exon 2 of 2)	478	VIT_207s0005g01670.1.v2.1	VvMYB14_1_peakname|VvMYB14_2_peakname	2	4165184	834.5	75	66.7528	15.0144	63.038	VvMYB14_1_peak_6612	chr7:4164581-4165470	890	4165177	75	66.9473	15.0893	63.2258	VvMYB14_2_peak_6708	chr7:4164647-4165425	779	4165192	75	66.5583	14.9394	62.8503	VIT_207s0005g01670.v2.1	|
Merged-chr19-5206999-2	chr19:5206576-5207272	Downstream (<1kb)	1986	VIT_219s0014g04870.1.v2.1	VvMYB14_1_peakname|VvMYB14_2_peakname	2	5207047	525.5	61.5	56.4164	14.9877	52.8026	VvMYB14_1_peak_4227	chr19:5206576-5207251	676	5207052	62	58.5208	15.7501	54.8769	VvMYB14_2_peak_4284	chr19:5206898-5207272	375	5207042	61	54.3119	14.2252	50.7283	VIT_219s0014g04870.v2.1	|
Merged-chr9-2253525-2	chr9:2253294-2253754	Intron (VIT_209s0002g02470.1.v2.1/VIT_209s0002g02470.v2.1, intron 6 of 13)	1851	VIT_209s0002g02470.7.v2.1	VvMYB14_1_peakname|VvMYB14_2_peakname	2	2253514	439	61.5	56.4164	14.9877	52.8026	VvMYB14_1_peak_7447	chr9:2253294-2253734	441	2253511	62	58.5208	15.7501	54.8769	VvMYB14_2_peak_7530	chr9:2253318-2253754	437	2253516	61	54.3119	14.2252	50.7283	VIT_209s0002g02470.v2.1	XP_010654553.1|PREDICTED: serine/threonine protein phosphatase 2A 55 kDa regulatory subunit B beta isoform isoform X1 [Vitis vinifera]
Merged-chr5-15021471-2	chr5:15021257-15021699	Downstream (1-2kb)	4068	VIT_205s0029g00390.1.v2.1	VvMYB14_1_peakname|VvMYB14_2_peakname	2	15021494	418.5	62	56.901	14.984	53.2878	VvMYB14_1_peak_5965	chr5:15021257-15021699	443	15021499	56	50.5524	14.1867	47.0006	VvMYB14_2_peak_6045	chr5:15021268-15021661	394	15021490	68	63.2497	15.7812	59.575	VIT_205s0029g00390.v2.1	XP_002264969.2|PREDICTED: transcription factor bHLH77 [Vitis vinifera]
Merged-chr3-12817764-2	chr3:12817398-12818060	Downstream (<1kb)	1516	VIT_203s0110g00110.1.v2.1	VvMYB14_1_peakname|VvMYB14_2_peakname	2	12817846	589.5	61.5	56.3627	14.9362	52.7507	VvMYB14_1_peak_5107	chr3:12817398-12818060	663	12817851	57	51.9785	14.5001	48.4066	VvMYB14_2_peak_5154	chr3:12817542-12818057	516	12817842	66	60.747	15.3723	57.0947	VIT_203s0110g00110.v2.1	CBI32930.3|unnamed protein product, partial [Vitis vinifera]
Merged-chr16-730692-2	chr16:730479-730881	Distal Intergenic	-6191	VIT_216s0039g01320.1.v2.1	VvMYB14_1_peakname|VvMYB14_2_peakname	2	730682	367.5	61.5	56.3627	14.9362	52.7507	VvMYB14_1_peak_2841	chr16:730479-730871	393	730683	57	51.9785	14.5001	48.4066	VvMYB14_2_peak_2895	chr16:730540-730881	342	730682	66	60.747	15.3723	57.0947	VIT_216s0039g01320.v2.1	XP_010662173.1|PREDICTED: phenylalanine ammonia-lyase 1-like [Vitis vinifera]
Merged-chr17-4275613-2	chr17:4275395-4275853	Intron (VIT_217s0000g04150.5.v2.1/VIT_217s0000g04150.v2.1, intron 3 of 3)	237	VIT_217s0000g04150.7.v2.1	VvMYB14_1_peakname|VvMYB14_2_peakname	2	4275628	425.5	72.5	64.4844	14.8688	60.791	VvMYB14_1_peak_3282	chr17:4275395-4275853	459	4275628	69	61.703	14.8185	58.0299	VvMYB14_2_peak_3338	chr17:4275407-4275798	392	4275627	76	67.2657	14.9191	63.552	VIT_217s0000g04150.v2.1	CBI15414.3|unnamed protein product, partial [Vitis vinifera]
Merged-chr9-20139285-2	chr9:20139041-20139506	Distal Intergenic	-11058	VIT_209s0018g02130.1.v2.1	VvMYB14_1_peakname|VvMYB14_2_peakname	2	20139252	428.5	92.5	79.841	14.8402	76.0296	VvMYB14_1_peak_7702	chr9:20139041-20139506	466	20139253	81	67.9527	13.8193	64.2261	VvMYB14_2_peak_7822	chr9:20139103-20139493	391	20139250	104	91.7294	15.8612	87.833	VIT_209s0018g02130.v2.1	CBI25301.3|unnamed protein product, partial [Vitis vinifera]
Merged-chr19-23201523-2	chr19:23201317-23201731	Promoter (<=1kb)	-637	VIT_219s0085g00750.1.v2.1	VvMYB14_1_peakname|VvMYB14_2_peakname	2	23201536	398	61	55.7129	14.8318	52.1067	VvMYB14_1_peak_4503	chr19:23201317-23201713	397	23201524	58	53.2727	14.7501	49.6851	VvMYB14_2_peak_4567	chr19:23201333-23201731	399	23201548	64	58.153	14.9135	54.5283	VIT_219s0085g00750.v2.1	XP_010645106.1|PREDICTED: anthocyanidin 3-O-glucosyltransferase 2-like [Vitis vinifera]
Merged-chr9-9326414-2	chr9:9326225-9326604	Distal Intergenic	-16792	VIT_209s0002g08390.1.v2.1	VvMYB14_1_peakname|VvMYB14_2_peakname	2	9326424	364	61	55.7126	14.8215	52.1074	VvMYB14_1_peak_7568	chr9:9326240-9326604	365	9326423	57	51.9785	14.5001	48.4066	VvMYB14_2_peak_7665	chr9:9326225-9326587	363	9326426	65	59.4467	15.1429	55.8082	VIT_209s0002g08390.v2.1	CBI36433.3|unnamed protein product, partial [Vitis vinifera]
Merged-chr7-979663-2	chr7:979435-979880	Distal Intergenic	-2226	VIT_207s0151g00590.1.v2.1	VvMYB14_1_peakname|VvMYB14_2_peakname	2	979672	394.5	73	64.8565	14.7973	61.1702	VvMYB14_1_peak_6524	chr7:979435-979880	446	979642	81	76.066	16.8068	72.2676	VvMYB14_2_peak_6617	chr7:979498-979840	343	979703	65	53.647	12.7878	50.0728	VIT_207s0151g00590.v2.1	XP_003632320.1|PREDICTED: type IV inositol polyphosphate 5-phosphatase 7 isoform X2 [Vitis vinifera]
Merged-chr18-12716655-2	chr18:12716462-12716855	Distal Intergenic	-2539	VIT_218s0001g14670.1.v2.1	VvMYB14_1_peakname|VvMYB14_2_peakname	2	12716648	386.5	63.5	57.4689	14.7902	53.8471	VvMYB14_1_peak_3790	chr18:12716462-12716842	381	12716653	63	58.301	15.3082	54.6626	VvMYB14_2_peak_3859	chr18:12716464-12716855	392	12716644	64	56.6367	14.2721	53.0317	VIT_218s0001g14670.v2.1	RVX03425.1|Rac-like GTP-binding protein RAC1 [Vitis vinifera]
Merged-chr16-167974-2	chr16:167776-168179	Promoter (<=1kb)	-80	VIT_216s0039g00320.1.v2.1	VvMYB14_1_peakname|VvMYB14_2_peakname	2	167976	397.5	63	57.0954	14.7688	53.4799	VvMYB14_1_peak_2820	chr16:167776-168179	404	167975	67	63.9499	16.4265	60.2554	VvMYB14_2_peak_2871	chr16:167776-168166	391	167976	59	50.241	13.111	46.7044	VIT_216s0039g00320.v2.1	XP_002263525.1|PREDICTED: alcohol dehydrogenase-like 6 isoform X2 [Vitis vinifera]
Merged-chr9-3334124-2	chr9:3333699-3334532	Exon (VIT_209s0002g03640.4.v2.1/VIT_209s0002g03640.v2.1, exon 2 of 17)	483	VIT_209s0002g03640.4.v2.1	VvMYB14_1_peakname|VvMYB14_2_peakname	2	3334278	799.5	61.5	55.951	14.7462	52.3453	VvMYB14_1_peak_7475	chr9:3333699-3334532	834	3334278	66	62.6139	16.185	58.9315	VvMYB14_2_peak_7558	chr9:3333752-3334516	765	3334279	57	49.2881	13.3074	45.7591	VIT_209s0002g03640.v2.1	XP_010654625.1|PREDICTED: ABC transporter G family member 29 [Vitis vinifera]
Merged-chr5-7986561-2	chr5:7986376-7986751	Downstream (1-2kb)	-2398	VIT_205s0049g00960.2.v2.1	VvMYB14_1_peakname|VvMYB14_2_peakname	2	7986580	368.5	60	54.8085	14.6949	51.2194	VvMYB14_1_peak_5863	chr5:7986379-7986751	373	7986575	67	65.234	17.0001	61.5288	VvMYB14_2_peak_5931	chr5:7986376-7986739	364	7986584	53	44.3829	12.3897	40.91	VIT_205s0049g00960.v2.1	XP_002285169.2|PREDICTED: cryptochrome-1 isoform X3 [Vitis vinifera]
Merged-chr7-2806941-2	chr7:2806753-2807148	Promoter (<=1kb)	-78	VIT_207s0104g01800.1.v2.1	VvMYB14_1_peakname|VvMYB14_2_peakname	2	2806980	370.5	62.5	56.5451	14.671	52.937	VvMYB14_1_peak_6576	chr7:2806753-2807148	396	2806980	68	65.2922	16.6681	61.586	VvMYB14_2_peak_6672	chr7:2806761-2807105	345	2806979	57	47.798	12.674	44.2881	VIT_207s0104g01800.v2.1	XP_002263386.1|PREDICTED: glutathione S-transferase F13 [Vitis vinifera]
Merged-chr16-21176666-2	chr16:21176431-21176896	Intron (VIT_216s0098g00850.1.v2.1/VIT_216s0098g00850.v2.1, intron 6 of 8)	9756	VIT_216s0098g00860.2.v2.1	VvMYB14_1_peakname|VvMYB14_2_peakname	2	21176660	387.5	60.5	55.1221	14.6656	51.5272	VvMYB14_1_peak_3144	chr16:21176431-21176824	394	21176666	53	46.8775	13.5001	43.3665	VvMYB14_2_peak_3203	chr16:21176516-21176896	381	21176653	68	63.3667	15.8312	59.6879	VIT_216s0098g00860.v2.1	XP_034710090.1|protein DOWNY MILDEW RESISTANCE 6 [Vitis riparia]
Merged-chr15-9112880-2	chr15:9112686-9113071	Distal Intergenic	-14519	VIT_215s0107g00560.1.v2.1	VvMYB14_1_peakname|VvMYB14_2_peakname	2	9112897	350.5	60	54.527	14.6434	50.9333	VvMYB14_1_peak_2620	chr15:9112725-9113071	347	9112929	62	58.5208	15.7501	54.8769	VvMYB14_2_peak_2662	chr15:9112686-9113039	354	9112865	58	50.5332	13.5368	46.9896	VIT_215s0107g00560.v2.1	RVW15349.1|hypothetical protein CK203_085611 [Vitis vinifera]
Merged-chr13-2737937-2	chr13:2737731-2738162	Distal Intergenic	-2605	VIT_213s0019g00990.1.v2.1	VvMYB14_1_peakname|VvMYB14_2_peakname	2	2737934	405	64.5	57.725	14.6386	54.1015	VvMYB14_1_peak_1634	chr13:2737740-2738162	423	2737950	65	62.5291	16.5001	58.8476	VvMYB14_2_peak_1624	chr13:2737731-2738117	387	2737918	64	52.9209	12.7771	49.3554	VIT_213s0019g00990.v2.1	XP_010658585.1|PREDICTED: RING-H2 finger protein ATL52-like [Vitis vinifera]
Merged-chr7-20167260-2	chr7:20167096-20167431	Promoter (<=1kb)	-383	VIT_207s0130g00040.1.v2.1	VvMYB14_1_peakname|VvMYB14_2_peakname	2	20167285	327.5	61	55.1722	14.6012	51.5715	VvMYB14_1_peak_6908	chr7:20167096-20167431	336	20167274	61	56.0326	14.9771	52.4147	VvMYB14_2_peak_6999	chr7:20167098-20167416	319	20167296	61	54.3119	14.2252	50.7283	VIT_207s0130g00040.v2.1	XP_019076420.1|PREDICTED: myb-related protein 308-like [Vitis vinifera]
Merged-chrUn-9253206-2	chrUn:9252999-9253412	Promoter (<=1kb)	-282	VIT_200s0187g00340.1.v2.1	VvMYB14_1_peakname|VvMYB14_2_peakname	2	9253160	401	60	54.4222	14.5921	50.8307	VvMYB14_1_peak_7824	chrUn:9252999-9253412	414	9253168	57	51.9785	14.5001	48.4066	VvMYB14_2_peak_7949	chrUn:9253014-9253401	388	9253152	63	56.8659	14.684	53.2548	VIT_200s0187g00340.v2.1	XP_010646198.1|PREDICTED: fumarylacetoacetase [Vitis vinifera]
Merged-chr2-13997424-2	chr2:13997034-13997790	Promoter (1-2kb)	-1606	VIT_202s0033g00260.2.v2.1	VvMYB14_1_peakname|VvMYB14_2_peakname	2	13997608	721.5	73.5	64.5534	14.5883	60.858	VvMYB14_1_peak_4777	chr2:13997034-13997790	757	13997619	69	59.9595	14.1227	56.302	VvMYB14_2_peak_4830	chr2:13997095-13997780	686	13997596	78	69.1473	15.0538	65.4141	VIT_202s0033g00260.v2.1	CAN69630.1|hypothetical protein VITISV_028545 [Vitis vinifera]
Merged-chr4-19341978-2	chr4:19341772-19342191	Intron (VIT_204s0023g02750.3.v2.1/VIT_204s0023g02750.v2.1, intron 11 of 11)	-3141	VIT_204s0023g02760.1.v2.1	VvMYB14_1_peakname|VvMYB14_2_peakname	2	19342012	401	61	55.2501	14.5848	51.6538	VvMYB14_1_peak_5564	chr4:19341785-19342166	382	19342003	55	48.634	13.6479	45.1024	VvMYB14_2_peak_5633	chr4:19341772-19342191	420	19342021	67	61.8663	15.5217	58.2053	VIT_204s0023g02760.v2.1	XP_034684141.1|rust resistance kinase Lr10-like [Vitis riparia]
Merged-chr17-8609093-2	chr17:8608877-8609300	Exon (VIT_217s0000g07640.1.v2.1/VIT_217s0000g07640.v2.1, exon 1 of 15)	37	VIT_217s0000g07640.1.v2.1	VvMYB14_1_peakname|VvMYB14_2_peakname	2	8609092	392.5	68	60.3597	14.5836	56.7077	VvMYB14_1_peak_3366	chr17:8608877-8609300	424	8609095	68	61.4826	15.0387	57.8109	VvMYB14_2_peak_3429	chr17:8608919-8609279	361	8609089	68	59.2368	14.1285	55.6046	VIT_217s0000g07640.v2.1	XP_002283703.1|PREDICTED: mannose-1-phosphate guanyltransferase alpha [Vitis vinifera]
Merged-chr4-19240473-2	chr4:19240285-19240654	Intron (VIT_204s0023g02700.1.v2.1/VIT_204s0023g02700.v2.1, intron 1 of 2)	924	VIT_204s0023g02700.1.v2.1	VvMYB14_1_peakname|VvMYB14_2_peakname	2	19240528	354.5	60	54.4224	14.5818	50.8316	VvMYB14_1_peak_5562	chr4:19240309-19240654	346	19240524	56	50.6918	14.2501	47.1349	VvMYB14_2_peak_5631	chr4:19240285-19240647	363	19240531	64	58.153	14.9135	54.5283	VIT_204s0023g02700.v2.1	XP_002274205.1|PREDICTED: thioredoxin H-type 2 [Vitis vinifera]
Merged-chrUn-31558265-2	chrUn:31558083-31558467	Intron (VIT_200s0540g00020.2.v2.1/VIT_200s0540g00020.v2.1, intron 3 of 9)	2863	VIT_200s0540g00020.2.v2.1	VvMYB14_1_peakname|VvMYB14_2_peakname	2	31558273	364	60	54.4224	14.5818	50.8316	VvMYB14_1_peak_8125	chrUn:31558085-31558467	383	31558279	56	50.6918	14.2501	47.1349	VvMYB14_2_peak_8256	chrUn:31558083-31558427	345	31558267	64	58.153	14.9135	54.5283	VIT_200s0540g00020.v2.1	CBI35714.3|unnamed protein product, partial [Vitis vinifera]
Merged-chr12-1174111-2	chr12:1173895-1174326	Promoter (1-2kb)	-1125	VIT_212s0028g00590.3.v2.1	VvMYB14_1_peakname|VvMYB14_2_peakname	2	1174126	429.5	60.5	55.6679	14.5732	52.0926	VvMYB14_1_peak_1171	chr12:1173900-1174326	427	1174125	44	35.8811	11.2501	32.5175	VvMYB14_2_peak_1164	chr12:1173895-1174326	432	1174126	77	75.4546	17.8962	71.6678	VIT_212s0028g00590.v2.1	XP_002279162.2|PREDICTED: 3-hydroxyisobutyryl-CoA hydrolase-like protein 5 [Vitis vinifera]
Merged-chr6-3769364-2	chr6:3769133-3769580	Intron (VIT_206s0004g03020.2.v2.1/VIT_206s0004g03020.v2.1, intron 9 of 14)	4730	VIT_206s0004g03020.2.v2.1	VvMYB14_1_peakname|VvMYB14_2_peakname	2	3769390	416	69.5	61.4686	14.5638	57.8045	VvMYB14_1_peak_6212	chr6:3769133-3769580	448	3769391	65	57.6487	14.3848	54.0153	VvMYB14_2_peak_6303	chr6:3769181-3769564	384	3769389	74	65.2886	14.7428	61.5936	VIT_206s0004g03020.v2.1	XP_002285084.2|PREDICTED: beta-galactosidase 8 [Vitis vinifera]
Merged-chr2-15772664-2	chr2:15772399-15772950	Distal Intergenic	27579	VIT_202s0033g00915.1.v2.1	VvMYB14_1_peakname|VvMYB14_2_peakname	2	15772662	530	67	59.651	14.5443	56.0071	VvMYB14_1_peak_4806	chr2:15772400-15772950	551	15772662	60	52.2992	13.677	48.7234	VvMYB14_2_peak_4857	chr2:15772399-15772907	509	15772661	74	67.0029	15.4117	63.2908	VIT_202s0033g00915.v2.1	CBI37428.3|unnamed protein product, partial [Vitis vinifera]
Merged-chrUn-39577132-2	chrUn:39576915-39577367	Promoter (<=1kb)	-197	VIT_200s1564g00005.1.v2.1	VvMYB14_1_peakname|VvMYB14_2_peakname	2	39577114	392.5	62	55.6789	14.5041	52.0745	VvMYB14_1_peak_8204	chrUn:39576915-39577367	453	39577124	63	58.6451	15.4603	54.9999	VvMYB14_2_peak_8346	chrUn:39576958-39577289	332	39577103	61	52.7127	13.548	49.1491	VIT_200s1564g00005.v2.1	XP_002273963.2|PREDICTED: putative UDP-rhamnose:rhamnosyltransferase 1, partial [Vitis vinifera]
Merged-chr18-21697204-2	chr18:21696985-21697452	Distal Intergenic	5364	VIT_218s0075g00300.1.v2.1	VvMYB14_1_peakname|VvMYB14_2_peakname	2	21697186	425	59.5	53.8096	14.4979	50.2234	VvMYB14_1_peak_3906	chr18:21696999-21697452	454	21697192	59	54.5741	15.0001	50.972	VvMYB14_2_peak_3971	chr18:21696985-21697380	396	21697181	60	53.0452	13.9957	49.4749	VIT_218s0075g00300.v2.1	CBI18273.3|unnamed protein product, partial [Vitis vinifera]
Merged-chr15-181216-2	chr15:180999-181436	Promoter (<=1kb)	-257	VIT_215s0024g00080.3.v2.1	VvMYB14_1_peakname|VvMYB14_2_peakname	2	181239	392.5	84.5	72.573	14.4964	68.8122	VvMYB14_1_peak_2511	chr15:181043-181436	394	181249	90	81.3511	16.0926	77.511	VvMYB14_2_peak_2547	chr15:180999-181389	391	181229	79	63.7948	12.9002	60.1134	VIT_215s0024g00080.v2.1	XP_002275861.1|PREDICTED: geranylgeranyl transferase type-2 subunit beta 1 isoform X1 [Vitis vinifera]
Merged-chrUn-8754955-2	chrUn:8754770-8755146	Distal Intergenic	-4037	VIT_200s0186g00050.1.v2.1	VvMYB14_1_peakname|VvMYB14_2_peakname	2	8754961	359.5	75.5	65.713	14.4815	62.0095	VvMYB14_1_peak_7822	chrUn:8754770-8755123	354	8754949	77	66.1375	14.2201	62.4255	VvMYB14_2_peak_7947	chrUn:8754782-8755146	365	8754973	74	65.2886	14.7428	61.5936	VIT_200s0186g00050.v2.1	|
Merged-chr14-5365143-2	chr14:5364847-5365453	Intron (VIT_214s0030g01020.1.v2.1/VIT_214s0030g01020.v2.1, intron 2 of 2)	7130	VIT_214s0030g01030.1.v2.1	VvMYB14_1_peakname|VvMYB14_2_peakname	2	5365156	592.5	193.5	154.476	14.4487	150.203	VvMYB14_1_peak_2099	chr14:5364847-5365453	607	5365124	190	154.687	14.9311	150.406	VvMYB14_2_peak_2113	chr14:5364848-5365425	578	5365187	197	154.266	13.9662	150.001	VIT_214s0030g01030.v2.1	CAN69409.1|hypothetical protein VITISV_014749 [Vitis vinifera]
Merged-chr6-3704026-2	chr6:3703790-3704263	Exon (VIT_206s0004g02970.1.v2.1/VIT_206s0004g02970.v2.1, exon 1 of 3)	254	VIT_206s0004g02970.1.v2.1	VvMYB14_1_peakname|VvMYB14_2_peakname	2	3704015	427.5	69	60.8418	14.4442	57.184	VvMYB14_1_peak_6209	chr6:3703790-3704217	428	3704017	63	55.1253	13.9489	51.5178	VvMYB14_2_peak_6301	chr6:3703837-3704263	427	3704013	75	66.5583	14.9394	62.8503	VIT_206s0004g02970.v2.1	CBI16302.3|unnamed protein product, partial [Vitis vinifera]
Merged-chr1-2350153-2	chr1:2349888-2350409	Promoter (1-2kb)	-1892	VIT_201s0011g02580.1.v2.1	VvMYB14_1_peakname|VvMYB14_2_peakname	2	2350149	503	60	55.1818	14.4378	51.6186	VvMYB14_1_peak_47	chr1:2349888-2350409	522	2350182	42	33.5373	10.7501	30.2083	VvMYB14_2_peak_51	chr1:2349916-2350399	484	2350116	78	76.8263	18.1256	73.0289	VIT_201s0011g02580.v2.1	XP_010650258.1|PREDICTED: uncharacterized protein LOC104879344 [Vitis vinifera]
Merged-chr6-2260364-2	chr6:2260160-2260555	Promoter (1-2kb)	-1409	VIT_206s0004g01830.1.v2.1	VvMYB14_1_peakname|VvMYB14_2_peakname	2	2260352	357	62	55.5232	14.4314	51.9224	VvMYB14_1_peak_6184	chr6:2260213-2260555	343	2260353	60	54.4096	14.5906	50.8131	VvMYB14_2_peak_6271	chr6:2260160-2260530	371	2260350	64	56.6367	14.2721	53.0317	VIT_206s0004g01830.v2.1	XP_002282977.3|PREDICTED: serine/threonine-protein kinase Nek6 isoform X1 [Vitis vinifera]
Merged-chr7-10647567-2	chr7:10647400-10647770	Distal Intergenic	-14758	VIT_207s0005g06000.1.v2.1	VvMYB14_1_peakname|VvMYB14_2_peakname	2	10647556	336.5	59	53.3351	14.4243	49.7559	VvMYB14_1_peak_6738	chr7:10647400-10647770	371	10647572	63	59.8502	16.0001	56.1932	VvMYB14_2_peak_6828	chr7:10647400-10647701	302	10647539	55	46.8201	12.8485	43.3185	VIT_207s0005g06000.v2.1	XP_002264098.1|PREDICTED: uncharacterized protein LOC100256767 [Vitis vinifera]
Merged-chr8-12896059-2	chr8:12895831-12896286	Distal Intergenic	-6387	VIT_208s0040g01780.1.v2.1	VvMYB14_1_peakname|VvMYB14_2_peakname	2	12896029	419.5	59	53.1799	14.3832	49.6003	VvMYB14_1_peak_7174	chr8:12895831-12896251	421	12896032	59	54.5741	15.0001	50.972	VvMYB14_2_peak_7276	chr8:12895869-12896286	418	12896026	59	51.7856	13.7663	48.2286	VIT_208s0040g01780.v2.1	XP_002276279.2|PREDICTED: cytokinin riboside 5&apos;-monophosphate phosphoribohydrolase LOG3 [Vitis vinifera]
Merged-chr7-929439-2	chr7:929187-929667	Distal Intergenic	-2408	VIT_207s0151g00460.2.v2.1	VvMYB14_1_peakname|VvMYB14_2_peakname	2	929388	454	61	55.0035	14.3779	51.4203	VvMYB14_1_peak_6523	chr7:929187-929664	478	929383	71	69.356	17.3928	65.6135	VvMYB14_2_peak_6616	chr7:929238-929667	430	929394	51	40.6509	11.3629	37.227	VIT_207s0151g00460.v2.1	XP_019076856.1|PREDICTED: methylcrotonoyl-CoA carboxylase subunit alpha, mitochondrial isoform X2 [Vitis vinifera]
Merged-chr2-14026166-2	chr2:14025967-14026371	Downstream (1-2kb)	3285	VIT_202s0033g00290.1.v2.1	VvMYB14_1_peakname|VvMYB14_2_peakname	2	14026171	390	63.5	56.6013	14.3754	52.9917	VvMYB14_1_peak_4779	chr2:14025967-14026371	405	14026176	69	65.0162	16.2022	61.3145	VvMYB14_2_peak_4831	chr2:14025977-14026351	375	14026166	58	48.1863	12.5486	44.6689	VIT_202s0033g00290.v2.1	XP_010664853.1|PREDICTED: isoflavone reductase homolog [Vitis vinifera]
Merged-chr2-1623484-2	chr2:1623260-1623717	Promoter (<=1kb)	-996	VIT_202s0025g01700.1.v2.1	VvMYB14_1_peakname|VvMYB14_2_peakname	2	1623440	419	59	53.1589	14.3729	49.58	VvMYB14_1_peak_4551	chr2:1623290-1623669	380	1623443	58	53.2727	14.7501	49.6851	VvMYB14_2_peak_4624	chr2:1623260-1623717	458	1623437	60	53.0452	13.9957	49.4749	VIT_202s0025g01700.v2.1	XP_002266998.2|PREDICTED: RNA polymerase II transcriptional coactivator KELP isoform X1 [Vitis vinifera]
Merged-chr14-26248918-2	chr14:26248708-26249131	Intron (VIT_214s0171g00450.1.v2.1/VIT_214s0171g00450.v2.1, intron 2 of 4)	-6232	VIT_214s0171g00440.1.v2.1	VvMYB14_1_peakname|VvMYB14_2_peakname	2	26248926	402	92	77.6367	14.3717	73.8306	VvMYB14_1_peak_2407	chr14:26248708-26249107	400	26248906	93	82.9974	15.8416	79.1448	VvMYB14_2_peak_2443	chr14:26248728-26249131	404	26248947	91	72.276	12.9017	68.5164	VIT_214s0171g00440.v2.1	XP_002265988.1|PREDICTED: glyceraldehyde-3-phosphate dehydrogenase 2, cytosolic [Vitis vinifera]
Merged-chr1-6124079-2	chr1:6123888-6124298	Distal Intergenic	-6224	VIT_201s0011g06330.1.v2.1	VvMYB14_1_peakname|VvMYB14_2_peakname	2	6124084	370.5	59	53.1386	14.3523	49.5615	VvMYB14_1_peak_147	chr1:6123888-6124231	344	6124084	56	50.6918	14.2501	47.1349	VvMYB14_2_peak_149	chr1:6123902-6124298	397	6124085	62	55.5854	14.4546	51.988	VIT_201s0011g06330.v2.1	XP_002281677.1|PREDICTED: 65-kDa microtubule-associated protein 6 isoform X1 [Vitis vinifera]
Merged-chr15-2356429-2	chr15:2356160-2356695	Distal Intergenic	-17178	VIT_215s0024g01220.1.v2.1	VvMYB14_1_peakname|VvMYB14_2_peakname	2	2356329	519	63.5	56.481	14.3453	52.8693	VvMYB14_1_peak_2538	chr15:2356160-2356695	536	2356328	59	52.2978	13.988	48.7221	VvMYB14_2_peak_2574	chr15:2356180-2356681	502	2356330	68	60.6642	14.7026	57.0164	VIT_215s0024g01220.v2.1	CAN83881.1|hypothetical protein VITISV_003998 [Vitis vinifera]
Merged-chr15-6672792-2	chr15:6672567-6673007	Intron (VIT_215s0045g01190.1.v2.1/VIT_215s0045g01190.v2.1, intron 1 of 8)	11510	VIT_215s0045g01190.1.v2.1	VvMYB14_1_peakname|VvMYB14_2_peakname	2	6672762	400	59.5	53.413	14.3203	49.8344	VvMYB14_1_peak_2593	chr15:6672618-6673007	390	6672758	58	52.8792	14.5719	49.2981	VvMYB14_2_peak_2630	chr15:6672567-6672976	410	6672765	61	53.9467	14.0687	50.3707	VIT_215s0045g01190.v2.1	XP_019081217.1|PREDICTED: 3-hydroxyisobutyryl-CoA hydrolase 1 isoform X2 [Vitis vinifera]
Merged-chr15-12383402-2	chr15:12383208-12383614	Intron (VIT_215s0021g01760.1.v2.1/VIT_215s0021g01760.v2.1, intron 6 of 11)	5341	VIT_215s0021g01760.1.v2.1	VvMYB14_1_peakname|VvMYB14_2_peakname	2	12383411	384.5	68.5	60.0538	14.3135	56.4048	VvMYB14_1_peak_2678	chr15:12383213-12383574	362	12383409	67	59.7489	14.6355	56.0959	VvMYB14_2_peak_2712	chr15:12383208-12383614	407	12383413	70	60.3588	13.9916	56.7137	VIT_215s0021g01760.v2.1	XP_002274560.1|PREDICTED: palmitoyl-protein thioesterase 1 [Vitis vinifera]
Merged-chr16-12510938-2	chr16:12510786-12511088	Distal Intergenic	1834	VIT_216s0022g00940.1.v2.1	VvMYB14_1_peakname|VvMYB14_2_peakname	2	12510952	295.5	59	53.2139	14.301	49.6409	VvMYB14_1_peak_3003	chr16:12510797-12511084	288	12510949	51	44.3741	13.0001	40.8939	VvMYB14_2_peak_3048	chr16:12510786-12511088	303	12510956	67	62.0537	15.6018	58.3878	VIT_216s0022g00940.v2.1	XP_002263511.1|PREDICTED: 21 kDa protein [Vitis vinifera]
Merged-chr14-28634167-2	chr14:28633964-28634373	Downstream (<1kb)	2355	VIT_214s0066g02450.1.v2.1	VvMYB14_1_peakname|VvMYB14_2_peakname	2	28634158	393.5	75	64.8481	14.2828	61.1508	VvMYB14_1_peak_2461	chr14:28633964-28634373	410	28634159	70	60.63	14.0966	56.9672	VvMYB14_2_peak_2494	chr14:28633979-28634355	377	28634157	80	69.0661	14.4691	65.3343	VIT_214s0066g02450.v2.1	XP_002276556.1|PREDICTED: pentatricopeptide repeat-containing protein At5g39980, chloroplastic [Vitis vinifera]
Merged-chr8-20497479-2	chr8:20497279-20497683	Downstream (2-3kb)	-4566	VIT_208s0007g06820.5.v2.1	VvMYB14_1_peakname|VvMYB14_2_peakname	2	20497477	387	69	60.3466	14.2714	56.692	VvMYB14_1_peak_7358	chr8:20497279-20497662	384	20497430	65	57.2133	14.205	53.5834	VvMYB14_2_peak_7452	chr8:20497294-20497683	390	20497524	73	63.48	14.3378	59.8006	VIT_208s0007g06820.v2.1	XP_010653873.1|PREDICTED: kinesin-like protein KIN-7K, chloroplastic [Vitis vinifera]
Merged-chr7-18142191-2	chr7:18142013-18142376	Promoter (1-2kb)	-1002	VIT_207s0031g02010.2.v2.1	VvMYB14_1_peakname|VvMYB14_2_peakname	2	18142199	354	58.5	52.5119	14.2479	48.9408	VvMYB14_1_peak_6868	chr7:18142013-18142376	364	18142201	57	51.9785	14.5001	48.4066	VvMYB14_2_peak_6959	chr7:18142017-18142360	344	18142197	60	53.0452	13.9957	49.4749	VIT_207s0031g02010.v2.1	XP_034692243.1|protein LIKE COV 2 [Vitis riparia]
Merged-chr6-14598702-2	chr6:14598454-14599003	Intron (VIT_206s0009g02280.1.v2.1/VIT_206s0009g02280.v2.1, intron 1 of 1)	752	VIT_206s0009g02280.1.v2.1	VvMYB14_1_peakname|VvMYB14_2_peakname	2	14598680	459.5	61	54.3192	14.228	50.7302	VvMYB14_1_peak_6397	chr6:14598454-14598861	408	14598678	58	52.1663	14.2524	48.5915	VvMYB14_2_peak_6492	chr6:14598493-14599003	511	14598682	64	56.472	14.2036	52.8688	VIT_206s0009g02280.v2.1	XP_003632254.1|PREDICTED: ankyrin repeat-containing protein At5g02620 [Vitis vinifera]
Merged-chr13-15628053-2	chr13:15627851-15628261	Intron (VIT_213s0047g00200.1.v2.1/VIT_213s0047g00200.v2.1, intron 4 of 10)	1885	VIT_213s0047g00200.3.v2.1	VvMYB14_1_peakname|VvMYB14_2_peakname	2	15628100	393	58.5	52.5153	14.2068	48.9474	VvMYB14_1_peak_1836	chr13:15627864-15628261	398	15628100	53	46.8775	13.5001	43.3665	VvMYB14_2_peak_1828	chr13:15627851-15628238	388	15628099	64	58.153	14.9135	54.5283	VIT_213s0047g00200.v2.1	XP_002273703.1|PREDICTED: CO(2)-response secreted protease [Vitis vinifera]
Merged-chr14-6582984-2	chr14:6582788-6583187	Exon (VIT_214s0030g01700.1.v2.1/VIT_214s0030g01700.v2.1, exon 1 of 1)	688	VIT_214s0030g01700.1.v2.1	VvMYB14_1_peakname|VvMYB14_2_peakname	2	6582964	380	59	52.7612	14.1945	49.1868	VvMYB14_1_peak_2121	chr14:6582801-6583187	387	6582977	59	53.7367	14.6228	50.1451	VvMYB14_2_peak_2139	chr14:6582788-6583160	373	6582952	59	51.7856	13.7663	48.2286	VIT_214s0030g01700.v2.1	XP_010659926.1|PREDICTED: uncharacterized protein LOC104881414 [Vitis vinifera]
Merged-chr16-16554843-2	chr16:16554672-16555027	Downstream (1-2kb)	2585	VIT_216s0100g01100.1.v2.1	VvMYB14_1_peakname|VvMYB14_2_peakname	2	16554874	340.5	58	52.0592	14.1846	48.4937	VvMYB14_1_peak_3066	chr16:16554672-16555027	356	16554897	62	58.5208	15.7501	54.8769	VvMYB14_2_peak_3117	chr16:16554676-16555000	325	16554852	54	45.5976	12.6191	42.1105	VIT_216s0100g01100.v2.1	XP_002264455.1|PREDICTED: stilbene synthase 1 [Vitis vinifera]
Merged-chr18-788222-2	chr18:787980-788458	Distal Intergenic	-3796	VIT_218s0122g01140.1.v2.1	VvMYB14_1_peakname|VvMYB14_2_peakname	2	788188	430.5	58	51.9665	14.164	48.4008	VvMYB14_1_peak_3523	chr18:787980-788458	479	788184	60	55.8826	15.2501	52.2665	VvMYB14_2_peak_3596	chr18:788035-788416	382	788191	56	48.0503	13.078	44.535	VIT_218s0122g01140.v2.1	XP_002272420.1|PREDICTED: WUSCHEL-related homeobox 8 [Vitis vinifera]
Merged-chr16-649663-2	chr16:649433-649894	Promoter (<=1kb)	-345	VIT_216s0039g01170.1.v2.1	VvMYB14_1_peakname|VvMYB14_2_peakname	2	649622	449	94	78.5575	14.1449	74.7477	VvMYB14_1_peak_2833	chr16:649433-649894	462	649628	99	87.1873	15.6685	83.3066	VvMYB14_2_peak_2888	chr16:649445-649880	436	649616	89	69.9276	12.6213	66.1889	VIT_216s0039g01170.v2.1	XP_002268256.1|PREDICTED: phenylalanine ammonia-lyase [Vitis vinifera]
Merged-chr4-16612618-2	chr4:16612416-16612833	Promoter (<=1kb)	-152	VIT_204s0023g00400.1.v2.1	VvMYB14_1_peakname|VvMYB14_2_peakname	2	16612635	404.5	58	51.882	14.1332	48.3176	VvMYB14_1_peak_5515	chr4:16612416-16612833	418	16612660	57	51.9785	14.5001	48.4066	VvMYB14_2_peak_5573	chr4:16612418-16612808	391	16612610	59	51.7856	13.7663	48.2286	VIT_204s0023g00400.v2.1	XP_002278899.1|PREDICTED: CRIB domain-containing protein RIC4 [Vitis vinifera]
Merged-chr3_random-958103-2	chr3_random:957879-958297	Intron (VIT_203s0038g01340.1.v2.1/VIT_203s0038g01340.v2.1, intron 2 of 4)	2453	VIT_203s0038g01340.1.v2.1	VvMYB14_1_peakname|VvMYB14_2_peakname	2	958108	383	59	52.6019	14.1181	49.0302	VvMYB14_1_peak_5214	chr3_random:957945-958297	353	958103	57	50.8919	14.0109	47.3321	VvMYB14_2_peak_5280	chr3_random:957879-958291	413	958112	61	54.3119	14.2252	50.7283	VIT_203s0038g01340.v2.1	XP_002269289.1|PREDICTED: uncharacterized protein C6C3.02c [Vitis vinifera]
Merged-chr18-10155253-3	chr18:10154842-10155752	Promoter (1-2kb)	-1509	VIT_218s0001g11910.2.v2.1	VvMYB14_1_peakname|VvMYB14_2_peakname	3	10155511	892	81	68.8046	14.1137	65.0695	VvMYB14_1_peak_3747	chr18:10154861-10155752	892	10155511	81	68.8046	14.1137	65.0695	VvMYB14_2_peak_3817,VvMYB14_2_peak_3818	NA	NA	NA	NA	NA	NA	NA	VIT_218s0001g11910.v2.1	CBI19641.3|unnamed protein product, partial [Vitis vinifera]
Merged-chr16-2909707-2	chr16:2909511-2909896	Distal Intergenic	-4842	VIT_216s0039g02610.1.v2.1	VvMYB14_1_peakname|VvMYB14_2_peakname	2	2909694	365.5	58	51.8623	14.1127	48.2996	VvMYB14_1_peak_2887	chr16:2909511-2909883	373	2909696	55	49.4127	14.0001	45.8708	VvMYB14_2_peak_2934	chr16:2909539-2909896	358	2909691	61	54.3119	14.2252	50.7283	VIT_216s0039g02610.v2.1	CBI26573.3|unnamed protein product, partial [Vitis vinifera]
Merged-chr19-3817350-2	chr19:3817136-3817590	Intron (VIT_219s0014g03700.1.v2.1/VIT_219s0014g03700.v2.1, intron 1 of 6)	2738	VIT_219s0014g03700.3.v2.1	VvMYB14_1_peakname|VvMYB14_2_peakname	2	3817330	419.5	59	52.4982	14.087	48.9283	VvMYB14_1_peak_4197	chr19:3817136-3817529	394	3817278	61	57.1983	15.5001	53.5685	VvMYB14_2_peak_4254	chr19:3817146-3817590	445	3817381	57	47.798	12.674	44.2881	VIT_219s0014g03700.v2.1	XP_003634689.2|PREDICTED: cyclic nucleotide-gated ion channel 4 [Vitis vinifera]
Merged-chr10_random-201386-2	chr10_random:201178-201594	Distal Intergenic	-3588	VIT_210s0116g00430.1.v2.1	VvMYB14_1_peakname|VvMYB14_2_peakname	2	201404	403.5	63.5	55.7987	14.0762	52.1933	VvMYB14_1_peak_731	chr10_random:201178-201594	417	201406	63	55.1253	13.9489	51.5178	VvMYB14_2_peak_727	chr10_random:201193-201582	390	201403	64	56.472	14.2036	52.8688	VIT_210s0116g00430.v2.1	XP_002269050.1|PREDICTED: U-box domain-containing protein 36 isoform X1 [Vitis vinifera]
Merged-chr19-22913890-2	chr19:22913502-22914254	Exon (VIT_219s0085g00530.1.v2.1/VIT_219s0085g00530.v2.1, exon 2 of 3)	2466	VIT_219s0085g00530.1.v2.1	VvMYB14_1_peakname|VvMYB14_2_peakname	2	22913804	688	57.5	51.398	14.0596	47.8395	VvMYB14_1_peak_4500	chr19:22913502-22914213	712	22913806	61	57.1983	15.5001	53.5685	VvMYB14_2_peak_4563	chr19:22913591-22914254	664	22913802	54	45.5976	12.6191	42.1105	VIT_219s0085g00530.v2.1	CBI24173.3|unnamed protein product, partial [Vitis vinifera]
Merged-chr16-287668-2	chr16:287445-287902	Promoter (1-2kb)	-1084	VIT_216s0039g00570.1.v2.1	VvMYB14_1_peakname|VvMYB14_2_peakname	2	287638	434	58	51.6983	14.0518	48.1392	VvMYB14_1_peak_2825	chr16:287459-287868	410	287638	57	51.7752	14.4078	48.2085	VvMYB14_2_peak_2878	chr16:287445-287902	458	287638	59	51.6214	13.6957	48.0698	VIT_216s0039g00570.v2.1	XP_002264599.1|PREDICTED: benzyl alcohol O-benzoyltransferase [Vitis vinifera]
Merged-chr14-22061483-2	chr14:22061306-22061667	Distal Intergenic	-9702	VIT_214s0083g00130.1.v2.1	VvMYB14_1_peakname|VvMYB14_2_peakname	2	22061496	339.5	58	52.0241	14.0406	48.4679	VvMYB14_1_peak_2342	chr14:22061306-22061638	333	22061499	48	40.6814	12.2501	37.2479	VvMYB14_2_peak_2369	chr14:22061322-22061667	346	22061493	68	63.3667	15.8312	59.6879	VIT_214s0083g00130.v2.1	XP_002279732.1|PREDICTED: AP2/ERF and B3 domain-containing transcription factor RAV1 [Vitis vinifera]
Merged-chr11-3961731-2	chr11:3961526-3961948	Promoter (<=1kb)	-595	VIT_211s0016g04630.1.v2.1	VvMYB14_1_peakname|VvMYB14_2_peakname	2	3961730	410	63	55.5192	14.0354	51.9231	VvMYB14_1_peak_840	chr11:3961527-3961948	422	3961728	55	46.8681	12.8693	43.3617	VvMYB14_2_peak_830	chr11:3961526-3961923	398	3961732	71	64.1704	15.2015	60.4845	VIT_211s0016g04630.v2.1	XP_002284952.1|PREDICTED: DELLA protein SLR1 [Vitis vinifera]
Merged-chr11-19459928-2	chr11:19459737-19460120	Promoter (1-2kb)	-1874	VIT_211s0052g01700.3.v2.1	VvMYB14_1_peakname|VvMYB14_2_peakname	2	19459939	356.5	63.5	55.6208	14.0287	52.0173	VvMYB14_1_peak_1126	chr11:19459737-19460120	384	19459928	59	53.4479	14.494	49.8583	VvMYB14_2_peak_1122	chr11:19459765-19460093	329	19459950	68	57.7938	13.5634	54.1763	VIT_211s0052g01700.v2.1	XP_034700140.1|CBL-interacting serine/threonine-protein kinase 21 [Vitis riparia]
Merged-chr1-11988202-2	chr1:11988001-11988396	Intron (VIT_201s0026g02420.2.v2.1/VIT_201s0026g02420.v2.1, intron 1 of 3)	2180	VIT_201s0026g02420.2.v2.1	VvMYB14_1_peakname|VvMYB14_2_peakname	2	11988209	378	63	55.1281	13.9979	51.5299	VvMYB14_1_peak_246	chr1:11988001-11988396	396	11988193	62	57.3354	15.2187	53.7044	VvMYB14_2_peak_246	chr1:11988026-11988385	360	11988225	64	52.9209	12.7771	49.3554	VIT_201s0026g02420.v2.1	CBI31958.3|unnamed protein product, partial [Vitis vinifera]
Merged-chr18-25185811-2	chr18:25185594-25186047	Distal Intergenic	-2423	VIT_218s0041g00680.1.v2.1	VvMYB14_1_peakname|VvMYB14_2_peakname	2	25185806	407.5	57	50.9138	13.9655	47.3635	VvMYB14_1_peak_3975	chr18:25185594-25186047	454	25185824	63	59.8502	16.0001	56.1932	VvMYB14_2_peak_4033	chr18:25185622-25185982	361	25185788	51	41.9774	11.9308	38.5339	VIT_218s0041g00680.v2.1	CBI39323.3|unnamed protein product, partial [Vitis vinifera]
Merged-chr19-10861052-2	chr19:10860870-10861229	Distal Intergenic	23192	VIT_219s0015g01943.1.v2.1	VvMYB14_1_peakname|VvMYB14_2_peakname	2	10861039	351.5	57.5	51.3254	13.9362	47.7748	VvMYB14_1_peak_4351	chr19:10860870-10861229	360	10861036	49	41.9037	12.5001	38.4549	VvMYB14_2_peak_4411	chr19:10860884-10861226	343	10861042	66	60.747	15.3723	57.0947	VIT_219s0015g01943.v2.1	CBI39872.3|unnamed protein product, partial [Vitis vinifera]
Merged-chr18_random-1561731-2	chr18_random:1561547-1561962	Intron (VIT_218s0001g00790.1.v2.1/VIT_218s0001g00790.v2.1, intron 1 of 5)	13491	VIT_218s0001g00780.1.v2.1	VvMYB14_1_peakname|VvMYB14_2_peakname	2	1561716	368.5	64.5	56.4988	13.9168	52.9006	VvMYB14_1_peak_4067	chr18_random:1561549-1561962	414	1561722	75	71.0892	16.7488	67.3318	VvMYB14_2_peak_4134	chr18_random:1561547-1561869	323	1561710	54	41.9085	11.0847	38.4695	VIT_218s0001g00780.v2.1	CBI35513.3|unnamed protein product, partial [Vitis vinifera]
Merged-chr18-11609030-2	chr18:11608822-11609236	Exon (VIT_218s0001g13590.1.v2.1/VIT_218s0001g13590.v2.1, exon 1 of 2)	407	VIT_218s0001g13590.1.v2.1	VvMYB14_1_peakname|VvMYB14_2_peakname	2	11609044	408.5	57	50.6615	13.914	47.1101	VvMYB14_1_peak_3774	chr18:11608822-11609236	415	11609046	58	53.2727	14.7501	49.6851	VvMYB14_2_peak_3847	chr18:11608832-11609233	402	11609041	56	48.0503	13.078	44.535	VIT_218s0001g13590.v2.1	XP_002280668.1|PREDICTED: probable LRR receptor-like serine/threonine-protein kinase At4g36180 [Vitis vinifera]
Merged-chr18_random-1108016-2	chr18_random:1107833-1108195	Distal Intergenic	-8529	VIT_218s0001g00080.1.v2.1	VvMYB14_1_peakname|VvMYB14_2_peakname	2	1108039	352	60.5	53.5933	13.8895	50.0248	VvMYB14_1_peak_4053	chr18_random:1107833-1108189	357	1108043	49	40.5123	11.8714	37.085	VvMYB14_2_peak_4118	chr18_random:1107849-1108195	347	1108035	72	66.6743	15.9076	62.9646	VIT_218s0001g00080.v2.1	XP_010645780.1|PREDICTED: laccase-15-like [Vitis vinifera]
Merged-chrUn-8473411-2	chrUn:8473185-8473627	Downstream (<1kb)	848	VIT_200s0184g00100.1.v2.1	VvMYB14_1_peakname|VvMYB14_2_peakname	2	8473424	424	67	57.9354	13.8705	54.3141	VvMYB14_1_peak_7819	chrUn:8473185-8473618	434	8473433	73	67.5049	15.9268	63.7805	VvMYB14_2_peak_7944	chrUn:8473214-8473627	414	8473414	61	48.3659	11.8143	44.8476	VIT_200s0184g00100.v2.1	XP_010646177.1|PREDICTED: pyruvate kinase isozyme A, chloroplastic-like [Vitis vinifera]
Merged-chr5-17644319-2	chr5:17644103-17644566	Distal Intergenic	-3992	VIT_205s0029g01490.1.v2.1	VvMYB14_1_peakname|VvMYB14_2_peakname	2	17644252	433.5	74	62.9385	13.8673	59.2621	VvMYB14_1_peak_6012	chr5:17644103-17644566	464	17644258	75	65.9036	14.6894	62.1928	VvMYB14_2_peak_6082	chr5:17644103-17644505	403	17644246	73	59.9733	13.0451	56.3314	VIT_205s0029g01490.v2.1	CBI17205.3|unnamed protein product, partial [Vitis vinifera]
Merged-chr9-22376379-2	chr9:22376221-22376541	Promoter (<=1kb)	-325	VIT_209s0054g01480.1.v2.1	VvMYB14_1_peakname|VvMYB14_2_peakname	2	22376388	318.5	57	50.6035	13.8523	47.0572	VvMYB14_1_peak_7740	chr9:22376221-22376541	321	22376388	52	45.6217	13.2501	42.1264	VvMYB14_2_peak_7850	chr9:22376221-22376536	316	22376387	62	55.5854	14.4546	51.988	VIT_209s0054g01480.v2.1	CBI18385.3|unnamed protein product, partial [Vitis vinifera]
Merged-chr3-14362331-2	chr3:14361761-14362980	Intron (VIT_203s0017g00180.1.v2.1/VIT_203s0017g00180.v2.1, intron 1 of 1)	2921	VIT_203s0017g00180.1.v2.1	VvMYB14_1_peakname|VvMYB14_2_peakname	2	14361935	1134.5	84	70.3127	13.8472	66.5708	VvMYB14_1_peak_5133	chr3:14361768-14362816	1049	14361941	78	61.5127	12.3781	57.8409	VvMYB14_2_peak_5185	chr3:14361761-14362980	1220	14361929	90	79.1128	15.3163	75.3006	VIT_203s0017g00180.v2.1	RVW75814.1|hypothetical protein CK203_055096 [Vitis vinifera]
Merged-chr15-15740473-2	chr15:15740293-15740655	Promoter (<=1kb)	-257	VIT_215s0048g01590.2.v2.1	VvMYB14_1_peakname|VvMYB14_2_peakname	2	15740470	345.5	57	50.62	13.8421	47.0744	VvMYB14_1_peak_2733	chr15:15740309-15740655	347	15740486	51	44.3741	13.0001	40.8939	VvMYB14_2_peak_2779	chr15:15740293-15740636	344	15740454	63	56.8659	14.684	53.2548	VIT_215s0048g01590.v2.1	CBI38803.3|unnamed protein product, partial [Vitis vinifera]
Merged-chr7-11826086-2	chr7:11825883-11826286	Distal Intergenic	8169	VIT_207s0005g06510.1.v2.1	VvMYB14_1_peakname|VvMYB14_2_peakname	2	11826068	398.5	57	50.6752	13.8215	47.1315	VvMYB14_1_peak_6756	chr7:11825893-11826285	393	11826064	49	41.9037	12.5001	38.4549	VvMYB14_2_peak_6844	chr7:11825883-11826286	404	11826073	65	59.4467	15.1429	55.8082	VIT_207s0005g06510.v2.1	CBI37327.3|unnamed protein product, partial [Vitis vinifera]
Merged-chr19-20465219-2	chr19:20465021-20465436	Downstream (2-3kb)	2518	VIT_219s0027g00960.1.v2.1	VvMYB14_1_peakname|VvMYB14_2_peakname	2	20465178	363.5	65	56.7	13.8076	53.1039	VvMYB14_1_peak_4467	chr19:20465021-20465436	416	20465178	77	73.3121	17.0003	69.5381	VvMYB14_2_peak_4529	chr19:20465056-20465366	311	20465178	53	40.0878	10.6148	36.6697	VIT_219s0027g00960.v2.1	CBI21749.3|unnamed protein product, partial [Vitis vinifera]
Merged-chr17-2262006-2	chr17:2261814-2262189	Downstream (2-3kb)	-2236	VIT_217s0000g02480.1.v2.1	VvMYB14_1_peakname|VvMYB14_2_peakname	2	2262012	364.5	57	50.7607	13.801	47.2187	VvMYB14_1_peak_3230	chr17:2261836-2262189	354	2262023	47	39.4677	12.0001	36.0496	VvMYB14_2_peak_3289	chr17:2261814-2262188	375	2262000	67	62.0537	15.6018	58.3878	VIT_217s0000g02480.v2.1	CBI15562.3|unnamed protein product, partial [Vitis vinifera]
Merged-chr12-17738680-2	chr12:17738489-17738870	Distal Intergenic	-9640	VIT_212s0034g01650.1.v2.1	VvMYB14_1_peakname|VvMYB14_2_peakname	2	17738713	380	56.5	50.0144	13.789	46.4708	VvMYB14_1_peak_1451	chr12:17738492-17738869	378	17738704	57	51.9785	14.5001	48.4066	VvMYB14_2_peak_1446	chr12:17738489-17738870	382	17738722	56	48.0503	13.078	44.535	VIT_212s0034g01650.v2.1	CBI23828.3|unnamed protein product, partial [Vitis vinifera]
Merged-chr9-22274424-2	chr9:22274208-22274635	Distal Intergenic	-5709	VIT_209s0054g01340.1.v2.1	VvMYB14_1_peakname|VvMYB14_2_peakname	2	22274416	420.5	103	83.9035	13.7719	80.0515	VvMYB14_1_peak_7734	chr9:22274208-22274633	426	22274418	100	82.5658	14.0154	78.7163	VvMYB14_2_peak_7845	chr9:22274221-22274635	415	22274413	106	85.2413	13.5284	81.3867	VIT_209s0054g01340.v2.1	XP_010655316.1|PREDICTED: beta-Amyrin Synthase 1-like [Vitis vinifera]
Merged-chr13-2093289-2	chr13:2093074-2093519	Downstream (1-2kb)	3765	VIT_213s0067g03750.1.v2.1	VvMYB14_1_peakname|VvMYB14_2_peakname	2	2093258	413.5	56.5	49.9729	13.7684	46.4302	VvMYB14_1_peak_1617	chr13:2093093-2093473	381	2093259	55	49.4127	14.0001	45.8708	VvMYB14_2_peak_1611	chr13:2093074-2093519	446	2093258	58	50.5332	13.5368	46.9896	VIT_213s0067g03750.v2.1	XP_003633443.1|PREDICTED: ABC transporter G family member 6 [Vitis vinifera]
Merged-chr11-2437260-2	chr11:2437009-2437507	Intron (VIT_211s0016g03020.1.v2.1/VIT_211s0016g03020.v2.1, intron 4 of 4)	2635	VIT_211s0016g03020.1.v2.1	VvMYB14_1_peakname|VvMYB14_2_peakname	2	2437252	459.5	68.5	58.5996	13.7278	54.9654	VvMYB14_1_peak_805	chr11:2437009-2437507	499	2437250	66	55.6848	13.3024	52.0739	VvMYB14_2_peak_803	chr11:2437053-2437472	420	2437254	71	61.5143	14.1531	57.857	VIT_211s0016g03020.v2.1	XP_010656255.1|PREDICTED: probable pectinesterase 53 [Vitis vinifera]
Merged-chrUn-14702709-2	chrUn:14702517-14702927	Promoter (<=1kb)	-415	VIT_200s0225g00150.2.v2.1	VvMYB14_1_peakname|VvMYB14_2_peakname	2	14702716	372	57	50.2077	13.6834	46.6624	VvMYB14_1_peak_7881	chrUn:14702517-14702927	411	14702733	61	56.0326	14.9771	52.4147	VvMYB14_2_peak_8010	chrUn:14702530-14702862	333	14702700	53	44.3829	12.3897	40.91	VIT_200s0225g00150.v2.1	XP_010646484.1|PREDICTED: uncharacterized protein LOC100256184 [Vitis vinifera]
Merged-chr14-26291369-2	chr14:26291150-26291590	Intron (VIT_214s0171g00500.1.v2.1/VIT_214s0171g00500.v2.1, intron 2 of 3)	1235	VIT_214s0171g00500.1.v2.1	VvMYB14_1_peakname|VvMYB14_2_peakname	2	26291368	412.5	72	61.1804	13.6773	57.5222	VvMYB14_1_peak_2409	chr14:26291150-26291561	412	26291368	63	52.0431	12.7068	48.4704	VvMYB14_2_peak_2447	chr14:26291178-26291590	413	26291367	81	70.3177	14.6478	66.574	VIT_214s0171g00500.v2.1	CBI40088.3|unnamed protein product, partial [Vitis vinifera]
Merged-chr19-9081886-2	chr19:9081693-9082069	Promoter (1-2kb)	-1026	VIT_219s0015g01000.2.v2.1	VvMYB14_1_peakname|VvMYB14_2_peakname	2	9081852	360	64.5	55.6767	13.6654	52.077	VvMYB14_1_peak_4320	chr19:9081720-9082069	350	9081842	57	47.8486	12.6952	44.3291	VvMYB14_2_peak_4385	chr19:9081693-9082062	370	9081861	72	63.5047	14.6357	59.825	VIT_219s0015g01000.v2.1	XP_002267586.3|PREDICTED: E3 ubiquitin-protein ligase At4g11680 [Vitis vinifera]
Merged-chr8-2517273-2	chr8:2517049-2517500	Distal Intergenic	6242	VIT_208s0056g01590.1.v2.1	VvMYB14_1_peakname|VvMYB14_2_peakname	2	2517278	447.5	78	65.2579	13.6578	61.5583	VvMYB14_1_peak_6994	chr8:2517051-2517500	450	2517282	77	66.1375	14.2201	62.4255	VvMYB14_2_peak_7098	chr8:2517049-2517493	445	2517274	79	64.3783	13.0954	60.691	VIT_208s0056g01590.v2.1	XP_019077123.1|PREDICTED: ankyrin-1 [Vitis vinifera]
Merged-chr8-464871-2	chr8:464716-465029	Distal Intergenic	-7338	VIT_208s0056g00330.1.v2.1	VvMYB14_1_peakname|VvMYB14_2_peakname	2	464880	309.5	56	49.3504	13.6538	45.815	VvMYB14_1_peak_6948	chr8:464716-465022	307	464893	55	49.4127	14.0001	45.8708	VvMYB14_2_peak_7044	chr8:464718-465029	312	464866	57	49.2881	13.3074	45.7591	VIT_208s0056g00330.v2.1	CBI31151.3|unnamed protein product, partial [Vitis vinifera]
Merged-chr9-6655790-2	chr9:6655583-6655970	Downstream (2-3kb)	2996	VIT_209s0002g06750.1.v2.1	VvMYB14_1_peakname|VvMYB14_2_peakname	2	6655763	355	57	50.4301	13.65	46.8939	VvMYB14_1_peak_7542	chr9:6655643-6655970	328	6655791	47	38.8064	11.6982	35.4001	VvMYB14_2_peak_7622	chr9:6655583-6655964	382	6655735	67	62.0537	15.6018	58.3878	VIT_209s0002g06750.v2.1	XP_002268413.2|PREDICTED: ethylene-responsive transcription factor WIN1 [Vitis vinifera]
Merged-chr13-782630-2	chr13:782383-782866	Distal Intergenic	6988	VIT_213s0067g01370.1.v2.1	VvMYB14_1_peakname|VvMYB14_2_peakname	2	782652	449	56	49.3372	13.6434	45.8021	VvMYB14_1_peak_1587	chr13:782383-782866	484	782649	54	48.1412	13.7501	44.6147	VvMYB14_2_peak_1582	chr13:782429-782842	414	782656	58	50.5332	13.5368	46.9896	VIT_213s0067g01370.v2.1	CBI25453.3|unnamed protein product, partial [Vitis vinifera]
Merged-chrUn-30753771-2	chrUn:30753635-30753916	Distal Intergenic	-4534	VIT_200s0504g00010.1.v2.1	VvMYB14_1_peakname|VvMYB14_2_peakname	2	30753766	260.5	56	49.3316	13.6332	45.7976	VvMYB14_1_peak_8112	chrUn:30753649-30753916	268	30753764	53	46.8775	13.5001	43.3665	VvMYB14_2_peak_8244	chrUn:30753635-30753887	253	30753768	59	51.7856	13.7663	48.2286	VIT_200s0504g00010.v2.1	|
Merged-chr12-21746572-2	chr12:21746385-21746785	Promoter (<=1kb)	-100	VIT_212s0035g01660.1.v2.1	VvMYB14_1_peakname|VvMYB14_2_peakname	2	21746582	373	101	81.7875	13.6301	77.9561	VvMYB14_1_peak_1515	chr12:21746385-21746731	347	21746569	89	74.6962	14.1016	70.9103	VvMYB14_2_peak_1511	chr12:21746387-21746785	399	21746596	113	88.8789	13.1586	85.0018	VIT_212s0035g01660.v2.1	CBI29655.3|unnamed protein product, partial [Vitis vinifera]
Merged-chr3-17875402-2	chr3:17875210-17875604	Promoter (<=1kb)	-729	VIT_203s0017g01700.2.v2.1	VvMYB14_1_peakname|VvMYB14_2_peakname	2	17875370	380.5	56	49.3334	13.6229	45.8006	VvMYB14_1_peak_5188	chr3:17875210-17875581	372	17875334	52	45.6217	13.2501	42.1264	VvMYB14_2_peak_5250	chr3:17875216-17875604	389	17875406	60	53.0452	13.9957	49.4749	VIT_203s0017g01700.v2.1	XP_002269090.1|PREDICTED: glycine cleavage system H protein 2, mitochondrial [Vitis vinifera]
Merged-chr19-4044239-2	chr19:4044038-4044444	Distal Intergenic	15555	VIT_219s0014g03877.1.v2.1	VvMYB14_1_peakname|VvMYB14_2_peakname	2	4044260	385	78	65.2104	13.6205	61.5091	VvMYB14_1_peak_4204	chr19:4044038-4044419	382	4044245	73	61.2088	13.4908	57.5398	VvMYB14_2_peak_4263	chr19:4044057-4044444	388	4044275	83	69.212	13.7502	65.4783	VIT_219s0014g03877.v2.1	CAN72008.1|hypothetical protein VITISV_010451 [Vitis vinifera]
Merged-chr1-4417051-2	chr1:4416871-4417237	Distal Intergenic	7953	VIT_201s0011g04810.1.v2.1	VvMYB14_1_peakname|VvMYB14_2_peakname	2	4417053	354.5	70	59.7508	13.6067	56.1159	VvMYB14_1_peak_106	chr1:4416878-4417219	342	4417045	58	46.589	11.9034	43.0847	VvMYB14_2_peak_107	chr1:4416871-4417237	367	4417061	82	72.9126	15.3101	69.147	VIT_201s0011g04810.v2.1	XP_002284260.1|PREDICTED: uncharacterized protein LOC100245798 [Vitis vinifera]
Merged-chr6-12491551-2	chr6:12491281-12491821	Distal Intergenic	-3504	VIT_206s0009g01080.1.v2.1	VvMYB14_1_peakname|VvMYB14_2_peakname	2	12491558	497.5	71.5	60.5352	13.5979	56.8834	VvMYB14_1_peak_6359	chr6:12491281-12491821	541	12491557	64	53.2504	12.9053	49.6667	VvMYB14_2_peak_6451	chr6:12491325-12491778	454	12491559	79	67.8199	14.2905	64.1	VIT_206s0009g01080.v2.1	XP_002276908.2|PREDICTED: 5-methyltetrahydropteroyltriglutamate--homocysteine methyltransferase 2 [Vitis vinifera]
Merged-chr3-1248068-2	chr3:1247864-1248272	Intron (VIT_203s0038g01780.1.v2.1/VIT_203s0038g01780.v2.1, intron 1 of 8)	419	VIT_203s0038g01780.1.v2.1	VvMYB14_1_peakname|VvMYB14_2_peakname	2	1248044	404	58	50.6621	13.5955	47.1122	VvMYB14_1_peak_4885	chr3:1247869-1248272	404	1248048	60	54.7368	14.7356	51.1326	VvMYB14_2_peak_4929	chr3:1247864-1248267	404	1248040	56	46.5875	12.4554	43.0918	VIT_203s0038g01780.v2.1	XP_002274871.1|PREDICTED: triosephosphate isomerase, chloroplastic [Vitis vinifera]
Merged-chr18-8106927-2	chr18:8106683-8107141	Intron (VIT_218s0001g09710.6.v2.1/VIT_218s0001g09710.v2.1, intron 3 of 4)	5209	VIT_218s0001g09710.5.v2.1	VvMYB14_1_peakname|VvMYB14_2_peakname	2	8106974	405.5	60.5	52.4361	13.5805	48.8661	VvMYB14_1_peak_3683	chr18:8106683-8107141	459	8106997	62	53.8735	13.731	50.2801	VvMYB14_2_peak_3757	chr18:8106767-8107118	352	8106952	59	50.9987	13.4299	47.4521	VIT_218s0001g09710.v2.1	XP_010664544.1|PREDICTED: protein MRG1 isoform X1 [Vitis vinifera]
Merged-chrUn-4727601-2	chrUn:4727364-4727827	Distal Intergenic	4424	VIT_200s0153g00050.1.v2.1	VvMYB14_1_peakname|VvMYB14_2_peakname	2	4727602	453	136	107.15	13.5556	103.144	VvMYB14_1_peak_7787	chrUn:4727364-4727827	464	4727602	132	105.519	13.8378	101.52	VvMYB14_2_peak_7910	chrUn:4727386-4727827	442	4727603	140	108.782	13.2735	104.768	VIT_200s0153g00050.v2.1	XP_002264117.1|PREDICTED: probable glutathione S-transferase [Vitis vinifera]
Merged-chr17-8287096-2	chr17:8286871-8287328	Distal Intergenic	12211	VIT_217s0000g07380.1.v2.1	VvMYB14_1_peakname|VvMYB14_2_peakname	2	8287095	438.5	56	49.1294	13.5517	45.6008	VvMYB14_1_peak_3355	chr17:8286871-8287328	458	8287091	54	47.9489	13.6625	44.4285	VvMYB14_2_peak_3423	chr17:8286884-8287302	419	8287099	58	50.31	13.4408	46.7731	VIT_217s0000g07380.v2.1	|
Merged-chr18-22529583-2	chr18:22529385-22529789	Distal Intergenic	-3281	VIT_218s0075g00810.2.v2.1	VvMYB14_1_peakname|VvMYB14_2_peakname	2	22529555	380	55.5	48.7559	13.5493	45.2267	VvMYB14_1_peak_3927	chr18:22529402-22529789	388	22529560	56	50.6918	14.2501	47.1349	VvMYB14_2_peak_3990	chr18:22529385-22529756	372	22529550	55	46.8201	12.8485	43.3185	VIT_218s0075g00810.v2.1	XP_002267373.1|PREDICTED: laccase-15 [Vitis vinifera]
Merged-chr11-6632675-2	chr11:6632485-6632878	Intron (VIT_211s0118g00810.1.v2.1/VIT_211s0118g00810.v2.1, intron 1 of 1)	1327	VIT_211s0118g00810.1.v2.1	VvMYB14_1_peakname|VvMYB14_2_peakname	2	6632678	377	55.5	48.7315	13.539	45.2029	VvMYB14_1_peak_896	chr11:6632485-6632849	365	6632675	55	49.4127	14.0001	45.8708	VvMYB14_2_peak_897	chr11:6632490-6632878	389	6632680	56	48.0503	13.078	44.535	VIT_211s0118g00810.v2.1	XP_002267887.1|PREDICTED: peptidyl-prolyl cis-trans isomerase CYP28, chloroplastic [Vitis vinifera]
Merged-chr8-17677077-2	chr8:17676878-17677292	Promoter (<=1kb)	-617	VIT_208s0007g03740.1.v2.1	VvMYB14_1_peakname|VvMYB14_2_peakname	2	17677050	394.5	55.5	48.7315	13.539	45.2029	VvMYB14_1_peak_7297	chr8:17676878-17677292	415	17677043	55	49.4127	14.0001	45.8708	VvMYB14_2_peak_7386	chr8:17676884-17677257	374	17677058	56	48.0503	13.078	44.535	VIT_208s0007g03740.v2.1	RVX11947.1|DEAD-box ATP-dependent RNA helicase 7 [Vitis vinifera]
Merged-chr3-7955948-2	chr3:7955698-7956203	Promoter (<=1kb)	-144	VIT_203s0091g01290.1.v2.1	VvMYB14_1_peakname|VvMYB14_2_peakname	2	7955856	499	58	50.5391	13.5379	46.9928	VvMYB14_1_peak_5039	chr3:7955698-7956191	494	7955863	55	48.3655	13.5277	44.8364	VvMYB14_2_peak_5088	chr3:7955700-7956203	504	7955849	61	52.7127	13.548	49.1491	VIT_203s0091g01290.v2.1	RVX10344.1|Serine carboxypeptidase-like 7 [Vitis vinifera]
Merged-chr6-19140081-2	chr6:19139861-19140321	Downstream (1-2kb)	-10241	VIT_206s0061g01300.1.v2.1	VvMYB14_1_peakname|VvMYB14_2_peakname	2	19140093	423	61	53.1003	13.5336	49.5383	VvMYB14_1_peak_6480	chr6:19139880-19140321	442	19140090	50	39.4194	11.1155	36.0062	VvMYB14_2_peak_6576	chr6:19139861-19140264	404	19140096	72	66.7812	15.9517	63.0704	VIT_206s0061g01300.v2.1	XP_002268701.1|PREDICTED: arogenate dehydratase 3, chloroplastic [Vitis vinifera]
Merged-chr13-15272261-2	chr13:15272080-15272452	Distal Intergenic	-32082	VIT_213s0047g00010.2.v2.1	VvMYB14_1_peakname|VvMYB14_2_peakname	2	15272278	361.5	55.5	48.7146	13.5288	45.1869	VvMYB14_1_peak_1826	chr13:15272082-15272431	350	15272282	54	48.1412	13.7501	44.6147	VvMYB14_2_peak_1819	chr13:15272080-15272452	373	15272275	57	49.2881	13.3074	45.7591	VIT_213s0047g00010.v2.1	XP_002277751.1|PREDICTED: protein ZINC INDUCED FACILITATOR-LIKE 1 [Vitis vinifera]
Merged-chr14-20428626-2	chr14:20428413-20428846	Promoter (1-2kb)	-1188	VIT_214s0006g02600.2.v2.1	VvMYB14_1_peakname|VvMYB14_2_peakname	2	20428664	416	55.5	48.7037	13.5082	45.1775	VvMYB14_1_peak_2314	chr14:20428424-20428846	423	20428661	52	45.6217	13.2501	42.1264	VvMYB14_2_peak_2341	chr14:20428413-20428821	409	20428666	59	51.7856	13.7663	48.2286	VIT_214s0006g02600.v2.1	XP_010660404.1|PREDICTED: LEAF RUST 10 DISEASE-RESISTANCE LOCUS RECEPTOR-LIKE PROTEIN KINASE-like 1.4 isoform X3 [Vitis vinifera]
Merged-chr14-20896001-2	chr14:20895775-20896215	Distal Intergenic	5961	VIT_214s0006g02785.1.v2.1	VvMYB14_1_peakname|VvMYB14_2_peakname	2	20895968	414.5	57.5	50.111	13.4977	46.5684	VvMYB14_1_peak_2321	chr14:20895775-20896215	441	20895952	61	56.0326	14.9771	52.4147	VvMYB14_2_peak_2349	chr14:20895815-20896202	388	20895985	54	44.1893	12.0184	40.7221	VIT_214s0006g02785.v2.1	RVW84563.1|Cysteine-rich receptor-like protein kinase 29 [Vitis vinifera]
Merged-chr19-3553064-2	chr19:3552850-3553294	Distal Intergenic	-5506	VIT_219s0014g03400.2.v2.1	VvMYB14_1_peakname|VvMYB14_2_peakname	2	3553084	409	55	48.3348	13.4757	44.8124	VvMYB14_1_peak_4195	chr19:3552850-3553294	445	3553089	60	55.8826	15.2501	52.2665	VvMYB14_2_peak_4252	chr19:3552870-3553242	373	3553079	50	40.787	11.7013	37.3582	VIT_219s0014g03400.v2.1	XP_010644229.1|PREDICTED: receptor-like protein kinase THESEUS 1 isoform X1 [Vitis vinifera]
Merged-chr18-24868566-2	chr18:24868233-24868960	Distal Intergenic	-2906	VIT_218s0041g00420.3.v2.1	VvMYB14_1_peakname|VvMYB14_2_peakname	2	24868453	655.5	56	48.9346	13.4698	45.4067	VvMYB14_1_peak_3969	chr18:24868233-24868960	728	24868452	55	48.9817	13.8045	45.4477	VvMYB14_2_peak_4027	chr18:24868246-24868828	583	24868454	57	48.8874	13.1352	45.3657	VIT_218s0041g00420.v2.1	XP_034675814.1|patellin-3 [Vitis riparia]
Merged-chr19-2738753-2	chr19:2738547-2738962	Intron (VIT_219s0014g02670.1.v2.1/VIT_219s0014g02670.v2.1, intron 3 of 7)	4981	VIT_219s0014g02670.1.v2.1	VvMYB14_1_peakname|VvMYB14_2_peakname	2	2738736	402.5	55.5	48.8548	13.4465	45.3353	VvMYB14_1_peak_4178	chr19:2738558-2738946	389	2738730	46	38.263	11.7501	34.8623	VvMYB14_2_peak_4238	chr19:2738547-2738962	416	2738741	65	59.4467	15.1429	55.8082	VIT_219s0014g02670.v2.1	XP_002285008.1|PREDICTED: probable serine/threonine-protein kinase At1g54610 [Vitis vinifera]
Merged-chr18-5352862-2	chr18:5352647-5353057	Promoter (<=1kb)	-717	VIT_218s0001g07150.1.v2.1	VvMYB14_1_peakname|VvMYB14_2_peakname	2	5352852	364	55	48.1807	13.4449	44.6583	VvMYB14_1_peak_3622	chr18:5352647-5353030	384	5352841	57	51.9785	14.5001	48.4066	VvMYB14_2_peak_3685	chr18:5352714-5353057	344	5352863	53	44.3829	12.3897	40.91	VIT_218s0001g07150.v2.1	XP_002285707.1|PREDICTED: serine/threonine-protein kinase-like protein At1g28390 [Vitis vinifera]
Merged-chr3-1364290-2	chr3:1364078-1364487	Distal Intergenic	2012	VIT_203s0038g01960.1.v2.1	VvMYB14_1_peakname|VvMYB14_2_peakname	2	1364272	386	57.5	49.9329	13.4401	46.3927	VvMYB14_1_peak_4888	chr3:1364078-1364479	402	1364286	56	49.6249	13.7693	46.081	VvMYB14_2_peak_4933	chr3:1364118-1364487	370	1364257	59	50.241	13.111	46.7044	VIT_203s0038g01960.v2.1	XP_002276017.1|PREDICTED: uncharacterized protein LOC100257238 [Vitis vinifera]
Merged-chr3-6354116-2	chr3:6353945-6354280	Distal Intergenic	9598	VIT_203s0091g00050.2.v2.1	VvMYB14_1_peakname|VvMYB14_2_peakname	2	6354110	324	57.5	49.9194	13.4286	46.3795	VvMYB14_1_peak_4999	chr3:6353945-6354276	332	6354121	55	48.3655	13.5277	44.8364	VvMYB14_2_peak_5043	chr3:6353965-6354280	316	6354100	60	51.4733	13.3295	47.9226	VIT_203s0091g00050.v2.1	XP_034681576.1|triacylglycerol lipase 1 [Vitis riparia]
Merged-chr4-1535518-2	chr4:1535351-1535693	Intron (VIT_204s0008g01920.1.v2.1/VIT_204s0008g01920.v2.1, intron 1 of 1)	1463	VIT_204s0008g01920.3.v2.1	VvMYB14_1_peakname|VvMYB14_2_peakname	2	1535508	304.5	58	50.7464	13.4157	47.2106	VvMYB14_1_peak_5246	chr4:1535382-1535647	266	1535519	46	37.1453	11.242	33.7606	VvMYB14_2_peak_5315	chr4:1535351-1535693	343	1535497	70	64.3475	15.5895	60.6606	VIT_204s0008g01920.v2.1	XP_010648387.1|PREDICTED: uncharacterized protein LOC100252702 [Vitis vinifera]
Merged-chr11-7838491-2	chr11:7838310-7838683	Exon (VIT_211s0037g00150.1.v2.1/VIT_211s0037g00150.v2.1, exon 2 of 5)	322	VIT_211s0037g00150.1.v2.1	VvMYB14_1_peakname|VvMYB14_2_peakname	2	7838454	360.5	63.5	54.1198	13.3885	50.5323	VvMYB14_1_peak_915	chr11:7838310-7838660	351	7838447	61	52.2211	13.3441	48.6459	VvMYB14_2_peak_920	chr11:7838314-7838683	370	7838462	66	56.0186	13.4328	52.4187	VIT_211s0037g00150.v2.1	XP_002276194.1|PREDICTED: probable WRKY transcription factor 32 isoform X2 [Vitis vinifera]
Merged-chr19-22149762-2	chr19:22149550-22149991	Distal Intergenic	-4681	VIT_219s0027g01870.1.v2.1	VvMYB14_1_peakname|VvMYB14_2_peakname	2	22149764	406	55	48.0799	13.3832	44.5613	VvMYB14_1_peak_4485	chr19:22149570-22149991	422	22149769	51	44.3741	13.0001	40.8939	VvMYB14_2_peak_4549	chr19:22149550-22149939	390	22149759	59	51.7856	13.7663	48.2286	VIT_219s0027g01870.v2.1	XP_010644855.1|PREDICTED: vacuolar amino acid transporter 1 isoform X1 [Vitis vinifera]
Merged-chr12-10721344-2	chr12:10721167-10721525	Distal Intergenic	240332	VIT_212s0057g01580.1.v2.1	VvMYB14_1_peakname|VvMYB14_2_peakname	2	10721384	344.5	61	51.9892	13.359	48.4278	VvMYB14_1_peak_1361	chr12:10721167-10721525	359	10721415	63	59.8502	16.0001	56.1932	VvMYB14_2_peak_1347	chr12:10721179-10721508	330	10721353	59	44.1283	10.7179	40.6625	VIT_212s0057g01580.v2.1	CBI28499.3|unnamed protein product, partial [Vitis vinifera]
Merged-chr6-19130096-2	chr6:19129916-19130281	Promoter (<=1kb)	-248	VIT_206s0061g01300.1.v2.1	VvMYB14_1_peakname|VvMYB14_2_peakname	2	19130064	361.5	55	48.1334	13.3523	44.618	VvMYB14_1_peak_6477	chr6:19129916-19130281	366	19130056	48	40.6814	12.2501	37.2479	VvMYB14_2_peak_6573	chr6:19129916-19130272	357	19130073	62	55.5854	14.4546	51.988	VIT_206s0061g01300.v2.1	XP_002268701.1|PREDICTED: arogenate dehydratase 3, chloroplastic [Vitis vinifera]
Merged-chr15-1786969-2	chr15:1786813-1787128	Intron (VIT_215s0024g00910.2.v2.1/VIT_215s0024g00910.v2.1, intron 1 of 1)	858	VIT_215s0024g00910.1.v2.1	VvMYB14_1_peakname|VvMYB14_2_peakname	2	1786950	312	80	65.9095	13.3508	62.2019	VvMYB14_1_peak_2534	chr15:1786814-1787128	315	1786957	74	60.4427	12.9608	56.7811	VvMYB14_2_peak_2570	chr15:1786813-1787121	309	1786944	86	71.3762	13.7408	67.6228	VIT_215s0024g00910.v2.1	XP_002271112.1|PREDICTED: protein NUCLEAR FUSION DEFECTIVE 4 isoform X1 [Vitis vinifera]
Merged-chr9-22049976-2	chr9:22049748-22050197	Promoter (<=1kb)	-269	VIT_209s0054g01180.1.v2.1	VvMYB14_1_peakname|VvMYB14_2_peakname	2	22049926	398	54.5	47.5374	13.3199	44.0224	VvMYB14_1_peak_7730	chr9:22049748-22050153	406	22049908	56	50.6918	14.2501	47.1349	VvMYB14_2_peak_7843	chr9:22049808-22050197	390	22049945	53	44.3829	12.3897	40.91	VIT_209s0054g01180.v2.1	CBI18411.3|unnamed protein product, partial [Vitis vinifera]
Merged-chrUn-22061508-2	chrUn:22061327-22061685	Intron (VIT_200s0299g00050.2.v2.1/VIT_200s0299g00050.v2.1, intron 2 of 2)	536	VIT_200s0299g00050.1.v2.1	VvMYB14_1_peakname|VvMYB14_2_peakname	2	22061524	341.5	55	48.3141	13.3112	44.8061	VvMYB14_1_peak_7989	chrUn:22061349-22061672	324	22061521	44	35.8811	11.2501	32.5175	VvMYB14_2_peak_8118	chrUn:22061327-22061685	359	22061528	66	60.747	15.3723	57.0947	VIT_200s0299g00050.v2.1	CBI29497.3|unnamed protein product, partial [Vitis vinifera]
Merged-chr10-247761-2	chr10:247475-248022	Downstream (1-2kb)	2747	VIT_210s0116g00550.1.v2.1	VvMYB14_1_peakname|VvMYB14_2_peakname	2	247820	517	57	49.2935	13.3079	45.7612	VvMYB14_1_peak_429	chr10:247532-248022	491	247817	54	47.1137	13.2862	43.5997	VvMYB14_2_peak_417	chr10:247475-248017	543	247822	60	51.4733	13.3295	47.9226	VIT_210s0116g00550.v2.1	XP_002267126.1|PREDICTED: probable dolichyl-diphosphooligosaccharide--protein glycosyltransferase subunit 3B [Vitis vinifera]
Merged-chr2-14774754-2	chr2:14774586-14774917	Distal Intergenic	-40305	VIT_202s0033g00570.1.v2.1	VvMYB14_1_peakname|VvMYB14_2_peakname	2	14774784	326.5	54.5	47.4806	13.2993	43.9666	VvMYB14_1_peak_4792	chr2:14774597-14774917	321	14774772	54	48.1412	13.7501	44.6147	VvMYB14_2_peak_4837	chr2:14774586-14774917	332	14774797	55	46.8201	12.8485	43.3185	VIT_202s0033g00570.v2.1	RVX01279.1|Pentatricopeptide repeat-containing protein, mitochondrial [Vitis vinifera]
Merged-chr6-20401828-2	chr6:20401595-20402071	Distal Intergenic	-6871	VIT_206s0080g00420.4.v2.1	VvMYB14_1_peakname|VvMYB14_2_peakname	2	20401795	455	54.5	47.4806	13.2993	43.9666	VvMYB14_1_peak_6493	chr6:20401595-20402071	477	20401796	54	48.1412	13.7501	44.6147	VvMYB14_2_peak_6593	chr6:20401607-20402039	433	20401794	55	46.8201	12.8485	43.3185	VIT_206s0080g00420.v2.1	XP_002275642.2|PREDICTED: glucan endo-1,3-beta-glucosidase 14 [Vitis vinifera]
Merged-chr3-13148580-3	chr3:13148136-13148971	Exon (VIT_203s0110g00290.1.v2.1/VIT_203s0110g00290.v2.1, exon 1 of 1)	338	VIT_203s0110g00290.1.v2.1	VvMYB14_1_peakname|VvMYB14_2_peakname	3	13148369	828	60	51.3907	13.2951	47.8265	VvMYB14_1_peak_5114	chr3:13148139-13148966	828	13148369	60	51.3907	13.2951	47.8265	VvMYB14_2_peak_5160,VvMYB14_2_peak_5161	NA	NA	NA	NA	NA	NA	NA	VIT_203s0110g00290.v2.1	CAN81719.1|hypothetical protein VITISV_001179 [Vitis vinifera]
Merged-chr17-7243494-2	chr17:7243280-7243693	Intron (VIT_217s0000g06700.2.v2.1/VIT_217s0000g06700.v2.1, intron 1 of 1)	2789	VIT_217s0000g06700.2.v2.1	VvMYB14_1_peakname|VvMYB14_2_peakname	2	7243508	396	79	64.9423	13.2864	61.2441	VvMYB14_1_peak_3338	chr17:7243280-7243690	411	7243508	78	64.3058	13.3137	60.6083	VvMYB14_2_peak_3406	chr17:7243313-7243693	381	7243509	80	65.5788	13.2591	61.88	VIT_217s0000g06700.v2.1	RVW83373.1|hypothetical protein CK203_038952 [Vitis vinifera]
Merged-chr11-4567120-2	chr11:4566953-4567288	Intron (VIT_211s0016g05240.6.v2.1/VIT_211s0016g05240.v2.1, intron 22 of 22)	-24613	VIT_211s0016g05250.1.v2.1	VvMYB14_1_peakname|VvMYB14_2_peakname	2	4567094	334.5	71	59.4607	13.2837	55.831	VvMYB14_1_peak_856	chr11:4566955-4567288	334	4567097	61	44.6283	10.4487	41.1463	VvMYB14_2_peak_849	chr11:4566953-4567287	335	4567091	81	74.2931	16.1188	70.5156	VIT_211s0016g05250.v2.1	XP_002285177.1|PREDICTED: uncharacterized protein LOC100259301 isoform X1 [Vitis vinifera]
Merged-chr13-19793397-2	chr13:19793181-19793609	Intron (VIT_213s0084g00660.3.v2.1/VIT_213s0084g00660.v2.1, intron 5 of 9)	11260	VIT_213s0084g00660.3.v2.1	VvMYB14_1_peakname|VvMYB14_2_peakname	2	19793436	406	54.5	47.4537	13.2684	43.9417	VvMYB14_1_peak_1890	chr13:19793181-19793590	410	19793430	51	44.3741	13.0001	40.8939	VvMYB14_2_peak_1894	chr13:19793208-19793609	402	19793443	58	50.5332	13.5368	46.9896	VIT_213s0084g00660.v2.1	XP_002263159.2|PREDICTED: transcription factor TGA2.2 isoform X2 [Vitis vinifera]
Merged-chr9-7012642-2	chr9:7012427-7012893	Intron (VIT_209s0002g07080.1.v2.1/VIT_209s0002g07080.v2.1, intron 2 of 2)	1377	VIT_209s0002g07080.1.v2.1	VvMYB14_1_peakname|VvMYB14_2_peakname	2	7012696	432	54.5	47.4601	13.2582	43.9494	VvMYB14_1_peak_7550	chr9:7012427-7012823	397	7012691	50	43.1347	12.7501	39.6701	VvMYB14_2_peak_7634	chr9:7012427-7012893	467	7012701	59	51.7856	13.7663	48.2286	VIT_209s0002g07080.v2.1	|
Merged-chr14-30018541-2	chr14:30018317-30018765	Distal Intergenic	3097	VIT_214s0108g01440.5.v2.1	VvMYB14_1_peakname|VvMYB14_2_peakname	2	30018550	440	63	53.379	13.2433	49.8002	VvMYB14_1_peak_2503	chr14:30018326-30018765	440	30018545	61	52.6287	13.513	49.0494	VvMYB14_2_peak_2541	chr14:30018317-30018756	440	30018554	65	54.1294	12.9737	50.551	VIT_214s0108g01440.v2.1	XP_002284191.1|PREDICTED: uncharacterized protein LOC100268024 [Vitis vinifera]
Merged-chrUn-21195395-2	chrUn:21195203-21195591	Distal Intergenic	-18768	VIT_200s0283g00030.1.v2.1	VvMYB14_1_peakname|VvMYB14_2_peakname	2	21195420	375.5	61	51.8966	13.226	48.3329	VvMYB14_1_peak_7973	chrUn:21195214-21195591	378	21195400	60	52.6381	13.8212	49.0587	VvMYB14_2_peak_8107	chrUn:21195203-21195575	373	21195441	62	51.1551	12.6308	47.6072	VIT_200s0283g00030.v2.1	XP_002277666.1|PREDICTED: calnexin homolog [Vitis vinifera]
Merged-chrUn-7614601-2	chrUn:7614410-7614793	Downstream (<1kb)	1342	VIT_200s0179g00380.1.v2.1	VvMYB14_1_peakname|VvMYB14_2_peakname	2	7614590	365	54.5	47.5645	13.2171	44.0585	VvMYB14_1_peak_7810	chrUn:7614428-7614793	366	7614605	46	38.263	11.7501	34.8623	VvMYB14_2_peak_7935	chrUn:7614410-7614773	364	7614574	63	56.8659	14.684	53.2548	VIT_200s0179g00380.v2.1	XP_002275004.4|PREDICTED: 3-ketoacyl-CoA synthase 11-like [Vitis vinifera]
Merged-chr14-7855965-2	chr14:7855757-7856179	Distal Intergenic	-2163	VIT_214s0081g00200.2.v2.1	VvMYB14_1_peakname|VvMYB14_2_peakname	2	7855963	417	100.5	80.4205	13.2167	76.6052	VvMYB14_1_peak_2145	chr14:7855757-7856168	412	7855971	89	66.5518	11.6462	62.8372	VvMYB14_2_peak_2167	chr14:7855758-7856179	422	7855955	112	94.2892	14.7872	90.3733	VIT_214s0081g00200.v2.1	XP_002263259.1|PREDICTED: GRF1-interacting factor 1 [Vitis vinifera]
Merged-chr5-1410133-2	chr5:1409777-1410437	Promoter (<=1kb)	-769	VIT_205s0077g01780.1.v2.1	VvMYB14_1_peakname|VvMYB14_2_peakname	2	1410158	537.5	54	46.9779	13.2155	43.4703	VvMYB14_1_peak_5688	chr5:1409777-1410437	661	1410158	57	51.9785	14.5001	48.4066	VvMYB14_2_peak_5763	chr5:1409954-1410367	414	1410159	51	41.9774	11.9308	38.5339	VIT_205s0077g01780.v2.1	XP_010649566.1|PREDICTED: uncharacterized protein LOC104879214 [Vitis vinifera]
Merged-chr17-6011395-2	chr17:6011132-6011626	Promoter (1-2kb)	-1368	VIT_217s0000g05520.1.v2.1	VvMYB14_1_peakname|VvMYB14_2_peakname	2	6011404	444	54	46.8694	13.1846	43.3626	VvMYB14_1_peak_3315	chr17:6011132-6011626	495	6011408	54	48.1412	13.7501	44.6147	VvMYB14_2_peak_3379	chr17:6011215-6011607	393	6011399	54	45.5976	12.6191	42.1105	VIT_217s0000g05520.v2.1	XP_002266733.1|PREDICTED: calcium-dependent protein kinase 10 [Vitis vinifera]
Merged-chr7-19719654-2	chr7:19719460-19719851	Distal Intergenic	-9006	VIT_207s0031g02990.1.v2.1	VvMYB14_1_peakname|VvMYB14_2_peakname	2	19719662	360	54	46.8145	13.1606	43.3124	VvMYB14_1_peak_6901	chr7:19719490-19719851	362	19719686	54	48.1234	13.742	44.6016	VvMYB14_2_peak_6992	chr7:19719460-19719817	358	19719639	54	45.5055	12.5792	42.0233	VIT_207s0031g02990.v2.1	XP_002272503.1|PREDICTED: ammonium transporter 3 member 1 [Vitis vinifera]
Merged-chr13-796921-2	chr13:796722-797129	Distal Intergenic	-3641	VIT_213s0067g01400.1.v2.1	VvMYB14_1_peakname|VvMYB14_2_peakname	2	796977	391.5	54	46.8633	13.1229	43.3614	VvMYB14_1_peak_1588	chr13:796730-797129	400	796975	48	40.6814	12.2501	37.2479	VvMYB14_2_peak_1583	chr13:796722-797104	383	796979	60	53.0452	13.9957	49.4749	VIT_213s0067g01400.v2.1	XP_010658253.1|PREDICTED: ethylene-responsive transcription factor ABI4 [Vitis vinifera]
Merged-chr3-15851091-2	chr3:15850905-15851283	Distal Intergenic	-8557	VIT_203s0017g00790.1.v2.1	VvMYB14_1_peakname|VvMYB14_2_peakname	2	15851118	371	53.5	46.3828	13.1007	42.8824	VvMYB14_1_peak_5159	chr3:15850905-15851269	365	15851102	57	51.9785	14.5001	48.4066	VvMYB14_2_peak_5216	chr3:15850907-15851283	377	15851134	50	40.787	11.7013	37.3582	VIT_203s0017g00790.v2.1	CAN60942.1|hypothetical protein VITISV_044332 [Vitis vinifera]
Merged-chr15-13634396-2	chr15:13634187-13634602	Distal Intergenic	-7362	VIT_215s0021g02650.5.v2.1	VvMYB14_1_peakname|VvMYB14_2_peakname	2	13634368	393	53.5	46.3346	13.0905	42.8344	VvMYB14_1_peak_2701	chr15:13634187-13634582	396	13634372	56	50.6918	14.2501	47.1349	VvMYB14_2_peak_2737	chr15:13634213-13634602	390	13634364	51	41.9774	11.9308	38.5339	VIT_215s0021g02650.v2.1	RVW15278.1|GDSL esterase/lipase [Vitis vinifera]
Merged-chr1-8381614-2	chr1:8381438-8381821	Distal Intergenic	-16966	VIT_201s0026g00005.1.v2.1	VvMYB14_1_peakname|VvMYB14_2_peakname	2	8381630	352	62	52.3141	13.0895	48.7458	VvMYB14_1_peak_181	chr1:8381440-8381821	382	8381626	65	57.6487	14.3848	54.0153	VvMYB14_2_peak_180	chr1:8381438-8381759	322	8381635	59	46.9795	11.7943	43.4763	VIT_201s0026g00005.v2.1	XP_002285293.1|PREDICTED: cytochrome b561, DM13 and DOMON domain-containing protein At5g54830 [Vitis vinifera]
Merged-chr19-20098018-2	chr19:20097599-20098401	Intron (VIT_219s0027g00790.5.v2.1/VIT_219s0027g00790.v2.1, intron 7 of 7)	-18067	VIT_219s0027g00800.1.v2.1	VvMYB14_1_peakname|VvMYB14_2_peakname	2	20098164	737.5	53.5	46.2621	13.0699	42.7623	VvMYB14_1_peak_4456	chr19:20097599-20098401	803	20098181	54	48.1412	13.7501	44.6147	VvMYB14_2_peak_4517	chr19:20097702-20098373	672	20098146	53	44.3829	12.3897	40.91	VIT_219s0027g00800.v2.1	YP_009455633.1|hypothetical chloroplast RF2 [Vitis rupestris]
Merged-chr15-12691206-2	chr15:12691020-12691390	Promoter (1-2kb)	-1101	VIT_215s0021g01970.1.v2.1	VvMYB14_1_peakname|VvMYB14_2_peakname	2	12691184	357	56	48.0536	13.0663	44.5367	VvMYB14_1_peak_2686	chr15:12691036-12691390	355	12691190	52	44.6338	12.803	41.1509	VvMYB14_2_peak_2722	chr15:12691020-12691378	359	12691179	60	51.4733	13.3295	47.9226	VIT_215s0021g01970.v2.1	CBI16635.3|unnamed protein product, partial [Vitis vinifera]
Merged-chr14-2640796-2	chr14:2640586-2640985	Intron (VIT_214s0128g00050.3.v2.1/VIT_214s0128g00050.v2.1, intron 2 of 2)	2047	VIT_214s0128g00050.3.v2.1	VvMYB14_1_peakname|VvMYB14_2_peakname	2	2640802	378.5	59.5	50.3919	13.0595	46.8443	VvMYB14_1_peak_2051	chr14:2640586-2640985	400	2640796	60	53.8043	14.3248	50.2122	VvMYB14_2_peak_2061	chr14:2640629-2640985	357	2640807	59	46.9795	11.7943	43.4763	VIT_214s0128g00050.v2.1	XP_002284939.1|PREDICTED: UPF0603 protein At1g54780, chloroplastic [Vitis vinifera]
Merged-chrUn-30720232-2	chrUn:30720029-30720434	Distal Intergenic	-10821	VIT_200s0499g00050.1.v2.1	VvMYB14_1_peakname|VvMYB14_2_peakname	2	30720228	367.5	54.5	46.9618	13.0565	43.456	VvMYB14_1_peak_8111	chrUn:30720029-30720434	406	30720222	58	53.2727	14.7501	49.6851	VvMYB14_2_peak_8243	chrUn:30720069-30720397	329	30720235	51	40.6509	11.3629	37.227	VIT_200s0499g00050.v2.1	XP_010647125.2|PREDICTED: chromatin assembly factor 1 subunit FAS1 [Vitis vinifera]
Merged-chr1-1580859-2	chr1:1580644-1581074	Intron (VIT_201s0011g01800.1.v2.1/VIT_201s0011g01800.v2.1, intron 3 of 9)	1397	VIT_201s0011g01800.1.v2.1	VvMYB14_1_peakname|VvMYB14_2_peakname	2	1580857	381.5	55.5	48.2073	13.0541	44.7054	VvMYB14_1_peak_30	chr1:1580694-1581025	332	1580873	43	34.1017	10.7234	30.7651	VvMYB14_2_peak_32	chr1:1580644-1581074	431	1580841	68	62.3128	15.3847	58.6456	VIT_201s0011g01800.v2.1	XP_002276697.1|PREDICTED: phosphatase IMPL1, chloroplastic isoform X2 [Vitis vinifera]
Merged-chrUn-8435640-2	chrUn:8435301-8435974	Downstream (<1kb)	883	VIT_200s0184g00070.1.v2.1	VvMYB14_1_peakname|VvMYB14_2_peakname	2	8435555	642.5	60.5	51.1904	13.0532	47.6367	VvMYB14_1_peak_7818	chrUn:8435301-8435949	649	8435570	65	58.881	14.9017	55.2344	VvMYB14_2_peak_7943	chrUn:8435339-8435974	636	8435540	56	43.4997	11.2046	40.039	VIT_200s0184g00070.v2.1	RVW63557.1|Pyruvate kinase isozyme A, chloroplastic [Vitis vinifera]
Merged-chr5-13866622-2	chr5:13866401-13866884	Distal Intergenic	-34690	VIT_205s0029g00010.1.v2.1	VvMYB14_1_peakname|VvMYB14_2_peakname	2	13866636	430.5	53.5	46.2209	13.0493	42.7225	VvMYB14_1_peak_5944	chr5:13866415-13866884	470	13866668	52	45.6217	13.2501	42.1264	VvMYB14_2_peak_6026	chr5:13866401-13866791	391	13866603	55	46.8201	12.8485	43.3185	VIT_205s0029g00010.v2.1	XP_002267189.2|PREDICTED: uncharacterized protein LOC100245241 [Vitis vinifera]
Merged-chr17-2451868-2	chr17:2451688-2452057	Promoter (1-2kb)	-1411	VIT_217s0000g02640.1.v2.1	VvMYB14_1_peakname|VvMYB14_2_peakname	2	2451874	355.5	62	52.1738	13.0468	48.6076	VvMYB14_1_peak_3239	chr17:2451688-2452035	348	2451862	61	52.6287	13.513	49.0494	VvMYB14_2_peak_3297	chr17:2451695-2452057	363	2451887	63	51.7189	12.5806	48.1659	VIT_217s0000g02640.v2.1	XP_002278115.1|PREDICTED: uncharacterized protein At1g66480 [Vitis vinifera]
Merged-chr6-3803629-2	chr6:3803431-3803853	Intron (VIT_206s0004g03050.1.v2.1/VIT_206s0004g03050.v2.1, intron 1 of 1)	180	VIT_206s0004g03050.1.v2.1	VvMYB14_1_peakname|VvMYB14_2_peakname	2	3803610	377	56	47.9356	13.0306	44.4211	VvMYB14_1_peak_6214	chr6:3803431-3803853	423	3803612	54	46.7655	13.1311	43.2604	VvMYB14_2_peak_6306	chr6:3803452-3803782	331	3803609	58	49.1057	12.9301	45.5819	VIT_206s0004g03050.v2.1	CBI16294.3|unnamed protein product, partial [Vitis vinifera]
Merged-chr17-15998702-2	chr17:15998499-15998913	Exon (VIT_217s0053g00700.1.v2.1/VIT_217s0053g00700.v2.1, exon 14 of 15)	3869	VIT_217s0053g00700.2.v2.1	VvMYB14_1_peakname|VvMYB14_2_peakname	2	15998698	386.5	69.5	57.4624	13.0266	53.843	VvMYB14_1_peak_3482	chr17:15998499-15998913	415	15998693	73	63.2755	14.2601	59.5886	VvMYB14_2_peak_3552	chr17:15998520-15998877	358	15998702	66	51.6494	11.793	48.0975	VIT_217s0053g00700.v2.1	XP_010663929.1|PREDICTED: sucrose synthase 7 isoform X2 [Vitis vinifera]
Merged-chr8-11538235-2	chr8:11538052-11538426	Promoter (<=1kb)	-788	VIT_208s0040g00580.1.v2.1	VvMYB14_1_peakname|VvMYB14_2_peakname	2	11538210	362	53	45.9969	13.0168	42.5055	VvMYB14_1_peak_7137	chr8:11538052-11538405	354	11538202	60	55.8826	15.2501	52.2665	VvMYB14_2_peak_7241	chr8:11538057-11538426	370	11538218	46	36.1111	10.7836	32.7445	VIT_208s0040g00580.v2.1	CBI32843.3|unnamed protein product, partial [Vitis vinifera]
Merged-chr19-23354155-2	chr19:23353907-23354383	Exon (VIT_219s0085g00880.3.v2.1/VIT_219s0085g00880.v2.1, exon 1 of 15)	74	VIT_219s0085g00880.2.v2.1	VvMYB14_1_peakname|VvMYB14_2_peakname	2	23354196	432.5	64.5	53.9472	13.0128	50.3655	VvMYB14_1_peak_4505	chr19:23353907-23354383	477	23354196	59	48.7465	12.4963	45.2144	VvMYB14_2_peak_4569	chr19:23353972-23354359	388	23354195	70	59.148	13.5293	55.5165	VIT_219s0085g00880.v2.1	XP_002265514.1|PREDICTED: succinate-semialdehyde dehydrogenase, mitochondrial [Vitis vinifera]
Merged-chr7-11372071-2	chr7:11371860-11372286	Promoter (<=1kb)	-147	VIT_207s0005g06290.1.v2.1	VvMYB14_1_peakname|VvMYB14_2_peakname	2	11372063	381	80.5	65.1476	13.01	61.4475	VvMYB14_1_peak_6744	chr7:11371902-11372286	385	11372079	79	65.5161	13.4822	61.808	VvMYB14_2_peak_6836	chr7:11371860-11372236	377	11372047	82	64.7792	12.5379	61.087	VIT_207s0005g06290.v2.1	XP_002265677.1|PREDICTED: cytochrome b5 [Vitis vinifera]
Merged-chr1-19768120-2	chr1:19767936-19768292	Promoter (<=1kb)	-877	VIT_201s0010g02740.3.v2.1	VvMYB14_1_peakname|VvMYB14_2_peakname	2	19768134	342	53.5	46.3264	12.9773	42.8364	VvMYB14_1_peak_362	chr1:19767963-19768289	327	19768138	45	37.0674	11.5001	33.6849	VvMYB14_2_peak_353	chr1:19767936-19768292	357	19768131	62	55.5854	14.4546	51.988	VIT_201s0010g02740.v2.1	XP_002265545.1|PREDICTED: 4-coumarate--CoA ligase-like 9 [Vitis vinifera]
Merged-chr16-1140976-2	chr16:1140756-1141218	Distal Intergenic	-2576	VIT_216s0039g01540.1.v2.1	VvMYB14_1_peakname|VvMYB14_2_peakname	2	1140965	393.5	53	45.6951	12.9655	42.2024	VvMYB14_1_peak_2853	chr16:1140804-1141127	324	1140967	55	49.4127	14.0001	45.8708	VvMYB14_2_peak_2906	chr16:1140756-1141218	463	1140963	51	41.9774	11.9308	38.5339	VIT_216s0039g01540.v2.1	XP_002270495.1|PREDICTED: putative gamma-glutamylcyclotransferase At3g02910 [Vitis vinifera]
Merged-chr5-5422781-2	chr5:5422572-5423032	Distal Intergenic	-3989	VIT_205s0020g03720.1.v2.1	VvMYB14_1_peakname|VvMYB14_2_peakname	2	5422756	412.5	53	45.6587	12.9551	42.1665	VvMYB14_1_peak_5795	chr5:5422572-5423032	461	5422781	54	48.1412	13.7501	44.6147	VvMYB14_2_peak_5867	chr5:5422580-5422943	364	5422731	52	43.1761	12.1602	39.7183	VIT_205s0020g03720.v2.1	XP_002282888.1|PREDICTED: protein CDC73 homolog [Vitis vinifera]
Merged-chr3_random-1175898-2	chr3_random:1175724-1176074	Distal Intergenic	9077	VIT_203s0038g01660.1.v2.1	VvMYB14_1_peakname|VvMYB14_2_peakname	2	1175882	350	66.5	55.1632	12.9545	51.5658	VvMYB14_1_peak_5218	chr3_random:1175724-1176072	349	1175879	70	60.6483	14.1037	56.9854	VvMYB14_2_peak_5285	chr3_random:1175724-1176074	351	1175885	63	49.6781	11.8054	46.1461	VIT_203s0038g01660.v2.1	|
Merged-chr5-7783783-2	chr5:7783559-7783986	Exon (VIT_205s0049g00750.1.v2.1/VIT_205s0049g00750.v2.1, exon 1 of 1)	218	VIT_205s0049g00750.1.v2.1	VvMYB14_1_peakname|VvMYB14_2_peakname	2	7783792	401	70	57.5791	12.9498	53.9562	VvMYB14_1_peak_5853	chr5:7783607-7783980	374	7783793	72	61.5884	13.9011	57.9162	VvMYB14_2_peak_5922	chr5:7783559-7783986	428	7783792	68	53.5699	11.9986	49.9962	VIT_205s0049g00750.v2.1	XP_002281143.1|PREDICTED: proline-rich 33 kDa extensin-related protein-like [Vitis vinifera]
Merged-chrUn-21740634-2	chrUn:21740375-21740890	Distal Intergenic	14296	VIT_200s0288g00050.1.v2.1	VvMYB14_1_peakname|VvMYB14_2_peakname	2	21740609	494.5	57	48.4215	12.923	44.8996	VvMYB14_1_peak_7982	chrUn:21740375-21740872	498	21740621	53	44.9452	12.6349	41.4592	VvMYB14_2_peak_8111	chrUn:21740400-21740890	491	21740597	61	51.8978	13.2111	48.34	VIT_200s0288g00050.v2.1	XP_010646750.1|PREDICTED: V-type proton ATPase subunit G 1 [Vitis vinifera]
Merged-chr3-6576723-2	chr3:6576535-6576923	Intron (VIT_203s0091g00290.1.v2.1/VIT_203s0091g00290.v2.1, intron 5 of 7)	-8532	VIT_203s0091g00280.1.v2.1	VvMYB14_1_peakname|VvMYB14_2_peakname	2	6576695	364.5	60.5	50.7655	12.9003	47.215	VvMYB14_1_peak_5009	chr3:6576548-6576923	376	6576691	61	52.7671	13.5707	49.1871	VvMYB14_2_peak_5053	chr3:6576535-6576887	353	6576699	60	48.7639	12.2299	45.2428	VIT_203s0091g00280.v2.1	CBI22505.3|unnamed protein product, partial [Vitis vinifera]
Merged-chr18-8743979-2	chr18:8743796-8744154	Promoter (1-2kb)	-1722	VIT_218s0001g10420.1.v2.1	VvMYB14_1_peakname|VvMYB14_2_peakname	2	8743997	331	54	46.4511	12.8835	42.9579	VvMYB14_1_peak_3700	chr18:8743796-8744154	359	8744012	62	57.4449	15.2673	53.8135	VvMYB14_2_peak_3773	chr18:8743833-8744135	303	8743982	46	35.4572	10.4997	32.1023	VIT_218s0001g10420.v2.1	XP_019082274.1|PREDICTED: uncharacterized protein LOC100257562 isoform X1 [Vitis vinifera]
Merged-chr19-7358759-2	chr19:7358532-7358945	Intron (VIT_219s0090g01290.1.v2.1/VIT_219s0090g01290.v2.1, intron 2 of 7)	5535	VIT_219s0090g01290.1.v2.1	VvMYB14_1_peakname|VvMYB14_2_peakname	2	7358780	363	55	46.8884	12.8778	43.3856	VvMYB14_1_peak_4281	chr19:7358532-7358935	404	7358769	57	50.6399	13.8988	47.0876	VvMYB14_2_peak_4346	chr19:7358624-7358945	322	7358790	53	43.137	11.8568	39.6836	VIT_219s0090g01290.v2.1	XP_010644504.1|PREDICTED: serine/threonine-protein phosphatase PP-X isozyme 2 isoform X2 [Vitis vinifera]
Merged-chr19-8379036-2	chr19:8378800-8379247	Distal Intergenic	-5457	VIT_219s0015g00390.1.v2.1	VvMYB14_1_peakname|VvMYB14_2_peakname	2	8379068	406	58	49.1116	12.8775	45.5879	VvMYB14_1_peak_4307	chr19:8378800-8379231	432	8379040	52	41.7512	11.5515	38.3071	VvMYB14_2_peak_4370	chr19:8378868-8379247	380	8379096	64	56.472	14.2036	52.8688	VIT_219s0015g00390.v2.1	XP_002266574.1|PREDICTED: uncharacterized protein LOC100254821 [Vitis vinifera]
Merged-chr19-4188451-2	chr19:4188205-4188686	Promoter (1-2kb)	-1705	VIT_219s0014g03950.1.v2.1	VvMYB14_1_peakname|VvMYB14_2_peakname	2	4188442	462	67	55.262	12.8748	51.6624	VvMYB14_1_peak_4211	chr19:4188205-4188686	482	4188411	68	55.1795	12.5793	51.5715	VvMYB14_2_peak_4268	chr19:4188236-4188677	442	4188472	66	55.3445	13.1703	51.7533	VIT_219s0014g03950.v2.1	CBI20402.3|unnamed protein product, partial [Vitis vinifera]
Merged-chr14-16054251-2	chr14:16054062-16054441	Distal Intergenic	-10387	VIT_214s0006g00990.1.v2.1	VvMYB14_1_peakname|VvMYB14_2_peakname	2	16054264	368.5	64	53.1715	12.8694	49.5939	VvMYB14_1_peak_2249	chr14:16054062-16054441	380	16054263	66	55.6848	13.3024	52.0739	VvMYB14_2_peak_2275	chr14:16054074-16054430	357	16054264	62	50.6582	12.4363	47.1139	VIT_214s0006g00990.v2.1	XP_019080686.1|PREDICTED: DNA repair protein RAD4 [Vitis vinifera]
Merged-chr17-5402298-2	chr17:5402104-5402475	Intron (VIT_217s0000g04960.1.v2.1/VIT_217s0000g04960.v2.1, intron 1 of 1)	5684	VIT_217s0000g04950.1.v2.1	VvMYB14_1_peakname|VvMYB14_2_peakname	2	5402286	351.5	52.5	45.1484	12.861	41.663	VvMYB14_1_peak_3299	chr17:5402104-5402473	370	5402278	56	50.6918	14.2501	47.1349	VvMYB14_2_peak_3360	chr17:5402143-5402475	333	5402294	49	39.605	11.4719	36.1911	VIT_217s0000g04950.v2.1	CBI15343.3|unnamed protein product, partial [Vitis vinifera]
Merged-chr3-10719254-2	chr3:10719052-10719444	Distal Intergenic	-2162	VIT_203s0097g00470.2.v2.1	VvMYB14_1_peakname|VvMYB14_2_peakname	2	10719242	374	100.5	78.9016	12.8599	75.0902	VvMYB14_1_peak_5085	chr3:10719052-10719437	386	10719233	107	88.801	14.3089	84.9093	VvMYB14_2_peak_5129	chr3:10719083-10719444	362	10719250	94	69.0021	11.4109	65.2711	VIT_203s0097g00470.v2.1	XP_002263095.2|PREDICTED: HVA22-like protein a isoform X1 [Vitis vinifera]
Merged-chr11-4334452-2	chr11:4334242-4334673	Distal Intergenic	141	VIT_211s0016g05030.1.v2.1	VvMYB14_1_peakname|VvMYB14_2_peakname	2	4334454	421.5	52.5	45.0593	12.8405	41.5743	VvMYB14_1_peak_851	chr11:4334242-4334673	432	4334429	54	48.1412	13.7501	44.6147	VvMYB14_2_peak_842	chr11:4334242-4334652	411	4334479	51	41.9774	11.9308	38.5339	VIT_211s0016g05030.v2.1	CBI28175.3|unnamed protein product, partial [Vitis vinifera]
Merged-chr16-15911562-2	chr16:15911340-15911803	Distal Intergenic	5301	VIT_216s0100g00450.6.v2.1	VvMYB14_1_peakname|VvMYB14_2_peakname	2	15911540	429.5	52.5	45.0023	12.8199	41.5182	VvMYB14_1_peak_3047	chr16:15911356-15911803	448	15911551	52	45.6217	13.2501	42.1264	VvMYB14_2_peak_3100	chr16:15911340-15911750	411	15911529	53	44.3829	12.3897	40.91	VIT_216s0100g00450.v2.1	XP_034710844.1|serine/arginine-rich splicing factor RS41 isoform X2 [Vitis riparia]
Merged-chr8-20354239-2	chr8:20354058-20354434	Distal Intergenic	-3113	VIT_208s0007g06670.3.v2.1	VvMYB14_1_peakname|VvMYB14_2_peakname	2	20354230	326.5	54.5	46.4678	12.8192	42.9685	VvMYB14_1_peak_7353	chr8:20354058-20354434	377	20354237	59	53.4479	14.494	49.8583	VvMYB14_2_peak_7448	chr8:20354096-20354371	276	20354223	50	39.4877	11.1443	36.0787	VIT_208s0007g06670.v2.1	XP_034692866.1|homeobox-leucine zipper protein HOX11-like [Vitis riparia]
Merged-chr7-8472451-2	chr7:8472273-8472637	Distal Intergenic	17110	VIT_207s0005g05050.1.v2.1	VvMYB14_1_peakname|VvMYB14_2_peakname	2	8472434	347	56	47.4596	12.8155	43.9474	VvMYB14_1_peak_6702	chr7:8472273-8472612	340	8472442	59	52.4144	14.0388	48.8379	VvMYB14_2_peak_6792	chr7:8472284-8472637	354	8472426	53	42.5048	11.5921	39.0568	VIT_207s0005g05050.v2.1	CBI37245.3|unnamed protein product, partial [Vitis vinifera]
Merged-chr16-16741915-2	chr16:16741690-16742120	Intron (VIT_216s0100g01260.2.v2.1/VIT_216s0100g01260.v2.1, intron 1 of 2)	-5029	VIT_216s0100g01250.1.v2.1	VvMYB14_1_peakname|VvMYB14_2_peakname	2	16741956	402.5	60.5	50.5294	12.7996	46.9815	VvMYB14_1_peak_3080	chr16:16741690-16742112	423	16741961	63	52.0431	12.7068	48.4704	VvMYB14_2_peak_3129	chr16:16741739-16742120	382	16741951	58	49.0158	12.8925	45.4925	VIT_216s0100g01250.v2.1	XP_002263439.1|PREDICTED: chromosome transmission fidelity protein 8 homolog [Vitis vinifera]
Merged-chr17-1334405-2	chr17:1334232-1334570	Distal Intergenic	-2349	VIT_217s0000g01800.2.v2.1	VvMYB14_1_peakname|VvMYB14_2_peakname	2	1334394	328.5	52.5	44.9774	12.7993	41.4943	VvMYB14_1_peak_3203	chr17:1334252-1334569	318	1334389	50	43.1347	12.7501	39.6701	VvMYB14_2_peak_3262	chr17:1334232-1334570	339	1334399	55	46.8201	12.8485	43.3185	VIT_217s0000g01800.v2.1	XP_010663723.1|PREDICTED: uncharacterized protein LOC104882363 [Vitis vinifera]
Merged-chr18-7548005-2	chr18:7547796-7548201	Distal Intergenic	-3956	VIT_218s0001g09060.1.v2.1	VvMYB14_1_peakname|VvMYB14_2_peakname	2	7548022	361	52.5	44.9774	12.7993	41.4943	VvMYB14_1_peak_3668	chr18:7547796-7548169	374	7548015	50	43.1347	12.7501	39.6701	VvMYB14_2_peak_3742	chr18:7547854-7548201	348	7548030	55	46.8201	12.8485	43.3185	VIT_218s0001g09060.v2.1	XP_002285345.1|PREDICTED: uncharacterized protein LOC100259057 [Vitis vinifera]
Merged-chr2-2809128-2	chr2:2808704-2809558	Promoter (1-2kb)	-1044	VIT_202s0025g03290.1.v2.1	VvMYB14_1_peakname|VvMYB14_2_peakname	2	2808872	842	85.5	68.0897	12.7719	64.3647	VvMYB14_1_peak_4580	chr2:2808704-2809539	836	2808877	77	60.3457	12.2214	56.6848	VvMYB14_2_peak_4652	chr2:2808711-2809558	848	2808867	94	75.8338	13.3224	72.0446	VIT_202s0025g03290.v2.1	XP_002270742.2|PREDICTED: uncharacterized protein LOC100241023 [Vitis vinifera]
Merged-chr18-28349710-2	chr18:28349497-28349894	Downstream (2-3kb)	-3301	VIT_218s0089g00550.1.v2.1	VvMYB14_1_peakname|VvMYB14_2_peakname	2	28349688	365.5	52	44.6919	12.7668	41.2148	VvMYB14_1_peak_4023	chr18:28349497-28349894	398	28349688	58	53.2727	14.7501	49.6851	VvMYB14_2_peak_4084	chr18:28349559-28349891	333	28349688	46	36.1111	10.7836	32.7445	VIT_218s0089g00550.v2.1	RVW24100.1|Disease resistance-like protein DSC1 [Vitis vinifera]
Merged-chr19-7716603-2	chr19:7716398-7716828	Downstream (<1kb)	-2366	VIT_219s0090g01650.1.v2.1	VvMYB14_1_peakname|VvMYB14_2_peakname	2	7716634	398	53.5	45.5334	12.7592	42.0443	VvMYB14_1_peak_4291	chr19:7716398-7716776	379	7716628	53	46.8775	13.5001	43.3665	VvMYB14_2_peak_4355	chr19:7716412-7716828	417	7716640	54	44.1893	12.0184	40.7221	VIT_219s0090g01650.v2.1	XP_002276411.1|PREDICTED: protein TORNADO 1 [Vitis vinifera]
Merged-chr2-615251-2	chr2:615060-615447	Distal Intergenic	-6584	VIT_202s0025g00510.10.v2.1	VvMYB14_1_peakname|VvMYB14_2_peakname	2	615258	378.5	53	45.296	12.7323	41.8143	VvMYB14_1_peak_4532	chr2:615066-615434	369	615276	47	38.8064	11.6982	35.4001	VvMYB14_2_peak_4602	chr2:615060-615447	388	615241	59	51.7856	13.7663	48.2286	VIT_202s0025g00510.v2.1	XP_002277529.1|PREDICTED: respiratory burst oxidase homolog protein A [Vitis vinifera]
Merged-chr7-18469024-2	chr7:18468829-18469210	Intron (VIT_207s0031g02340.3.v2.1/VIT_207s0031g02340.v2.1, intron 1 of 6)	145	VIT_207s0031g02340.3.v2.1	VvMYB14_1_peakname|VvMYB14_2_peakname	2	18469018	363.5	63.5	52.3663	12.7294	48.7977	VvMYB14_1_peak_6877	chr7:18468829-18469210	382	18469000	65	57.2133	14.205	53.5834	VvMYB14_2_peak_6967	chr7:18468857-18469201	345	18469035	62	47.5193	11.2538	44.012	VIT_207s0031g02340.v2.1	XP_010652912.1|PREDICTED: amino acid permease 3 isoform X1 [Vitis vinifera]
Merged-chr3-14466031-2	chr3:14465871-14466202	Intron (VIT_203s0017g00250.1.v2.1/VIT_203s0017g00250.v2.1, intron 1 of 1)	567	VIT_203s0017g00250.1.v2.1	VvMYB14_1_peakname|VvMYB14_2_peakname	2	14466003	322.5	63.5	53.5893	12.7242	50.0462	VvMYB14_1_peak_5137	chr3:14465871-14466183	313	14466019	45	31.5776	9.13299	28.2797	VvMYB14_2_peak_5190	chr3:14465871-14466202	332	14465987	82	75.601	16.3154	71.8127	VIT_203s0017g00250.v2.1	RVW75831.1|hypothetical protein CK203_055089 [Vitis vinifera]
Merged-chr6-12191122-2	chr6:12190923-12191333	Intron (VIT_206s0009g00960.1.v2.1/VIT_206s0009g00960.v2.1, intron 21 of 23)	-16985	VIT_206s0009g00965.1.v2.1	VvMYB14_1_peakname|VvMYB14_2_peakname	2	12191134	383.5	69.5	56.71	12.7111	53.0994	VvMYB14_1_peak_6356	chr6:12190923-12191333	411	12191146	63	49.3062	11.6677	45.7694	VvMYB14_2_peak_6448	chr6:12190939-12191294	356	12191121	76	64.1138	13.7546	60.4294	VIT_206s0009g00965.v2.1	XP_002263386.1|PREDICTED: glutathione S-transferase F13 [Vitis vinifera]
Merged-chr9-21947822-2	chr9:21947629-21948009	Intron (VIT_209s0054g01090.1.v2.1/VIT_209s0054g01090.v2.1, intron 14 of 18)	7729	VIT_209s0054g01100.1.v2.1	VvMYB14_1_peakname|VvMYB14_2_peakname	2	21947828	366	54	45.8379	12.7024	42.3469	VvMYB14_1_peak_7728	chr9:21947651-21948009	359	21947821	50	41.9155	12.1987	38.4664	VvMYB14_2_peak_7842	chr9:21947629-21948001	373	21947836	58	49.7602	13.2061	46.2275	VIT_209s0054g01100.v2.1	CBI18421.3|unnamed protein product, partial [Vitis vinifera]
Merged-chr13-16082390-2	chr13:16082164-16082613	Exon (VIT_213s0047g00320.1.v2.1/VIT_213s0047g00320.v2.1, exon 1 of 1)	1065	VIT_213s0047g00320.1.v2.1	VvMYB14_1_peakname|VvMYB14_2_peakname	2	16082390	413.5	56.5	47.5924	12.7011	44.084	VvMYB14_1_peak_1846	chr13:16082164-16082613	450	16082358	52	41.7512	11.5515	38.3071	VvMYB14_2_peak_1843	chr13:16082204-16082580	377	16082421	61	53.4337	13.8507	49.8609	VIT_213s0047g00320.v2.1	XP_002276138.1|PREDICTED: cell division cycle protein 123 homolog [Vitis vinifera]
Merged-chr16-9179339-2	chr16:9179134-9179541	Distal Intergenic	3850	VIT_216s0013g01950.2.v2.1	VvMYB14_1_peakname|VvMYB14_2_peakname	2	9179340	392.5	53.5	45.4772	12.6746	41.9928	VvMYB14_1_peak_2954	chr16:9179154-9179530	377	9179333	48	39.9556	11.9194	36.5335	VvMYB14_2_peak_3002	chr16:9179134-9179541	408	9179347	59	50.9987	13.4299	47.4521	VIT_216s0013g01950.v2.1	ADP37128.1|hexose transporter [Vitis vinifera]
Merged-chr16-15646769-2	chr16:15646568-15646964	Intron (VIT_216s0100g00280.1.v2.1/VIT_216s0100g00280.v2.1, intron 1 of 1)	590	VIT_216s0100g00280.1.v2.1	VvMYB14_1_peakname|VvMYB14_2_peakname	2	15646740	382.5	52	44.3619	12.6743	40.8867	VvMYB14_1_peak_3039	chr16:15646568-15646964	397	15646735	49	41.9037	12.5001	38.4549	VvMYB14_2_peak_3094	chr16:15646590-15646957	368	15646746	55	46.8201	12.8485	43.3185	VIT_216s0100g00280.v2.1	XP_010662540.1|PREDICTED: pentatricopeptide repeat-containing protein At2g22410, mitochondrial [Vitis vinifera]
Merged-chr16-5807623-2	chr16:5807449-5807793	Promoter (1-2kb)	-1512	VIT_216s0013g00600.1.v2.1	VvMYB14_1_peakname|VvMYB14_2_peakname	2	5807606	330	61.5	50.9016	12.6689	47.3527	VvMYB14_1_peak_2919	chr16:5807468-5807793	326	5807597	59	49.3017	12.7225	45.7655	VvMYB14_2_peak_2964	chr16:5807449-5807782	334	5807614	64	52.5014	12.6152	48.9399	VIT_216s0013g00600.v2.1	CBI38574.3|unnamed protein product, partial [Vitis vinifera]
Merged-chr16-15814059-2	chr16:15813840-15814253	Downstream (<1kb)	783	VIT_216s0100g00380.1.v2.1	VvMYB14_1_peakname|VvMYB14_2_peakname	2	15814124	383.5	55.5	46.8132	12.6646	43.3135	VvMYB14_1_peak_3043	chr16:15813840-15814253	414	15814146	51	40.5812	11.3335	37.1522	VvMYB14_2_peak_3098	chr16:15813897-15814249	353	15814102	60	53.0452	13.9957	49.4749	VIT_216s0100g00380.v2.1	XP_002280097.1|PREDICTED: dehydration-responsive element-binding protein 1B isoform X1 [Vitis vinifera]
Merged-chr4-3527804-2	chr4:3527595-3528010	Promoter (<=1kb)	-215	VIT_204s0008g04195.5.v2.1	VvMYB14_1_peakname|VvMYB14_2_peakname	2	3527812	404.5	72.5	58.5876	12.6644	54.9533	VvMYB14_1_peak_5293	chr4:3527595-3528003	409	3527809	67	53.992	12.397	50.3977	VvMYB14_2_peak_5361	chr4:3527611-3528010	400	3527816	78	63.1832	12.9317	59.5089	VIT_204s0008g04195.v2.1	CBI20922.3|unnamed protein product, partial [Vitis vinifera]
Merged-chr10_random-25311-2	chr10_random:25054-25591	Distal Intergenic	-2895	VIT_210s0116g00050.1.v2.1	VvMYB14_1_peakname|VvMYB14_2_peakname	2	25323	510.5	52.5	44.7795	12.6388	41.3014	VvMYB14_1_peak_727	chr10_random:25059-25591	533	25397	59	53.4479	14.494	49.8583	VvMYB14_2_peak_723	chr10_random:25054-25541	488	25249	46	36.1111	10.7836	32.7445	VIT_210s0116g00050.v2.1	XP_010645355.2|PREDICTED: protein STRUBBELIG-RECEPTOR FAMILY 8 [Vitis vinifera]
Merged-chr16-19637108-2	chr16:19636905-19637305	Promoter (<=1kb)	-87	VIT_216s0050g02620.1.v2.1	VvMYB14_1_peakname|VvMYB14_2_peakname	2	19637124	375.5	71.5	57.9227	12.6217	54.3042	VvMYB14_1_peak_3125	chr16:19636905-19637305	401	19637123	80	69.8923	14.767	66.1458	VvMYB14_2_peak_3183	chr16:19636938-19637287	350	19637124	63	45.9531	10.4763	42.4626	VIT_216s0050g02620.v2.1	XP_002270037.3|PREDICTED: abscisic acid receptor PYL8 [Vitis vinifera]
Merged-chr12-862391-2	chr12:862247-862561	Distal Intergenic	-16738	VIT_212s0028g00270.1.v2.1	VvMYB14_1_peakname|VvMYB14_2_peakname	2	862302	284	51.5	43.8323	12.6007	40.3623	VvMYB14_1_peak_1163	chr12:862247-862561	315	862297	53	46.8775	13.5001	43.3665	VvMYB14_2_peak_1158	chr12:862253-862505	253	862307	50	40.787	11.7013	37.3582	VIT_212s0028g00270.v2.1	XP_002283603.1|PREDICTED: probable WRKY transcription factor 71 [Vitis vinifera]
Merged-chr14-18812008-2	chr14:18811803-18812203	Distal Intergenic	4821	VIT_214s0006g01970.4.v2.1	VvMYB14_1_peakname|VvMYB14_2_peakname	2	18811997	390	77	61.4609	12.5887	57.8009	VvMYB14_1_peak_2282	chr14:18811803-18812203	401	18811958	80	66.6775	13.6322	62.9588	VvMYB14_2_peak_2310	chr14:18811825-18812203	379	18812036	74	56.2443	11.5452	52.643	VIT_214s0006g01970.v2.1	XP_003633721.1|PREDICTED: protein PIN-LIKES 2 [Vitis vinifera]
Merged-chr12-2549437-2	chr12:2549101-2549738	Downstream (2-3kb)	-2399	VIT_212s0028g01890.1.v2.1	VvMYB14_1_peakname|VvMYB14_2_peakname	2	2549501	597.5	168	124.977	12.5771	120.865	VvMYB14_1_peak_1201	chr12:2549101-2549738	638	2549477	166	124.519	12.7383	120.405	VvMYB14_2_peak_1191	chr12:2549178-2549734	557	2549525	170	125.434	12.416	121.324	VIT_212s0028g01890.v2.1	CBI22004.3|unnamed protein product, partial [Vitis vinifera]
Merged-chr14-21041199-2	chr14:21041014-21041392	Distal Intergenic	-7636	VIT_214s0006g02860.1.v2.1	VvMYB14_1_peakname|VvMYB14_2_peakname	2	21041179	370.5	51.5	43.7507	12.5493	40.2832	VvMYB14_1_peak_2322	chr14:21041014-21041392	379	21041179	48	40.6814	12.2501	37.2479	VvMYB14_2_peak_2352	chr14:21041015-21041376	362	21041179	55	46.8201	12.8485	43.3185	VIT_214s0006g02860.v2.1	XP_002280386.1|PREDICTED: uncharacterized protein LOC100241286 isoform X1 [Vitis vinifera]
Merged-chr5-3993917-2	chr5:3993706-3994140	Distal Intergenic	2589	VIT_205s0020g02270.1.v2.1	VvMYB14_1_peakname|VvMYB14_2_peakname	2	3993934	400.5	51.5	43.759	12.539	40.2923	VvMYB14_1_peak_5751	chr5:3993706-3994095	390	3993939	47	39.4677	12.0001	36.0496	VvMYB14_2_peak_5832	chr5:3993730-3994140	411	3993929	56	48.0503	13.078	44.535	VIT_205s0020g02270.v2.1	XP_002278692.1|PREDICTED: uncharacterized protein LOC100257948 [Vitis vinifera]
Merged-chr2-3273568-2	chr2:3273033-3273928	Promoter (1-2kb)	-1310	VIT_202s0025g03780.2.v2.1	VvMYB14_1_peakname|VvMYB14_2_peakname	2	3273639	651	51.5	43.759	12.539	40.2923	VvMYB14_1_peak_4595	chr2:3273453-3273928	476	3273639	47	39.4677	12.0001	36.0496	VvMYB14_2_peak_4667	chr2:3273033-3273858	826	3273639	56	48.0503	13.078	44.535	VIT_202s0025g03780.v2.1	XP_002271460.1|PREDICTED: remorin [Vitis vinifera]
Merged-chr16-20702769-2	chr16:20702535-20702977	Downstream (1-2kb)	5770	VIT_216s0098g00310.2.v2.1	VvMYB14_1_peakname|VvMYB14_2_peakname	2	20702758	406	53.5	45.0296	12.5315	41.5465	VvMYB14_1_peak_3133	chr16:20702535-20702966	432	20702730	53	45.8698	13.0446	42.3709	VvMYB14_2_peak_3192	chr16:20702598-20702977	380	20702786	54	44.1893	12.0184	40.7221	VIT_216s0098g00310.v2.1	XP_002267997.1|PREDICTED: vesicle transport protein SFT2B [Vitis vinifera]
Merged-chr9-4736075-2	chr9:4735877-4736318	Distal Intergenic	-8515	VIT_209s0002g05080.1.v2.1	VvMYB14_1_peakname|VvMYB14_2_peakname	2	4736038	393	51	43.2413	12.486	39.7788	VvMYB14_1_peak_7500	chr9:4735877-4736318	442	4736036	53	46.8775	13.5001	43.3665	VvMYB14_2_peak_7584	chr9:4735882-4736225	344	4736040	49	39.605	11.4719	36.1911	VIT_209s0002g05080.v2.1	XP_002284872.1|PREDICTED: F-box/kelch-repeat protein At1g80440 [Vitis vinifera]
Merged-chr14-14795370-2	chr14:14795222-14795534	Distal Intergenic	-11758	VIT_214s0006g00640.1.v2.1	VvMYB14_1_peakname|VvMYB14_2_peakname	2	14795360	277.5	64.5	52.5577	12.4547	48.9943	VvMYB14_1_peak_2239	chr14:14795222-14795484	263	14795362	58	43.6011	10.7562	40.1317	VvMYB14_2_peak_2264	chr14:14795243-14795534	292	14795358	71	61.5143	14.1531	57.857	VIT_214s0006g00640.v2.1	AYM25427.1|DELLA protein GAI2, partial [Vitis vinifera]
Merged-chr18_random-573815-2	chr18_random:573626-574032	Distal Intergenic	34046	VIT_218s0122g00690.1.v2.1	VvMYB14_1_peakname|VvMYB14_2_peakname	2	573840	356	56.5	47.0185	12.4492	43.5135	VvMYB14_1_peak_4045	chr18_random:573626-574032	407	573842	62	54.9299	14.1747	51.3245	VvMYB14_2_peak_4106	chr18_random:573649-573953	305	573838	51	39.107	10.7237	35.7025	VIT_218s0122g00690.v2.1	XP_034674400.1|uncharacterized protein LOC117905629 [Vitis riparia]
Merged-chr11-8012778-2	chr11:8012446-8013202	Intron (VIT_211s0037g00250.3.v2.1/VIT_211s0037g00250.v2.1, intron 2 of 6)	1018	VIT_211s0037g00250.3.v2.1	VvMYB14_1_peakname|VvMYB14_2_peakname	2	8012604	642.5	51	43.1433	12.4449	39.6825	VvMYB14_1_peak_923	chr11:8012470-8013202	733	8012616	49	41.9037	12.5001	38.4549	VvMYB14_2_peak_924	chr11:8012446-8012997	552	8012591	53	44.3829	12.3897	40.91	VIT_211s0037g00250.v2.1	CBI36534.3|unnamed protein product, partial [Vitis vinifera]
Merged-chr12-2585534-2	chr12:2585259-2585761	Distal Intergenic	-9659	VIT_212s0028g01950.1.v2.1	VvMYB14_1_peakname|VvMYB14_2_peakname	2	2585572	439.5	88.5	69.2309	12.4382	65.5041	VvMYB14_1_peak_1204	chr12:2585259-2585747	489	2585554	78	56.6083	10.8527	52.9864	VvMYB14_2_peak_1194	chr12:2585372-2585761	390	2585589	99	81.8535	14.0236	78.0217	VIT_212s0028g01950.v2.1	XP_010657053.1|PREDICTED: probable LRR receptor-like serine/threonine-protein kinase At3g47570 isoform X2 [Vitis vinifera]
Merged-chr9-217318-2	chr9:217125-217491	Downstream (1-2kb)	-2565	VIT_209s0002g00280.2.v2.1	VvMYB14_1_peakname|VvMYB14_2_peakname	2	217328	339	51	43.0973	12.4277	39.6402	VvMYB14_1_peak_7399	chr9:217125-217484	360	217309	52	45.4926	13.1911	42.0025	VvMYB14_2_peak_7491	chr9:217174-217491	318	217346	50	40.702	11.6644	37.2779	VIT_209s0002g00280.v2.1	CBI35791.3|unnamed protein product, partial [Vitis vinifera]
Merged-chr9-8067146-2	chr9:8066910-8067368	Distal Intergenic	-8058	VIT_209s0002g07750.1.v2.1	VvMYB14_1_peakname|VvMYB14_2_peakname	2	8067142	432.5	71	56.8114	12.4188	53.1944	VvMYB14_1_peak_7560	chr9:8066951-8067368	418	8067153	67	53.992	12.397	50.3977	VvMYB14_2_peak_7647	chr9:8066910-8067356	447	8067132	75	59.6308	12.4406	55.9911	VIT_209s0002g07750.v2.1	XP_010654829.1|PREDICTED: LRR receptor-like serine/threonine-protein kinase GSO1 isoform X5 [Vitis vinifera]
Merged-chr6-7674540-2	chr6:7674360-7674714	Promoter (<=1kb)	-167	VIT_206s0004g06960.4.v2.1	VvMYB14_1_peakname|VvMYB14_2_peakname	2	7674590	339.5	60	49.3054	12.4095	45.7767	VvMYB14_1_peak_6289	chr6:7674382-7674705	324	7674584	54	43.7565	11.8375	40.2861	VvMYB14_2_peak_6377	chr6:7674360-7674714	355	7674597	66	54.8543	12.9816	51.2674	VIT_206s0004g06960.v2.1	XP_002278599.2|PREDICTED: BAG family molecular chaperone regulator 4 [Vitis vinifera]
Merged-chr10-15329743-2	chr10:15329571-15329927	Distal Intergenic	-56531	VIT_210s0042g01260.1.v2.1	VvMYB14_1_peakname|VvMYB14_2_peakname	2	15329748	333	50.5	42.7041	12.3816	39.2497	VvMYB14_1_peak_681	chr10:15329571-15329892	322	15329734	54	48.1412	13.7501	44.6147	VvMYB14_2_peak_676	chr10:15329584-15329927	344	15329763	47	37.2669	11.013	33.8848	VIT_210s0042g01260.v2.1	XP_002274185.3|PREDICTED: transcription termination factor MTEF18, mitochondrial [Vitis vinifera]
Merged-chr3_random-898018-2	chr3_random:897683-898494	Distal Intergenic	-3678	VIT_203s0038g01240.1.v2.1	VvMYB14_1_peakname|VvMYB14_2_peakname	2	897905	618.5	55	45.7895	12.3773	42.2989	VvMYB14_1_peak_5211	chr3_random:897683-898494	812	897899	50	41.0233	11.8044	37.586	VvMYB14_2_peak_5277	chr3_random:897736-898160	425	897911	60	50.5556	12.9501	47.0119	VIT_203s0038g01240.v2.1	XP_010645189.1|PREDICTED: ubiquinone biosynthesis monooxygenase COQ6, mitochondrial isoform X3 [Vitis vinifera]
Merged-chr5-4825087-2	chr5:4824888-4825279	Intron (VIT_205s0020g03080.1.v2.1/VIT_205s0020g03080.v2.1, intron 16 of 22)	-6306	VIT_205s0020g03090.1.v2.1	VvMYB14_1_peakname|VvMYB14_2_peakname	2	4825098	353.5	53	44.4097	12.3531	40.9391	VvMYB14_1_peak_5778	chr5:4824935-4825249	315	4825097	47	38.5784	11.5952	35.1737	VvMYB14_2_peak_5856	chr5:4824888-4825279	392	4825099	59	50.241	13.111	46.7044	VIT_205s0020g03090.v2.1	XP_034685603.1|chloride channel protein CLC-d isoform X3 [Vitis riparia]
Merged-chr2-3590117-2	chr2:3589922-3590331	Promoter (1-2kb)	-1402	VIT_202s0025g04080.2.v2.1	VvMYB14_1_peakname|VvMYB14_2_peakname	2	3590104	368	51.5	43.2623	12.3481	39.8017	VvMYB14_1_peak_4599	chr2:3589922-3590331	410	3590065	52	44.6338	12.803	41.1509	VvMYB14_2_peak_4672	chr2:3589946-3590271	326	3590142	51	41.8907	11.8931	38.4524	VIT_202s0025g04080.v2.1	XP_034707799.1|cytochrome P450 87A3 [Vitis riparia]
Merged-chr19-20181477-2	chr19:20181273-20181670	Intron (VIT_219s0027g00850.1.v2.1/VIT_219s0027g00850.v2.1, intron 1 of 1)	1340	VIT_219s0027g00850.1.v2.1	VvMYB14_1_peakname|VvMYB14_2_peakname	2	20181482	356	67	53.7166	12.3334	50.1334	VvMYB14_1_peak_4458	chr19:20181273-20181640	368	20181479	68	58.1449	13.6995	54.5076	VvMYB14_2_peak_4519	chr19:20181327-20181670	344	20181486	66	49.2883	10.9674	45.7591	VIT_219s0027g00850.v2.1	|
Merged-chr12-8208109-2	chr12:8207859-8208326	Promoter (1-2kb)	-1252	VIT_212s0134g00590.1.v2.1	VvMYB14_1_peakname|VvMYB14_2_peakname	2	8208144	399.5	70.5	56.2208	12.3277	52.6106	VvMYB14_1_peak_1317	chr12:8207859-8208326	468	8208139	66	52.8108	12.2147	49.2301	VvMYB14_2_peak_1296	chr12:8207962-8208292	331	8208150	75	59.6308	12.4406	55.9911	VIT_212s0134g00590.v2.1	XP_019078820.1|PREDICTED: malonyl-coenzyme A:anthocyanin 3-O-glucoside-6&apos;&apos;-O-malonyltransferase-like [Vitis vinifera]
Merged-chr12-15957497-2	chr12:15957316-15957671	Distal Intergenic	9294	VIT_212s0034g00440.1.v2.1	VvMYB14_1_peakname|VvMYB14_2_peakname	2	15957560	348	64.5	52.0657	12.3177	48.5007	VvMYB14_1_peak_1421	chr12:15957316-15957671	356	15957561	61	49.6487	12.3097	46.1037	VvMYB14_2_peak_1415	chr12:15957332-15957671	340	15957558	68	54.4827	12.3256	50.8978	VIT_212s0034g00440.v2.1	CBI23910.3|unnamed protein product, partial [Vitis vinifera]
Merged-chr1-5566224-2	chr1:5566030-5566432	Intron (VIT_201s0011g05790.1.v2.1/VIT_201s0011g05790.v2.1, intron 10 of 10)	-5517	VIT_201s0011g05800.2.v2.1	VvMYB14_1_peakname|VvMYB14_2_peakname	2	5566192	387	50.5	42.5326	12.3096	39.08	VvMYB14_1_peak_134	chr1:5566030-5566403	374	5566173	47	39.4677	12.0001	36.0496	VvMYB14_2_peak_137	chr1:5566033-5566432	400	5566212	54	45.5976	12.6191	42.1105	VIT_201s0011g05800.v2.1	XP_002284919.1|PREDICTED: dynamin-related protein 1C [Vitis vinifera]
Merged-chr4-9781684-2	chr4:9781487-9781901	Distal Intergenic	-8910	VIT_204s0069g01130.1.v2.1	VvMYB14_1_peakname|VvMYB14_2_peakname	2	9781676	389.5	57	47.1031	12.2998	43.6041	VvMYB14_1_peak_5405	chr4:9781487-9781856	370	9781679	49	38.8204	11.1332	35.414	VvMYB14_2_peak_5467	chr4:9781493-9781901	409	9781673	65	55.3857	13.4664	51.7941	VIT_204s0069g01130.v2.1	CBI24029.3|unnamed protein product, partial [Vitis vinifera]
Merged-chr11-6137432-2	chr11:6137241-6137633	Promoter (1-2kb)	-1694	VIT_211s0118g00420.1.v2.1	VvMYB14_1_peakname|VvMYB14_2_peakname	2	6137463	359.5	50	42.2595	12.2874	38.8137	VvMYB14_1_peak_883	chr11:6137265-6137633	369	6137457	56	50.6918	14.2501	47.1349	VvMYB14_2_peak_882	chr11:6137241-6137590	350	6137469	44	33.8271	10.3247	30.4926	VIT_211s0118g00420.v2.1	XP_002263173.1|PREDICTED: heparanase-like protein 3 [Vitis vinifera]
Merged-chr9-20916054-2	chr9:20915872-20916222	Distal Intergenic	1517	VIT_209s0054g00380.1.v2.1	VvMYB14_1_peakname|VvMYB14_2_peakname	2	20916059	321.5	50	42.2595	12.2874	38.8137	VvMYB14_1_peak_7705	chr9:20915872-20916208	337	20916053	56	50.6918	14.2501	47.1349	VvMYB14_2_peak_7824	chr9:20915917-20916222	306	20916065	44	33.8271	10.3247	30.4926	VIT_209s0054g00380.v2.1	CBI18471.3|unnamed protein product, partial [Vitis vinifera]
Merged-chrUn-28941230-2	chrUn:28940980-28941485	Distal Intergenic	4672	VIT_200s0434g00090.1.v2.1	VvMYB14_1_peakname|VvMYB14_2_peakname	2	28941214	471.5	164	120.364	12.2782	116.276	VvMYB14_1_peak_8085	chrUn:28940980-28941485	506	28941182	161	121.308	12.7946	117.212	VvMYB14_2_peak_8219	chrUn:28941010-28941446	437	28941247	167	119.42	11.7619	115.341	VIT_200s0434g00090.v2.1	XP_019074017.1|PREDICTED: aspartyl protease family protein 1 [Vitis vinifera]
Merged-chr15-12542891-2	chr15:12542690-12543071	Promoter (<=1kb)	-161	VIT_215s0021g01850.1.v2.1	VvMYB14_1_peakname|VvMYB14_2_peakname	2	12542874	342.5	61.5	50.1142	12.2781	46.5795	VvMYB14_1_peak_2684	chr15:12542751-12543053	303	12542875	53	41.6662	11.2467	38.2238	VvMYB14_2_peak_2719	chr15:12542690-12543071	382	12542872	70	58.5621	13.3095	54.9351	VIT_215s0021g01850.v2.1	XP_002274957.1|PREDICTED: peptidyl-prolyl cis-trans isomerase FKBP20-2, chloroplastic isoform X2 [Vitis vinifera]
Merged-chr19-10845335-2	chr19:10844972-10845652	Distal Intergenic	7455	VIT_219s0015g01943.1.v2.1	VvMYB14_1_peakname|VvMYB14_2_peakname	2	10845399	597	58.5	47.9629	12.2519	44.4528	VvMYB14_1_peak_4350	chr19:10845102-10845652	551	10845399	51	40.5812	11.3335	37.1522	VvMYB14_2_peak_4410	chr19:10844972-10845614	643	10845399	66	55.3445	13.1703	51.7533	VIT_219s0015g01943.v2.1	CBI39872.3|unnamed protein product, partial [Vitis vinifera]
Merged-chr9-19233129-2	chr9:19232957-19233314	Distal Intergenic	17344	VIT_209s0018g01810.1.v2.1	VvMYB14_1_peakname|VvMYB14_2_peakname	2	19233150	331	58.5	47.9629	12.2519	44.4528	VvMYB14_1_peak_7687	chr9:19232957-19233274	318	19233153	51	40.5812	11.3335	37.1522	VvMYB14_2_peak_7806	chr9:19232971-19233314	344	19233146	66	55.3445	13.1703	51.7533	VIT_209s0018g01810.v2.1	RVW12149.1|F-box protein SKIP8 [Vitis vinifera]
Merged-chr14-14881357-2	chr14:14881169-14881519	Distal Intergenic	-18240	VIT_214s0006g00650.8.v2.1	VvMYB14_1_peakname|VvMYB14_2_peakname	2	14881368	323	52.5	43.7203	12.2474	40.2545	VvMYB14_1_peak_2240	chr14:14881169-14881517	349	14881369	50	41.9155	12.1987	38.4664	VvMYB14_2_peak_2265	chr14:14881223-14881519	297	14881368	55	45.5251	12.296	42.0426	VIT_214s0006g00650.v2.1	XP_002266770.1|PREDICTED: WD repeat-containing protein 75 isoform X2 [Vitis vinifera]
Merged-chr2-16821909-2	chr2:16821559-16822272	Distal Intergenic	-2629	VIT_202s0033g01350.2.v2.1	VvMYB14_1_peakname|VvMYB14_2_peakname	2	16821802	698.5	70	55.6343	12.2458	52.0309	VvMYB14_1_peak_4827	chr2:16821559-16822272	714	16821799	66	52.8108	12.2147	49.2301	VvMYB14_2_peak_4880	chr2:16821563-16822245	683	16821804	74	58.4579	12.2769	54.8318	VIT_202s0033g01350.v2.1	XP_002263208.1|PREDICTED: probable mitochondrial import inner membrane translocase subunit TIM21 [Vitis vinifera]
Merged-chr2-15810471-2	chr2:15810195-15810765	Promoter (<=1kb)	-707	VIT_202s0033g00920.1.v2.1	VvMYB14_1_peakname|VvMYB14_2_peakname	2	15810476	540	63.5	51.1717	12.2454	47.617	VvMYB14_1_peak_4809	chr2:15810208-15810716	509	15810487	62	50.8425	12.5082	47.284	VvMYB14_2_peak_4859	chr2:15810195-15810765	571	15810465	65	51.5009	11.9827	47.95	VIT_202s0033g00920.v2.1	|
Merged-chr15-14804999-2	chr15:14804738-14805238	Promoter (1-2kb)	-1779	VIT_215s0048g00680.1.v2.1	VvMYB14_1_peakname|VvMYB14_2_peakname	2	14805016	431	56.5	46.2525	12.2223	42.7584	VvMYB14_1_peak_2721	chr15:14804738-14805238	501	14805023	61	56.0326	14.9771	52.4147	VvMYB14_2_peak_2766	chr15:14804831-14805191	361	14805009	52	36.4725	9.46747	33.1021	VIT_215s0048g00680.v2.1	XP_002279998.1|PREDICTED: LRR receptor-like serine/threonine-protein kinase RCH1 [Vitis vinifera]
Merged-chr11-6706371-2	chr11:6706193-6706534	Promoter (1-2kb)	-1573	VIT_211s0149g00040.3.v2.1	VvMYB14_1_peakname|VvMYB14_2_peakname	2	6706324	305.5	50	41.9288	12.2051	38.4831	VvMYB14_1_peak_898	chr11:6706193-6706514	322	6706321	48	40.6814	12.2501	37.2479	VvMYB14_2_peak_899	chr11:6706246-6706534	289	6706328	52	43.1761	12.1602	39.7183	VIT_211s0149g00040.v2.1	XP_002264815.2|PREDICTED: adenylate kinase 5, chloroplastic isoform X1 [Vitis vinifera]
Merged-chr4-841717-2	chr4:841490-841900	Intron (VIT_204s0008g00960.1.v2.1/VIT_204s0008g00960.v2.1, intron 2 of 8)	482	VIT_204s0008g00960.2.v2.1	VvMYB14_1_peakname|VvMYB14_2_peakname	2	841721	364	50	41.9253	12.1949	38.4798	VvMYB14_1_peak_5233	chr4:841490-841897	408	841684	47	39.4677	12.0001	36.0496	VvMYB14_2_peak_5301	chr4:841581-841900	320	841758	53	44.3829	12.3897	40.91	VIT_204s0008g00960.v2.1	XP_010648273.1|PREDICTED: calcineurin B-like protein 07 isoform X1 [Vitis vinifera]
Merged-chr18-16172141-2	chr18:16171933-16172342	Distal Intergenic	13065	VIT_218s0076g00320.1.v2.1	VvMYB14_1_peakname|VvMYB14_2_peakname	2	16172130	368	49.5	41.6955	12.1727	38.2582	VvMYB14_1_peak_3828	chr18:16171933-16172342	410	16172131	56	50.6918	14.2501	47.1349	VvMYB14_2_peak_3902	chr18:16171982-16172307	326	16172130	43	32.6993	10.0953	29.3816	VIT_218s0076g00320.v2.1	XP_002265452.1|PREDICTED: vacuolar iron transporter homolog 2 [Vitis vinifera]
Merged-chr15-13599752-2	chr15:13599542-13599953	Downstream (1-2kb)	1681	VIT_215s0021g02620.1.v2.1	VvMYB14_1_peakname|VvMYB14_2_peakname	2	13599741	397.5	58	47.3361	12.1643	43.8312	VvMYB14_1_peak_2700	chr15:13599542-13599953	412	13599744	52	41.7512	11.5515	38.3071	VvMYB14_2_peak_2736	chr15:13599566-13599948	383	13599738	64	52.9209	12.7771	49.3554	VIT_215s0021g02620.v2.1	XP_002278236.1|PREDICTED: protein transport protein Sec61 subunit beta [Vitis vinifera]
Merged-chr10-9103869-2	chr10:9103660-9104068	Intron (VIT_210s0003g05090.1.v2.1/VIT_210s0003g05090.v2.1, intron 1 of 3)	408	VIT_210s0003g05090.1.v2.1	VvMYB14_1_peakname|VvMYB14_2_peakname	2	9103860	393	71	56.3762	12.1607	52.773	VvMYB14_1_peak_588	chr10:9103686-9104068	383	9103874	60	45.3635	10.9374	41.8743	VvMYB14_2_peak_585	chr10:9103660-9104062	403	9103846	82	67.3889	13.3839	63.6717	VIT_210s0003g05090.v2.1	CBI31033.3|unnamed protein product, partial [Vitis vinifera]
Merged-chr14-21775060-2	chr14:21774863-21775239	Intron (VIT_214s0006g03200.1.v2.1/VIT_214s0006g03200.v2.1, intron 6 of 14)	2841	VIT_214s0006g03200.1.v2.1	VvMYB14_1_peakname|VvMYB14_2_peakname	2	21775032	347.5	54	44.9039	12.1532	41.4348	VvMYB14_1_peak_2333	chr14:21774863-21775229	367	21775007	64	57.1165	14.4731	53.4911	VvMYB14_2_peak_2362	chr14:21774912-21775239	328	21775056	44	32.6913	9.83324	29.3786	VIT_214s0006g03200.v2.1	XP_002283510.1|PREDICTED: T-complex protein 1 subunit zeta 1 [Vitis vinifera]
Merged-chr15-15713304-2	chr15:15713059-15713550	Distal Intergenic	-6075	VIT_215s0048g01570.1.v2.1	VvMYB14_1_peakname|VvMYB14_2_peakname	2	15713277	467.5	49.5	41.4943	12.1418	38.0555	VvMYB14_1_peak_2732	chr15:15713059-15713525	467	15713276	53	46.8775	13.5001	43.3665	VvMYB14_2_peak_2778	chr15:15713083-15713550	468	15713278	46	36.1111	10.7836	32.7445	VIT_215s0048g01570.v2.1	CBI38803.3|unnamed protein product, partial [Vitis vinifera]
Merged-chr5-9836569-2	chr5:9836404-9836722	Distal Intergenic	-13473	VIT_205s0049g02240.1.v2.1	VvMYB14_1_peakname|VvMYB14_2_peakname	2	9836576	301	50.5	42.1668	12.1352	38.723	VvMYB14_1_peak_5888	chr5:9836404-9836722	319	9836570	55	49.4127	14.0001	45.8708	VvMYB14_2_peak_5967	chr5:9836434-9836716	283	9836583	46	34.9208	10.2703	31.5752	VIT_205s0049g02240.v2.1	XP_002285517.1|PREDICTED: uncharacterized protein LOC100240897 [Vitis vinifera]
Merged-chr14-12511262-2	chr14:12511097-12511452	Distal Intergenic	27614	VIT_214s0036g01380.1.v2.1	VvMYB14_1_peakname|VvMYB14_2_peakname	2	12511279	327.5	49.5	41.4028	12.1213	37.9633	VvMYB14_1_peak_2208	chr14:12511101-12511452	352	12511296	51	44.3741	13.0001	40.8939	VvMYB14_2_peak_2231	chr14:12511097-12511399	303	12511262	48	38.4315	11.2425	35.0326	VIT_214s0036g01380.v2.1	XP_010660183.1|PREDICTED: protein PHOSPHATE STARVATION RESPONSE 1 isoform X2 [Vitis vinifera]
Merged-chr4-13159144-2	chr4:13158953-13159359	Distal Intergenic	19532	VIT_204s0043g00210.1.v2.1	VvMYB14_1_peakname|VvMYB14_2_peakname	2	13159161	368.5	57	46.4267	12.1139	42.9278	VvMYB14_1_peak_5451	chr4:13158953-13159298	346	13159172	58	48.9361	12.8592	45.4024	VvMYB14_2_peak_5520	chr4:13158969-13159359	391	13159150	56	43.9172	11.3686	40.4533	VIT_204s0043g00210.v2.1	CAN78036.1|hypothetical protein VITISV_014553 [Vitis vinifera]
Merged-chr12-8260704-2	chr12:8260499-8260915	Intron (VIT_212s0134g00640.1.v2.1/VIT_212s0134g00640.v2.1, intron 1 of 1)	4842	VIT_212s0134g00640.1.v2.1	VvMYB14_1_peakname|VvMYB14_2_peakname	2	8260699	392.5	58	48.1898	12.1131	44.7091	VvMYB14_1_peak_1319	chr12:8260499-8260915	417	8260696	75	69.4759	16.0886	65.7329	VvMYB14_2_peak_1298	chr12:8260518-8260885	368	8260702	41	26.9037	8.13769	23.6853	VIT_212s0134g00640.v2.1	XP_002276090.1|PREDICTED: malonyl-coenzyme A:anthocyanin 3-O-glucoside-6&apos;&apos;-O-malonyltransferase [Vitis vinifera]
Merged-chr2-8585528-2	chr2:8585310-8585750	Promoter (<=1kb)	-982	VIT_202s0012g01960.1.v2.1	VvMYB14_1_peakname|VvMYB14_2_peakname	2	8585526	388	49.5	41.3454	12.1007	37.9066	VvMYB14_1_peak_4714	chr2:8585310-8585750	441	8585514	49	41.9037	12.5001	38.4549	VvMYB14_2_peak_4773	chr2:8585359-8585693	335	8585539	50	40.787	11.7013	37.3582	VIT_202s0012g01960.v2.1	XP_010663114.1|PREDICTED: lysine-specific demethylase JMJ706 isoform X1 [Vitis vinifera]
Merged-chr19-2373568-2	chr19:2373379-2373753	Intron (VIT_219s0014g02250.1.v2.1/VIT_219s0014g02250.v2.1, intron 1 of 4)	210	VIT_219s0014g02250.3.v2.1	VvMYB14_1_peakname|VvMYB14_2_peakname	2	2373584	332.5	51	42.3537	12.1004	38.9038	VvMYB14_1_peak_4174	chr19:2373379-2373753	375	2373587	51	43.4059	12.5615	39.9387	VvMYB14_2_peak_4234	chr19:2373426-2373715	290	2373580	51	41.3015	11.6392	37.8688	VIT_219s0014g02250.v2.1	XP_034677878.1|protein yippee-like At5g53940 [Vitis riparia]
Merged-chr10-4965609-2	chr10:4965410-4965818	Intron (VIT_210s0003g02880.3.v2.1/VIT_210s0003g02880.v2.1, intron 2 of 9)	9883	VIT_210s0003g02880.1.v2.1	VvMYB14_1_peakname|VvMYB14_2_peakname	2	4965642	393	51.5	42.6788	12.0945	39.2248	VvMYB14_1_peak_527	chr10:4965410-4965818	409	4965639	53	45.8698	13.0446	42.3709	VvMYB14_2_peak_519	chr10:4965417-4965793	377	4965644	50	39.4877	11.1443	36.0787	VIT_210s0003g02880.v2.1	XP_002274716.1|PREDICTED: probable starch synthase 4, chloroplastic/amyloplastic [Vitis vinifera]
Merged-chr14-10133934-2	chr14:10133703-10134142	Distal Intergenic	10911	VIT_214s0036g00440.1.v2.1	VvMYB14_1_peakname|VvMYB14_2_peakname	2	10133920	404.5	50	42.361	12.092	38.9376	VvMYB14_1_peak_2175	chr14:10133763-10134142	380	10133920	37	27.8562	9.50005	24.6203	VvMYB14_2_peak_2201	chr14:10133703-10134131	429	10133921	63	56.8659	14.684	53.2548	VIT_214s0036g00440.v2.1	XP_002265038.1|PREDICTED: uncharacterized protein LOC100245098 [Vitis vinifera]
Merged-chr7-3423816-2	chr7:3423650-3423971	Promoter (<=1kb)	-224	VIT_207s0005g00770.5.v2.1	VvMYB14_1_peakname|VvMYB14_2_peakname	2	3423809	305	53	43.892	12.0807	40.434	VvMYB14_1_peak_6591	chr7:3423678-3423965	288	3423807	45	35.5266	10.8023	32.1707	VvMYB14_2_peak_6692	chr7:3423650-3423971	322	3423811	61	52.2575	13.3591	48.6972	VIT_207s0005g00770.v2.1	XP_010652206.1|PREDICTED: putative GTP diphosphokinase RSH1, chloroplastic isoform X2 [Vitis vinifera]
Merged-chr13-8297637-2	chr13:8297432-8297834	Promoter (<=1kb)	-312	VIT_213s0074g00470.2.v2.1	VvMYB14_1_peakname|VvMYB14_2_peakname	2	8297597	392.5	49.5	41.3229	12.0699	37.8862	VvMYB14_1_peak_1749	chr13:8297432-8297833	402	8297583	46	38.263	11.7501	34.8623	VvMYB14_2_peak_1724	chr13:8297452-8297834	383	8297611	53	44.3829	12.3897	40.91	VIT_213s0074g00470.v2.1	XP_010658710.1|PREDICTED: uncharacterized protein LOC100245448 [Vitis vinifera]
Merged-chr5-727756-2	chr5:727542-727949	Promoter (1-2kb)	-1424	VIT_205s0077g00950.2.v2.1	VvMYB14_1_peakname|VvMYB14_2_peakname	2	727819	382	49.5	41.3229	12.0699	37.8862	VvMYB14_1_peak_5674	chr5:727542-727949	408	727816	46	38.263	11.7501	34.8623	VvMYB14_2_peak_5749	chr5:727589-727944	356	727822	53	44.3829	12.3897	40.91	VIT_205s0077g00950.v2.1	XP_002278181.1|PREDICTED: ATP-citrate synthase beta chain protein 2 [Vitis vinifera]
Merged-chr13-20035675-2	chr13:20035492-20035880	Downstream (1-2kb)	2842	VIT_213s0084g00810.1.v2.1	VvMYB14_1_peakname|VvMYB14_2_peakname	2	20035678	363.5	50	41.6105	12.064	38.1722	VvMYB14_1_peak_1893	chr13:20035492-20035834	343	20035673	48	40.409	12.1253	36.9824	VvMYB14_2_peak_1897	chr13:20035497-20035880	384	20035683	52	42.812	12.0028	39.362	VIT_213s0084g00810.v2.1	CBI35119.3|unnamed protein product, partial [Vitis vinifera]
Merged-chr14-2881826-2	chr14:2881633-2882006	Promoter (1-2kb)	-1460	VIT_214s0128g00210.1.v2.1	VvMYB14_1_peakname|VvMYB14_2_peakname	2	2881838	357.5	74	57.7276	12.0246	54.1016	VvMYB14_1_peak_2058	chr14:2881633-2882006	374	2881863	71	53.4618	11.2813	49.8718	VvMYB14_2_peak_2066	chr14:2881664-2882004	341	2881812	77	61.9935	12.768	58.3315	VIT_214s0128g00210.v2.1	XP_002284868.1|PREDICTED: basic 7S globulin-like [Vitis vinifera]
Merged-chr19-6891840-2	chr19:6891632-6892038	Downstream (1-2kb)	4183	VIT_219s0090g00850.1.v2.1	VvMYB14_1_peakname|VvMYB14_2_peakname	2	6891848	369.5	57.5	46.943	12.0018	43.4527	VvMYB14_1_peak_4261	chr19:6891680-6892038	359	6891866	46	34.8583	10.2437	31.5082	VvMYB14_2_peak_4326	chr19:6891632-6892011	380	6891829	69	59.0278	13.76	55.3972	VIT_219s0090g00850.v2.1	XP_019072730.1|PREDICTED: splicing factor, suppressor of white-apricot homolog isoform X3 [Vitis vinifera]
Merged-chr5-16558697-2	chr5:16558512-16558887	Distal Intergenic	-6016	VIT_205s0029g00970.1.v2.1	VvMYB14_1_peakname|VvMYB14_2_peakname	2	16558674	370	54.5	44.4475	11.9965	40.9714	VvMYB14_1_peak_5984	chr5:16558512-16558877	366	16558651	50	41.9155	12.1987	38.4664	VvMYB14_2_peak_6061	chr5:16558514-16558887	374	16558698	59	46.9795	11.7943	43.4763	VIT_205s0029g00970.v2.1	RVW88840.1|hypothetical protein CK203_034711 [Vitis vinifera]
Merged-chr2-9504775-2	chr2:9504575-9504984	Distal Intergenic	-38686	VIT_202s0012g02495.1.v2.1	VvMYB14_1_peakname|VvMYB14_2_peakname	2	9504728	386	49	40.7831	11.9963	37.3513	VvMYB14_1_peak_4732	chr2:9504591-9504984	394	9504730	50	43.1347	12.7501	39.6701	VvMYB14_2_peak_4789	chr2:9504575-9504952	378	9504725	48	38.4315	11.2425	35.0326	VIT_202s0012g02495.v2.1	RVW20721.1|putative pectinesterase 55 [Vitis vinifera]
Merged-chr18-6988729-2	chr18:6988525-6988945	Intron (VIT_218s0001g08540.2.v2.1/VIT_218s0001g08540.v2.1, intron 5 of 5)	7064	VIT_218s0001g08550.4.v2.1	VvMYB14_1_peakname|VvMYB14_2_peakname	2	6988707	404	49.5	41.1781	11.9906	37.7497	VvMYB14_1_peak_3654	chr18:6988525-6988945	421	6988709	45	36.9083	11.4268	33.5332	VvMYB14_2_peak_3728	chr18:6988530-6988916	387	6988705	54	45.4479	12.5544	41.9661	VIT_218s0001g08550.v2.1	RVW56285.1|Squalene monooxygenase [Vitis vinifera]
Merged-chr4-2383582-2	chr4:2383370-2383803	Distal Intergenic	-2379	VIT_204s0008g02870.1.v2.1	VvMYB14_1_peakname|VvMYB14_2_peakname	2	2383590	407	49	40.7544	11.986	37.323	VvMYB14_1_peak_5266	chr4:2383370-2383768	399	2383564	49	41.9037	12.5001	38.4549	VvMYB14_2_peak_5335	chr4:2383389-2383803	415	2383616	49	39.605	11.4719	36.1911	VIT_204s0008g02870.v2.1	XP_002283217.1|PREDICTED: trihelix transcription factor ASR3 [Vitis vinifera]
Merged-chr18_random-4038128-2	chr18_random:4037873-4038403	Promoter (1-2kb)	-1458	VIT_218s0001g04870.1.v2.1	VvMYB14_1_peakname|VvMYB14_2_peakname	2	4038072	484	95	71.7142	11.9833	67.9553	VvMYB14_1_peak_4112	chr18_random:4037900-4038336	437	4038078	94	73.9419	12.7703	70.1603	VvMYB14_2_peak_4173	chr18_random:4037873-4038403	531	4038067	96	69.4865	11.1964	65.7504	VIT_218s0001g04870.v2.1	CBI31294.3|unnamed protein product, partial [Vitis vinifera]
Merged-chr19-9642370-2	chr19:9642189-9642540	Distal Intergenic	-15522	VIT_219s0015g01370.1.v2.1	VvMYB14_1_peakname|VvMYB14_2_peakname	2	9642382	336.5	49	40.7342	11.9757	37.303	VvMYB14_1_peak_4334	chr19:9642189-9642540	352	9642376	48	40.6814	12.2501	37.2479	VvMYB14_2_peak_4397	chr19:9642217-9642537	321	9642389	50	40.787	11.7013	37.3582	VIT_219s0015g01370.v2.1	XP_002275924.1|PREDICTED: chaperone protein dnaJ 11, chloroplastic [Vitis vinifera]
Merged-chr9-3878355-2	chr9:3878123-3878602	Distal Intergenic	-3564	VIT_209s0002g04240.4.v2.1	VvMYB14_1_peakname|VvMYB14_2_peakname	2	3878330	416	49	40.7225	11.9655	37.2918	VvMYB14_1_peak_7490	chr9:3878123-3878602	480	3878330	47	39.4677	12.0001	36.0496	VvMYB14_2_peak_7572	chr9:3878173-3878524	352	3878331	51	41.9774	11.9308	38.5339	VIT_209s0002g04240.v2.1	XP_002284423.1|PREDICTED: uncharacterized protein LOC100266912 [Vitis vinifera]
Merged-chr18-9125578-2	chr18:9125460-9125695	Intron (VIT_218s0001g10860.1.v2.1/VIT_218s0001g10860.v2.1, intron 1 of 1)	4974	VIT_218s0001g10860.1.v2.1	VvMYB14_1_peakname|VvMYB14_2_peakname	2	9125570	234.5	49.5	42.0135	11.9465	38.6073	VvMYB14_1_peak_3715	chr18:9125463-9125695	233	9125570	34	24.5803	8.75005	21.4064	VvMYB14_2_peak_3787	chr18:9125460-9125695	236	9125570	65	59.4467	15.1429	55.8082	VIT_218s0001g10860.v2.1	CBI19547.3|unnamed protein product, partial [Vitis vinifera]
Merged-chrUn-27458267-2	chrUn:27458080-27458453	Promoter (1-2kb)	-1661	VIT_200s0398g00040.1.v2.1	VvMYB14_1_peakname|VvMYB14_2_peakname	2	27458242	370.5	59.5	47.953	11.9438	44.4472	VvMYB14_1_peak_8071	chrUn:27458080-27458453	374	27458247	51	38.1121	10.3242	34.7181	VvMYB14_2_peak_8208	chrUn:27458086-27458452	367	27458238	68	57.7938	13.5634	54.1763	VIT_200s0398g00040.v2.1	RVW87099.1|G-type lectin S-receptor-like serine/threonine-protein kinase [Vitis vinifera]
Merged-chr4-7875994-2	chr4:7875803-7876192	Distal Intergenic	-9588	VIT_204s0069g00030.1.v2.1	VvMYB14_1_peakname|VvMYB14_2_peakname	2	7875995	379.5	51.5	42.4406	11.9436	38.9967	VvMYB14_1_peak_5363	chr4:7875807-7876192	386	7875995	46	37.0526	11.2004	33.6748	VvMYB14_2_peak_5432	chr4:7875803-7876175	373	7875995	57	47.8287	12.6868	44.3185	VIT_204s0069g00030.v2.1	RVW26513.1|hypothetical protein CK203_107390 [Vitis vinifera]
Merged-chr17-11028385-2	chr17:11028192-11028597	Distal Intergenic	-6399	VIT_217s0000g09420.1.v2.1	VvMYB14_1_peakname|VvMYB14_2_peakname	2	11028350	382.5	62.5	49.7089	11.9405	46.1715	VvMYB14_1_peak_3421	chr17:11028192-11028597	406	11028354	59	47.2821	11.9126	43.7665	VvMYB14_2_peak_3486	chr17:11028197-11028555	359	11028346	66	52.1357	11.9683	48.5764	VIT_217s0000g09420.v2.1	CBI14936.3|unnamed protein product, partial [Vitis vinifera]
Merged-chr15-17001850-2	chr15:17001640-17002075	Distal Intergenic	-3111	VIT_215s0048g02890.1.v2.1	VvMYB14_1_peakname|VvMYB14_2_peakname	2	17001860	400.5	49	40.7938	11.914	37.3717	VvMYB14_1_peak_2764	chr15:17001640-17002075	436	17001861	42	33.5373	10.7501	30.2083	VvMYB14_2_peak_2798	chr15:17001662-17002026	365	17001859	56	48.0503	13.078	44.535	VIT_215s0048g02890.v2.1	RVW95403.1|hypothetical protein CK203_028701 [Vitis vinifera]
Merged-chr10-8993810-2	chr10:8993616-8993989	Distal Intergenic	-4499	VIT_210s0003g05040.1.v2.1	VvMYB14_1_peakname|VvMYB14_2_peakname	2	8993810	351.5	61.5	48.9813	11.9111	45.4527	VvMYB14_1_peak_587	chr10:8993616-8993989	374	8993801	65	54.4813	13.1105	50.8838	VvMYB14_2_peak_584	chr10:8993654-8993982	329	8993820	58	43.4812	10.7118	40.0216	VIT_210s0003g05040.v2.1	XP_002264140.1|PREDICTED: probable 3-hydroxyisobutyrate dehydrogenase, mitochondrial isoform X1 [Vitis vinifera]
Merged-chr16-21391320-2	chr16:21391122-21391522	Distal Intergenic	4309	VIT_216s0098g01150.1.v2.1	VvMYB14_1_peakname|VvMYB14_2_peakname	2	21391298	393.5	73.5	56.9832	11.909	53.3652	VvMYB14_1_peak_3149	chr16:21391127-21391522	396	21391299	74	59.52	12.6396	55.8684	VvMYB14_2_peak_3207	chr16:21391122-21391512	391	21391297	73	54.4464	11.1784	50.862	VIT_216s0098g01150.v2.1	XP_002273092.1|PREDICTED: auxin-responsive protein SAUR32 [Vitis vinifera]
Merged-chr1-10189403-2	chr1:10189193-10189613	Promoter (<=1kb)	-614	VIT_201s0026g01190.3.v2.1	VvMYB14_1_peakname|VvMYB14_2_peakname	2	10189404	416	50	41.1904	11.8917	37.757	VvMYB14_1_peak_211	chr1:10189193-10189613	421	10189416	49	41.7299	12.4205	38.2871	VvMYB14_2_peak_212	chr1:10189199-10189609	411	10189393	51	40.6509	11.3629	37.227	VIT_201s0026g01190.v2.1	XP_002272954.1|PREDICTED: uncharacterized protein LOC100260447 isoform X1 [Vitis vinifera]
Merged-chr7-2640583-2	chr7:2640368-2640833	Distal Intergenic	-5620	VIT_207s0104g01640.1.v2.1	VvMYB14_1_peakname|VvMYB14_2_peakname	2	2640626	428.5	53	43.2251	11.8879	39.7663	VvMYB14_1_peak_6574	chr7:2640371-2640761	391	2640621	50	40.8785	11.7412	37.4435	VvMYB14_2_peak_6668	chr7:2640368-2640833	466	2640630	56	45.5718	12.0345	42.0891	VIT_207s0104g01640.v2.1	XP_010652046.1|PREDICTED: nuclear transcription factor Y subunit B-5 [Vitis vinifera]
Merged-chr8-14399193-2	chr8:14398914-14399532	Exon (VIT_208s0007g00020.1.v2.1/VIT_208s0007g00020.v2.1, exon 4 of 4)	5775	VIT_208s0007g00020.3.v2.1	VvMYB14_1_peakname|VvMYB14_2_peakname	2	14399170	548	57.5	46.1878	11.876	42.6908	VvMYB14_1_peak_7209	chr8:14398926-14399532	607	14399213	59	47.2821	11.9126	43.7665	VvMYB14_2_peak_7313	chr8:14398914-14399402	489	14399127	56	45.0935	11.8395	41.6152	VIT_208s0007g00020.v2.1	XP_019077243.1|PREDICTED: cation/H(+) antiporter 20 isoform X2 [Vitis vinifera]
Merged-chr7-11644404-2	chr7:11644227-11644592	Downstream (1-2kb)	1779	VIT_207s0005g06460.1.v2.1	VvMYB14_1_peakname|VvMYB14_2_peakname	2	11644387	356.5	62	49.1561	11.8711	45.6232	VvMYB14_1_peak_6751	chr7:11644227-11644592	366	11644384	61	49.6487	12.3097	46.1037	VvMYB14_2_peak_6841	chr7:11644227-11644573	347	11644390	63	48.6634	11.4324	45.1428	VIT_207s0005g06460.v2.1	XP_002266922.1|PREDICTED: basic blue protein [Vitis vinifera]
Merged-chrUn-17959010-2	chrUn:17958817-17959213	Distal Intergenic	4162	VIT_200s0254g00020.1.v2.1	VvMYB14_1_peakname|VvMYB14_2_peakname	2	17959006	377	55	44.4504	11.8553	40.9757	VvMYB14_1_peak_7942	chrUn:17958828-17959213	386	17959006	54	44.5309	12.1624	41.0499	VvMYB14_2_peak_8071	chrUn:17958817-17959184	368	17959005	56	44.3698	11.5483	40.9014	VIT_200s0254g00020.v2.1	CBI40967.3|unnamed protein product, partial [Vitis vinifera]
Merged-chr7-18237591-2	chr7:18237351-18237845	Intron (VIT_207s0031g02090.1.v2.1/VIT_207s0031g02090.v2.1, intron 4 of 25)	2621	VIT_207s0031g02090.1.v2.1	VvMYB14_1_peakname|VvMYB14_2_peakname	2	18237586	437.5	48.5	40.1273	11.8507	36.7039	VvMYB14_1_peak_6869	chr7:18237395-18237845	451	18237602	47	39.4677	12.0001	36.0496	VvMYB14_2_peak_6960	chr7:18237351-18237774	424	18237571	50	40.787	11.7013	37.3582	VIT_207s0031g02090.v2.1	CBI21559.3|unnamed protein product, partial [Vitis vinifera]
Merged-chr7-6453241-2	chr7:6453050-6453442	Distal Intergenic	-5370	VIT_207s0005g03540.1.v2.1	VvMYB14_1_peakname|VvMYB14_2_peakname	2	6453220	362.5	55	44.5724	11.8299	41.1005	VvMYB14_1_peak_6659	chr7:6453071-6453442	372	6453230	62	54.5825	14.0278	50.9802	VvMYB14_2_peak_6751	chr7:6453050-6453402	353	6453210	48	34.5622	9.63199	31.2207	VIT_207s0005g03540.v2.1	XP_010652377.1|PREDICTED: 50S ribosomal protein 6, chloroplastic [Vitis vinifera]
Merged-chr14-16791153-2	chr14:16790813-16791505	Distal Intergenic	-93460	VIT_214s0006g01290.1.v2.1	VvMYB14_1_peakname|VvMYB14_2_peakname	2	16791079	652	54.5	44.0526	11.8269	40.5816	VvMYB14_1_peak_2258	chr14:16790813-16791452	640	16791102	53	43.5312	12.0238	40.0629	VvMYB14_2_peak_2287	chr14:16790842-16791505	664	16791056	56	44.5741	11.63	41.1002	VIT_214s0006g01290.v2.1	XP_002274992.2|PREDICTED: transcription factor MYB90 [Vitis vinifera]
Merged-chr3-7865400-2	chr3:7865185-7865596	Distal Intergenic	-3521	VIT_203s0091g01200.3.v2.1	VvMYB14_1_peakname|VvMYB14_2_peakname	2	7865396	364.5	58	46.3134	11.796	42.8167	VvMYB14_1_peak_5036	chr3:7865185-7865596	412	7865423	56	45.1724	11.8715	41.6853	VvMYB14_2_peak_5084	chr3:7865252-7865568	317	7865369	60	47.4544	11.7206	43.9481	VIT_203s0091g01200.v2.1	RVW82513.1|Serine carboxypeptidase-like 18 [Vitis vinifera]
Merged-chr12-4179648-2	chr12:4179446-4179854	Downstream (1-2kb)	1586	VIT_212s0028g03390.1.v2.1	VvMYB14_1_peakname|VvMYB14_2_peakname	2	4179636	384	56	44.9637	11.7926	41.4819	VvMYB14_1_peak_1236	chr12:4179467-4179854	388	4179637	54	44.1153	11.9874	40.641	VvMYB14_2_peak_1224	chr12:4179446-4179825	380	4179634	58	45.8122	11.5977	42.3229	VIT_212s0028g03390.v2.1	XP_010656991.1|PREDICTED: leucine-rich repeat extensin-like protein 4 [Vitis vinifera]
Merged-chr19-19133050-2	chr19:19132886-19133210	Distal Intergenic	-5927	VIT_219s0027g00390.1.v2.1	VvMYB14_1_peakname|VvMYB14_2_peakname	2	19133070	320	56	44.9543	11.7819	41.4736	VvMYB14_1_peak_4439	chr19:19132886-19133210	325	19133074	53	42.9292	11.7694	39.471	VvMYB14_2_peak_4506	chr19:19132895-19133209	315	19133065	59	46.9795	11.7943	43.4763	VIT_219s0027g00390.v2.1	XP_002268737.1|PREDICTED: putative serine/threonine-protein kinase [Vitis vinifera]
Merged-chr12-6614046-2	chr12:6613863-6614222	Distal Intergenic	955	VIT_212s0059g01730.1.v2.1	VvMYB14_1_peakname|VvMYB14_2_peakname	2	6614040	338	52	42.1403	11.766	38.6939	VvMYB14_1_peak_1290	chr12:6613863-6614208	346	6614014	51	44.1929	12.9173	40.7181	VvMYB14_2_peak_1269	chr12:6613893-6614222	330	6614065	53	40.0878	10.6148	36.6697	VIT_212s0059g01730.v2.1	CBI28896.3|unnamed protein product, partial [Vitis vinifera]
Merged-chrUn-19127527-2	chrUn:19127290-19127753	Distal Intergenic	-3979	VIT_200s0265g00010.2.v2.1	VvMYB14_1_peakname|VvMYB14_2_peakname	2	19127531	396.5	56	44.9583	11.7605	41.4787	VvMYB14_1_peak_7953	chrUn:19127290-19127753	464	19127536	51	40.5812	11.3335	37.1522	VvMYB14_2_peak_8088	chrUn:19127369-19127697	329	19127526	61	49.3354	12.1874	45.8051	VIT_200s0265g00010.v2.1	CBI23961.3|unnamed protein product, partial [Vitis vinifera]
Merged-chr16-21100625-2	chr16:21100422-21100847	Promoter (1-2kb)	-1703	VIT_216s0098g00750.4.v2.1	VvMYB14_1_peakname|VvMYB14_2_peakname	2	21100660	401	48	39.5853	11.7566	36.1698	VvMYB14_1_peak_3139	chr16:21100429-21100847	419	21100646	49	41.9037	12.5001	38.4549	VvMYB14_2_peak_3199	chr16:21100422-21100804	383	21100675	47	37.2669	11.013	33.8848	VIT_216s0098g00750.v2.1	XP_034710303.1|uncharacterized calcium-binding protein At1g02270 [Vitis riparia]
Merged-chr3-10233745-2	chr3:10233557-10233934	Promoter (1-2kb)	-1281	VIT_203s0097g00300.2.v2.1	VvMYB14_1_peakname|VvMYB14_2_peakname	2	10233698	375	48	39.5853	11.7566	36.1698	VvMYB14_1_peak_5077	chr3:10233557-10233930	374	10233705	49	41.9037	12.5001	38.4549	VvMYB14_2_peak_5121	chr3:10233559-10233934	376	10233690	47	37.2669	11.013	33.8848	VIT_203s0097g00300.v2.1	CBI35422.3|unnamed protein product, partial [Vitis vinifera]
Merged-chr7-9874540-2	chr7:9874343-9874736	Distal Intergenic	-22271	VIT_207s0005g05660.1.v2.1	VvMYB14_1_peakname|VvMYB14_2_peakname	2	9874567	359.5	58.5	46.549	11.7531	43.0476	VvMYB14_1_peak_6719	chr7:9874343-9874703	361	9874552	57	44.9441	11.5155	41.4581	VvMYB14_2_peak_6807	chr7:9874379-9874736	358	9874582	60	48.1539	11.9908	44.6371	VIT_207s0005g05660.v2.1	XP_002265647.1|PREDICTED: F-box/kelch-repeat protein At3g24760 [Vitis vinifera]
Merged-chr8-1568252-2	chr8:1568047-1568433	Distal Intergenic	-3731	VIT_208s0056g01080.1.v2.1	VvMYB14_1_peakname|VvMYB14_2_peakname	2	1568263	354.5	55.5	44.5031	11.7399	41.0274	VvMYB14_1_peak_6970	chr8:1568047-1568433	387	1568252	57	47.7197	12.6412	44.2009	VvMYB14_2_peak_7073	chr8:1568104-1568425	322	1568274	54	41.2865	10.8385	37.8539	VIT_208s0056g01080.v2.1	CBI31200.3|unnamed protein product, partial [Vitis vinifera]
Merged-chrUn-11248159-2	chrUn:11247988-11248340	Promoter (1-2kb)	-1708	VIT_200s0199g00225.1.v2.1	VvMYB14_1_peakname|VvMYB14_2_peakname	2	11248088	315.5	48	39.5363	11.736	36.1204	VvMYB14_1_peak_7837	chrUn:11247988-11248340	353	11248099	47	39.4677	12.0001	36.0496	VvMYB14_2_peak_7968	chrUn:11248017-11248294	278	11248077	49	39.605	11.4719	36.1911	VIT_200s0199g00225.v2.1	RVX23283.1|hypothetical protein CK203_000519 [Vitis vinifera]
Merged-chr4-11105291-2	chr4:11105082-11105489	Distal Intergenic	16477	VIT_204s0079g00520.1.v2.1	VvMYB14_1_peakname|VvMYB14_2_peakname	2	11105311	382	48	39.5224	11.7155	36.1094	VvMYB14_1_peak_5420	chr4:11105082-11105489	408	11105310	45	37.0674	11.5001	33.6849	VvMYB14_2_peak_5485	chr4:11105120-11105475	356	11105312	51	41.9774	11.9308	38.5339	VIT_204s0079g00520.v2.1	XP_002270403.1|PREDICTED: armadillo repeat-containing protein 7 isoform X1 [Vitis vinifera]
Merged-chr15-7047439-2	chr15:7047272-7047623	Distal Intergenic	9124	VIT_215s0045g01290.1.v2.1	VvMYB14_1_peakname|VvMYB14_2_peakname	2	7047478	333.5	56	45.1014	11.707	41.6307	VvMYB14_1_peak_2601	chr15:7047272-7047589	318	7047479	46	34.8583	10.2437	31.5082	VvMYB14_2_peak_2640	chr15:7047275-7047623	349	7047478	66	55.3445	13.1703	51.7533	VIT_215s0045g01290.v2.1	XP_034688073.1|vesicle-associated membrane protein 714 [Vitis riparia]
Merged-chr6-6748508-2	chr6:6748331-6748693	Intron (VIT_206s0004g05970.1.v2.1/VIT_206s0004g05970.v2.1, intron 11 of 18)	28079	VIT_206s0004g05970.1.v2.1	VvMYB14_1_peakname|VvMYB14_2_peakname	2	6748508	338.5	50	40.7672	11.6794	37.3409	VvMYB14_1_peak_6275	chr6:6748348-6748693	346	6748499	47	37.8553	11.272	34.4645	VvMYB14_2_peak_6364	chr6:6748331-6748661	331	6748517	53	43.6792	12.0869	40.2172	VIT_206s0004g05970.v2.1	XP_010650946.1|PREDICTED: DExH-box ATP-dependent RNA helicase DExH11 [Vitis vinifera]
Merged-chr13-16900086-2	chr13:16899864-16900301	Promoter (1-2kb)	-1254	VIT_213s0047g00540.1.v2.1	VvMYB14_1_peakname|VvMYB14_2_peakname	2	16900064	426	82	61.8624	11.6778	58.2035	VvMYB14_1_peak_1860	chr13:16899864-16900296	433	16900049	87	72.2539	13.7882	68.4857	VvMYB14_2_peak_1858	chr13:16899883-16900301	419	16900079	77	51.4709	9.56747	47.9213	VIT_213s0047g00540.v2.1	CBI29130.3|unnamed protein product, partial [Vitis vinifera]
Merged-chr12-17071320-2	chr12:17071083-17071571	Promoter (1-2kb)	-1474	VIT_212s0034g01140.1.v2.1	VvMYB14_1_peakname|VvMYB14_2_peakname	2	17071382	473.5	52.5	42.5403	11.6737	39.093	VvMYB14_1_peak_1439	chr12:17071083-17071571	489	17071378	59	50.1598	13.0771	46.6108	VvMYB14_2_peak_1435	chr12:17071085-17071542	458	17071385	46	34.9208	10.2703	31.5752	VIT_212s0034g01140.v2.1	XP_002275987.1|PREDICTED: basic blue protein [Vitis vinifera]
Merged-chr9-7649881-2	chr9:7649680-7650093	Distal Intergenic	7704	VIT_209s0002g07550.1.v2.1	VvMYB14_1_peakname|VvMYB14_2_peakname	2	7649917	396	114.5	84.1621	11.6715	80.3183	VvMYB14_1_peak_7558	chr9:7649680-7650064	385	7649912	98	67.5093	10.3971	63.7849	VvMYB14_2_peak_7646	chr9:7649687-7650093	407	7649922	131	100.815	12.946	96.8518	VIT_209s0002g07550.v2.1	CBI36368.3|unnamed protein product, partial [Vitis vinifera]
Merged-chr14-17370645-2	chr14:17370416-17370869	Distal Intergenic	10241	VIT_214s0006g01420.1.v2.1	VvMYB14_1_peakname|VvMYB14_2_peakname	2	17370635	440	67.5	52.5512	11.6534	48.9904	VvMYB14_1_peak_2264	chr14:17370436-17370861	426	17370629	54	41.493	10.9199	38.0518	VvMYB14_2_peak_2294	chr14:17370416-17370869	454	17370641	81	63.6094	12.3869	59.929	VIT_214s0006g01420.v2.1	XP_002274329.2|PREDICTED: serine/threonine-protein kinase CDL1 [Vitis vinifera]
Merged-chr5-4174082-2	chr5:4173701-4174376	Intron (VIT_205s0020g02490.5.v2.1/VIT_205s0020g02490.v2.1, intron 11 of 11)	5858	VIT_205s0020g02500.1.v2.1	VvMYB14_1_peakname|VvMYB14_2_peakname	2	4174156	516.5	63.5	49.5695	11.6357	46.0337	VvMYB14_1_peak_5757	chr5:4173948-4174376	429	4174162	61	47.0032	11.3031	43.4909	VvMYB14_2_peak_5836	chr5:4173701-4174304	604	4174151	66	52.1357	11.9683	48.5764	VIT_205s0020g02500.v2.1	XP_002279739.1|PREDICTED: uncharacterized protein LOC100256318 [Vitis vinifera]
Merged-chr5-24597395-2	chr5:24597200-24597606	Intron (VIT_205s0094g01350.1.v2.1/VIT_205s0094g01350.v2.1, intron 1 of 7)	306	VIT_205s0094g01350.1.v2.1	VvMYB14_1_peakname|VvMYB14_2_peakname	2	24597422	389	69	53.2722	11.6108	49.6975	VvMYB14_1_peak_6114	chr5:24597202-24597606	405	24597425	62	45.7351	10.6173	42.2386	VvMYB14_2_peak_6198	chr5:24597200-24597572	373	24597420	76	60.8093	12.6043	57.1565	VIT_205s0094g01350.v2.1	XP_010650746.1|PREDICTED: probable thiol methyltransferase 2 isoform X1 [Vitis vinifera]
Merged-chr18-9567179-2	chr18:9566972-9567406	Exon (VIT_218s0001g11250.1.v2.1/VIT_218s0001g11250.v2.1, exon 1 of 5)	558	VIT_218s0001g11250.1.v2.1	VvMYB14_1_peakname|VvMYB14_2_peakname	2	9567103	401.5	63.5	49.413	11.6037	45.8796	VvMYB14_1_peak_3736	chr18:9566986-9567353	368	9567099	59	47.2821	11.9126	43.7665	VvMYB14_2_peak_3806	chr18:9566972-9567406	435	9567107	68	51.544	11.2948	47.9926	VIT_218s0001g11250.v2.1	XP_002284172.1|PREDICTED: probable disease resistance protein At4g33300 [Vitis vinifera]
Merged-chr3-19303132-2	chr3:19302922-19303345	Intron (VIT_203s0017g02390.2.v2.1/VIT_203s0017g02390.v2.1, intron 5 of 10)	9876	VIT_203s0017g02390.2.v2.1	VvMYB14_1_peakname|VvMYB14_2_peakname	2	19303140	411.5	85.5	64.0593	11.6029	60.3704	VvMYB14_1_peak_5197	chr3:19302922-19303330	409	19303139	86	65.6005	11.9517	61.8915	VvMYB14_2_peak_5263	chr3:19302932-19303345	414	19303141	85	62.5182	11.254	58.8493	VIT_203s0017g02390.v2.1	XP_010648225.1|PREDICTED: nuclear pore complex protein NUP160 [Vitis vinifera]
Merged-chr11-7516519-2	chr11:7516327-7516736	Distal Intergenic	9305	VIT_211s0206g00170.1.v2.1	VvMYB14_1_peakname|VvMYB14_2_peakname	2	7516552	381.5	47.5	38.9272	11.6007	35.5215	VvMYB14_1_peak_908	chr11:7516331-7516736	406	7516561	45	37.0674	11.5001	33.6849	VvMYB14_2_peak_912	chr11:7516327-7516683	357	7516544	50	40.787	11.7013	37.3582	VIT_211s0206g00170.v2.1	|
Merged-chr16-12827907-2	chr16:12827741-12828095	Distal Intergenic	-14553	VIT_216s0022g01100.1.v2.1	VvMYB14_1_peakname|VvMYB14_2_peakname	2	12827938	327.5	49	40.1554	11.5943	36.7415	VvMYB14_1_peak_3007	chr16:12827741-12828095	355	12827927	57	50.8919	14.0109	47.3321	VvMYB14_2_peak_3055	chr16:12827748-12828047	300	12827949	41	29.4189	9.17769	26.151	VIT_216s0022g01100.v2.1	RVW90609.1|Acetolactate synthase 2, chloroplastic [Vitis vinifera]
Merged-chr6-1447652-2	chr6:1447462-1447853	Exon (VIT_206s0004g01255.1.v2.1/VIT_206s0004g01255.v2.1, exon 1 of 1)	561	VIT_206s0004g01255.1.v2.1	VvMYB14_1_peakname|VvMYB14_2_peakname	2	1447666	336.5	47.5	38.9293	11.5905	35.5257	VvMYB14_1_peak_6172	chr6:1447462-1447788	327	1447652	44	35.8811	11.2501	32.5175	VvMYB14_2_peak_6257	chr6:1447508-1447853	346	1447681	51	41.9774	11.9308	38.5339	VIT_206s0004g01255.v2.1	CAN71222.1|hypothetical protein VITISV_011729 [Vitis vinifera]
Merged-chr7-15003080-2	chr7:15002889-15003274	Intron (VIT_207s0191g00200.1.v2.1/VIT_207s0191g00200.v2.1, intron 2 of 2)	15334	VIT_207s0191g00220.1.v2.1	VvMYB14_1_peakname|VvMYB14_2_peakname	2	15003093	374.5	50.5	40.8441	11.5905	37.4144	VvMYB14_1_peak_6785	chr7:15002899-15003274	376	15003095	50	41.4148	11.9765	37.9747	VvMYB14_2_peak_6877	chr7:15002889-15003261	373	15003091	51	40.2734	11.2044	36.8541	VIT_207s0191g00220.v2.1	XP_002262747.1|PREDICTED: uncharacterized protein LOC100251922 [Vitis vinifera]
Merged-chr2-1579-2	chr2:1419-1768	Distal Intergenic	12170	VIT_202s0234g00010.1.v2.1	VvMYB14_1_peakname|VvMYB14_2_peakname	2	1510	322	47.5	38.9293	11.5905	35.5257	VvMYB14_1_peak_4522	chr2:1419-1768	350	1505	44	35.8811	11.2501	32.5175	VvMYB14_2_peak_4587	chr2:1419-1712	294	1514	51	41.9774	11.9308	38.5339	VIT_202s0234g00010.v2.1	XP_003631372.1|PREDICTED: gibberellin 20 oxidase 1 [Vitis vinifera]
Merged-chr11-16895460-2	chr11:16895247-16895646	Distal Intergenic	-10093	VIT_211s0103g00760.3.v2.1	VvMYB14_1_peakname|VvMYB14_2_peakname	2	16895450	366.5	47.5	38.9293	11.5905	35.5257	VvMYB14_1_peak_1064	chr11:16895309-16895641	333	16895449	44	35.8811	11.2501	32.5175	VvMYB14_2_peak_1061	chr11:16895247-16895646	400	16895452	51	41.9774	11.9308	38.5339	VIT_211s0103g00760.v2.1	XP_002268213.1|PREDICTED: protein CHLOROPLAST IMPORT APPARATUS 2 isoform X1 [Vitis vinifera]
Merged-chr5-15615195-2	chr5:15615011-15615370	Intron (VIT_205s0029g00640.1.v2.1/VIT_205s0029g00640.v2.1, intron 10 of 10)	7249	VIT_205s0029g00630.1.v2.1	VvMYB14_1_peakname|VvMYB14_2_peakname	2	15615188	343	47.5	38.9402	11.5801	35.538	VvMYB14_1_peak_5975	chr5:15615011-15615370	360	15615168	43	34.7044	11.0001	31.3576	VvMYB14_2_peak_6054	chr5:15615037-15615362	326	15615207	52	43.1761	12.1602	39.7183	VIT_205s0029g00630.v2.1	CAN66130.1|hypothetical protein VITISV_033611 [Vitis vinifera]
Merged-chr9-3874918-2	chr9:3874722-3875113	Distal Intergenic	3832	VIT_209s0002g04230.1.v2.1	VvMYB14_1_peakname|VvMYB14_2_peakname	2	3874886	376	47	38.7581	11.5785	35.3619	VvMYB14_1_peak_7488	chr9:3874722-3875113	392	3874911	54	48.1412	13.7501	44.6147	VvMYB14_2_peak_7571	chr9:3874740-3875099	360	3874861	40	29.375	9.40696	26.1091	VIT_209s0002g04230.v2.1	XP_010654655.1|PREDICTED: uncharacterized protein LOC104880236 [Vitis vinifera]
Merged-chr10-13025767-2	chr10:13025550-13025992	Distal Intergenic	-16124	VIT_210s0042g00200.1.v2.1	VvMYB14_1_peakname|VvMYB14_2_peakname	2	13025814	420.5	72	55.5015	11.576	51.9333	VvMYB14_1_peak_636	chr10:13025550-13025992	443	13025808	87	77.4914	15.562	73.6812	VvMYB14_2_peak_630	chr10:13025566-13025963	398	13025821	57	33.5116	7.58991	30.1854	VIT_210s0042g00200.v2.1	XP_002268262.1|PREDICTED: thioredoxin X, chloroplastic [Vitis vinifera]
Merged-chr10-1721567-2	chr10:1721300-1721806	Downstream (<1kb)	1488	VIT_210s0003g00440.1.v2.1	VvMYB14_1_peakname|VvMYB14_2_peakname	2	1721726	465	52.5	42.1925	11.5747	38.7497	VvMYB14_1_peak_463	chr10:1721371-1721806	436	1721726	48	38.1091	11.1023	34.716	VvMYB14_2_peak_456	chr10:1721300-1721793	494	1721725	57	46.276	12.0472	42.7835	VIT_210s0003g00440.v2.1	XP_002278208.3|PREDICTED: trans-resveratrol di-O-methyltransferase isoform X1 [Vitis vinifera]
Merged-chr18-9378315-2	chr18:9378098-9378556	Intron (VIT_218s0001g11060.1.v2.1/VIT_218s0001g11060.v2.1, intron 4 of 14)	1512	VIT_218s0001g11060.1.v2.1	VvMYB14_1_peakname|VvMYB14_2_peakname	2	9378380	435.5	59	46.4136	11.5579	42.9181	VvMYB14_1_peak_3732	chr18:9378098-9378510	413	9378378	55	42.6357	11.1184	39.1801	VvMYB14_2_peak_3802	chr18:9378099-9378556	458	9378383	63	50.1915	11.9973	46.6562	VIT_218s0001g11060.v2.1	XP_010664588.1|PREDICTED: uncharacterized protein LOC100267859 isoform X1 [Vitis vinifera]
Merged-chr13-4778798-2	chr13:4778585-4779010	Exon (VIT_213s0019g03620.1.v2.1/VIT_213s0019g03620.v2.1, exon 1 of 2)	327	VIT_213s0019g03620.6.v2.1	VvMYB14_1_peakname|VvMYB14_2_peakname	2	4778823	424.5	57.5	45.3809	11.5576	41.8927	VvMYB14_1_peak_1668	chr13:4778588-4779010	423	4778809	58	46.1094	11.714	42.6088	VvMYB14_2_peak_1655	chr13:4778585-4779010	426	4778837	57	44.6523	11.4011	41.1767	VIT_213s0019g03620.v2.1	XP_010658451.1|PREDICTED: uncharacterized protein LOC100852955 isoform X1 [Vitis vinifera]
Merged-chr7-7204099-2	chr7:7203821-7204317	Downstream (<1kb)	4814	VIT_207s0005g04100.1.v2.1	VvMYB14_1_peakname|VvMYB14_2_peakname	2	7204153	435.5	48	39.1319	11.5556	35.7255	VvMYB14_1_peak_6678	chr7:7203944-7204317	374	7204156	47	39.0522	11.8099	35.6444	VvMYB14_2_peak_6770	chr7:7203821-7204317	497	7204150	49	39.2115	11.3012	35.8065	VIT_207s0005g04100.v2.1	XP_010652404.1|PREDICTED: MDIS1-interacting receptor like kinase 2-like [Vitis vinifera]
Merged-chr1-7452386-2	chr1:7452186-7452605	Downstream (1-2kb)	4082	VIT_201s0127g00120.1.v2.1	VvMYB14_1_peakname|VvMYB14_2_peakname	2	7452386	378	56	44.4727	11.5553	40.9972	VvMYB14_1_peak_164	chr1:7452186-7452605	420	7452396	61	49.6487	12.3097	46.1037	VvMYB14_2_peak_162	chr1:7452209-7452544	336	7452377	51	39.2966	10.8009	35.8907	VIT_201s0127g00120.v2.1	XP_002266099.1|PREDICTED: polygalacturonase At1g48100 [Vitis vinifera]
Merged-chr14-7481226-2	chr14:7480864-7481503	Downstream (<1kb)	4320	VIT_214s0030g02285.1.v2.1	VvMYB14_1_peakname|VvMYB14_2_peakname	2	7481284	512.5	49.5	40.1961	11.5533	36.7797	VvMYB14_1_peak_2140	chr14:7480864-7481503	640	7481281	54	46.6562	13.0826	43.1516	VvMYB14_2_peak_2163	chr14:7481077-7481461	385	7481286	45	33.736	10.0239	30.4078	VIT_214s0030g02285.v2.1	XP_002275085.1|PREDICTED: pentatricopeptide repeat-containing protein At3g04750, mitochondrial [Vitis vinifera]
Merged-chr8-20862897-2	chr8:20862703-20863092	Downstream (2-3kb)	3732	VIT_208s0007g07230.1.v2.1	VvMYB14_1_peakname|VvMYB14_2_peakname	2	20862880	381.5	63	49.0735	11.539	45.5475	VvMYB14_1_peak_7365	chr8:20862703-20863083	381	20862890	57	42.4814	10.5739	39.0275	VvMYB14_2_peak_7457	chr8:20862711-20863092	382	20862871	69	55.6657	12.5042	52.0675	VIT_208s0007g07230.v2.1	NP_001268108.1|Myb transcription factor [Vitis vinifera]
Merged-chr1-6346295-2	chr1:6346117-6346488	Promoter (<=1kb)	-504	VIT_201s0011g06550.3.v2.1	VvMYB14_1_peakname|VvMYB14_2_peakname	2	6346284	348	47.5	39.0736	11.539	35.6785	VvMYB14_1_peak_153	chr1:6346127-6346450	324	6346279	39	30.0969	10.0001	26.822	VvMYB14_2_peak_154	chr1:6346117-6346488	372	6346288	56	48.0503	13.078	44.535	VIT_201s0011g06550.v2.1	XP_010651489.1|PREDICTED: salt overly sensitive 1 isoform X1 [Vitis vinifera]
Merged-chr4-8005786-2	chr4:8005521-8006042	Downstream (2-3kb)	4804	VIT_204s0069g00160.1.v2.1	VvMYB14_1_peakname|VvMYB14_2_peakname	2	8005752	472	62	48.2887	11.5284	44.7816	VvMYB14_1_peak_5367	chr4:8005580-8006042	463	8005784	55	36.2124	8.77433	32.8435	VvMYB14_2_peak_5436	chr4:8005521-8006001	481	8005720	69	60.365	14.2825	56.7197	VIT_204s0069g00160.v2.1	|
Merged-chr1-12212239-2	chr1:12212036-12212437	Promoter (<=1kb)	-10	VIT_201s0026g02580.1.v2.1	VvMYB14_1_peakname|VvMYB14_2_peakname	2	12212227	385	47	38.3673	11.5066	34.9672	VvMYB14_1_peak_251	chr1:12212059-12212426	368	12212232	47	39.4677	12.0001	36.0496	VvMYB14_2_peak_251	chr1:12212036-12212437	402	12212222	47	37.2669	11.013	33.8848	VIT_201s0026g02580.v2.1	XP_002269461.2|PREDICTED: cyclic dof factor 2 [Vitis vinifera]
Merged-chr14-15160781-2	chr14:15160567-15161001	Distal Intergenic	-79980	VIT_214s0006g00695.1.v2.1	VvMYB14_1_peakname|VvMYB14_2_peakname	2	15160816	406	98.5	72.2789	11.504	68.5155	VvMYB14_1_peak_2241	chr14:15160567-15161001	435	15160820	98	74.32	12.1081	70.5361	VvMYB14_2_peak_2268	chr14:15160590-15160966	377	15160813	99	70.2377	10.8999	66.4949	VIT_214s0006g00695.v2.1	XP_034678735.1|uncharacterized protein LOC117908973 isoform X4 [Vitis riparia]
Merged-chr14-29822641-2	chr14:29822422-29822870	Distal Intergenic	-2380	VIT_214s0108g01210.2.v2.1	VvMYB14_1_peakname|VvMYB14_2_peakname	2	29822711	436.5	60.5	47.1995	11.4946	43.6936	VvMYB14_1_peak_2491	chr14:29822426-29822870	445	29822712	58	45.2236	11.3695	41.7362	VvMYB14_2_peak_2528	chr14:29822422-29822849	428	29822710	63	49.1754	11.6196	45.651	VIT_214s0108g01210.v2.1	XP_010661092.1|PREDICTED: CSC1-like protein HYP1 isoform X1 [Vitis vinifera]
Merged-chr19-9304937-2	chr19:9304676-9305201	Downstream (2-3kb)	3174	VIT_219s0015g01170.1.v2.1	VvMYB14_1_peakname|VvMYB14_2_peakname	2	9304898	516.5	50.5	40.8177	11.4772	37.392	VvMYB14_1_peak_4327	chr19:9304676-9305201	526	9304887	58	48.9361	12.8592	45.4024	VvMYB14_2_peak_4391	chr19:9304683-9305189	507	9304909	43	32.6993	10.0953	29.3816	VIT_219s0015g01170.v2.1	XP_002268293.2|PREDICTED: transcription factor DIVARICATA [Vitis vinifera]
Merged-chr19-22092058-2	chr19:22091869-22092276	Promoter (1-2kb)	-1907	VIT_219s0027g01810.1.v2.1	VvMYB14_1_peakname|VvMYB14_2_peakname	2	22092056	367.5	47	38.2694	11.4625	34.8751	VvMYB14_1_peak_4484	chr19:22091869-22092276	408	22092070	47	39.3515	11.9467	35.94	VvMYB14_2_peak_4548	chr19:22091882-22092208	327	22092041	47	37.1872	10.9782	33.8103	VIT_219s0027g01810.v2.1	XP_010644864.1|PREDICTED: uncharacterized protein LOC104877746 [Vitis vinifera]
Merged-chr9-19618428-2	chr9:19618231-19618637	Intron (VIT_209s0018g02000.1.v2.1/VIT_209s0018g02000.v2.1, intron 1 of 1)	2754	VIT_209s0018g02000.1.v2.1	VvMYB14_1_peakname|VvMYB14_2_peakname	2	19618396	389.5	49	39.5639	11.4592	36.1476	VvMYB14_1_peak_7695	chr9:19618231-19618608	378	19618394	48	39.5129	11.7203	36.0943	VvMYB14_2_peak_7813	chr9:19618237-19618637	401	19618399	50	39.6149	11.1981	36.2008	VIT_209s0018g02000.v2.1	|
Merged-chr14-19938466-2	chr14:19938309-19938625	Distal Intergenic	-4247	VIT_214s0006g02395.1.v2.1	VvMYB14_1_peakname|VvMYB14_2_peakname	2	19938454	311.5	49.5	39.9522	11.4535	36.5408	VvMYB14_1_peak_2304	chr14:19938313-19938618	306	19938468	45	35.7943	10.9217	32.4366	VvMYB14_2_peak_2332	chr14:19938309-19938625	317	19938440	54	44.11	11.9852	40.645	VIT_214s0006g02395.v2.1	XP_019080514.1|PREDICTED: putative germin-like protein 2-1, partial [Vitis vinifera]
Merged-chr1-2346797-2	chr1:2346610-2346979	Distal Intergenic	2397	VIT_201s0011g02570.1.v2.1	VvMYB14_1_peakname|VvMYB14_2_peakname	2	2346820	362.5	58.5	45.6183	11.4489	42.1298	VvMYB14_1_peak_46	chr1:2346624-2346979	356	2346838	62	53.8735	13.731	50.2801	VvMYB14_2_peak_50	chr1:2346610-2346978	369	2346802	55	37.3631	9.16677	33.9794	VIT_201s0011g02570.v2.1	|
Merged-chr16-16154043-2	chr16:16153810-16154257	Distal Intergenic	3115	VIT_216s0100g00680.1.v2.1	VvMYB14_1_peakname|VvMYB14_2_peakname	2	16154081	412.5	47.5	38.6165	11.4431	35.2156	VvMYB14_1_peak_3052	chr16:16153810-16154257	448	16154070	51	43.4059	12.5615	39.9387	VvMYB14_2_peak_3105	chr16:16153865-16154241	377	16154092	44	33.8271	10.3247	30.4926	VIT_216s0100g00680.v2.1	XP_002274057.2|PREDICTED: protein ROOT PRIMORDIUM DEFECTIVE 1 [Vitis vinifera]
Merged-chr9-1671632-2	chr9:1671417-1671881	Promoter (<=1kb)	-28	VIT_209s0002g01910.9.v2.1	VvMYB14_1_peakname|VvMYB14_2_peakname	2	1671592	421.5	50	40.0919	11.441	36.6735	VvMYB14_1_peak_7434	chr9:1671427-1671881	455	1671606	52	45.6217	13.2501	42.1264	VvMYB14_2_peak_7515	chr9:1671417-1671804	388	1671577	48	34.5622	9.63199	31.2207	VIT_209s0002g01910.v2.1	XP_010654510.1|PREDICTED: myosin-17 isoform X1 [Vitis vinifera]
Merged-chr19-2361669-2	chr19:2361484-2361865	Intron (VIT_219s0014g02230.1.v2.1/VIT_219s0014g02230.v2.1, intron 2 of 2)	1914	VIT_219s0014g02230.1.v2.1	VvMYB14_1_peakname|VvMYB14_2_peakname	2	2361665	360	46.5	37.9549	11.401	34.5685	VvMYB14_1_peak_4173	chr19:2361495-2361865	371	2361674	52	45.4368	13.1657	41.9471	VvMYB14_2_peak_4233	chr19:2361484-2361832	349	2361656	41	30.473	9.6364	27.1899	VIT_219s0014g02230.v2.1	XP_002285149.1|PREDICTED: 30S ribosomal protein S20, chloroplastic [Vitis vinifera]
Merged-chr6-20237526-2	chr6:20237336-20237734	Promoter (<=1kb)	-462	VIT_206s0080g00320.1.v2.1	VvMYB14_1_peakname|VvMYB14_2_peakname	2	20237573	375.5	51.5	41.0391	11.3999	37.6063	VvMYB14_1_peak_6489	chr6:20237336-20237694	359	20237566	47	38.5784	11.5952	35.1737	VvMYB14_2_peak_6588	chr6:20237343-20237734	392	20237580	56	43.4997	11.2046	40.039	VIT_206s0080g00320.v2.1	XP_002276591.2|PREDICTED: uncharacterized protein LOC100248360 [Vitis vinifera]
Merged-chr13-5718832-2	chr13:5718604-5719035	Downstream (<1kb)	11566	VIT_213s0019g04360.1.v2.1	VvMYB14_1_peakname|VvMYB14_2_peakname	2	5718842	386	47	38.6429	11.3934	35.263	VvMYB14_1_peak_1687	chr13:5718676-5719035	360	5718849	36	26.7526	9.25005	23.5365	VvMYB14_2_peak_1669	chr13:5718604-5719015	412	5718834	58	50.5332	13.5368	46.9896	VIT_213s0019g04360.v2.1	XP_002273746.1|PREDICTED: uncharacterized protein LOC100259928 [Vitis vinifera]
Merged-chr18_random-1296107-2	chr18_random:1295921-1296290	Distal Intergenic	1768	VIT_218s0001g00350.1.v2.1	VvMYB14_1_peakname|VvMYB14_2_peakname	2	1296120	349	92	67.696	11.3919	63.9745	VvMYB14_1_peak_4057	chr18_random:1295921-1296272	352	1296112	86	60.94	10.6405	57.2756	VvMYB14_2_peak_4122	chr18_random:1295945-1296290	346	1296127	98	74.452	12.1433	70.6734	VIT_218s0001g00350.v2.1	CBI29325.3|unnamed protein product, partial [Vitis vinifera]
Merged-chr5-11296903-2	chr5:11296566-11297245	Exon (VIT_205s0051g00520.1.v2.1/VIT_205s0051g00520.v2.1, exon 1 of 1)	497	VIT_205s0051g00520.1.v2.1	VvMYB14_1_peakname|VvMYB14_2_peakname	2	11296866	568	47	38.465	11.3861	35.0808	VvMYB14_1_peak_5905	chr5:11296566-11297128	563	11296792	56	50.6918	14.2501	47.1349	VvMYB14_2_peak_5990	chr5:11296673-11297245	573	11296940	38	26.2382	8.52214	23.0268	VIT_205s0051g00520.v2.1	RVW88471.1|hypothetical protein CK203_043894 [Vitis vinifera]
Merged-chr5-7526678-2	chr5:7526467-7526891	Downstream (1-2kb)	2996	VIT_205s0049g00480.1.v2.1	VvMYB14_1_peakname|VvMYB14_2_peakname	2	7526659	416	47	38.7231	11.3832	35.3471	VvMYB14_1_peak_5843	chr5:7526467-7526881	415	7526650	35	25.6605	9.00005	22.4657	VvMYB14_2_peak_5910	chr5:7526475-7526891	417	7526668	59	51.7856	13.7663	48.2286	VIT_205s0049g00480.v2.1	CAN69298.1|hypothetical protein VITISV_043412 [Vitis vinifera]
Merged-chr19-14729805-2	chr19:14729668-14729943	Distal Intergenic	12303	VIT_219s0135g00100.1.v2.1	VvMYB14_1_peakname|VvMYB14_2_peakname	2	14729828	271	54	42.6255	11.378	39.1731	VvMYB14_1_peak_4391	chr19:14729673-14729943	271	14729824	52	41.7512	11.5515	38.3071	VvMYB14_2_peak_4460	chr19:14729668-14729938	271	14729833	56	43.4997	11.2046	40.039	VIT_219s0135g00100.v2.1	XP_002268750.1|PREDICTED: 60S ribosomal protein L18a [Vitis vinifera]
Merged-chr8-12897901-2	chr8:12897600-12898133	Distal Intergenic	-4579	VIT_208s0040g01780.1.v2.1	VvMYB14_1_peakname|VvMYB14_2_peakname	2	12897900	450.5	49	39.6261	11.3578	36.2304	VvMYB14_1_peak_7175	chr8:12897600-12898133	534	12897885	58	53.0656	14.6562	49.4835	VvMYB14_2_peak_7277	chr8:12897754-12898120	367	12897915	40	26.1866	8.05942	22.9772	VIT_208s0040g01780.v2.1	XP_002276279.2|PREDICTED: cytokinin riboside 5&apos;-monophosphate phosphoribohydrolase LOG3 [Vitis vinifera]
Merged-chr7-4151179-2	chr7:4150952-4151399	Promoter (1-2kb)	-1411	VIT_207s0005g01660.1.v2.1	VvMYB14_1_peakname|VvMYB14_2_peakname	2	4151154	434.5	51	40.6208	11.3484	37.1953	VvMYB14_1_peak_6610	chr7:4150974-4151399	426	4151155	50	39.4194	11.1155	36.0062	VvMYB14_2_peak_6706	chr7:4150952-4151394	443	4151154	52	41.8223	11.5814	38.3845	VIT_207s0005g01660.v2.1	XP_002271180.1|PREDICTED: pentatricopeptide repeat-containing protein At2g31400, chloroplastic [Vitis vinifera]
Merged-chr4-20083346-2	chr4:20083125-20083557	Downstream (1-2kb)	1840	VIT_204s0023g03530.1.v2.1	VvMYB14_1_peakname|VvMYB14_2_peakname	2	20083384	402.5	48.5	39.02	11.3468	35.6161	VvMYB14_1_peak_5580	chr4:20083166-20083537	372	20083380	45	36.2176	11.1121	32.8477	VvMYB14_2_peak_5652	chr4:20083125-20083557	433	20083388	52	41.8223	11.5814	38.3845	VIT_204s0023g03530.v2.1	CBI17368.3|unnamed protein product, partial [Vitis vinifera]
Merged-chr10-6674523-2	chr10:6674358-6674694	Distal Intergenic	-7145	VIT_210s0003g03910.1.v2.1	VvMYB14_1_peakname|VvMYB14_2_peakname	2	6674547	325	47	38.1486	11.3108	34.7634	VvMYB14_1_peak_547	chr10:6674358-6674694	337	6674522	54	47.9489	13.6625	44.4285	VvMYB14_2_peak_538	chr10:6674364-6674676	313	6674572	40	28.3482	8.95918	25.0983	VIT_210s0003g03910.v2.1	XP_002271548.1|PREDICTED: transcription factor TCP2 [Vitis vinifera]
Merged-chr7-4152730-2	chr7:4152455-4152947	Exon (VIT_207s0005g01660.1.v2.1/VIT_207s0005g01660.v2.1, exon 1 of 4)	115	VIT_207s0005g01660.1.v2.1	VvMYB14_1_peakname|VvMYB14_2_peakname	2	4152720	411	61.5	47.3571	11.2876	43.8472	VvMYB14_1_peak_6611	chr7:4152455-4152947	493	4152722	66	52.8108	12.2147	49.2301	VvMYB14_2_peak_6707	chr7:4152596-4152924	329	4152719	57	41.9033	10.3606	38.4643	VIT_207s0005g01660.v2.1	XP_002271180.1|PREDICTED: pentatricopeptide repeat-containing protein At2g31400, chloroplastic [Vitis vinifera]
Merged-chr12-10254396-2	chr12:10254226-10254583	Promoter (1-2kb)	-1986	VIT_212s0057g01515.1.v2.1	VvMYB14_1_peakname|VvMYB14_2_peakname	2	10254382	296	46	37.2161	11.2771	33.8317	VvMYB14_1_peak_1358	chr12:10254226-10254583	358	10254388	47	39.4677	12.0001	36.0496	VvMYB14_2_peak_1342	chr12:10254271-10254504	234	10254377	45	34.9645	10.5541	31.6138	VIT_212s0057g01515.v2.1	XP_010657508.1|PREDICTED: uncharacterized protein LOC100254633 isoform X1 [Vitis vinifera]
Merged-chr8-10735324-2	chr8:10735056-10735584	Intron (VIT_208s0058g01260.1.v2.1/VIT_208s0058g01260.v2.1, intron 1 of 1)	1358	VIT_208s0058g01260.1.v2.1	VvMYB14_1_peakname|VvMYB14_2_peakname	2	10735308	506	46	37.2161	11.2771	33.8317	VvMYB14_1_peak_7115	chr8:10735088-10735584	497	10735251	47	39.4677	12.0001	36.0496	VvMYB14_2_peak_7223	chr8:10735056-10735570	515	10735366	45	34.9645	10.5541	31.6138	VIT_208s0058g01260.v2.1	CBI18039.3|unnamed protein product, partial [Vitis vinifera]
Merged-chr3-9387028-2	chr3:9386858-9387189	Exon (VIT_203s0088g01140.1.v2.1/VIT_203s0088g01140.v2.1, exon 5 of 7)	1764	VIT_203s0088g01140.1.v2.1	VvMYB14_1_peakname|VvMYB14_2_peakname	2	9387026	309	52	41.1728	11.2706	37.7431	VvMYB14_1_peak_5072	chr3:9386858-9387189	332	9387006	57	48.0554	12.782	44.5342	VvMYB14_2_peak_5116	chr3:9386890-9387175	286	9387046	47	34.2901	9.7592	30.9521	VIT_203s0088g01140.v2.1	XP_002271659.1|PREDICTED: squalene monooxygenase [Vitis vinifera]
Merged-chrUn-31477149-2	chrUn:31476947-31477347	Downstream (<1kb)	1096	VIT_200s0533g00050.1.v2.1	VvMYB14_1_peakname|VvMYB14_2_peakname	2	31477170	383.5	46	37.1671	11.2566	33.7848	VvMYB14_1_peak_8123	chrUn:31476947-31477347	401	31477175	45	37.0674	11.5001	33.6849	VvMYB14_2_peak_8254	chrUn:31476970-31477335	366	31477166	47	37.2669	11.013	33.8848	VIT_200s0533g00050.v2.1	|
Merged-chr10-3138990-2	chr10:3138816-3139159	Promoter (<=1kb)	-326	VIT_210s0003g01710.5.v2.1	VvMYB14_1_peakname|VvMYB14_2_peakname	2	3138982	338.5	46	37.1563	11.2463	33.7751	VvMYB14_1_peak_502	chr10:3138816-3139159	344	3138973	44	35.8811	11.2501	32.5175	VvMYB14_2_peak_493	chr10:3138827-3139159	333	3138991	48	38.4315	11.2425	35.0326	VIT_210s0003g01710.v2.1	RVW83766.1|hypothetical protein CK203_041756 [Vitis vinifera]
Merged-chr5-375606-2	chr5:375427-375789	Distal Intergenic	2774	VIT_205s0077g00560.1.v2.1	VvMYB14_1_peakname|VvMYB14_2_peakname	2	375578	337	46	37.1563	11.2463	33.7751	VvMYB14_1_peak_5669	chr5:375427-375789	363	375567	44	35.8811	11.2501	32.5175	VvMYB14_2_peak_5745	chr5:375449-375759	311	375589	48	38.4315	11.2425	35.0326	VIT_205s0077g00560.v2.1	XP_002280311.1|PREDICTED: serine carboxypeptidase-like 33 [Vitis vinifera]
Merged-chr14-10958330-2	chr14:10958175-10958485	Distal Intergenic	20303	VIT_214s0036g00750.1.v2.1	VvMYB14_1_peakname|VvMYB14_2_peakname	2	10958358	306	50.5	40.115	11.2378	36.6977	VvMYB14_1_peak_2196	chr14:10958175-10958480	306	10958362	55	45.3091	12.2053	41.8203	VvMYB14_2_peak_2219	chr14:10958180-10958485	306	10958354	46	34.9208	10.2703	31.5752	VIT_214s0036g00750.v2.1	RVX05630.1|putative serine/threonine protein phosphatase 2A regulatory subunit B&apos;&apos;gamma [Vitis vinifera]
Merged-chr5-2757830-2	chr5:2757626-2758016	Intron (VIT_205s0020g00940.1.v2.1/VIT_205s0020g00940.v2.1, intron 17 of 23)	8406	VIT_205s0020g00930.1.v2.1	VvMYB14_1_peakname|VvMYB14_2_peakname	2	2757864	362	56	43.608	11.2366	40.1461	VvMYB14_1_peak_5713	chr5:2757626-2758016	391	2757870	52	40.5131	11.0384	37.0857	VvMYB14_2_peak_5791	chr5:2757673-2758005	333	2757859	60	46.7029	11.4349	43.2065	VIT_205s0020g00930.v2.1	XP_002269582.1|PREDICTED: uncharacterized protein LOC100242564 [Vitis vinifera]
Merged-chrUn-27369540-2	chrUn:27368947-27370063	Distal Intergenic	-4332	VIT_200s0396g00070.1.v2.1	VvMYB14_1_peakname|VvMYB14_2_peakname	2	27369760	1026	3551.5	2329.93	11.2244	2324.09	VvMYB14_1_peak_8070	chrUn:27369109-27370063	955	27369759	3539	2395.53	11.8112	2389.7	VvMYB14_2_peak_8204	chrUn:27368947-27370043	1097	27369760	3564	2264.32	10.6377	2258.49	VIT_200s0396g00070.v2.1	|
Merged-chr1-15914374-2	chr1:15914168-15914559	Distal Intergenic	-8160	VIT_201s0010g00740.2.v2.1	VvMYB14_1_peakname|VvMYB14_2_peakname	2	15914354	367.5	51	40.2861	11.2242	36.8646	VvMYB14_1_peak_294	chr1:15914214-15914559	346	15914373	52	43.3215	12.2234	39.8558	VvMYB14_2_peak_291	chr1:15914168-15914556	389	15914336	50	37.2506	10.225	33.8733	VIT_201s0010g00740.v2.1	XP_010654214.1|PREDICTED: transcription factor bHLH49 isoform X3 [Vitis vinifera]
Merged-chrUn-17637403-2	chrUn:17637199-17637613	Promoter (<=1kb)	-519	VIT_200s0252g00050.1.v2.1	VvMYB14_1_peakname|VvMYB14_2_peakname	2	17637410	346	45.5	37.044	11.2241	33.6745	VvMYB14_1_peak_7933	chrUn:17637199-17637613	415	17637395	53	46.8775	13.5001	43.3665	VvMYB14_2_peak_8060	chrUn:17637263-17637539	277	17637424	38	27.2106	8.94808	23.9824	VIT_200s0252g00050.v2.1	XP_019073778.1|PREDICTED: uncharacterized protein LOC100265785 isoform X2 [Vitis vinifera]
Merged-chr17-2814272-2	chr17:2814075-2814472	Intron (VIT_217s0000g03010.3.v2.1/VIT_217s0000g03010.v2.1, intron 1 of 9)	888	VIT_217s0000g03010.3.v2.1	VvMYB14_1_peakname|VvMYB14_2_peakname	2	2814305	351.5	46.5	37.5203	11.2139	34.1387	VvMYB14_1_peak_3246	chr17:2814075-2814472	398	2814315	52	45.6217	13.2501	42.1264	VvMYB14_2_peak_3304	chr17:2814120-2814424	305	2814295	41	29.4189	9.17769	26.151	VIT_217s0000g03010.v2.1	XP_010663650.1|PREDICTED: CDP-diacylglycerol--serine O-phosphatidyltransferase 1 [Vitis vinifera]
Merged-chr6-5821091-2	chr6:5820912-5821292	Promoter (1-2kb)	-1482	VIT_206s0004g04860.1.v2.1	VvMYB14_1_peakname|VvMYB14_2_peakname	2	5821068	338	45.5	36.8745	11.2035	33.5015	VvMYB14_1_peak_6254	chr6:5820933-5821292	360	5821101	51	44.3741	13.0001	40.8939	VvMYB14_2_peak_6345	chr6:5820912-5821227	316	5821035	40	29.375	9.40696	26.1091	VIT_206s0004g04860.v2.1	XP_002283530.1|PREDICTED: expansin-A4 [Vitis vinifera]
Merged-chr8-12834803-2	chr8:12834548-12835055	Downstream (<1kb)	-4398	VIT_208s0040g01710.1.v2.1	VvMYB14_1_peakname|VvMYB14_2_peakname	2	12834816	502	46	37.2399	11.1949	33.866	VvMYB14_1_peak_7172	chr8:12834558-12835055	498	12834805	39	30.0969	10.0001	26.822	VvMYB14_2_peak_7274	chr8:12834548-12835053	506	12834827	53	44.3829	12.3897	40.91	VIT_208s0040g01710.v2.1	XP_002281799.1|PREDICTED: phenylalanine ammonia-lyase [Vitis vinifera]
Merged-chr18-8366627-2	chr18:8366393-8366815	Downstream (2-3kb)	3704	VIT_218s0001g09980.3.v2.1	VvMYB14_1_peakname|VvMYB14_2_peakname	2	8366671	375.5	46	37.2399	11.1949	33.866	VvMYB14_1_peak_3692	chr18:8366487-8366814	328	8366668	39	30.0969	10.0001	26.822	VvMYB14_2_peak_3764	chr18:8366393-8366815	423	8366674	53	44.3829	12.3897	40.91	VIT_218s0001g09980.v2.1	RVX00020.1|Protein RICE SALT sensitive 3 [Vitis vinifera]
Merged-chr5-7812758-2	chr5:7812394-7813105	Exon (VIT_205s0049g00800.1.v2.1/VIT_205s0049g00800.v2.1, exon 1 of 1)	197	VIT_205s0049g00800.1.v2.1	VvMYB14_1_peakname|VvMYB14_2_peakname	2	7812834	687.5	49.5	39.2118	11.1691	35.8017	VvMYB14_1_peak_5859	chr5:7812394-7813105	712	7812833	50	40.9266	11.7622	37.4912	VvMYB14_2_peak_5927	chr5:7812437-7813099	663	7812835	49	37.4969	10.5759	34.1122	VIT_205s0049g00800.v2.1	CAN82319.1|hypothetical protein VITISV_015441 [Vitis vinifera]
Merged-chr4-16998739-2	chr4:16998554-16998929	Exon (VIT_204s0023g00680.1.v2.1/VIT_204s0023g00680.v2.1, exon 6 of 9)	3953	VIT_204s0023g00680.1.v2.1	VvMYB14_1_peakname|VvMYB14_2_peakname	2	16998750	362	49	38.9712	11.1561	35.5668	VvMYB14_1_peak_5527	chr4:16998554-16998929	376	16998740	54	44.1153	11.9874	40.641	VvMYB14_2_peak_5586	chr4:16998564-16998911	348	16998761	44	33.8271	10.3247	30.4926	VIT_204s0023g00680.v2.1	XP_003631864.1|PREDICTED: riboflavin biosynthesis protein PYRR, chloroplastic isoform X2 [Vitis vinifera]
Merged-chr2-786551-2	chr2:786373-786731	Promoter (<=1kb)	-840	VIT_202s0025g00760.1.v2.1	VvMYB14_1_peakname|VvMYB14_2_peakname	2	786488	353	49.5	39.2724	11.1557	35.8673	VvMYB14_1_peak_4539	chr2:786378-786731	354	786465	54	45.5927	12.617	42.102	VvMYB14_2_peak_4608	chr2:786373-786724	352	786511	45	32.952	9.69431	29.6326	VIT_202s0025g00760.v2.1	XP_002276430.1|PREDICTED: disease resistance response protein 206 [Vitis vinifera]
Merged-chrUn-33184410-2	chrUn:33184232-33184595	Distal Intergenic	-2089	VIT_200s0629g00020.1.v2.1	VvMYB14_1_peakname|VvMYB14_2_peakname	2	33184328	357	1769.5	1159.97	11.1544	1154.43	VvMYB14_1_peak_8141	chrUn:33184232-33184595	364	33184328	1751	1179.47	11.6535	1173.93	VvMYB14_2_peak_8272	chrUn:33184232-33184581	350	33184327	1788	1140.47	10.6553	1134.93	VIT_200s0629g00020.v2.1	YP_002608409.1|NADH dehydrogenase subunit 4 [Vitis vinifera]
Merged-chr10-13370589-2	chr10:13370390-13370768	Promoter (<=1kb)	-649	VIT_210s0042g00460.2.v2.1	VvMYB14_1_peakname|VvMYB14_2_peakname	2	13370562	347.5	75.5	55.9699	11.1522	52.3612	VvMYB14_1_peak_645	chr10:13370443-13370758	316	13370562	73	54.8769	11.3164	51.2717	VvMYB14_2_peak_640	chr10:13370390-13370768	379	13370562	78	57.0628	10.9879	53.4507	VIT_210s0042g00460.v2.1	XP_010655906.1|PREDICTED: probable disease resistance protein At4g27220 [Vitis vinifera]
Merged-chr4-23719583-2	chr4:23719399-23719775	Intron (VIT_204s0044g01920.1.v2.1/VIT_204s0044g01920.v2.1, intron 1 of 1)	9917	VIT_204s0044g01920.2.v2.1	VvMYB14_1_peakname|VvMYB14_2_peakname	2	23719621	349	45.5	36.5892	11.1418	33.2147	VvMYB14_1_peak_5656	chr4:23719399-23719775	377	23719640	45	37.0674	11.5001	33.6849	VvMYB14_2_peak_5727	chr4:23719419-23719739	321	23719602	46	36.1111	10.7836	32.7445	VIT_204s0044g01920.v2.1	XP_010649323.1|PREDICTED: protein FAR1-RELATED SEQUENCE 5 isoform X1 [Vitis vinifera]
Merged-chr2-4504447-2	chr2:4504288-4504608	Distal Intergenic	1289	VIT_202s0025g05040.1.v2.1	VvMYB14_1_peakname|VvMYB14_2_peakname	2	4504428	316	49.5	39.1765	11.1212	35.7709	VvMYB14_1_peak_4621	chr2:4504291-4504608	318	4504428	45	35.0895	10.609	31.7366	VvMYB14_2_peak_4694	chr2:4504288-4504601	314	4504427	54	43.2634	11.6335	39.8051	VIT_202s0025g05040.v2.1	CBI34807.3|unnamed protein product, partial [Vitis vinifera]
Merged-chr9-9272263-2	chr9:9272021-9272485	Distal Intergenic	-16094	VIT_209s0002g08370.6.v2.1	VvMYB14_1_peakname|VvMYB14_2_peakname	2	9272256	415.5	53	41.5061	11.1173	38.0727	VvMYB14_1_peak_7567	chr9:9272092-9272457	366	9272254	46	34.8583	10.2437	31.5082	VvMYB14_2_peak_7663	chr9:9272021-9272485	465	9272258	60	48.1539	11.9908	44.6371	VIT_209s0002g08370.v2.1	XP_002268265.1|PREDICTED: protein TOPLESS [Vitis vinifera]
Merged-chr4-6426392-2	chr4:6426221-6426569	Downstream (2-3kb)	-2075	VIT_204s0008g06500.1.v2.1	VvMYB14_1_peakname|VvMYB14_2_peakname	2	6426398	337.5	48.5	38.565	11.1045	35.1731	VvMYB14_1_peak_5345	chr4:6426227-6426569	343	6426406	43	31.5325	9.58989	28.2357	VvMYB14_2_peak_5408	chr4:6426221-6426552	332	6426391	54	45.5976	12.6191	42.1105	VIT_204s0008g06500.v2.1	XP_002285494.1|PREDICTED: uncharacterized transporter C405.03c [Vitis vinifera]
Merged-chr3-6786570-2	chr3:6786331-6786787	Exon (VIT_203s0091g00420.1.v2.1/VIT_203s0091g00420.v2.1, exon 1 of 2)	499	VIT_203s0091g00420.1.v2.1	VvMYB14_1_peakname|VvMYB14_2_peakname	2	6786556	420	45.5	36.5836	11.1007	33.2139	VvMYB14_1_peak_5016	chr3:6786391-6786787	397	6786571	41	32.3802	10.5001	29.0697	VvMYB14_2_peak_5058	chr3:6786331-6786773	443	6786540	50	40.787	11.7013	37.3582	VIT_203s0091g00420.v2.1	XP_002272036.3|PREDICTED: classical arabinogalactan protein 9 [Vitis vinifera]
Merged-chr11-1809394-2	chr11:1809222-1809560	Promoter (1-2kb)	-1623	VIT_211s0016g02200.1.v2.1	VvMYB14_1_peakname|VvMYB14_2_peakname	2	1809380	322.5	45.5	36.5836	11.1007	33.2139	VvMYB14_1_peak_787	chr11:1809222-1809560	339	1809380	41	32.3802	10.5001	29.0697	VvMYB14_2_peak_784	chr11:1809246-1809551	306	1809379	50	40.787	11.7013	37.3582	VIT_211s0016g02200.v2.1	RVW43943.1|Beta-galactosidase [Vitis vinifera]
Merged-chr12-5295044-2	chr12:5294864-5295219	Promoter (<=1kb)	-754	VIT_212s0059g00440.1.v2.1	VvMYB14_1_peakname|VvMYB14_2_peakname	2	5295038	346	55	42.6989	11.0986	39.2517	VvMYB14_1_peak_1260	chr12:5294879-5295214	336	5295009	49	36.9805	10.3634	33.6048	VvMYB14_2_peak_1247	chr12:5294864-5295219	356	5295068	61	48.4172	11.8339	44.8986	VIT_212s0059g00440.v2.1	XP_002265274.1|PREDICTED: keratin-associated protein 6-2 [Vitis vinifera]
Merged-chr18-6090332-2	chr18:6089965-6090589	Intron (VIT_218s0001g07730.4.v2.1/VIT_218s0001g07730.v2.1, intron 8 of 8)	29657	VIT_218s0001g07730.5.v2.1	VvMYB14_1_peakname|VvMYB14_2_peakname	2	6090346	501.5	50.5	39.7379	11.0976	36.325	VvMYB14_1_peak_3638	chr18:6089965-6090589	625	6090346	54	44.9291	12.3317	41.444	VvMYB14_2_peak_3709	chr18:6090199-6090576	378	6090347	47	34.5466	9.86351	31.206	VIT_218s0001g07730.v2.1	XP_010664425.1|PREDICTED: GATA transcription factor 24 isoform X2 [Vitis vinifera]
Merged-chr6-6378190-2	chr6:6377982-6378387	Intron (VIT_206s0004g05550.1.v2.1/VIT_206s0004g05550.v2.1, intron 1 of 1)	540	VIT_206s0004g05550.1.v2.1	VvMYB14_1_peakname|VvMYB14_2_peakname	2	6378144	386	76.5	56.4819	11.0916	52.8689	VvMYB14_1_peak_6270	chr6:6378014-6378387	374	6378141	71	52.0695	10.8306	48.4966	VvMYB14_2_peak_6359	chr6:6377982-6378379	398	6378147	82	60.8943	11.3526	57.2411	VIT_206s0004g05550.v2.1	XP_002282136.1|PREDICTED: ras-related protein Rab2BV [Vitis vinifera]
Merged-chr7-1986918-2	chr7:1986595-1987262	Exon (VIT_207s0104g00840.1.v2.1/VIT_207s0104g00840.v2.1, exon 2 of 2)	-5751	VIT_207s0104g00830.1.v2.1	VvMYB14_1_peakname|VvMYB14_2_peakname	2	1986800	644.5	46	36.7865	11.0837	33.4126	VvMYB14_1_peak_6556	chr7:1986598-1987218	621	1986810	45	36.4355	11.2108	33.0638	VvMYB14_2_peak_6653	chr7:1986595-1987262	668	1986791	47	37.1374	10.9565	33.7615	VIT_207s0104g00830.v2.1	XP_002270927.2|PREDICTED: sugar transporter ERD6-like 7 [Vitis vinifera]
Merged-chr3-10316946-2	chr3:10316655-10317204	Downstream (2-3kb)	-2206	VIT_203s0097g00330.1.v2.1	VvMYB14_1_peakname|VvMYB14_2_peakname	2	10316952	500	104.5	74.6768	11.0812	70.9001	VvMYB14_1_peak_5079	chr3:10316655-10317204	550	10316980	95	66.3876	10.5804	62.6737	VvMYB14_2_peak_5123	chr3:10316738-10317187	450	10316924	114	82.966	11.582	79.1265	VIT_203s0097g00330.v2.1	CBI35424.3|unnamed protein product, partial [Vitis vinifera]
Merged-chr5-2635896-2	chr5:2635709-2636071	Promoter (<=1kb)	-687	VIT_205s0020g00750.2.v2.1	VvMYB14_1_peakname|VvMYB14_2_peakname	2	2635884	345	46.5	37.1103	11.0793	33.7319	VvMYB14_1_peak_5708	chr5:2635709-2636066	358	2635886	44	35.2639	10.9671	31.9098	VvMYB14_2_peak_5788	chr5:2635740-2636071	332	2635883	49	38.9568	11.1916	35.5539	VIT_205s0020g00750.v2.1	XP_002267688.1|PREDICTED: novel plant SNARE 13 [Vitis vinifera]
Merged-chr14-26279158-2	chr14:26278878-26279406	Downstream (1-2kb)	-3149	VIT_214s0171g00480.1.v2.1	VvMYB14_1_peakname|VvMYB14_2_peakname	2	26279132	452.5	45	36.2548	11.0785	32.8896	VvMYB14_1_peak_2408	chr14:26278878-26279406	529	26279122	50	43.1347	12.7501	39.6701	VvMYB14_2_peak_2446	chr14:26278988-26279363	376	26279141	40	29.375	9.40696	26.1091	VIT_214s0171g00480.v2.1	XP_002270874.1|PREDICTED: F-box protein SKIP14 [Vitis vinifera]
Merged-chr19-13078825-2	chr19:13078668-13078968	Intron (VIT_219s0015g02720.1.v2.1/VIT_219s0015g02720.v2.1, intron 1 of 1)	10408	VIT_219s0015g02720.1.v2.1	VvMYB14_1_peakname|VvMYB14_2_peakname	2	13078872	286	95	68.8743	11.058	65.1585	VvMYB14_1_peak_4377	chr19:13078698-13078968	271	13078875	78	52.311	9.63485	48.7351	VvMYB14_2_peak_4438	chr19:13078668-13078968	301	13078869	112	85.4375	12.4812	81.5818	VIT_219s0015g02720.v2.1	|
Merged-chr6-504330-2	chr6:504104-504565	Exon (VIT_206s0004g00370.1.v2.1/VIT_206s0004g00370.v2.1, exon 16 of 16)	3794	VIT_206s0004g00380.1.v2.1	VvMYB14_1_peakname|VvMYB14_2_peakname	2	504316	407	45	36.1313	11.058	32.7646	VvMYB14_1_peak_6143	chr6:504104-504565	462	504290	48	40.6814	12.2501	37.2479	VvMYB14_2_peak_6226	chr6:504150-504501	352	504341	42	31.5812	9.86583	28.2813	VIT_206s0004g00380.v2.1	XP_002285740.1|PREDICTED: uncharacterized protein LOC100260500 [Vitis vinifera]
Merged-chr4-10403221-2	chr4:10403014-10403411	Promoter (<=1kb)	-142	VIT_204s0079g00160.2.v2.1	VvMYB14_1_peakname|VvMYB14_2_peakname	2	10403256	371	58.5	45.0306	11.0535	41.5545	VvMYB14_1_peak_5410	chr4:10403014-10403411	398	10403269	68	55.1795	12.5793	51.5715	VvMYB14_2_peak_5475	chr4:10403059-10403402	344	10403242	49	34.8817	9.52769	31.5374	VIT_204s0079g00160.v2.1	XP_002266678.2|PREDICTED: auxin response factor 8 [Vitis vinifera]
Merged-chr8-12843409-2	chr8:12843212-12843613	Promoter (<=1kb)	-389	VIT_208s0040g01720.2.v2.1	VvMYB14_1_peakname|VvMYB14_2_peakname	2	12843421	394	52.5	40.8829	11.0511	37.4516	VvMYB14_1_peak_7173	chr8:12843212-12843598	387	12843423	49	38.2661	10.8976	34.8642	VvMYB14_2_peak_7275	chr8:12843213-12843613	401	12843419	56	43.4997	11.2046	40.039	VIT_208s0040g01720.v2.1	CBI32747.3|unnamed protein product, partial [Vitis vinifera]
Merged-chr13-4199473-2	chr13:4199225-4199699	Promoter (<=1kb)	-956	VIT_213s0019g03130.1.v2.1	VvMYB14_1_peakname|VvMYB14_2_peakname	2	4199542	420	45.5	36.8554	11.039	33.5003	VvMYB14_1_peak_1662	chr13:4199302-4199666	365	4199526	35	25.6605	9.00005	22.4657	VvMYB14_2_peak_1651	chr13:4199225-4199699	475	4199558	56	48.0503	13.078	44.535	VIT_213s0019g03130.v2.1	XP_002280528.1|PREDICTED: 7-deoxyloganetic acid glucosyltransferase [Vitis vinifera]
Merged-chr10-13122873-2	chr10:13122611-13123103	Downstream (1-2kb)	5602	VIT_210s0042g00290.1.v2.1	VvMYB14_1_peakname|VvMYB14_2_peakname	2	13122888	454.5	128.5	89.9082	11.0252	86.0137	VvMYB14_1_peak_641	chr10:13122611-13123103	493	13122878	122	82.7847	10.4552	78.9337	VvMYB14_2_peak_634	chr10:13122682-13123097	416	13122899	135	97.0318	11.5953	93.0937	VIT_210s0042g00290.v2.1	CBI29012.3|unnamed protein product, partial [Vitis vinifera]
Merged-chr5-3405926-2	chr5:3405710-3406154	Downstream (2-3kb)	2322	VIT_205s0020g01680.1.v2.1	VvMYB14_1_peakname|VvMYB14_2_peakname	2	3405909	412.5	47.5	37.8917	11.0204	34.5148	VvMYB14_1_peak_5734	chr5:3405732-3406111	380	3405918	39	29.1959	9.5854	25.9378	VvMYB14_2_peak_5812	chr5:3405710-3406154	445	3405900	56	46.5875	12.4554	43.0918	VIT_205s0020g01680.v2.1	CBI26093.3|unnamed protein product, partial [Vitis vinifera]
Merged-chr19-3850079-2	chr19:3849733-3850434	Downstream (1-2kb)	-3992	VIT_219s0014g03730.1.v2.1	VvMYB14_1_peakname|VvMYB14_2_peakname	2	3849934	682	45	35.9856	11.0066	32.6212	VvMYB14_1_peak_4198	chr19:3849733-3850434	702	3849928	43	34.7044	11.0001	31.3576	VvMYB14_2_peak_4257	chr19:3849744-3850405	662	3849941	47	37.2669	11.013	33.8848	VIT_219s0014g03730.v2.1	RVW70140.1|hypothetical protein CK203_062169 [Vitis vinifera]
Merged-chr17-10508393-2	chr17:10508197-10508650	Exon (VIT_217s0000g08970.3.v2.1/VIT_217s0000g08970.v2.1, exon 3 of 3)	8669	VIT_217s0000g08970.5.v2.1	VvMYB14_1_peakname|VvMYB14_2_peakname	2	10508362	387	45	35.9856	11.0066	32.6212	VvMYB14_1_peak_3414	chr17:10508204-10508650	447	10508375	43	34.7044	11.0001	31.3576	VvMYB14_2_peak_3480	chr17:10508197-10508523	327	10508348	47	37.2669	11.013	33.8848	VIT_217s0000g08970.v2.1	XP_010663116.1|PREDICTED: vegetative cell wall protein gp1 isoform X2 [Vitis vinifera]
Merged-chr6-7336776-2	chr6:7336529-7337024	Downstream (1-2kb)	6008	VIT_206s0004g06600.1.v2.1	VvMYB14_1_peakname|VvMYB14_2_peakname	2	7336751	454.5	44.5	36.094	11.0049	32.7467	VvMYB14_1_peak_6287	chr6:7336529-7337024	496	7336761	54	48.1412	13.7501	44.6147	VvMYB14_2_peak_6376	chr6:7336571-7336983	413	7336741	35	24.0468	8.25977	20.8786	VIT_206s0004g06600.v2.1	XP_010650900.1|PREDICTED: protein EARLY FLOWERING 4 [Vitis vinifera]
Merged-chr5-7788342-2	chr5:7788115-7788565	Exon (VIT_205s0049g00760.1.v2.1/VIT_205s0049g00760.v2.1, exon 1 of 1)	574	VIT_205s0049g00760.1.v2.1	VvMYB14_1_peakname|VvMYB14_2_peakname	2	7788321	419	66.5	49.6405	11.0016	46.1083	VvMYB14_1_peak_5855	chr5:7788115-7788565	451	7788309	72	59.991	13.3085	56.3324	VvMYB14_2_peak_5923	chr5:7788152-7788538	387	7788333	61	39.2899	8.69465	35.8842	VIT_205s0049g00760.v2.1	|
Merged-chr2-18303399-2	chr2:18303080-18303715	Distal Intergenic	-8966	VIT_202s0087g00740.5.v2.1	VvMYB14_1_peakname|VvMYB14_2_peakname	2	18303295	627.5	52.5	40.7123	10.9962	37.2839	VvMYB14_1_peak_4854	chr2:18303080-18303715	636	18303283	52	41.3152	11.3691	37.8765	VvMYB14_2_peak_4904	chr2:18303093-18303711	619	18303307	53	40.1094	10.6233	36.6912	VIT_202s0087g00740.v2.1	CBI29197.3|unnamed protein product, partial [Vitis vinifera]
Merged-chr14-27790247-2	chr14:27790063-27790431	Intron (VIT_214s0066g01380.1.v2.1/VIT_214s0066g01380.v2.1, intron 2 of 2)	1280	VIT_214s0066g01380.1.v2.1	VvMYB14_1_peakname|VvMYB14_2_peakname	2	27790229	319	47	37.2724	10.9959	33.8931	VvMYB14_1_peak_2442	chr14:27790114-27790431	318	27790245	43	33.894	10.6289	30.5591	VvMYB14_2_peak_2477	chr14:27790063-27790382	320	27790213	51	40.6509	11.3629	37.227	VIT_214s0066g01380.v2.1	XP_002274527.1|PREDICTED: uncharacterized protein LOC100266403 [Vitis vinifera]
Merged-chr7-4766493-2	chr7:4766293-4766685	Intron (VIT_207s0005g02400.2.v2.1/VIT_207s0005g02400.v2.1, intron 1 of 2)	2320	VIT_207s0005g02400.2.v2.1	VvMYB14_1_peakname|VvMYB14_2_peakname	2	4766504	377.5	45	35.9926	10.986	32.6304	VvMYB14_1_peak_6633	chr7:4766293-4766679	387	4766478	41	32.3802	10.5001	29.0697	VvMYB14_2_peak_6726	chr7:4766318-4766685	368	4766530	49	39.605	11.4719	36.1911	VIT_207s0005g02400.v2.1	XP_002280721.1|PREDICTED: uncharacterized protein LOC100255567 isoform X1 [Vitis vinifera]
Merged-chr8-15024362-2	chr8:15024186-15024559	Promoter (<=1kb)	-96	VIT_208s0007g00860.1.v2.1	VvMYB14_1_peakname|VvMYB14_2_peakname	2	15024346	349.5	54	41.646	10.9847	38.2097	VvMYB14_1_peak_7231	chr8:15024186-15024559	374	15024334	58	48.9361	12.8592	45.4024	VvMYB14_2_peak_7334	chr8:15024190-15024514	325	15024359	50	34.3559	9.11021	31.0169	VIT_208s0007g00860.v2.1	CBI30511.3|unnamed protein product, partial [Vitis vinifera]
Merged-chr4-6957180-2	chr4:6957006-6957368	Exon (VIT_204s0008g06920.1.v2.1/VIT_204s0008g06920.v2.1, exon 1 of 8)	199	VIT_204s0008g06920.1.v2.1	VvMYB14_1_peakname|VvMYB14_2_peakname	2	6957202	348.5	47	37.2146	10.9809	33.8333	VvMYB14_1_peak_5356	chr4:6957006-6957341	336	6957204	44	34.8142	10.7636	31.4658	VvMYB14_2_peak_5424	chr4:6957008-6957368	361	6957200	50	39.6149	11.1981	36.2008	VIT_204s0008g06920.v2.1	XP_002283410.2|PREDICTED: monogalactosyldiacylglycerol synthase, chloroplastic [Vitis vinifera]
Merged-chr12-17931559-2	chr12:17931304-17931943	Distal Intergenic	25865	VIT_212s0034g01780.14.v2.1	VvMYB14_1_peakname|VvMYB14_2_peakname	2	17931468	475.5	45.5	36.2781	10.9721	32.9097	VvMYB14_1_peak_1452	chr12:17931304-17931651	348	17931449	49	40.975	12.0783	37.5381	VvMYB14_2_peak_1448	chr12:17931341-17931943	603	17931486	42	31.5812	9.86583	28.2813	VIT_212s0034g01780.v2.1	RVW24547.1|Uncharacterized protein CK203_090903 [Vitis vinifera]
Merged-chr5-19297241-2	chr5:19297057-19297415	Distal Intergenic	-4756	VIT_205s0062g00850.1.v2.1	VvMYB14_1_peakname|VvMYB14_2_peakname	2	19297244	327	45	36.0371	10.9655	32.678	VvMYB14_1_peak_6040	chr5:19297099-19297415	317	19297256	39	30.0969	10.0001	26.822	VvMYB14_2_peak_6113	chr5:19297057-19297393	337	19297231	51	41.9774	11.9308	38.5339	VIT_205s0062g00850.v2.1	XP_002264734.1|PREDICTED: cytochrome b561 and DOMON domain-containing protein At3g25290 [Vitis vinifera]
Merged-chr15-14739603-2	chr15:14739424-14739785	Distal Intergenic	-9077	VIT_215s0048g00600.3.v2.1	VvMYB14_1_peakname|VvMYB14_2_peakname	2	14739636	348	45	35.8745	10.9634	32.515	VvMYB14_1_peak_2718	chr15:14739435-14739768	334	14739635	45	36.9083	11.4268	33.5332	VvMYB14_2_peak_2762	chr15:14739424-14739785	362	14739637	45	34.8407	10.5	31.4968	VIT_215s0048g00600.v2.1	RVW41181.1|Vesicle-associated protein 1-3 [Vitis vinifera]
Merged-chrUn-33520355-2	chrUn:33520131-33520605	Promoter (1-2kb)	-1528	VIT_200s0646g00030.1.v2.1	VvMYB14_1_peakname|VvMYB14_2_peakname	2	33520332	422.5	47	37.1324	10.9573	33.7538	VvMYB14_1_peak_8145	chrUn:33520159-33520605	447	33520335	48	39.3195	11.634	35.9081	VvMYB14_2_peak_8275	chrUn:33520131-33520528	398	33520328	46	34.9453	10.2807	31.5996	VIT_200s0646g00030.v2.1	XP_034691108.1|probable LRR receptor-like serine/threonine-protein kinase At5g10290 isoform X2 [Vitis riparia]
Merged-chr2-1648594-2	chr2:1648420-1648771	Distal Intergenic	4716	VIT_202s0025g01730.1.v2.1	VvMYB14_1_peakname|VvMYB14_2_peakname	2	1648618	332.5	45.5	36.2674	10.9446	32.9044	VvMYB14_1_peak_4554	chr2:1648420-1648749	330	1648613	40	31.2333	10.2501	27.9401	VvMYB14_2_peak_4625	chr2:1648437-1648771	335	1648622	51	41.3015	11.6392	37.8688	VIT_202s0025g01730.v2.1	XP_002265207.2|PREDICTED: 3-oxoacyl-[acyl-carrier-protein] synthase I, chloroplastic [Vitis vinifera]
Merged-chr12-594772-2	chr12:594580-594975	Promoter (<=1kb)	-76	VIT_212s0142g00640.1.v2.1	VvMYB14_1_peakname|VvMYB14_2_peakname	2	594790	383	51	39.8171	10.935	36.4083	VvMYB14_1_peak_1156	chr12:594580-594952	373	594795	43	32.6547	10.0757	29.3402	VvMYB14_2_peak_1151	chr12:594583-594975	393	594786	59	46.9795	11.7943	43.4763	VIT_212s0142g00640.v2.1	XP_002280075.2|PREDICTED: probable LRR receptor-like serine/threonine-protein kinase At3g47570 [Vitis vinifera]
Merged-chr5-6619198-2	chr5:6619019-6619393	Distal Intergenic	-2425	VIT_205s0020g04760.1.v2.1	VvMYB14_1_peakname|VvMYB14_2_peakname	2	6619214	342.5	57.5	43.8292	10.9245	40.3659	VvMYB14_1_peak_5820	chr5:6619036-6619393	358	6619205	63	51.5632	12.5202	47.9981	VvMYB14_2_peak_5890	chr5:6619019-6619345	327	6619222	52	36.0952	9.32882	32.7338	VIT_205s0020g04760.v2.1	CBI26363.3|unnamed protein product, partial [Vitis vinifera]
Merged-chr9-1912812-2	chr9:1912635-1913001	Intron (VIT_209s0002g02100.1.v2.1/VIT_209s0002g02100.v2.1, intron 2 of 9)	3208	VIT_209s0002g02100.1.v2.1	VvMYB14_1_peakname|VvMYB14_2_peakname	2	1912804	328.5	53	41.607	10.9173	38.2005	VvMYB14_1_peak_7440	chr9:1912662-1912951	290	1912786	39	26.6481	8.46771	23.4394	VvMYB14_2_peak_7522	chr9:1912635-1913001	367	1912821	67	56.5659	13.3668	52.9616	VIT_209s0002g02100.v2.1	XP_002279117.1|PREDICTED: DEAD-box ATP-dependent RNA helicase 20 [Vitis vinifera]
Merged-chr4-10569423-2	chr4:10569238-10569600	Intron (VIT_204s0079g00250.1.v2.1/VIT_204s0079g00250.v2.1, intron 1 of 1)	424	VIT_204s0079g00250.1.v2.1	VvMYB14_1_peakname|VvMYB14_2_peakname	2	10569390	345.5	46	36.468	10.9168	33.1006	VvMYB14_1_peak_5412	chr4:10569265-10569600	336	10569392	42	32.8628	10.4402	29.5451	VvMYB14_2_peak_5477	chr4:10569238-10569592	355	10569388	50	40.0733	11.3933	36.6561	VIT_204s0079g00250.v2.1	|
Merged-chr11-18011953-2	chr11:18011791-18012130	Intron (VIT_211s0052g00580.1.v2.1/VIT_211s0052g00580.v2.1, intron 1 of 1)	2632	VIT_211s0052g00580.1.v2.1	VvMYB14_1_peakname|VvMYB14_2_peakname	2	18011918	323.5	60	45.2719	10.9136	41.7878	VvMYB14_1_peak_1084	chr11:18011794-18012130	337	18011923	63	51.0768	12.3331	47.5161	VvMYB14_2_peak_1082	chr11:18011791-18012100	310	18011914	57	39.4671	9.49416	36.0595	VIT_211s0052g00580.v2.1	|
Merged-chr10-7198391-2	chr10:7198189-7198597	Distal Intergenic	1183	VIT_210s0003g04250.1.v2.1	VvMYB14_1_peakname|VvMYB14_2_peakname	2	7198360	385	53.5	41.0846	10.9134	37.654	VvMYB14_1_peak_558	chr10:7198189-7198597	409	7198393	54	39.1673	10.027	35.7583	VvMYB14_2_peak_549	chr10:7198210-7198570	361	7198328	53	43.0018	11.7999	39.5498	VIT_210s0003g04250.v2.1	RVW23696.1|putative glutathione S-transferase MSR-1 [Vitis vinifera]
Merged-chr3-157672-2	chr3:157507-157839	Exon (VIT_203s0038g00220.3.v2.1/VIT_203s0038g00220.v2.1, exon 2 of 6)	507	VIT_203s0038g00220.3.v2.1	VvMYB14_1_peakname|VvMYB14_2_peakname	2	157649	327.5	51.5	39.8383	10.8972	36.4228	VvMYB14_1_peak_4867	chr3:157512-157839	328	157663	53	42.9292	11.7694	39.471	VvMYB14_2_peak_4914	chr3:157507-157833	327	157635	50	36.7474	10.0251	33.3745	VIT_203s0038g00220.v2.1	XP_034680862.1|purple acid phosphatase-like isoform X1 [Vitis riparia]
Merged-chrUn-25729320-2	chrUn:25729186-25729466	Distal Intergenic	22045	VIT_200s0362g00022.1.v2.1	VvMYB14_1_peakname|VvMYB14_2_peakname	2	25729303	267	44.5	35.4078	10.8918	32.051	VvMYB14_1_peak_8039	chrUn:25729186-25729441	256	25729320	43	34.7044	11.0001	31.3576	VvMYB14_2_peak_8174	chrUn:25729189-25729466	278	25729286	46	36.1111	10.7836	32.7445	VIT_200s0362g00022.v2.1	CAN79261.1|hypothetical protein VITISV_010417 [Vitis vinifera]
Merged-chr13-3639905-2	chr13:3639696-3640105	Promoter (<=1kb)	-454	VIT_213s0019g02380.1.v2.1	VvMYB14_1_peakname|VvMYB14_2_peakname	2	3639888	383.5	44.5	35.4078	10.8918	32.051	VvMYB14_1_peak_1652	chr13:3639696-3640105	410	3639867	43	34.7044	11.0001	31.3576	VvMYB14_2_peak_1642	chr13:3639733-3640089	357	3639910	46	36.1111	10.7836	32.7445	VIT_213s0019g02380.v2.1	RVX13688.1|putative glycosyltransferase [Vitis vinifera]
Merged-chr14-26546056-2	chr14:26545863-26546241	Intron (VIT_214s0066g00010.1.v2.1/VIT_214s0066g00010.v2.1, intron 6 of 6)	4650	VIT_214s0066g00010.1.v2.1	VvMYB14_1_peakname|VvMYB14_2_peakname	2	26545986	369.5	44.5	35.4078	10.8918	32.051	VvMYB14_1_peak_2419	chr14:26545881-26546240	360	26545988	43	34.7044	11.0001	31.3576	VvMYB14_2_peak_2453	chr14:26545863-26546241	379	26545983	46	36.1111	10.7836	32.7445	VIT_214s0066g00010.v2.1	XP_010660832.1|PREDICTED: protein SIEVE ELEMENT OCCLUSION B-like [Vitis vinifera]
Merged-chr8-16843909-2	chr8:16843736-16844082	Intron (VIT_208s0007g02790.1.v2.1/VIT_208s0007g02790.v2.1, intron 1 of 2)	584	VIT_208s0007g02790.1.v2.1	VvMYB14_1_peakname|VvMYB14_2_peakname	2	16843904	336	44.5	35.4021	10.8816	32.0466	VvMYB14_1_peak_7275	chr8:16843748-16844082	335	16843918	42	33.5373	10.7501	30.2083	VvMYB14_2_peak_7370	chr8:16843736-16844072	337	16843890	47	37.2669	11.013	33.8848	VIT_208s0007g02790.v2.1	XP_010654126.1|PREDICTED: uncharacterized protein At5g41620 isoform X1 [Vitis vinifera]
Merged-chr18_random-2964589-2	chr18_random:2964384-2964817	Distal Intergenic	-8566	VIT_218s0001g02840.1.v2.1	VvMYB14_1_peakname|VvMYB14_2_peakname	2	2964618	411	111.5	78.1673	10.8726	74.3637	VvMYB14_1_peak_4097	chr18_random:2964384-2964817	434	2964603	119	89.8906	12.3853	85.9901	VvMYB14_2_peak_4159	chr18_random:2964385-2964772	388	2964632	104	66.4441	9.35993	62.7374	VIT_218s0001g02840.v2.1	XP_010645833.1|PREDICTED: uncharacterized protein LOC100256187 [Vitis vinifera]
Merged-chr3-3456158-2	chr3:3455939-3456375	Promoter (<=1kb)	-484	VIT_203s0038g04700.1.v2.1	VvMYB14_1_peakname|VvMYB14_2_peakname	2	3456138	391.5	44.5	35.3546	10.8705	32.0027	VvMYB14_1_peak_4943	chr3:3455939-3456375	437	3456119	45	36.9563	11.4489	33.5808	VvMYB14_2_peak_4992	chr3:3455988-3456333	346	3456156	44	33.7528	10.2921	30.4245	VIT_203s0038g04700.v2.1	CBI37662.3|unnamed protein product, partial [Vitis vinifera]
Merged-chr1-8237295-2	chr1:8237061-8237526	Distal Intergenic	-14305	VIT_201s0127g00870.1.v2.1	VvMYB14_1_peakname|VvMYB14_2_peakname	2	8237279	454	54	41.5841	10.8578	38.1573	VvMYB14_1_peak_178	chr1:8237076-8237517	442	8237288	46	32.6445	9.33153	29.3301	VvMYB14_2_peak_176	chr1:8237061-8237526	466	8237270	62	50.5237	12.384	46.9845	VIT_201s0127g00870.v2.1	XP_002266341.1|PREDICTED: polygalacturonase 1 beta-like protein 1 [Vitis vinifera]
Merged-chr3-4815829-2	chr3:4815297-4816375	Exon (VIT_203s0063g01370.1.v2.1/VIT_203s0063g01370.v2.1, exon 1 of 1)	1620	VIT_203s0063g01370.1.v2.1	VvMYB14_1_peakname|VvMYB14_2_peakname	2	4815665	1058.5	45	35.6768	10.8513	32.3163	VvMYB14_1_peak_4965	chr3:4815297-4816341	1045	4815690	48	39.7724	11.8368	36.3514	VvMYB14_2_peak_5016	chr3:4815304-4816375	1072	4815640	42	31.5812	9.86583	28.2813	VIT_203s0063g01370.v2.1	XP_010647882.1|PREDICTED: pollen-specific leucine-rich repeat extensin-like protein 1, partial [Vitis vinifera]
Merged-chr11-7549499-2	chr11:7549292-7549716	Distal Intergenic	-12318	VIT_211s0206g00180.4.v2.1	VvMYB14_1_peakname|VvMYB14_2_peakname	2	7549523	387	62.5	47.4489	10.8413	43.9616	VvMYB14_1_peak_909	chr11:7549321-7549716	396	7549506	47	31.7146	8.7508	28.4142	VvMYB14_2_peak_913	chr11:7549292-7549669	378	7549540	78	63.1832	12.9317	59.5089	VIT_211s0206g00180.v2.1	RVW73612.1|hypothetical protein CK203_056960 [Vitis vinifera]
Merged-chrUn-29200937-2	chrUn:29200731-29201142	Promoter (1-2kb)	-1665	VIT_200s0445g00020.1.v2.1	VvMYB14_1_peakname|VvMYB14_2_peakname	2	29200927	376	59	44.6416	10.8411	41.1661	VvMYB14_1_peak_8093	chrUn:29200731-29201142	412	29200931	66	52.8108	12.2147	49.2301	VvMYB14_2_peak_8226	chrUn:29200769-29201108	340	29200923	52	36.4725	9.46747	33.1021	VIT_200s0445g00020.v2.1	XP_002266132.2|PREDICTED: LOW QUALITY PROTEIN: lipoyl synthase, mitochondrial [Vitis vinifera]
Merged-chr7-17154783-2	chr7:17154560-17155019	Promoter (1-2kb)	-1364	VIT_207s0031g00980.1.v2.1	VvMYB14_1_peakname|VvMYB14_2_peakname	2	17154749	403	51	39.4613	10.8311	36.0547	VvMYB14_1_peak_6843	chr7:17154560-17155019	460	17154754	56	46.5106	12.4233	43.0069	VvMYB14_2_peak_6936	chr7:17154605-17154950	346	17154744	46	32.412	9.23885	29.1025	VIT_207s0031g00980.v2.1	XP_002277000.2|PREDICTED: bifunctional aspartate aminotransferase and glutamate/aspartate-prephenate aminotransferase isoform X2 [Vitis vinifera]
Merged-chr12-5672939-2	chr12:5672725-5673195	Promoter (<=1kb)	-205	VIT_212s0059g00870.1.v2.1	VvMYB14_1_peakname|VvMYB14_2_peakname	2	5672942	425.5	56.5	42.8107	10.8189	39.3571	VvMYB14_1_peak_1274	chr12:5672725-5673109	385	5672943	54	41.493	10.9199	38.0518	VvMYB14_2_peak_1256	chr12:5672730-5673195	466	5672942	59	44.1283	10.7179	40.6625	VIT_212s0059g00870.v2.1	XP_002269660.1|PREDICTED: mitogen-activated protein kinase kinase kinase A [Vitis vinifera]
Merged-chr9-11309878-2	chr9:11309701-11310054	Distal Intergenic	-19549	VIT_209s0096g00040.1.v2.1	VvMYB14_1_peakname|VvMYB14_2_peakname	2	11309889	347.5	44	34.9221	10.808	31.5718	VvMYB14_1_peak_7599	chr9:11309701-11310054	354	11309880	46	38.263	11.7501	34.8623	VvMYB14_2_peak_7694	chr9:11309709-11310049	341	11309898	42	31.5812	9.86583	28.2813	VIT_209s0096g00040.v2.1	XP_019077566.1|PREDICTED: ribonucleases P/MRP protein subunit POP1 [Vitis vinifera]
Merged-chr5-2181777-2	chr5:2181612-2181945	Downstream (<1kb)	516	VIT_205s0020g00350.1.v2.1	VvMYB14_1_peakname|VvMYB14_2_peakname	2	2181802	305.5	44	34.8834	10.7977	31.5332	VvMYB14_1_peak_5699	chr5:2181612-2181945	334	2181803	45	37.0674	11.5001	33.6849	VvMYB14_2_peak_5776	chr5:2181638-2181914	277	2181801	43	32.6993	10.0953	29.3816	VIT_205s0020g00350.v2.1	CBI25969.3|unnamed protein product, partial [Vitis vinifera]
Merged-chr15-18702811-2	chr15:18702597-18703040	Downstream (<1kb)	1049	VIT_215s0046g01880.1.v2.1	VvMYB14_1_peakname|VvMYB14_2_peakname	2	18702855	396	44	34.8541	10.7874	31.5051	VvMYB14_1_peak_2787	chr15:18702630-18703040	411	18702856	44	35.8811	11.2501	32.5175	VvMYB14_2_peak_2832	chr15:18702597-18702977	381	18702854	44	33.8271	10.3247	30.4926	VIT_215s0046g01880.v2.1	XP_002278353.1|PREDICTED: E3 ubiquitin-protein ligase RHA1B [Vitis vinifera]
Merged-chrUn-18025929-2	chrUn:18025740-18026109	Distal Intergenic	7534	VIT_200s0254g00045.1.v2.1	VvMYB14_1_peakname|VvMYB14_2_peakname	2	18025948	347.5	79.5	57.4249	10.7721	53.8053	VvMYB14_1_peak_7943	chrUn:18025740-18026096	357	18025960	72	50.0914	10.0284	46.5439	VvMYB14_2_peak_8074	chrUn:18025772-18026109	338	18025936	87	64.7584	11.5157	61.0666	VIT_200s0254g00045.v2.1	CAN77518.1|hypothetical protein VITISV_019640 [Vitis vinifera]
Merged-chr6-3522774-2	chr6:3522544-3522990	Downstream (1-2kb)	5796	VIT_206s0004g02810.1.v2.1	VvMYB14_1_peakname|VvMYB14_2_peakname	2	3522804	426	44	34.8242	10.7668	31.4764	VvMYB14_1_peak_6204	chr6:3522580-3522984	405	3522777	42	33.5373	10.7501	30.2083	VvMYB14_2_peak_6296	chr6:3522544-3522990	447	3522832	46	36.1111	10.7836	32.7445	VIT_206s0004g02810.v2.1	XP_002285171.1|PREDICTED: double-stranded RNA-binding protein 2 [Vitis vinifera]
Merged-chr18-13273356-2	chr18:13273189-13273551	Distal Intergenic	-4415	VIT_218s0001g15160.1.v2.1	VvMYB14_1_peakname|VvMYB14_2_peakname	2	13273367	328	44	34.8235	10.7566	31.4773	VvMYB14_1_peak_3803	chr18:13273189-13273488	300	13273370	41	32.3802	10.5001	29.0697	VvMYB14_2_peak_3874	chr18:13273196-13273551	356	13273364	47	37.2669	11.013	33.8848	VIT_218s0001g15160.v2.1	CBI19941.3|unnamed protein product, partial [Vitis vinifera]
Merged-chr19-6269351-2	chr19:6269138-6269570	Intron (VIT_219s0090g00090.1.v2.1/VIT_219s0090g00090.v2.1, intron 1 of 1)	1904	VIT_219s0090g00090.1.v2.1	VvMYB14_1_peakname|VvMYB14_2_peakname	2	6269330	383	44	34.8235	10.7566	31.4773	VvMYB14_1_peak_4246	chr19:6269183-6269570	388	6269343	41	32.3802	10.5001	29.0697	VvMYB14_2_peak_4309	chr19:6269138-6269515	378	6269318	47	37.2669	11.013	33.8848	VIT_219s0090g00090.v2.1	CBI26610.3|unnamed protein product, partial [Vitis vinifera]
Merged-chr2-5999064-2	chr2:5998890-5999240	Downstream (<1kb)	1779	VIT_202s0012g00280.1.v2.1	VvMYB14_1_peakname|VvMYB14_2_peakname	2	5999037	314	46	36.1302	10.7544	32.7685	VvMYB14_1_peak_4643	chr2:5998926-5999202	277	5999039	41	31.6094	10.1458	28.3101	VvMYB14_2_peak_4715	chr2:5998890-5999240	351	5999035	51	40.6509	11.3629	37.227	VIT_202s0012g00280.v2.1	XP_002282724.1|PREDICTED: uncharacterized protein LOC100257499 [Vitis vinifera]
Merged-chr10-16501707-2	chr10:16501550-16501881	Distal Intergenic	7034	VIT_210s0071g00240.1.v2.1	VvMYB14_1_peakname|VvMYB14_2_peakname	2	16501710	312.5	51.5	39.5658	10.7494	36.1596	VvMYB14_1_peak_692	chr10:16501550-16501881	332	16501730	47	33.7205	9.53007	30.3895	VvMYB14_2_peak_685	chr10:16501554-16501846	293	16501690	56	45.4112	11.9688	41.9298	VIT_210s0071g00240.v2.1	CAN71148.1|hypothetical protein VITISV_040337 [Vitis vinifera]
Merged-chrUn-8378060-2	chrUn:8377860-8378268	Intron (VIT_200s0184g00050.1.v2.1/VIT_200s0184g00050.v2.1, intron 1 of 1)	1457	VIT_200s0184g00050.1.v2.1	VvMYB14_1_peakname|VvMYB14_2_peakname	2	8378027	370.5	44.5	35.2368	10.7487	31.8872	VvMYB14_1_peak_7816	chrUn:8377860-8378268	409	8378036	50	42.1862	12.3199	38.7346	VvMYB14_2_peak_7939	chrUn:8377892-8378223	332	8378018	39	28.2875	9.17752	25.0398	VIT_200s0184g00050.v2.1	XP_002266257.2|PREDICTED: B-cell receptor-associated protein 31 [Vitis vinifera]
Merged-chr10-12330435-2	chr10:12330223-12330625	Distal Intergenic	1809	VIT_210s0092g00640.1.v2.1	VvMYB14_1_peakname|VvMYB14_2_peakname	2	12330430	373.5	63.5	46.9461	10.7433	43.4406	VvMYB14_1_peak_627	chr10:12330223-12330625	403	12330418	63	49.3062	11.6677	45.7694	VvMYB14_2_peak_618	chr10:12330276-12330619	344	12330441	64	44.586	9.81885	41.1118	VIT_210s0092g00640.v2.1	XP_002278715.1|PREDICTED: uncharacterized protein LOC100254564 [Vitis vinifera]
Merged-chr16-13085358-2	chr16:13085183-13085536	Distal Intergenic	-21877	VIT_216s0022g01210.1.v2.1	VvMYB14_1_peakname|VvMYB14_2_peakname	2	13085380	345.5	54.5	41.349	10.7394	37.9142	VvMYB14_1_peak_3010	chr16:13085189-13085525	337	13085378	50	38.5697	10.761	35.1659	VvMYB14_2_peak_3057	chr16:13085183-13085536	354	13085381	59	44.1283	10.7179	40.6625	VIT_216s0022g01210.v2.1	XP_002266019.2|PREDICTED: protein ODORANT1 [Vitis vinifera]
Merged-chr4-21759620-2	chr4:21759384-21759879	Distal Intergenic	6865	VIT_204s0044g00700.1.v2.1	VvMYB14_1_peakname|VvMYB14_2_peakname	2	21759640	457.5	44	34.879	10.7257	31.5366	VvMYB14_1_peak_5619	chr4:21759400-21759879	480	21759683	38	28.9711	9.75005	25.715	VvMYB14_2_peak_5688	chr4:21759384-21759818	435	21759598	50	40.787	11.7013	37.3582	VIT_204s0044g00700.v2.1	CBI37589.3|unnamed protein product, partial [Vitis vinifera]
Merged-chr12-1739575-2	chr12:1739383-1739741	Promoter (<=1kb)	-169	VIT_212s0028g01160.1.v2.1	VvMYB14_1_peakname|VvMYB14_2_peakname	2	1739570	323.5	49	37.9171	10.7239	34.5289	VvMYB14_1_peak_1190	chr12:1739383-1739733	351	1739564	45	33.7403	10.0258	30.4081	VvMYB14_2_peak_1177	chr12:1739446-1739741	296	1739577	53	42.0939	11.422	38.6497	VIT_212s0028g01160.v2.1	XP_002282907.1|PREDICTED: protein DETOXIFICATION 41 [Vitis vinifera]
Merged-chr2-10732841-2	chr2:10732604-10733092	Intron (VIT_202s0012g02800.1.v2.1/VIT_202s0012g02800.v2.1, intron 1 of 1)	977	VIT_202s0012g02800.1.v2.1	VvMYB14_1_peakname|VvMYB14_2_peakname	2	10732818	470.5	51.5	39.7049	10.7193	36.3021	VvMYB14_1_peak_4740	chr2:10732609-10733060	452	10732817	60	50.4655	12.9133	46.9146	VvMYB14_2_peak_4797	chr2:10732604-10733092	489	10732818	43	28.9443	8.5252	25.6895	VIT_202s0012g02800.v2.1	|
Merged-chr11-9781834-2	chr11:9781659-9782018	Distal Intergenic	-12968	VIT_211s0037g00960.1.v2.1	VvMYB14_1_peakname|VvMYB14_2_peakname	2	9781815	346	44	34.7621	10.7136	31.4192	VvMYB14_1_peak_943	chr11:9781664-9781995	332	9781797	40	31.0927	10.1848	27.8058	VvMYB14_2_peak_952	chr11:9781659-9782018	360	9781833	48	38.4315	11.2425	35.0326	VIT_211s0037g00960.v2.1	XP_003633168.1|PREDICTED: probable LRR receptor-like serine/threonine-protein kinase At4g30520 [Vitis vinifera]
Merged-chr4-13610700-2	chr4:13610530-13610876	Distal Intergenic	9328	VIT_204s0043g00320.1.v2.1	VvMYB14_1_peakname|VvMYB14_2_peakname	2	13610676	341	46.5	36.2174	10.6999	32.8514	VvMYB14_1_peak_5463	chr4:13610530-13610876	347	13610673	46	36.7317	11.0573	33.3578	VvMYB14_2_peak_5532	chr4:13610530-13610864	335	13610680	47	35.703	10.3425	32.345	VIT_204s0043g00320.v2.1	CBI28636.3|unnamed protein product, partial [Vitis vinifera]
Merged-chr3-14474583-2	chr3:14474373-14474800	Distal Intergenic	9117	VIT_203s0017g00250.1.v2.1	VvMYB14_1_peakname|VvMYB14_2_peakname	2	14474530	388	61	45.3287	10.6795	41.8443	VvMYB14_1_peak_5139	chr3:14474373-14474800	428	14474530	56	41.3691	10.3916	37.9295	VvMYB14_2_peak_5192	chr3:14474406-14474753	348	14474530	66	49.2883	10.9674	45.7591	VIT_203s0017g00250.v2.1	RVW75831.1|hypothetical protein CK203_055089 [Vitis vinifera]
Merged-chr8-10799212-2	chr8:10799018-10799425	Downstream (<1kb)	4239	VIT_208s0058g01340.1.v2.1	VvMYB14_1_peakname|VvMYB14_2_peakname	2	10799214	357	44.5	34.9362	10.6731	31.5901	VvMYB14_1_peak_7118	chr8:10799050-10799425	376	10799222	42	33.0801	10.5394	29.7609	VvMYB14_2_peak_7225	chr8:10799018-10799355	338	10799207	47	36.7923	10.8068	33.4192	VIT_208s0058g01340.v2.1	XP_002267737.3|PREDICTED: probable LRR receptor-like serine/threonine-protein kinase IRK [Vitis vinifera]
Merged-chr19-6798502-2	chr19:6798282-6798706	Exon (VIT_219s0090g00730.1.v2.1/VIT_219s0090g00730.v2.1, exon 1 of 1)	314	VIT_219s0090g00730.1.v2.1	VvMYB14_1_peakname|VvMYB14_2_peakname	2	6798550	404.5	50.5	38.636	10.6686	35.2351	VvMYB14_1_peak_4256	chr19:6798282-6798703	422	6798548	50	39.4194	11.1155	36.0062	VvMYB14_2_peak_4320	chr19:6798320-6798706	387	6798551	51	37.8527	10.2217	34.464	VIT_219s0090g00730.v2.1	|
Merged-chr19-21398011-2	chr19:21397802-21398217	Downstream (1-2kb)	4359	VIT_219s0027g01370.1.v2.1	VvMYB14_1_peakname|VvMYB14_2_peakname	2	21398026	386	58	43.7261	10.6661	40.2688	VvMYB14_1_peak_4479	chr19:21397836-21398217	382	21398020	68	55.1795	12.5793	51.5715	VvMYB14_2_peak_4543	chr19:21397802-21398191	390	21398033	48	32.2728	8.75294	28.9661	VIT_219s0027g01370.v2.1	CBI21716.3|unnamed protein product, partial [Vitis vinifera]
Merged-chr16-1001122-2	chr16:1000706-1001443	Distal Intergenic	-8677	VIT_216s0039g01460.6.v2.1	VvMYB14_1_peakname|VvMYB14_2_peakname	2	1001202	635	45.5	35.5398	10.6566	32.185	VvMYB14_1_peak_2849	chr16:1000905-1001436	532	1001199	42	32.7467	10.3874	29.4304	VvMYB14_2_peak_2903	chr16:1000706-1001443	738	1001204	49	38.3329	10.9258	34.9397	VIT_216s0039g01460.v2.1	XP_002270494.1|PREDICTED: GPCR-type G protein COLD1 isoform X1 [Vitis vinifera]
Merged-chr17-166992-2	chr17:166750-167212	Promoter (<=1kb)	-452	VIT_217s0000g00240.5.v2.1	VvMYB14_1_peakname|VvMYB14_2_peakname	2	166969	394.5	43.5	34.2509	10.6521	30.911	VvMYB14_1_peak_3174	chr17:166750-167212	463	166965	42	33.5373	10.7501	30.2083	VvMYB14_2_peak_3234	chr17:166841-167166	326	166973	45	34.9645	10.5541	31.6138	VIT_217s0000g00240.v2.1	XP_010663800.1|PREDICTED: protein MEI2-like 4 isoform X2 [Vitis vinifera]
Merged-chr18-1902537-2	chr18:1902333-1902742	Intron (VIT_218s0001g01350.1.v2.1/VIT_218s0001g01350.v2.1, intron 2 of 5)	-7741	VIT_218s0001g01320.1.v2.1	VvMYB14_1_peakname|VvMYB14_2_peakname	2	1902503	408.5	1981.5	1261.42	10.6414	1255.85	VvMYB14_1_peak_3539	chr18:1902333-1902742	410	1902498	1917	1237.77	10.8748	1232.21	VvMYB14_2_peak_3613	chr18:1902335-1902741	407	1902508	2046	1285.07	10.408	1279.49	VIT_218s0001g01320.v2.1	XP_034676184.1|uncharacterized protein LOC117906992 [Vitis riparia]
Merged-chr18-28436349-2	chr18:28436133-28436571	Promoter (1-2kb)	-1110	VIT_218s0089g00600.1.v2.1	VvMYB14_1_peakname|VvMYB14_2_peakname	2	28436388	411.5	47	36.4958	10.641	33.1298	VvMYB14_1_peak_4025	chr18:28436155-28436538	384	28436384	42	31.8588	9.98862	28.5576	VvMYB14_2_peak_4085	chr18:28436133-28436571	439	28436391	52	41.1327	11.2933	37.7019	VIT_218s0089g00600.v2.1	XP_034677219.1|disease resistance protein RUN1-like isoform X1 [Vitis riparia]
Merged-chr13-8840731-2	chr13:8840540-8840914	Distal Intergenic	-12854	VIT_213s0074g00660.2.v2.1	VvMYB14_1_peakname|VvMYB14_2_peakname	2	8840762	363.5	43.5	34.2642	10.6213	30.9273	VvMYB14_1_peak_1756	chr13:8840540-8840912	373	8840758	39	30.0969	10.0001	26.822	VvMYB14_2_peak_1734	chr13:8840561-8840914	354	8840766	48	38.4315	11.2425	35.0326	VIT_213s0074g00660.v2.1	XP_010658730.1|PREDICTED: pleiotropic drug resistance protein 2 [Vitis vinifera]
Merged-chr17-10406142-2	chr17:10405921-10406346	Distal Intergenic	-2590	VIT_217s0000g08920.1.v2.1	VvMYB14_1_peakname|VvMYB14_2_peakname	2	10406110	409	43.5	34.2642	10.6213	30.9273	VvMYB14_1_peak_3411	chr17:10405955-10406346	392	10406124	39	30.0969	10.0001	26.822	VvMYB14_2_peak_3475	chr17:10405921-10406346	426	10406097	48	38.4315	11.2425	35.0326	VIT_217s0000g08920.v2.1	XP_002281557.1|PREDICTED: short-chain dehydrogenase TIC 32, chloroplastic isoform X2 [Vitis vinifera]
Merged-chr11-6672836-2	chr11:6672572-6673082	Intron (VIT_211s0118g00820.2.v2.1/VIT_211s0118g00820.v2.1, intron 6 of 7)	17691	VIT_211s0118g00820.4.v2.1	VvMYB14_1_peakname|VvMYB14_2_peakname	2	6672873	467.5	47.5	36.9322	10.6164	33.569	VvMYB14_1_peak_897	chr11:6672572-6673058	487	6672856	39	28.7709	9.39331	25.5229	VvMYB14_2_peak_898	chr11:6672635-6673082	448	6672890	56	45.0935	11.8395	41.6152	VIT_211s0118g00820.v2.1	XP_002265219.2|PREDICTED: uncharacterized protein LOC100260114 [Vitis vinifera]
Merged-chr3-11515485-2	chr3:11515292-11515670	Promoter (<=1kb)	-313	VIT_203s0132g00150.1.v2.1	VvMYB14_1_peakname|VvMYB14_2_peakname	2	11515476	365.5	46.5	36.0149	10.6119	32.6506	VvMYB14_1_peak_5094	chr3:11515292-11515670	379	11515481	47	37.6708	11.1904	34.2813	VvMYB14_2_peak_5141	chr3:11515314-11515665	352	11515471	46	34.3591	10.0334	31.02	VIT_203s0132g00150.v2.1	XP_002266199.1|PREDICTED: GTP cyclohydrolase 1 [Vitis vinifera]
Merged-chr5-10114786-2	chr5:10114580-10114979	Intron (VIT_205s0049g02360.1.v2.1/VIT_205s0049g02360.v2.1, intron 9 of 14)	-24284	VIT_205s0051g00010.2.v2.1	VvMYB14_1_peakname|VvMYB14_2_peakname	2	10114784	377	57	42.5662	10.6105	39.1141	VvMYB14_1_peak_5894	chr5:10114580-10114979	400	10114823	57	43.6453	11.0122	40.1756	VvMYB14_2_peak_5975	chr5:10114616-10114969	354	10114746	57	41.487	10.2089	38.0526	VIT_205s0051g00010.v2.1	XP_003632025.2|PREDICTED: beta-amylase 1, chloroplastic [Vitis vinifera]
Merged-chr16-1412779-2	chr16:1412598-1412938	Intron (VIT_216s0039g01750.1.v2.1/VIT_216s0039g01750.v2.1, intron 6 of 6)	-15781	VIT_216s0039g01740.1.v2.1	VvMYB14_1_peakname|VvMYB14_2_peakname	2	1412817	306	43	33.8776	10.5888	30.5447	VvMYB14_1_peak_2859	chr16:1412598-1412938	341	1412817	47	39.4677	12.0001	36.0496	VvMYB14_2_peak_2912	chr16:1412656-1412926	271	1412817	39	28.2875	9.17752	25.0398	VIT_216s0039g01740.v2.1	CBI26492.3|unnamed protein product, partial [Vitis vinifera]
Merged-chr7-18435976-2	chr7:18435775-18436184	Promoter (1-2kb)	-1552	VIT_207s0031g02320.3.v2.1	VvMYB14_1_peakname|VvMYB14_2_peakname	2	18435986	393.5	47.5	36.5934	10.5839	33.2197	VvMYB14_1_peak_6875	chr7:18435775-18436161	387	18435994	49	38.2661	10.8976	34.8642	VvMYB14_2_peak_6965	chr7:18435785-18436184	400	18435978	46	34.9208	10.2703	31.5752	VIT_207s0031g02320.v2.1	RVX21541.1|Protein trichome birefringence-like 16 [Vitis vinifera]
Merged-chr2-4170734-2	chr2:4170538-4170942	Intron (VIT_202s0025g04630.2.v2.1/VIT_202s0025g04630.v2.1, intron 2 of 4)	775	VIT_202s0025g04630.2.v2.1	VvMYB14_1_peakname|VvMYB14_2_peakname	2	4170703	380.5	55	41.2436	10.5808	37.8077	VvMYB14_1_peak_4614	chr2:4170538-4170906	369	4170698	57	44.9441	11.5155	41.4581	VvMYB14_2_peak_4688	chr2:4170551-4170942	392	4170708	53	37.5431	9.6461	34.1573	VIT_202s0025g04630.v2.1	XP_002282231.1|PREDICTED: homeobox protein HD1 [Vitis vinifera]
Merged-chr12-9708489-2	chr12:9708302-9708681	Intron (VIT_212s0057g01010.1.v2.1/VIT_212s0057g01010.v2.1, intron 1 of 2)	664	VIT_212s0057g01010.1.v2.1	VvMYB14_1_peakname|VvMYB14_2_peakname	2	9708491	375	55	41.1307	10.541	37.6982	VvMYB14_1_peak_1347	chr12:9708302-9708672	371	9708492	53	40.358	10.7213	36.9321	VvMYB14_2_peak_1332	chr12:9708303-9708681	379	9708490	57	41.9033	10.3606	38.4643	VIT_212s0057g01010.v2.1	CAN61076.1|hypothetical protein VITISV_012918 [Vitis vinifera]
[truncated: 10,066 more rows]
