# Supplementary material for: Ethylene modulates the phenylpropanoid pathway by enhancing VvMYB14 expression via the ERF5-melatonin-ERF104 pathway in grape seeds
Source: Hortic Res. 2025 Feb 25;12(6):uhaf061. doi: 10.1093/hr/uhaf061 (PMC12017797; doi:10.1093/hr/uhaf061)
Supplement: Web_Material_uhaf061 [file web_material_uhaf061.zip › Table S6.xlsx]

## Sheet: Sheet1
Table S6 The determination of the binding motifs in the peaks.
merge_sequence_name	motif_id	motif_alt_id	start	stop	strand	score	p-value	q-value	matched_sequence	VvMYB14_2_peakname	VvMYB14_1_peakname	transcriptid	Parent_files	Total_subpeaks	chr:start-end	annotation	geneid	distanceToTSS	description	VvMYB14_1_chr:start-end	VvMYB14_1_length	VvMYB14_1_abs_summit	VvMYB14_1_pileup	VvMYB14_1_-log10(pvalue)	VvMYB14_1_fold_enrichment	VvMYB14_1_-log10(qvalue)	VvMYB14_2_chr:start-end	VvMYB14_2_length	VvMYB14_2_abs_summit	VvMYB14_2_pileup	VvMYB14_2_-log10(pvalue)	VvMYB14_2_fold_enrichment	VvMYB14_2_-log10(qvalue)	mean_abs_summit	mean_length	mean_pileup	mean_-log10(pvalue)	mean_fold_enrichment	mean_-log10(qvalue)
Merged-chr1-14741577-1	DDDDGGTWGGTGRRD	MEME-1	47	61	+	4.31148	0.000965	0.125	AGGAAGTGGGTTGCC		VvMYB14_1_peak_276	VIT_201s0010g00260.1.v2.1	VvMYB14_1_peakname	1	chr1:14741459-14741696	Promoter (<=1kb)	VIT_201s0010g00260.v2.1	-865	CAN73875.1|hypothetical protein VITISV_039541 [Vitis vinifera]	chr1:14741459-14741696	238	14741592	14	5.72692	3.51609	3.27135	NA	NA	NA	NA	NA	NA	NA	14741592	238	14	5.72692	3.51609	3.27135
Merged-chr1-14741577-1	DDDDGGTWGGTGRRD	MEME-1	81	95	+	21	5.97e-10	0.000285	TGGGGGTAGGTGGGG		VvMYB14_1_peak_276	VIT_201s0010g00260.1.v2.1	VvMYB14_1_peakname	1	chr1:14741459-14741696	Promoter (<=1kb)	VIT_201s0010g00260.v2.1	-865	CAN73875.1|hypothetical protein VITISV_039541 [Vitis vinifera]	chr1:14741459-14741696	238	14741592	14	5.72692	3.51609	3.27135	NA	NA	NA	NA	NA	NA	NA	14741592	238	14	5.72692	3.51609	3.27135
Merged-chr1-14741577-1	DDDDGGTWGGTGRRD	MEME-1	91	105	+	4.59016	0.00088	0.119	TGGGGGTAAGTGGGA		VvMYB14_1_peak_276	VIT_201s0010g00260.1.v2.1	VvMYB14_1_peakname	1	chr1:14741459-14741696	Promoter (<=1kb)	VIT_201s0010g00260.v2.1	-865	CAN73875.1|hypothetical protein VITISV_039541 [Vitis vinifera]	chr1:14741459-14741696	238	14741592	14	5.72692	3.51609	3.27135	NA	NA	NA	NA	NA	NA	NA	14741592	238	14	5.72692	3.51609	3.27135
Merged-chr11-1149280-2	DDDDGGTWGGTGRRD	MEME-1	187	201	+	20.9016	8.25e-10	0.000363	GAGGGGTAGGTGGGG	VvMYB14_2_peak_765	VvMYB14_1_peak_770	VIT_211s0016g01440.2.v2.1	VvMYB14_1_peakname|VvMYB14_2_peakname	2	chr11:1149112-1149443	Promoter (<=1kb)	VIT_211s0016g01440.v2.1	-715	XP_002280053.1|PREDICTED: vacuolar protein sorting-associated protein 2 homolog 1 [Vitis vinifera]	chr11:1149127-1149443	317	1149276	35	19.9984	6.5631	16.9276	chr11:1149112-1149441	330	1149305	37	23.2114	7.46971	20.0597	1149290	323.5	36	21.6049	7.0164	18.4936
Merged-chr11-1149280-2	DDDDGGTWGGTGRRD	MEME-1	174	188	-	4.88525	0.000798	0.113	TCAAAGCTGGTGGAG	VvMYB14_2_peak_765	VvMYB14_1_peak_770	VIT_211s0016g01440.2.v2.1	VvMYB14_1_peakname|VvMYB14_2_peakname	2	chr11:1149112-1149443	Promoter (<=1kb)	VIT_211s0016g01440.v2.1	-715	XP_002280053.1|PREDICTED: vacuolar protein sorting-associated protein 2 homolog 1 [Vitis vinifera]	chr11:1149127-1149443	317	1149276	35	19.9984	6.5631	16.9276	chr11:1149112-1149441	330	1149305	37	23.2114	7.46971	20.0597	1149290	323.5	36	21.6049	7.0164	18.4936
Merged-chr5-727756-2	DDDDGGTWGGTGRRD	MEME-1	212	226	+	4.77049	0.000829	0.116	CAGTGTTAGTTTAGA	VvMYB14_2_peak_5749	VvMYB14_1_peak_5674	VIT_205s0077g00950.2.v2.1	VvMYB14_1_peakname|VvMYB14_2_peakname	2	chr5:727542-727949	Promoter (1-2kb)	VIT_205s0077g00950.v2.1	-1424	XP_002278181.1|PREDICTED: ATP-citrate synthase beta chain protein 2 [Vitis vinifera]	chr5:727542-727949	408	727816	46	38.263	11.7501	34.8623	chr5:727589-727944	356	727822	53	44.3829	12.3897	40.91	727819	382	49.5	41.3229	12.0699	37.8862
Merged-chr5-727756-2	DDDDGGTWGGTGRRD	MEME-1	185	199	-	7.11475	0.000358	0.0737	ATAGATTTGGTGTTG	VvMYB14_2_peak_5749	VvMYB14_1_peak_5674	VIT_205s0077g00950.2.v2.1	VvMYB14_1_peakname|VvMYB14_2_peakname	2	chr5:727542-727949	Promoter (1-2kb)	VIT_205s0077g00950.v2.1	-1424	XP_002278181.1|PREDICTED: ATP-citrate synthase beta chain protein 2 [Vitis vinifera]	chr5:727542-727949	408	727816	46	38.263	11.7501	34.8623	chr5:727589-727944	356	727822	53	44.3829	12.3897	40.91	727819	382	49.5	41.3229	12.0699	37.8862
Merged-chr5-727756-2	DDDDGGTWGGTGRRD	MEME-1	271	285	+	7.45902	0.000313	0.0687	GGGTGGTGGGGGGTA	VvMYB14_2_peak_5749	VvMYB14_1_peak_5674	VIT_205s0077g00950.2.v2.1	VvMYB14_1_peakname|VvMYB14_2_peakname	2	chr5:727542-727949	Promoter (1-2kb)	VIT_205s0077g00950.v2.1	-1424	XP_002278181.1|PREDICTED: ATP-citrate synthase beta chain protein 2 [Vitis vinifera]	chr5:727542-727949	408	727816	46	38.263	11.7501	34.8623	chr5:727589-727944	356	727822	53	44.3829	12.3897	40.91	727819	382	49.5	41.3229	12.0699	37.8862
Merged-chr5-727756-2	DDDDGGTWGGTGRRD	MEME-1	274	288	+	4.31148	0.000965	0.125	TGGTGGGGGGTAGGT	VvMYB14_2_peak_5749	VvMYB14_1_peak_5674	VIT_205s0077g00950.2.v2.1	VvMYB14_1_peakname|VvMYB14_2_peakname	2	chr5:727542-727949	Promoter (1-2kb)	VIT_205s0077g00950.v2.1	-1424	XP_002278181.1|PREDICTED: ATP-citrate synthase beta chain protein 2 [Vitis vinifera]	chr5:727542-727949	408	727816	46	38.263	11.7501	34.8623	chr5:727589-727944	356	727822	53	44.3829	12.3897	40.91	727819	382	49.5	41.3229	12.0699	37.8862
Merged-chr5-727756-2	DDDDGGTWGGTGRRD	MEME-1	147	161	+	5.31148	0.000689	0.105	GCAAGTTAGTTAGCT	VvMYB14_2_peak_5749	VvMYB14_1_peak_5674	VIT_205s0077g00950.2.v2.1	VvMYB14_1_peakname|VvMYB14_2_peakname	2	chr5:727542-727949	Promoter (1-2kb)	VIT_205s0077g00950.v2.1	-1424	XP_002278181.1|PREDICTED: ATP-citrate synthase beta chain protein 2 [Vitis vinifera]	chr5:727542-727949	408	727816	46	38.263	11.7501	34.8623	chr5:727589-727944	356	727822	53	44.3829	12.3897	40.91	727819	382	49.5	41.3229	12.0699	37.8862
Merged-chr5-727756-2	DDDDGGTWGGTGRRD	MEME-1	267	281	+	10.7213	7.33e-05	0.03	TGGTGGGTGGTGGGG	VvMYB14_2_peak_5749	VvMYB14_1_peak_5674	VIT_205s0077g00950.2.v2.1	VvMYB14_1_peakname|VvMYB14_2_peakname	2	chr5:727542-727949	Promoter (1-2kb)	VIT_205s0077g00950.v2.1	-1424	XP_002278181.1|PREDICTED: ATP-citrate synthase beta chain protein 2 [Vitis vinifera]	chr5:727542-727949	408	727816	46	38.263	11.7501	34.8623	chr5:727589-727944	356	727822	53	44.3829	12.3897	40.91	727819	382	49.5	41.3229	12.0699	37.8862
Merged-chr5-727756-2	DDDDGGTWGGTGRRD	MEME-1	268	282	+	7.68852	0.000286	0.0652	GGTGGGTGGTGGGGG	VvMYB14_2_peak_5749	VvMYB14_1_peak_5674	VIT_205s0077g00950.2.v2.1	VvMYB14_1_peakname|VvMYB14_2_peakname	2	chr5:727542-727949	Promoter (1-2kb)	VIT_205s0077g00950.v2.1	-1424	XP_002278181.1|PREDICTED: ATP-citrate synthase beta chain protein 2 [Vitis vinifera]	chr5:727542-727949	408	727816	46	38.263	11.7501	34.8623	chr5:727589-727944	356	727822	53	44.3829	12.3897	40.91	727819	382	49.5	41.3229	12.0699	37.8862
Merged-chr5-727756-2	DDDDGGTWGGTGRRD	MEME-1	91	105	-	9.93443	0.000108	0.0374	TATTGGTGGGTGCAG	VvMYB14_2_peak_5749	VvMYB14_1_peak_5674	VIT_205s0077g00950.2.v2.1	VvMYB14_1_peakname|VvMYB14_2_peakname	2	chr5:727542-727949	Promoter (1-2kb)	VIT_205s0077g00950.v2.1	-1424	XP_002278181.1|PREDICTED: ATP-citrate synthase beta chain protein 2 [Vitis vinifera]	chr5:727542-727949	408	727816	46	38.263	11.7501	34.8623	chr5:727589-727944	356	727822	53	44.3829	12.3897	40.91	727819	382	49.5	41.3229	12.0699	37.8862
Merged-chr5-727756-2	DDDDGGTWGGTGRRD	MEME-1	289	303	+	5.85246	0.00057	0.0948	GGAGGGAGGGTGGCT	VvMYB14_2_peak_5749	VvMYB14_1_peak_5674	VIT_205s0077g00950.2.v2.1	VvMYB14_1_peakname|VvMYB14_2_peakname	2	chr5:727542-727949	Promoter (1-2kb)	VIT_205s0077g00950.v2.1	-1424	XP_002278181.1|PREDICTED: ATP-citrate synthase beta chain protein 2 [Vitis vinifera]	chr5:727542-727949	408	727816	46	38.263	11.7501	34.8623	chr5:727589-727944	356	727822	53	44.3829	12.3897	40.91	727819	382	49.5	41.3229	12.0699	37.8862
Merged-chr5-727756-2	DDDDGGTWGGTGRRD	MEME-1	278	292	+	20.8033	1.17e-09	0.000367	GGGGGGTAGGTGGAG	VvMYB14_2_peak_5749	VvMYB14_1_peak_5674	VIT_205s0077g00950.2.v2.1	VvMYB14_1_peakname|VvMYB14_2_peakname	2	chr5:727542-727949	Promoter (1-2kb)	VIT_205s0077g00950.v2.1	-1424	XP_002278181.1|PREDICTED: ATP-citrate synthase beta chain protein 2 [Vitis vinifera]	chr5:727542-727949	408	727816	46	38.263	11.7501	34.8623	chr5:727589-727944	356	727822	53	44.3829	12.3897	40.91	727819	382	49.5	41.3229	12.0699	37.8862
Merged-chr5-727756-2	DDDDGGTWGGTGRRD	MEME-1	264	278	+	10.459	8.37e-05	0.0323	CGCTGGTGGGTGGTG	VvMYB14_2_peak_5749	VvMYB14_1_peak_5674	VIT_205s0077g00950.2.v2.1	VvMYB14_1_peakname|VvMYB14_2_peakname	2	chr5:727542-727949	Promoter (1-2kb)	VIT_205s0077g00950.v2.1	-1424	XP_002278181.1|PREDICTED: ATP-citrate synthase beta chain protein 2 [Vitis vinifera]	chr5:727542-727949	408	727816	46	38.263	11.7501	34.8623	chr5:727589-727944	356	727822	53	44.3829	12.3897	40.91	727819	382	49.5	41.3229	12.0699	37.8862
Merged-chr5-6707170-2	DDDDGGTWGGTGRRD	MEME-1	190	204	-	4.98361	0.000771	0.111	GGGTGGTGGTGGTGG	VvMYB14_2_peak_5892	VvMYB14_1_peak_5822	VIT_205s0020g04860.5.v2.1	VvMYB14_1_peakname|VvMYB14_2_peakname	2	chr5:6707015-6707317	Promoter (<=1kb)	VIT_205s0020g04860.v2.1	-206	XP_002280338.3|PREDICTED: uncharacterized protein LOC100244302 isoform X1 [Vitis vinifera]	chr5:6707059-6707317	259	6707188	30	18.5494	6.90256	15.5118	chr5:6707015-6707292	278	6707195	27	14.5627	5.71301	11.6393	6707192	268.5	28.5	16.556	6.30778	13.5755
Merged-chr5-6707170-2	DDDDGGTWGGTGRRD	MEME-1	284	298	-	4.72131	0.000843	0.117	CCATGTTTGGTATAT	VvMYB14_2_peak_5892	VvMYB14_1_peak_5822	VIT_205s0020g04860.5.v2.1	VvMYB14_1_peakname|VvMYB14_2_peakname	2	chr5:6707015-6707317	Promoter (<=1kb)	VIT_205s0020g04860.v2.1	-206	XP_002280338.3|PREDICTED: uncharacterized protein LOC100244302 isoform X1 [Vitis vinifera]	chr5:6707059-6707317	259	6707188	30	18.5494	6.90256	15.5118	chr5:6707015-6707292	278	6707195	27	14.5627	5.71301	11.6393	6707192	268.5	28.5	16.556	6.30778	13.5755
Merged-chr5-6707170-2	DDDDGGTWGGTGRRD	MEME-1	202	216	-	20.623	1.74e-09	0.000392	TGGGGGTTGGTGGGG	VvMYB14_2_peak_5892	VvMYB14_1_peak_5822	VIT_205s0020g04860.5.v2.1	VvMYB14_1_peakname|VvMYB14_2_peakname	2	chr5:6707015-6707317	Promoter (<=1kb)	VIT_205s0020g04860.v2.1	-206	XP_002280338.3|PREDICTED: uncharacterized protein LOC100244302 isoform X1 [Vitis vinifera]	chr5:6707059-6707317	259	6707188	30	18.5494	6.90256	15.5118	chr5:6707015-6707292	278	6707195	27	14.5627	5.71301	11.6393	6707192	268.5	28.5	16.556	6.30778	13.5755
Merged-chr5-6707170-2	DDDDGGTWGGTGRRD	MEME-1	3	17	+	7.42623	0.000318	0.0692	ATTCGGTTGTTGTAA	VvMYB14_2_peak_5892	VvMYB14_1_peak_5822	VIT_205s0020g04860.5.v2.1	VvMYB14_1_peakname|VvMYB14_2_peakname	2	chr5:6707015-6707317	Promoter (<=1kb)	VIT_205s0020g04860.v2.1	-206	XP_002280338.3|PREDICTED: uncharacterized protein LOC100244302 isoform X1 [Vitis vinifera]	chr5:6707059-6707317	259	6707188	30	18.5494	6.90256	15.5118	chr5:6707015-6707292	278	6707195	27	14.5627	5.71301	11.6393	6707192	268.5	28.5	16.556	6.30778	13.5755
Merged-chr5-6707170-2	DDDDGGTWGGTGRRD	MEME-1	134	148	-	5.77049	0.000587	0.0962	TGGGTGTGGGTAGCC	VvMYB14_2_peak_5892	VvMYB14_1_peak_5822	VIT_205s0020g04860.5.v2.1	VvMYB14_1_peakname|VvMYB14_2_peakname	2	chr5:6707015-6707317	Promoter (<=1kb)	VIT_205s0020g04860.v2.1	-206	XP_002280338.3|PREDICTED: uncharacterized protein LOC100244302 isoform X1 [Vitis vinifera]	chr5:6707059-6707317	259	6707188	30	18.5494	6.90256	15.5118	chr5:6707015-6707292	278	6707195	27	14.5627	5.71301	11.6393	6707192	268.5	28.5	16.556	6.30778	13.5755
Merged-chr5-6707170-2	DDDDGGTWGGTGRRD	MEME-1	193	207	-	4.7377	0.000838	0.116	GTGGGGTGGTGGTGG	VvMYB14_2_peak_5892	VvMYB14_1_peak_5822	VIT_205s0020g04860.5.v2.1	VvMYB14_1_peakname|VvMYB14_2_peakname	2	chr5:6707015-6707317	Promoter (<=1kb)	VIT_205s0020g04860.v2.1	-206	XP_002280338.3|PREDICTED: uncharacterized protein LOC100244302 isoform X1 [Vitis vinifera]	chr5:6707059-6707317	259	6707188	30	18.5494	6.90256	15.5118	chr5:6707015-6707292	278	6707195	27	14.5627	5.71301	11.6393	6707192	268.5	28.5	16.556	6.30778	13.5755
Merged-chr5-6707170-2	DDDDGGTWGGTGRRD	MEME-1	194	208	-	8.36066	0.000218	0.0557	GGTGGGGTGGTGGTG	VvMYB14_2_peak_5892	VvMYB14_1_peak_5822	VIT_205s0020g04860.5.v2.1	VvMYB14_1_peakname|VvMYB14_2_peakname	2	chr5:6707015-6707317	Promoter (<=1kb)	VIT_205s0020g04860.v2.1	-206	XP_002280338.3|PREDICTED: uncharacterized protein LOC100244302 isoform X1 [Vitis vinifera]	chr5:6707059-6707317	259	6707188	30	18.5494	6.90256	15.5118	chr5:6707015-6707292	278	6707195	27	14.5627	5.71301	11.6393	6707192	268.5	28.5	16.556	6.30778	13.5755
Merged-chr5-6707170-2	DDDDGGTWGGTGRRD	MEME-1	201	215	-	4.39344	0.00094	0.123	GGGGGTTGGTGGGGT	VvMYB14_2_peak_5892	VvMYB14_1_peak_5822	VIT_205s0020g04860.5.v2.1	VvMYB14_1_peakname|VvMYB14_2_peakname	2	chr5:6707015-6707317	Promoter (<=1kb)	VIT_205s0020g04860.v2.1	-206	XP_002280338.3|PREDICTED: uncharacterized protein LOC100244302 isoform X1 [Vitis vinifera]	chr5:6707059-6707317	259	6707188	30	18.5494	6.90256	15.5118	chr5:6707015-6707292	278	6707195	27	14.5627	5.71301	11.6393	6707192	268.5	28.5	16.556	6.30778	13.5755
Merged-chr5-6707170-2	DDDDGGTWGGTGRRD	MEME-1	163	177	-	9.39344	0.000139	0.0434	TGGTGTTTGGTTGGT	VvMYB14_2_peak_5892	VvMYB14_1_peak_5822	VIT_205s0020g04860.5.v2.1	VvMYB14_1_peakname|VvMYB14_2_peakname	2	chr5:6707015-6707317	Promoter (<=1kb)	VIT_205s0020g04860.v2.1	-206	XP_002280338.3|PREDICTED: uncharacterized protein LOC100244302 isoform X1 [Vitis vinifera]	chr5:6707059-6707317	259	6707188	30	18.5494	6.90256	15.5118	chr5:6707015-6707292	278	6707195	27	14.5627	5.71301	11.6393	6707192	268.5	28.5	16.556	6.30778	13.5755
Merged-chr5-6707170-2	DDDDGGTWGGTGRRD	MEME-1	236	250	-	9.06557	0.000161	0.0472	GTGGGGTTGGGAAGG	VvMYB14_2_peak_5892	VvMYB14_1_peak_5822	VIT_205s0020g04860.5.v2.1	VvMYB14_1_peakname|VvMYB14_2_peakname	2	chr5:6707015-6707317	Promoter (<=1kb)	VIT_205s0020g04860.v2.1	-206	XP_002280338.3|PREDICTED: uncharacterized protein LOC100244302 isoform X1 [Vitis vinifera]	chr5:6707059-6707317	259	6707188	30	18.5494	6.90256	15.5118	chr5:6707015-6707292	278	6707195	27	14.5627	5.71301	11.6393	6707192	268.5	28.5	16.556	6.30778	13.5755
Merged-chr12-3133769-2	DDDDGGTWGGTGRRD	MEME-1	180	194	-	20.3934	2.61e-09	0.000392	GGTGGGTTGGTGGGG	VvMYB14_2_peak_1209	VvMYB14_1_peak_1221	VIT_212s0028g02400.1.v2.1	VvMYB14_1_peakname|VvMYB14_2_peakname	2	chr12:3133617-3133893	Promoter (1-2kb)	VIT_212s0028g02400.v2.1	-1685	XP_002276383.1|PREDICTED: protein trichome birefringence-like 42 [Vitis vinifera]	chr12:3133617-3133893	277	3133738	21	11.4196	5.31446	8.61945	chr12:3133695-3133871	177	3133805	15	6.26671	3.67101	3.75064	3133772	227	18	8.84315	4.49273	6.18504
Merged-chr12-3133769-2	DDDDGGTWGGTGRRD	MEME-1	184	198	-	7.5082	0.000307	0.0679	TTAAGGTGGGTTGGT	VvMYB14_2_peak_1209	VvMYB14_1_peak_1221	VIT_212s0028g02400.1.v2.1	VvMYB14_1_peakname|VvMYB14_2_peakname	2	chr12:3133617-3133893	Promoter (1-2kb)	VIT_212s0028g02400.v2.1	-1685	XP_002276383.1|PREDICTED: protein trichome birefringence-like 42 [Vitis vinifera]	chr12:3133617-3133893	277	3133738	21	11.4196	5.31446	8.61945	chr12:3133695-3133871	177	3133805	15	6.26671	3.67101	3.75064	3133772	227	18	8.84315	4.49273	6.18504
Merged-chr12-3133769-2	DDDDGGTWGGTGRRD	MEME-1	95	109	+	12.0984	3.43e-05	0.0193	TTTGGGTGGTTGGGT	VvMYB14_2_peak_1209	VvMYB14_1_peak_1221	VIT_212s0028g02400.1.v2.1	VvMYB14_1_peakname|VvMYB14_2_peakname	2	chr12:3133617-3133893	Promoter (1-2kb)	VIT_212s0028g02400.v2.1	-1685	XP_002276383.1|PREDICTED: protein trichome birefringence-like 42 [Vitis vinifera]	chr12:3133617-3133893	277	3133738	21	11.4196	5.31446	8.61945	chr12:3133695-3133871	177	3133805	15	6.26671	3.67101	3.75064	3133772	227	18	8.84315	4.49273	6.18504
Merged-chr6-5741205-2	DDDDGGTWGGTGRRD	MEME-1	71	85	+	6.4918	0.000452	0.0838	TTGGGATTGGTGGTC	VvMYB14_2_peak_6343	VvMYB14_1_peak_6252	VIT_206s0004g04820.1.v2.1	VvMYB14_1_peakname|VvMYB14_2_peakname	2	chr6:5741013-5741413	Promoter (1-2kb)	VIT_206s0004g04820.v2.1	-1728	XP_002283598.1|PREDICTED: probable receptor-like protein kinase At5g47070 [Vitis vinifera]	chr6:5741018-5741379	362	5741234	22	10.1477	4.56649	7.399	chr6:5741013-5741413	401	5741205	18	4.62953	2.66449	2.28007	5741220	381.5	20	7.38861	3.61549	4.83953
Merged-chr6-5741205-2	DDDDGGTWGGTGRRD	MEME-1	251	265	-	9.19672	0.000152	0.0456	CTGGGGTGGGTTGGT	VvMYB14_2_peak_6343	VvMYB14_1_peak_6252	VIT_206s0004g04820.1.v2.1	VvMYB14_1_peakname|VvMYB14_2_peakname	2	chr6:5741013-5741413	Promoter (1-2kb)	VIT_206s0004g04820.v2.1	-1728	XP_002283598.1|PREDICTED: probable receptor-like protein kinase At5g47070 [Vitis vinifera]	chr6:5741018-5741379	362	5741234	22	10.1477	4.56649	7.399	chr6:5741013-5741413	401	5741205	18	4.62953	2.66449	2.28007	5741220	381.5	20	7.38861	3.61549	4.83953
Merged-chr6-5741205-2	DDDDGGTWGGTGRRD	MEME-1	1	15	+	15.8689	2.08e-06	0.00479	AATGGGTAGGTAGGG	VvMYB14_2_peak_6343	VvMYB14_1_peak_6252	VIT_206s0004g04820.1.v2.1	VvMYB14_1_peakname|VvMYB14_2_peakname	2	chr6:5741013-5741413	Promoter (1-2kb)	VIT_206s0004g04820.v2.1	-1728	XP_002283598.1|PREDICTED: probable receptor-like protein kinase At5g47070 [Vitis vinifera]	chr6:5741018-5741379	362	5741234	22	10.1477	4.56649	7.399	chr6:5741013-5741413	401	5741205	18	4.62953	2.66449	2.28007	5741220	381.5	20	7.38861	3.61549	4.83953
Merged-chr6-5741205-2	DDDDGGTWGGTGRRD	MEME-1	247	261	-	20.3934	2.61e-09	0.000392	GGTGGGTTGGTGGGG	VvMYB14_2_peak_6343	VvMYB14_1_peak_6252	VIT_206s0004g04820.1.v2.1	VvMYB14_1_peakname|VvMYB14_2_peakname	2	chr6:5741013-5741413	Promoter (1-2kb)	VIT_206s0004g04820.v2.1	-1728	XP_002283598.1|PREDICTED: probable receptor-like protein kinase At5g47070 [Vitis vinifera]	chr6:5741018-5741379	362	5741234	22	10.1477	4.56649	7.399	chr6:5741013-5741413	401	5741205	18	4.62953	2.66449	2.28007	5741220	381.5	20	7.38861	3.61549	4.83953
Merged-chr7-16033833-1	DDDDGGTWGGTGRRD	MEME-1	71	85	-	20.3443	3.2e-09	0.000447	TGGTGGTAGGTGGGG		VvMYB14_1_peak_6814	VIT_207s0129g00825.1.v2.1	VvMYB14_1_peakname	1	chr7:16033742-16033925	Promoter (<=1kb)	VIT_207s0129g00825.v2.1	-594	RVW57442.1|Cytochrome P450 81E8 [Vitis vinifera]	chr7:16033742-16033925	184	16033818	20	10.4693	5.023	7.71141	NA	NA	NA	NA	NA	NA	NA	16033818	184	20	10.4693	5.023	7.71141
Merged-chr7-16033833-1	DDDDGGTWGGTGRRD	MEME-1	67	81	-	4.39344	0.00094	0.123	GGTAGGTGGGGGTGT		VvMYB14_1_peak_6814	VIT_207s0129g00825.1.v2.1	VvMYB14_1_peakname	1	chr7:16033742-16033925	Promoter (<=1kb)	VIT_207s0129g00825.v2.1	-594	RVW57442.1|Cytochrome P450 81E8 [Vitis vinifera]	chr7:16033742-16033925	184	16033818	20	10.4693	5.023	7.71141	NA	NA	NA	NA	NA	NA	NA	16033818	184	20	10.4693	5.023	7.71141
Merged-chr7-16033833-1	DDDDGGTWGGTGRRD	MEME-1	78	92	-	6.40984	0.000466	0.0852	GAAGGCTTGGTGGTA		VvMYB14_1_peak_6814	VIT_207s0129g00825.1.v2.1	VvMYB14_1_peakname	1	chr7:16033742-16033925	Promoter (<=1kb)	VIT_207s0129g00825.v2.1	-594	RVW57442.1|Cytochrome P450 81E8 [Vitis vinifera]	chr7:16033742-16033925	184	16033818	20	10.4693	5.023	7.71141	NA	NA	NA	NA	NA	NA	NA	16033818	184	20	10.4693	5.023	7.71141
Merged-chr14-2077709-2	DDDDGGTWGGTGRRD	MEME-1	189	203	-	17.4754	3.86e-07	0.00253	GGTTGGTGGGTGGGG	VvMYB14_2_peak_2049	VvMYB14_1_peak_2041	VIT_214s0060g02450.1.v2.1	VvMYB14_1_peakname|VvMYB14_2_peakname	2	chr14:2077575-2077830	Promoter (<=1kb)	VIT_214s0060g02450.v2.1	-313	CBI39491.3|unnamed protein product, partial [Vitis vinifera]	chr14:2077575-2077830	256	2077660	19	9.53906	4.73113	6.82383	chr14:2077624-2077808	185	2077682	15	5.87185	3.47347	3.39423	2077671	220.5	17	7.70545	4.1023	5.10903
Merged-chr14-2077709-2	DDDDGGTWGGTGRRD	MEME-1	215	229	-	10.918	6.62e-05	0.0283	CGGTTGTGGGTGGGG	VvMYB14_2_peak_2049	VvMYB14_1_peak_2041	VIT_214s0060g02450.1.v2.1	VvMYB14_1_peakname|VvMYB14_2_peakname	2	chr14:2077575-2077830	Promoter (<=1kb)	VIT_214s0060g02450.v2.1	-313	CBI39491.3|unnamed protein product, partial [Vitis vinifera]	chr14:2077575-2077830	256	2077660	19	9.53906	4.73113	6.82383	chr14:2077624-2077808	185	2077682	15	5.87185	3.47347	3.39423	2077671	220.5	17	7.70545	4.1023	5.10903
Merged-chr14-2077709-2	DDDDGGTWGGTGRRD	MEME-1	193	207	-	20.1148	5.11e-09	0.000563	GGGGGGTTGGTGGGT	VvMYB14_2_peak_2049	VvMYB14_1_peak_2041	VIT_214s0060g02450.1.v2.1	VvMYB14_1_peakname|VvMYB14_2_peakname	2	chr14:2077575-2077830	Promoter (<=1kb)	VIT_214s0060g02450.v2.1	-313	CBI39491.3|unnamed protein product, partial [Vitis vinifera]	chr14:2077575-2077830	256	2077660	19	9.53906	4.73113	6.82383	chr14:2077624-2077808	185	2077682	15	5.87185	3.47347	3.39423	2077671	220.5	17	7.70545	4.1023	5.10903
Merged-chr14-2077709-2	DDDDGGTWGGTGRRD	MEME-1	178	192	-	8.93443	0.00017	0.0488	GGGGTGTTGTTGAAT	VvMYB14_2_peak_2049	VvMYB14_1_peak_2041	VIT_214s0060g02450.1.v2.1	VvMYB14_1_peakname|VvMYB14_2_peakname	2	chr14:2077575-2077830	Promoter (<=1kb)	VIT_214s0060g02450.v2.1	-313	CBI39491.3|unnamed protein product, partial [Vitis vinifera]	chr14:2077575-2077830	256	2077660	19	9.53906	4.73113	6.82383	chr14:2077624-2077808	185	2077682	15	5.87185	3.47347	3.39423	2077671	220.5	17	7.70545	4.1023	5.10903
Merged-chr14-2077709-2	DDDDGGTWGGTGRRD	MEME-1	211	225	-	6.36066	0.000475	0.086	TGTGGGTGGGGGTGG	VvMYB14_2_peak_2049	VvMYB14_1_peak_2041	VIT_214s0060g02450.1.v2.1	VvMYB14_1_peakname|VvMYB14_2_peakname	2	chr14:2077575-2077830	Promoter (<=1kb)	VIT_214s0060g02450.v2.1	-313	CBI39491.3|unnamed protein product, partial [Vitis vinifera]	chr14:2077575-2077830	256	2077660	19	9.53906	4.73113	6.82383	chr14:2077624-2077808	185	2077682	15	5.87185	3.47347	3.39423	2077671	220.5	17	7.70545	4.1023	5.10903
Merged-chr14-2077709-2	DDDDGGTWGGTGRRD	MEME-1	205	219	-	4.29508	0.000971	0.126	TGGGGGTGGGATGGG	VvMYB14_2_peak_2049	VvMYB14_1_peak_2041	VIT_214s0060g02450.1.v2.1	VvMYB14_1_peakname|VvMYB14_2_peakname	2	chr14:2077575-2077830	Promoter (<=1kb)	VIT_214s0060g02450.v2.1	-313	CBI39491.3|unnamed protein product, partial [Vitis vinifera]	chr14:2077575-2077830	256	2077660	19	9.53906	4.73113	6.82383	chr14:2077624-2077808	185	2077682	15	5.87185	3.47347	3.39423	2077671	220.5	17	7.70545	4.1023	5.10903
Merged-chr5-1939468-2	DDDDGGTWGGTGRRD	MEME-1	102	116	+	20.0984	5.48e-09	0.000584	AGGTGGTAGGTGGGG	VvMYB14_2_peak_5772	VvMYB14_1_peak_5695	VIT_205s0020g00020.1.v2.1	VvMYB14_1_peakname|VvMYB14_2_peakname	2	chr5:1939351-1939569	Promoter (1-2kb)	VIT_205s0020g00020.v2.1	-1678	CBI25945.3|unnamed protein product, partial [Vitis vinifera]	chr5:1939351-1939569	219	1939461	32	18.4058	6.45574	15.3695	chr5:1939391-1939563	173	1939463	21	8.38098	3.93235	5.73339	1939462	196	26.5	13.3934	5.19405	10.5514
Merged-chr19-6680725-1	DDDDGGTWGGTGRRD	MEME-1	84	98	-	4.52459	0.0009	0.121	TTTTGGGTGGTAGGT		VvMYB14_1_peak_4254	VIT_219s0090g00580.1.v2.1	VvMYB14_1_peakname	1	chr19:6680634-6680817	Promoter (<=1kb)	VIT_219s0090g00580.v2.1	-997	XP_002279664.1|PREDICTED: autophagy-related protein 8C [Vitis vinifera]	chr19:6680634-6680817	184	6680643	12	4.01379	2.83338	1.76007	NA	NA	NA	NA	NA	NA	NA	6680643	184	12	4.01379	2.83338	1.76007
Merged-chr19-6680725-1	DDDDGGTWGGTGRRD	MEME-1	80	94	-	20.0656	6.33e-09	0.000584	GGGTGGTAGGTGAGG		VvMYB14_1_peak_4254	VIT_219s0090g00580.1.v2.1	VvMYB14_1_peakname	1	chr19:6680634-6680817	Promoter (<=1kb)	VIT_219s0090g00580.v2.1	-997	XP_002279664.1|PREDICTED: autophagy-related protein 8C [Vitis vinifera]	chr19:6680634-6680817	184	6680643	12	4.01379	2.83338	1.76007	NA	NA	NA	NA	NA	NA	NA	6680643	184	12	4.01379	2.83338	1.76007
Merged-chr3-7650899-2	DDDDGGTWGGTGRRD	MEME-1	47	61	+	6.80328	0.000403	0.0787	CCCAGGTGGGTGGTA	VvMYB14_2_peak_5080	VvMYB14_1_peak_5030	VIT_203s0091g01050.1.v2.1	VvMYB14_1_peakname|VvMYB14_2_peakname	2	chr3:7650789-7651014	Promoter (1-2kb)	VIT_203s0091g01050.v2.1	-1730	XP_002265128.1|PREDICTED: nucleobase-ascorbate transporter 4 [Vitis vinifera]	chr3:7650789-7650981	193	7650929	17	8.1484	4.3482	5.51216	chr3:7650814-7651014	201	7650914	22	11.1671	5.02588	8.37184	7650922	197	19.5	9.65775	4.68704	6.942
Merged-chr3-7650899-2	DDDDGGTWGGTGRRD	MEME-1	127	141	-	19.9508	7.8e-09	0.000647	GGATGGTTGGTGGGG	VvMYB14_2_peak_5080	VvMYB14_1_peak_5030	VIT_203s0091g01050.1.v2.1	VvMYB14_1_peakname|VvMYB14_2_peakname	2	chr3:7650789-7651014	Promoter (1-2kb)	VIT_203s0091g01050.v2.1	-1730	XP_002265128.1|PREDICTED: nucleobase-ascorbate transporter 4 [Vitis vinifera]	chr3:7650789-7650981	193	7650929	17	8.1484	4.3482	5.51216	chr3:7650814-7651014	201	7650914	22	11.1671	5.02588	8.37184	7650922	197	19.5	9.65775	4.68704	6.942
Merged-chr16-11490991-2	DDDDGGTWGGTGRRD	MEME-1	170	184	-	9.09836	0.000158	0.0468	GGGTAGTTGGAGGGT	VvMYB14_2_peak_3032	VvMYB14_1_peak_2985	VIT_216s0022g00460.1.v2.1	VvMYB14_1_peakname|VvMYB14_2_peakname	2	chr16:11490747-11491271	Promoter (<=1kb)	VIT_216s0022g00460.v2.1	-291	CBI24600.3|unnamed protein product, partial [Vitis vinifera]	chr16:11490830-11491119	290	11490923	54	44.1153	11.9874	40.641	chr16:11490747-11491271	525	11490920	91	91.1232	19.4597	87.2302	11490922	407.5	72.5	67.6192	15.7235	63.9356
Merged-chr16-11490991-2	DDDDGGTWGGTGRRD	MEME-1	183	197	-	18.082	1.79e-07	0.00181	GGGGGGTGGGTGAGG	VvMYB14_2_peak_3032	VvMYB14_1_peak_2985	VIT_216s0022g00460.1.v2.1	VvMYB14_1_peakname|VvMYB14_2_peakname	2	chr16:11490747-11491271	Promoter (<=1kb)	VIT_216s0022g00460.v2.1	-291	CBI24600.3|unnamed protein product, partial [Vitis vinifera]	chr16:11490830-11491119	290	11490923	54	44.1153	11.9874	40.641	chr16:11490747-11491271	525	11490920	91	91.1232	19.4597	87.2302	11490922	407.5	72.5	67.6192	15.7235	63.9356
Merged-chr16-11490991-2	DDDDGGTWGGTGRRD	MEME-1	267	281	-	8.72131	0.000187	0.0513	TGGGGGGAGGTGAAA	VvMYB14_2_peak_3032	VvMYB14_1_peak_2985	VIT_216s0022g00460.1.v2.1	VvMYB14_1_peakname|VvMYB14_2_peakname	2	chr16:11490747-11491271	Promoter (<=1kb)	VIT_216s0022g00460.v2.1	-291	CBI24600.3|unnamed protein product, partial [Vitis vinifera]	chr16:11490830-11491119	290	11490923	54	44.1153	11.9874	40.641	chr16:11490747-11491271	525	11490920	91	91.1232	19.4597	87.2302	11490922	407.5	72.5	67.6192	15.7235	63.9356
Merged-chr16-11490991-2	DDDDGGTWGGTGRRD	MEME-1	162	176	-	19.8689	9.42e-09	0.000666	GGAGGGTAGGTGGAG	VvMYB14_2_peak_3032	VvMYB14_1_peak_2985	VIT_216s0022g00460.1.v2.1	VvMYB14_1_peakname|VvMYB14_2_peakname	2	chr16:11490747-11491271	Promoter (<=1kb)	VIT_216s0022g00460.v2.1	-291	CBI24600.3|unnamed protein product, partial [Vitis vinifera]	chr16:11490830-11491119	290	11490923	54	44.1153	11.9874	40.641	chr16:11490747-11491271	525	11490920	91	91.1232	19.4597	87.2302	11490922	407.5	72.5	67.6192	15.7235	63.9356
Merged-chr16-11490991-2	DDDDGGTWGGTGRRD	MEME-1	173	187	-	16.1639	1.57e-06	0.00415	TGAGGGTAGTTGGAG	VvMYB14_2_peak_3032	VvMYB14_1_peak_2985	VIT_216s0022g00460.1.v2.1	VvMYB14_1_peakname|VvMYB14_2_peakname	2	chr16:11490747-11491271	Promoter (<=1kb)	VIT_216s0022g00460.v2.1	-291	CBI24600.3|unnamed protein product, partial [Vitis vinifera]	chr16:11490830-11491119	290	11490923	54	44.1153	11.9874	40.641	chr16:11490747-11491271	525	11490920	91	91.1232	19.4597	87.2302	11490922	407.5	72.5	67.6192	15.7235	63.9356
Merged-chr16-11490991-2	DDDDGGTWGGTGRRD	MEME-1	354	368	-	6.21311	0.000501	0.0885	ATGGTGTCGGTGAGG	VvMYB14_2_peak_3032	VvMYB14_1_peak_2985	VIT_216s0022g00460.1.v2.1	VvMYB14_1_peakname|VvMYB14_2_peakname	2	chr16:11490747-11491271	Promoter (<=1kb)	VIT_216s0022g00460.v2.1	-291	CBI24600.3|unnamed protein product, partial [Vitis vinifera]	chr16:11490830-11491119	290	11490923	54	44.1153	11.9874	40.641	chr16:11490747-11491271	525	11490920	91	91.1232	19.4597	87.2302	11490922	407.5	72.5	67.6192	15.7235	63.9356
Merged-chr16-11490991-2	DDDDGGTWGGTGRRD	MEME-1	187	201	-	6.11475	0.000519	0.0902	GTATGGGGGGTGGGT	VvMYB14_2_peak_3032	VvMYB14_1_peak_2985	VIT_216s0022g00460.1.v2.1	VvMYB14_1_peakname|VvMYB14_2_peakname	2	chr16:11490747-11491271	Promoter (<=1kb)	VIT_216s0022g00460.v2.1	-291	CBI24600.3|unnamed protein product, partial [Vitis vinifera]	chr16:11490830-11491119	290	11490923	54	44.1153	11.9874	40.641	chr16:11490747-11491271	525	11490920	91	91.1232	19.4597	87.2302	11490922	407.5	72.5	67.6192	15.7235	63.9356
Merged-chr13-5521876-2	DDDDGGTWGGTGRRD	MEME-1	366	380	-	12.9344	2.04e-05	0.0147	GCGGGGTGGGTGGTT	VvMYB14_2_peak_1666	VvMYB14_1_peak_1683	VIT_213s0019g04190.4.v2.1	VvMYB14_1_peakname|VvMYB14_2_peakname	2	chr13:5521623-5522125	Promoter (<=1kb)	VIT_213s0019g04190.v2.1	-186	RVW84266.1|Chorismate synthase, chloroplastic [Vitis vinifera]	chr13:5521623-5522125	503	5521914	141	178.973	35.5002	174.584	chr13:5521654-5522105	452	5521916	133	159.244	30.7447	154.954	5521915	477.5	137	169.108	33.1225	164.769
Merged-chr13-5521876-2	DDDDGGTWGGTGRRD	MEME-1	393	407	-	4.44262	0.000925	0.122	ACCAGGTGGGTGCAA	VvMYB14_2_peak_1666	VvMYB14_1_peak_1683	VIT_213s0019g04190.4.v2.1	VvMYB14_1_peakname|VvMYB14_2_peakname	2	chr13:5521623-5522125	Promoter (<=1kb)	VIT_213s0019g04190.v2.1	-186	RVW84266.1|Chorismate synthase, chloroplastic [Vitis vinifera]	chr13:5521623-5522125	503	5521914	141	178.973	35.5002	174.584	chr13:5521654-5522105	452	5521916	133	159.244	30.7447	154.954	5521915	477.5	137	169.108	33.1225	164.769
Merged-chr13-5521876-2	DDDDGGTWGGTGRRD	MEME-1	302	316	+	6.52459	0.000447	0.0833	GTGGGCTTGGTGGTC	VvMYB14_2_peak_1666	VvMYB14_1_peak_1683	VIT_213s0019g04190.4.v2.1	VvMYB14_1_peakname|VvMYB14_2_peakname	2	chr13:5521623-5522125	Promoter (<=1kb)	VIT_213s0019g04190.v2.1	-186	RVW84266.1|Chorismate synthase, chloroplastic [Vitis vinifera]	chr13:5521623-5522125	503	5521914	141	178.973	35.5002	174.584	chr13:5521654-5522105	452	5521916	133	159.244	30.7447	154.954	5521915	477.5	137	169.108	33.1225	164.769
Merged-chr13-5521876-2	DDDDGGTWGGTGRRD	MEME-1	359	373	-	5.18033	0.000721	0.107	GGGTGGTTGGGGCCT	VvMYB14_2_peak_1666	VvMYB14_1_peak_1683	VIT_213s0019g04190.4.v2.1	VvMYB14_1_peakname|VvMYB14_2_peakname	2	chr13:5521623-5522125	Promoter (<=1kb)	VIT_213s0019g04190.v2.1	-186	RVW84266.1|Chorismate synthase, chloroplastic [Vitis vinifera]	chr13:5521623-5522125	503	5521914	141	178.973	35.5002	174.584	chr13:5521654-5522105	452	5521916	133	159.244	30.7447	154.954	5521915	477.5	137	169.108	33.1225	164.769
Merged-chr13-5521876-2	DDDDGGTWGGTGRRD	MEME-1	287	301	+	19.7869	1.12e-08	0.000675	GGAGGGTAGGTGAGG	VvMYB14_2_peak_1666	VvMYB14_1_peak_1683	VIT_213s0019g04190.4.v2.1	VvMYB14_1_peakname|VvMYB14_2_peakname	2	chr13:5521623-5522125	Promoter (<=1kb)	VIT_213s0019g04190.v2.1	-186	RVW84266.1|Chorismate synthase, chloroplastic [Vitis vinifera]	chr13:5521623-5522125	503	5521914	141	178.973	35.5002	174.584	chr13:5521654-5522105	452	5521916	133	159.244	30.7447	154.954	5521915	477.5	137	169.108	33.1225	164.769
Merged-chr13-5521876-2	DDDDGGTWGGTGRRD	MEME-1	363	377	-	5.5082	0.000644	0.101	GGGTGGGTGGTTGGG	VvMYB14_2_peak_1666	VvMYB14_1_peak_1683	VIT_213s0019g04190.4.v2.1	VvMYB14_1_peakname|VvMYB14_2_peakname	2	chr13:5521623-5522125	Promoter (<=1kb)	VIT_213s0019g04190.v2.1	-186	RVW84266.1|Chorismate synthase, chloroplastic [Vitis vinifera]	chr13:5521623-5522125	503	5521914	141	178.973	35.5002	174.584	chr13:5521654-5522105	452	5521916	133	159.244	30.7447	154.954	5521915	477.5	137	169.108	33.1225	164.769
Merged-chr13-5521876-2	DDDDGGTWGGTGRRD	MEME-1	188	202	-	12.4098	2.84e-05	0.0174	GCGTGGTTGTTGGCT	VvMYB14_2_peak_1666	VvMYB14_1_peak_1683	VIT_213s0019g04190.4.v2.1	VvMYB14_1_peakname|VvMYB14_2_peakname	2	chr13:5521623-5522125	Promoter (<=1kb)	VIT_213s0019g04190.v2.1	-186	RVW84266.1|Chorismate synthase, chloroplastic [Vitis vinifera]	chr13:5521623-5522125	503	5521914	141	178.973	35.5002	174.584	chr13:5521654-5522105	452	5521916	133	159.244	30.7447	154.954	5521915	477.5	137	169.108	33.1225	164.769
Merged-chr13-5521876-2	DDDDGGTWGGTGRRD	MEME-1	362	376	-	15.3443	3.35e-06	0.00594	GGTGGGTGGTTGGGG	VvMYB14_2_peak_1666	VvMYB14_1_peak_1683	VIT_213s0019g04190.4.v2.1	VvMYB14_1_peakname|VvMYB14_2_peakname	2	chr13:5521623-5522125	Promoter (<=1kb)	VIT_213s0019g04190.v2.1	-186	RVW84266.1|Chorismate synthase, chloroplastic [Vitis vinifera]	chr13:5521623-5522125	503	5521914	141	178.973	35.5002	174.584	chr13:5521654-5522105	452	5521916	133	159.244	30.7447	154.954	5521915	477.5	137	169.108	33.1225	164.769
Merged-chr18-4476802-2	DDDDGGTWGGTGRRD	MEME-1	142	156	-	6.90164	0.000388	0.0771	TGGGTTTTGGTGTGT	VvMYB14_2_peak_3662	VvMYB14_1_peak_3595	VIT_218s0001g05740.2.v2.1	VvMYB14_1_peakname|VvMYB14_2_peakname	2	chr18:4476638-4476971	Promoter (1-2kb)	VIT_218s0001g05740.v2.1	-1776	XP_019072251.1|PREDICTED: uncharacterized protein LOC100248904 [Vitis vinifera]	chr18:4476638-4476939	302	4476807	47	39.4677	12.0001	36.0496	chr18:4476663-4476971	309	4476808	36	25.09	8.48921	21.9014	4476808	305.5	41.5	32.2788	10.2447	28.9755
Merged-chr18-4476802-2	DDDDGGTWGGTGRRD	MEME-1	163	177	-	19.7541	1.16e-08	0.000675	GATGGGTAGGTGGGG	VvMYB14_2_peak_3662	VvMYB14_1_peak_3595	VIT_218s0001g05740.2.v2.1	VvMYB14_1_peakname|VvMYB14_2_peakname	2	chr18:4476638-4476971	Promoter (1-2kb)	VIT_218s0001g05740.v2.1	-1776	XP_019072251.1|PREDICTED: uncharacterized protein LOC100248904 [Vitis vinifera]	chr18:4476638-4476939	302	4476807	47	39.4677	12.0001	36.0496	chr18:4476663-4476971	309	4476808	36	25.09	8.48921	21.9014	4476808	305.5	41.5	32.2788	10.2447	28.9755
Merged-chr18-4476802-2	DDDDGGTWGGTGRRD	MEME-1	159	173	-	6.22951	0.000498	0.0882	GGTAGGTGGGGGGTG	VvMYB14_2_peak_3662	VvMYB14_1_peak_3595	VIT_218s0001g05740.2.v2.1	VvMYB14_1_peakname|VvMYB14_2_peakname	2	chr18:4476638-4476971	Promoter (1-2kb)	VIT_218s0001g05740.v2.1	-1776	XP_019072251.1|PREDICTED: uncharacterized protein LOC100248904 [Vitis vinifera]	chr18:4476638-4476939	302	4476807	47	39.4677	12.0001	36.0496	chr18:4476663-4476971	309	4476808	36	25.09	8.48921	21.9014	4476808	305.5	41.5	32.2788	10.2447	28.9755
Merged-chr18-4476802-2	DDDDGGTWGGTGRRD	MEME-1	152	166	-	17.8525	2.43e-07	0.00206	GGGGGGTGGGTGGGT	VvMYB14_2_peak_3662	VvMYB14_1_peak_3595	VIT_218s0001g05740.2.v2.1	VvMYB14_1_peakname|VvMYB14_2_peakname	2	chr18:4476638-4476971	Promoter (1-2kb)	VIT_218s0001g05740.v2.1	-1776	XP_019072251.1|PREDICTED: uncharacterized protein LOC100248904 [Vitis vinifera]	chr18:4476638-4476939	302	4476807	47	39.4677	12.0001	36.0496	chr18:4476663-4476971	309	4476808	36	25.09	8.48921	21.9014	4476808	305.5	41.5	32.2788	10.2447	28.9755
Merged-chr18-4476802-2	DDDDGGTWGGTGRRD	MEME-1	148	162	-	6.01639	0.000538	0.0918	GGTGGGTGGGTTTTG	VvMYB14_2_peak_3662	VvMYB14_1_peak_3595	VIT_218s0001g05740.2.v2.1	VvMYB14_1_peakname|VvMYB14_2_peakname	2	chr18:4476638-4476971	Promoter (1-2kb)	VIT_218s0001g05740.v2.1	-1776	XP_019072251.1|PREDICTED: uncharacterized protein LOC100248904 [Vitis vinifera]	chr18:4476638-4476939	302	4476807	47	39.4677	12.0001	36.0496	chr18:4476663-4476971	309	4476808	36	25.09	8.48921	21.9014	4476808	305.5	41.5	32.2788	10.2447	28.9755
Merged-chr18-4476802-2	DDDDGGTWGGTGRRD	MEME-1	156	170	-	6.78689	0.000405	0.079	AGGTGGGGGGTGGGT	VvMYB14_2_peak_3662	VvMYB14_1_peak_3595	VIT_218s0001g05740.2.v2.1	VvMYB14_1_peakname|VvMYB14_2_peakname	2	chr18:4476638-4476971	Promoter (1-2kb)	VIT_218s0001g05740.v2.1	-1776	XP_019072251.1|PREDICTED: uncharacterized protein LOC100248904 [Vitis vinifera]	chr18:4476638-4476939	302	4476807	47	39.4677	12.0001	36.0496	chr18:4476663-4476971	309	4476808	36	25.09	8.48921	21.9014	4476808	305.5	41.5	32.2788	10.2447	28.9755
Merged-chr6-12922113-2	DDDDGGTWGGTGRRD	MEME-1	81	95	-	19.7377	1.21e-08	0.000675	AAGGGGTAGGTGGGG	VvMYB14_2_peak_6460	VvMYB14_1_peak_6366	VIT_206s0009g01250.1.v2.1	VvMYB14_1_peakname|VvMYB14_2_peakname	2	chr6:12921939-12922286	Promoter (1-2kb)	VIT_206s0009g01250.v2.1	-1210	XP_010651697.1|PREDICTED: protein SRC2 [Vitis vinifera]	chr6:12921939-12922280	342	12922025	40	29.9894	9.68106	26.7205	chr6:12921948-12922286	339	12922184	35	22.9702	7.786	19.8297	12922104	340.5	37.5	26.4798	8.73353	23.2751
Merged-chr6-12922113-2	DDDDGGTWGGTGRRD	MEME-1	246	260	-	19.7377	1.21e-08	0.000675	AAGGGGTAGGTGGGG	VvMYB14_2_peak_6460	VvMYB14_1_peak_6366	VIT_206s0009g01250.1.v2.1	VvMYB14_1_peakname|VvMYB14_2_peakname	2	chr6:12921939-12922286	Promoter (1-2kb)	VIT_206s0009g01250.v2.1	-1210	XP_010651697.1|PREDICTED: protein SRC2 [Vitis vinifera]	chr6:12921939-12922280	342	12922025	40	29.9894	9.68106	26.7205	chr6:12921948-12922286	339	12922184	35	22.9702	7.786	19.8297	12922104	340.5	37.5	26.4798	8.73353	23.2751
Merged-chr15-8535746-2	DDDDGGTWGGTGRRD	MEME-1	105	119	-	5.37705	0.000674	0.104	AGCTGGATGGTGGGC	VvMYB14_2_peak_2655	VvMYB14_1_peak_2614	VIT_215s0107g00340.1.v2.1	VvMYB14_1_peakname|VvMYB14_2_peakname	2	chr15:8535599-8535905	Promoter (<=1kb)	VIT_215s0107g00340.v2.1	-608	CBI38211.3|unnamed protein product, partial [Vitis vinifera]	chr15:8535599-8535905	307	8535649	16	7.66463	4.25002	5.0524	chr15:8535617-8535863	247	8535736	24	13.4359	5.73595	10.5491	8535692	277	20	10.5503	4.99299	7.80075
Merged-chr15-8535746-2	DDDDGGTWGGTGRRD	MEME-1	47	61	-	4.32787	0.00096	0.125	GGGTAGTGGGGGGTT	VvMYB14_2_peak_2655	VvMYB14_1_peak_2614	VIT_215s0107g00340.1.v2.1	VvMYB14_1_peakname|VvMYB14_2_peakname	2	chr15:8535599-8535905	Promoter (<=1kb)	VIT_215s0107g00340.v2.1	-608	CBI38211.3|unnamed protein product, partial [Vitis vinifera]	chr15:8535599-8535905	307	8535649	16	7.66463	4.25002	5.0524	chr15:8535617-8535863	247	8535736	24	13.4359	5.73595	10.5491	8535692	277	20	10.5503	4.99299	7.80075
Merged-chr15-8535746-2	DDDDGGTWGGTGRRD	MEME-1	40	54	-	19.7049	1.31e-08	0.000685	GGGGGGTTGGTGGAA	VvMYB14_2_peak_2655	VvMYB14_1_peak_2614	VIT_215s0107g00340.1.v2.1	VvMYB14_1_peakname|VvMYB14_2_peakname	2	chr15:8535599-8535905	Promoter (<=1kb)	VIT_215s0107g00340.v2.1	-608	CBI38211.3|unnamed protein product, partial [Vitis vinifera]	chr15:8535599-8535905	307	8535649	16	7.66463	4.25002	5.0524	chr15:8535617-8535863	247	8535736	24	13.4359	5.73595	10.5491	8535692	277	20	10.5503	4.99299	7.80075
Merged-chr15-8535746-2	DDDDGGTWGGTGRRD	MEME-1	232	246	-	10.0492	0.000102	0.0363	ATTGGTTTGGTAGAT	VvMYB14_2_peak_2655	VvMYB14_1_peak_2614	VIT_215s0107g00340.1.v2.1	VvMYB14_1_peakname|VvMYB14_2_peakname	2	chr15:8535599-8535905	Promoter (<=1kb)	VIT_215s0107g00340.v2.1	-608	CBI38211.3|unnamed protein product, partial [Vitis vinifera]	chr15:8535599-8535905	307	8535649	16	7.66463	4.25002	5.0524	chr15:8535617-8535863	247	8535736	24	13.4359	5.73595	10.5491	8535692	277	20	10.5503	4.99299	7.80075
Merged-chr15-8535746-2	DDDDGGTWGGTGRRD	MEME-1	175	189	-	8.09836	0.000243	0.0593	GATGGGCAGGTGATG	VvMYB14_2_peak_2655	VvMYB14_1_peak_2614	VIT_215s0107g00340.1.v2.1	VvMYB14_1_peakname|VvMYB14_2_peakname	2	chr15:8535599-8535905	Promoter (<=1kb)	VIT_215s0107g00340.v2.1	-608	CBI38211.3|unnamed protein product, partial [Vitis vinifera]	chr15:8535599-8535905	307	8535649	16	7.66463	4.25002	5.0524	chr15:8535617-8535863	247	8535736	24	13.4359	5.73595	10.5491	8535692	277	20	10.5503	4.99299	7.80075
Merged-chr15-8535746-2	DDDDGGTWGGTGRRD	MEME-1	228	242	-	5.7377	0.000594	0.0969	GTTTGGTAGATAGGT	VvMYB14_2_peak_2655	VvMYB14_1_peak_2614	VIT_215s0107g00340.1.v2.1	VvMYB14_1_peakname|VvMYB14_2_peakname	2	chr15:8535599-8535905	Promoter (<=1kb)	VIT_215s0107g00340.v2.1	-608	CBI38211.3|unnamed protein product, partial [Vitis vinifera]	chr15:8535599-8535905	307	8535649	16	7.66463	4.25002	5.0524	chr15:8535617-8535863	247	8535736	24	13.4359	5.73595	10.5491	8535692	277	20	10.5503	4.99299	7.80075
Merged-chr15-8535746-2	DDDDGGTWGGTGRRD	MEME-1	224	238	-	5.4918	0.000648	0.101	GGTAGATAGGTAAAG	VvMYB14_2_peak_2655	VvMYB14_1_peak_2614	VIT_215s0107g00340.1.v2.1	VvMYB14_1_peakname|VvMYB14_2_peakname	2	chr15:8535599-8535905	Promoter (<=1kb)	VIT_215s0107g00340.v2.1	-608	CBI38211.3|unnamed protein product, partial [Vitis vinifera]	chr15:8535599-8535905	307	8535649	16	7.66463	4.25002	5.0524	chr15:8535617-8535863	247	8535736	24	13.4359	5.73595	10.5491	8535692	277	20	10.5503	4.99299	7.80075
Merged-chr15-8535746-2	DDDDGGTWGGTGRRD	MEME-1	101	115	-	5.42623	0.000663	0.103	GGATGGTGGGCAAGT	VvMYB14_2_peak_2655	VvMYB14_1_peak_2614	VIT_215s0107g00340.1.v2.1	VvMYB14_1_peakname|VvMYB14_2_peakname	2	chr15:8535599-8535905	Promoter (<=1kb)	VIT_215s0107g00340.v2.1	-608	CBI38211.3|unnamed protein product, partial [Vitis vinifera]	chr15:8535599-8535905	307	8535649	16	7.66463	4.25002	5.0524	chr15:8535617-8535863	247	8535736	24	13.4359	5.73595	10.5491	8535692	277	20	10.5503	4.99299	7.80075
Merged-chr15-8535746-2	DDDDGGTWGGTGRRD	MEME-1	50	64	-	8.14754	0.000238	0.0586	AATGGGTAGTGGGGG	VvMYB14_2_peak_2655	VvMYB14_1_peak_2614	VIT_215s0107g00340.1.v2.1	VvMYB14_1_peakname|VvMYB14_2_peakname	2	chr15:8535599-8535905	Promoter (<=1kb)	VIT_215s0107g00340.v2.1	-608	CBI38211.3|unnamed protein product, partial [Vitis vinifera]	chr15:8535599-8535905	307	8535649	16	7.66463	4.25002	5.0524	chr15:8535617-8535863	247	8535736	24	13.4359	5.73595	10.5491	8535692	277	20	10.5503	4.99299	7.80075
Merged-chr12-10254396-2	DDDDGGTWGGTGRRD	MEME-1	151	165	-	19.6393	1.46e-08	0.000712	AGGGGGTAGGTGGAG	VvMYB14_2_peak_1342	VvMYB14_1_peak_1358	VIT_212s0057g01515.1.v2.1	VvMYB14_1_peakname|VvMYB14_2_peakname	2	chr12:10254226-10254583	Promoter (1-2kb)	VIT_212s0057g01515.v2.1	-1986	XP_010657508.1|PREDICTED: uncharacterized protein LOC100254633 isoform X1 [Vitis vinifera]	chr12:10254226-10254583	358	10254388	47	39.4677	12.0001	36.0496	chr12:10254271-10254504	234	10254377	45	34.9645	10.5541	31.6138	10254382	296	46	37.2161	11.2771	33.8317
Merged-chr12-10254396-2	DDDDGGTWGGTGRRD	MEME-1	163	177	-	10.3115	8.99e-05	0.0337	AGGAAGTGGGTAAGG	VvMYB14_2_peak_1342	VvMYB14_1_peak_1358	VIT_212s0057g01515.1.v2.1	VvMYB14_1_peakname|VvMYB14_2_peakname	2	chr12:10254226-10254583	Promoter (1-2kb)	VIT_212s0057g01515.v2.1	-1986	XP_010657508.1|PREDICTED: uncharacterized protein LOC100254633 isoform X1 [Vitis vinifera]	chr12:10254226-10254583	358	10254388	47	39.4677	12.0001	36.0496	chr12:10254271-10254504	234	10254377	45	34.9645	10.5541	31.6138	10254382	296	46	37.2161	11.2771	33.8317
Merged-chr12-10254396-2	DDDDGGTWGGTGRRD	MEME-1	142	156	-	12.5082	2.68e-05	0.017	GTGGAGTGGGTAGGA	VvMYB14_2_peak_1342	VvMYB14_1_peak_1358	VIT_212s0057g01515.1.v2.1	VvMYB14_1_peakname|VvMYB14_2_peakname	2	chr12:10254226-10254583	Promoter (1-2kb)	VIT_212s0057g01515.v2.1	-1986	XP_010657508.1|PREDICTED: uncharacterized protein LOC100254633 isoform X1 [Vitis vinifera]	chr12:10254226-10254583	358	10254388	47	39.4677	12.0001	36.0496	chr12:10254271-10254504	234	10254377	45	34.9645	10.5541	31.6138	10254382	296	46	37.2161	11.2771	33.8317
Merged-chr12-10254396-2	DDDDGGTWGGTGRRD	MEME-1	138	152	-	4.81967	0.000815	0.115	AGTGGGTAGGATGGA	VvMYB14_2_peak_1342	VvMYB14_1_peak_1358	VIT_212s0057g01515.1.v2.1	VvMYB14_1_peakname|VvMYB14_2_peakname	2	chr12:10254226-10254583	Promoter (1-2kb)	VIT_212s0057g01515.v2.1	-1986	XP_010657508.1|PREDICTED: uncharacterized protein LOC100254633 isoform X1 [Vitis vinifera]	chr12:10254226-10254583	358	10254388	47	39.4677	12.0001	36.0496	chr12:10254271-10254504	234	10254377	45	34.9645	10.5541	31.6138	10254382	296	46	37.2161	11.2771	33.8317
Merged-chr12-10254396-2	DDDDGGTWGGTGRRD	MEME-1	212	226	-	4.36066	0.00095	0.124	GAAAAGAAGTTGGGG	VvMYB14_2_peak_1342	VvMYB14_1_peak_1358	VIT_212s0057g01515.1.v2.1	VvMYB14_1_peakname|VvMYB14_2_peakname	2	chr12:10254226-10254583	Promoter (1-2kb)	VIT_212s0057g01515.v2.1	-1986	XP_010657508.1|PREDICTED: uncharacterized protein LOC100254633 isoform X1 [Vitis vinifera]	chr12:10254226-10254583	358	10254388	47	39.4677	12.0001	36.0496	chr12:10254271-10254504	234	10254377	45	34.9645	10.5541	31.6138	10254382	296	46	37.2161	11.2771	33.8317
Merged-chr12-10254396-2	DDDDGGTWGGTGRRD	MEME-1	208	222	-	4.32787	0.00096	0.125	AGAAGTTGGGGGGGA	VvMYB14_2_peak_1342	VvMYB14_1_peak_1358	VIT_212s0057g01515.1.v2.1	VvMYB14_1_peakname|VvMYB14_2_peakname	2	chr12:10254226-10254583	Promoter (1-2kb)	VIT_212s0057g01515.v2.1	-1986	XP_010657508.1|PREDICTED: uncharacterized protein LOC100254633 isoform X1 [Vitis vinifera]	chr12:10254226-10254583	358	10254388	47	39.4677	12.0001	36.0496	chr12:10254271-10254504	234	10254377	45	34.9645	10.5541	31.6138	10254382	296	46	37.2161	11.2771	33.8317
Merged-chr12-10254396-2	DDDDGGTWGGTGRRD	MEME-1	209	223	-	7.81967	0.000272	0.0632	AAGAAGTTGGGGGGG	VvMYB14_2_peak_1342	VvMYB14_1_peak_1358	VIT_212s0057g01515.1.v2.1	VvMYB14_1_peakname|VvMYB14_2_peakname	2	chr12:10254226-10254583	Promoter (1-2kb)	VIT_212s0057g01515.v2.1	-1986	XP_010657508.1|PREDICTED: uncharacterized protein LOC100254633 isoform X1 [Vitis vinifera]	chr12:10254226-10254583	358	10254388	47	39.4677	12.0001	36.0496	chr12:10254271-10254504	234	10254377	45	34.9645	10.5541	31.6138	10254382	296	46	37.2161	11.2771	33.8317
Merged-chr7-18142191-2	DDDDGGTWGGTGRRD	MEME-1	181	195	+	19.6393	1.46e-08	0.000712	AGGGGGTAGGTGGAG	VvMYB14_2_peak_6959	VvMYB14_1_peak_6868	VIT_207s0031g02010.2.v2.1	VvMYB14_1_peakname|VvMYB14_2_peakname	2	chr7:18142013-18142376	Promoter (1-2kb)	VIT_207s0031g02010.v2.1	-1002	XP_034692243.1|protein LIKE COV 2 [Vitis riparia]	chr7:18142013-18142376	364	18142201	57	51.9785	14.5001	48.4066	chr7:18142017-18142360	344	18142197	60	53.0452	13.9957	49.4749	18142199	354	58.5	52.5119	14.2479	48.9408
Merged-chr7-18142191-2	DDDDGGTWGGTGRRD	MEME-1	91	105	-	4.5082	0.000905	0.121	AAATATTTGTTAAAG	VvMYB14_2_peak_6959	VvMYB14_1_peak_6868	VIT_207s0031g02010.2.v2.1	VvMYB14_1_peakname|VvMYB14_2_peakname	2	chr7:18142013-18142376	Promoter (1-2kb)	VIT_207s0031g02010.v2.1	-1002	XP_034692243.1|protein LIKE COV 2 [Vitis riparia]	chr7:18142013-18142376	364	18142201	57	51.9785	14.5001	48.4066	chr7:18142017-18142360	344	18142197	60	53.0452	13.9957	49.4749	18142199	354	58.5	52.5119	14.2479	48.9408
Merged-chr18-29071860-2	DDDDGGTWGGTGRRD	MEME-1	210	224	+	16.6721	9.42e-07	0.00335	GGTAGGTGGGTGGGG	VvMYB14_2_peak_4092	VvMYB14_1_peak_4034	VIT_218s0089g01170.1.v2.1	VvMYB14_1_peakname|VvMYB14_2_peakname	2	chr18:29071636-29072081	Promoter (1-2kb)	VIT_218s0089g01170.v2.1	-1795	XP_002264295.1|PREDICTED: chlorophyll a-b binding protein CP26, chloroplastic [Vitis vinifera]	chr18:29071636-29072073	438	29071848	103	117.683	26.0001	113.609	chr18:29071652-29072081	430	29071843	93	98.0219	21.5672	94.076	29071846	434	98	107.852	23.7837	103.843
Merged-chr18-29071860-2	DDDDGGTWGGTGRRD	MEME-1	206	220	+	19.5738	1.69e-08	0.000804	TGGGGGTAGGTGGGT	VvMYB14_2_peak_4092	VvMYB14_1_peak_4034	VIT_218s0089g01170.1.v2.1	VvMYB14_1_peakname|VvMYB14_2_peakname	2	chr18:29071636-29072081	Promoter (1-2kb)	VIT_218s0089g01170.v2.1	-1795	XP_002264295.1|PREDICTED: chlorophyll a-b binding protein CP26, chloroplastic [Vitis vinifera]	chr18:29071636-29072073	438	29071848	103	117.683	26.0001	113.609	chr18:29071652-29072081	430	29071843	93	98.0219	21.5672	94.076	29071846	434	98	107.852	23.7837	103.843
Merged-chr18-29071860-2	DDDDGGTWGGTGRRD	MEME-1	215	229	+	4.68852	0.000852	0.117	GTGGGTGGGGTGGGT	VvMYB14_2_peak_4092	VvMYB14_1_peak_4034	VIT_218s0089g01170.1.v2.1	VvMYB14_1_peakname|VvMYB14_2_peakname	2	chr18:29071636-29072081	Promoter (1-2kb)	VIT_218s0089g01170.v2.1	-1795	XP_002264295.1|PREDICTED: chlorophyll a-b binding protein CP26, chloroplastic [Vitis vinifera]	chr18:29071636-29072073	438	29071848	103	117.683	26.0001	113.609	chr18:29071652-29072081	430	29071843	93	98.0219	21.5672	94.076	29071846	434	98	107.852	23.7837	103.843
Merged-chr18-29071860-2	DDDDGGTWGGTGRRD	MEME-1	219	233	+	14.459	6.93e-06	0.0085	GTGGGGTGGGTGTGA	VvMYB14_2_peak_4092	VvMYB14_1_peak_4034	VIT_218s0089g01170.1.v2.1	VvMYB14_1_peakname|VvMYB14_2_peakname	2	chr18:29071636-29072081	Promoter (1-2kb)	VIT_218s0089g01170.v2.1	-1795	XP_002264295.1|PREDICTED: chlorophyll a-b binding protein CP26, chloroplastic [Vitis vinifera]	chr18:29071636-29072073	438	29071848	103	117.683	26.0001	113.609	chr18:29071652-29072081	430	29071843	93	98.0219	21.5672	94.076	29071846	434	98	107.852	23.7837	103.843
Merged-chr18-29071860-2	DDDDGGTWGGTGRRD	MEME-1	117	131	-	9.90164	0.00011	0.0377	TTGGGGTTGTTGCAT	VvMYB14_2_peak_4092	VvMYB14_1_peak_4034	VIT_218s0089g01170.1.v2.1	VvMYB14_1_peakname|VvMYB14_2_peakname	2	chr18:29071636-29072081	Promoter (1-2kb)	VIT_218s0089g01170.v2.1	-1795	XP_002264295.1|PREDICTED: chlorophyll a-b binding protein CP26, chloroplastic [Vitis vinifera]	chr18:29071636-29072073	438	29071848	103	117.683	26.0001	113.609	chr18:29071652-29072081	430	29071843	93	98.0219	21.5672	94.076	29071846	434	98	107.852	23.7837	103.843
Merged-chr18-29071860-2	DDDDGGTWGGTGRRD	MEME-1	214	228	+	4.34426	0.000955	0.124	GGTGGGTGGGGTGGG	VvMYB14_2_peak_4092	VvMYB14_1_peak_4034	VIT_218s0089g01170.1.v2.1	VvMYB14_1_peakname|VvMYB14_2_peakname	2	chr18:29071636-29072081	Promoter (1-2kb)	VIT_218s0089g01170.v2.1	-1795	XP_002264295.1|PREDICTED: chlorophyll a-b binding protein CP26, chloroplastic [Vitis vinifera]	chr18:29071636-29072073	438	29071848	103	117.683	26.0001	113.609	chr18:29071652-29072081	430	29071843	93	98.0219	21.5672	94.076	29071846	434	98	107.852	23.7837	103.843
Merged-chr18-29071860-2	DDDDGGTWGGTGRRD	MEME-1	196	210	+	10.5902	7.83e-05	0.0312	TGAGTTTTGGTGGGG	VvMYB14_2_peak_4092	VvMYB14_1_peak_4034	VIT_218s0089g01170.1.v2.1	VvMYB14_1_peakname|VvMYB14_2_peakname	2	chr18:29071636-29072081	Promoter (1-2kb)	VIT_218s0089g01170.v2.1	-1795	XP_002264295.1|PREDICTED: chlorophyll a-b binding protein CP26, chloroplastic [Vitis vinifera]	chr18:29071636-29072073	438	29071848	103	117.683	26.0001	113.609	chr18:29071652-29072081	430	29071843	93	98.0219	21.5672	94.076	29071846	434	98	107.852	23.7837	103.843
Merged-chr4-22853897-2	DDDDGGTWGGTGRRD	MEME-1	149	163	+	14.541	6.48e-06	0.00823	GCGTGGTTGGTGGTT	VvMYB14_2_peak_5709	VvMYB14_1_peak_5635	VIT_204s0044g01320.1.v2.1	VvMYB14_1_peakname|VvMYB14_2_peakname	2	chr4:22853709-22854054	Promoter (<=1kb)	VIT_204s0044g01320.v2.1	-20	XP_002280615.1|PREDICTED: ABC transporter I family member 10, chloroplastic [Vitis vinifera]	chr4:22853826-22854054	229	22853970	23	13.2798	5.84911	10.4091	chr4:22853709-22853999	291	22853857	20	9.99499	4.79348	7.26153	22853914	260	21.5	11.6374	5.3213	8.83531
Merged-chr4-22853897-2	DDDDGGTWGGTGRRD	MEME-1	153	167	+	8.22951	0.00023	0.0575	GGTTGGTGGTTAAAT	VvMYB14_2_peak_5709	VvMYB14_1_peak_5635	VIT_204s0044g01320.1.v2.1	VvMYB14_1_peakname|VvMYB14_2_peakname	2	chr4:22853709-22854054	Promoter (<=1kb)	VIT_204s0044g01320.v2.1	-20	XP_002280615.1|PREDICTED: ABC transporter I family member 10, chloroplastic [Vitis vinifera]	chr4:22853826-22854054	229	22853970	23	13.2798	5.84911	10.4091	chr4:22853709-22853999	291	22853857	20	9.99499	4.79348	7.26153	22853914	260	21.5	11.6374	5.3213	8.83531
Merged-chr4-22853897-2	DDDDGGTWGGTGRRD	MEME-1	246	260	-	19.5246	1.83e-08	0.000821	GTGGGGTTGGTGGAG	VvMYB14_2_peak_5709	VvMYB14_1_peak_5635	VIT_204s0044g01320.1.v2.1	VvMYB14_1_peakname|VvMYB14_2_peakname	2	chr4:22853709-22854054	Promoter (<=1kb)	VIT_204s0044g01320.v2.1	-20	XP_002280615.1|PREDICTED: ABC transporter I family member 10, chloroplastic [Vitis vinifera]	chr4:22853826-22854054	229	22853970	23	13.2798	5.84911	10.4091	chr4:22853709-22853999	291	22853857	20	9.99499	4.79348	7.26153	22853914	260	21.5	11.6374	5.3213	8.83531
Merged-chr3-17875402-2	DDDDGGTWGGTGRRD	MEME-1	130	144	+	6.78689	0.000405	0.079	GTGTTTTGGGTGGAA	VvMYB14_2_peak_5250	VvMYB14_1_peak_5188	VIT_203s0017g01700.2.v2.1	VvMYB14_1_peakname|VvMYB14_2_peakname	2	chr3:17875210-17875604	Promoter (<=1kb)	VIT_203s0017g01700.v2.1	-729	XP_002269090.1|PREDICTED: glycine cleavage system H protein 2, mitochondrial [Vitis vinifera]	chr3:17875210-17875581	372	17875334	52	45.6217	13.2501	42.1264	chr3:17875216-17875604	389	17875406	60	53.0452	13.9957	49.4749	17875370	380.5	56	49.3334	13.6229	45.8006
Merged-chr3-17875402-2	DDDDGGTWGGTGRRD	MEME-1	110	124	+	16.623	9.92e-07	0.00345	ATGGGGTTGGTGAGC	VvMYB14_2_peak_5250	VvMYB14_1_peak_5188	VIT_203s0017g01700.2.v2.1	VvMYB14_1_peakname|VvMYB14_2_peakname	2	chr3:17875210-17875604	Promoter (<=1kb)	VIT_203s0017g01700.v2.1	-729	XP_002269090.1|PREDICTED: glycine cleavage system H protein 2, mitochondrial [Vitis vinifera]	chr3:17875210-17875581	372	17875334	52	45.6217	13.2501	42.1264	chr3:17875216-17875604	389	17875406	60	53.0452	13.9957	49.4749	17875370	380.5	56	49.3334	13.6229	45.8006
Merged-chr3-17875402-2	DDDDGGTWGGTGRRD	MEME-1	206	220	-	19.5082	1.84e-08	0.000821	TGGGGGTTGGTGGAG	VvMYB14_2_peak_5250	VvMYB14_1_peak_5188	VIT_203s0017g01700.2.v2.1	VvMYB14_1_peakname|VvMYB14_2_peakname	2	chr3:17875210-17875604	Promoter (<=1kb)	VIT_203s0017g01700.v2.1	-729	XP_002269090.1|PREDICTED: glycine cleavage system H protein 2, mitochondrial [Vitis vinifera]	chr3:17875210-17875581	372	17875334	52	45.6217	13.2501	42.1264	chr3:17875216-17875604	389	17875406	60	53.0452	13.9957	49.4749	17875370	380.5	56	49.3334	13.6229	45.8006
Merged-chr7-15555807-2	DDDDGGTWGGTGRRD	MEME-1	105	119	-	19.4426	2.05e-08	0.000844	TTGTGGTAGGTGGGG	VvMYB14_2_peak_6886	VvMYB14_1_peak_6797	VIT_207s0129g00270.2.v2.1	VvMYB14_1_peakname|VvMYB14_2_peakname	2	chr7:15555702-15555933	Promoter (1-2kb)	VIT_207s0129g00270.v2.1	-1062	XP_002284333.1|PREDICTED: casein kinase II subunit alpha [Vitis vinifera]	chr7:15555702-15555933	232	15555820	21	11.4544	5.33144	8.65366	chr7:15555712-15555884	173	15555800	17	6.47205	3.53828	3.94173	15555810	202.5	19	8.96322	4.43486	6.2977
Merged-chr7-15555807-2	DDDDGGTWGGTGRRD	MEME-1	160	174	-	6.22951	0.000498	0.0882	GGCAGGTAGGAGGAT	VvMYB14_2_peak_6886	VvMYB14_1_peak_6797	VIT_207s0129g00270.2.v2.1	VvMYB14_1_peakname|VvMYB14_2_peakname	2	chr7:15555702-15555933	Promoter (1-2kb)	VIT_207s0129g00270.v2.1	-1062	XP_002284333.1|PREDICTED: casein kinase II subunit alpha [Vitis vinifera]	chr7:15555702-15555933	232	15555820	21	11.4544	5.33144	8.65366	chr7:15555712-15555884	173	15555800	17	6.47205	3.53828	3.94173	15555810	202.5	19	8.96322	4.43486	6.2977
Merged-chr7-15555807-2	DDDDGGTWGGTGRRD	MEME-1	164	178	-	9.88525	0.000111	0.0379	TGGGGGCAGGTAGGA	VvMYB14_2_peak_6886	VvMYB14_1_peak_6797	VIT_207s0129g00270.2.v2.1	VvMYB14_1_peakname|VvMYB14_2_peakname	2	chr7:15555702-15555933	Promoter (1-2kb)	VIT_207s0129g00270.v2.1	-1062	XP_002284333.1|PREDICTED: casein kinase II subunit alpha [Vitis vinifera]	chr7:15555702-15555933	232	15555820	21	11.4544	5.33144	8.65366	chr7:15555712-15555884	173	15555800	17	6.47205	3.53828	3.94173	15555810	202.5	19	8.96322	4.43486	6.2977
Merged-chr7-15555807-2	DDDDGGTWGGTGRRD	MEME-1	101	115	-	5.04918	0.000754	0.11	GGTAGGTGGGGGAAC	VvMYB14_2_peak_6886	VvMYB14_1_peak_6797	VIT_207s0129g00270.2.v2.1	VvMYB14_1_peakname|VvMYB14_2_peakname	2	chr7:15555702-15555933	Promoter (1-2kb)	VIT_207s0129g00270.v2.1	-1062	XP_002284333.1|PREDICTED: casein kinase II subunit alpha [Vitis vinifera]	chr7:15555702-15555933	232	15555820	21	11.4544	5.33144	8.65366	chr7:15555712-15555884	173	15555800	17	6.47205	3.53828	3.94173	15555810	202.5	19	8.96322	4.43486	6.2977
Merged-chr7-6323254-2	DDDDGGTWGGTGRRD	MEME-1	43	57	+	5.27869	0.000697	0.106	AAACATTTGTTGGAA	VvMYB14_2_peak_6749	VvMYB14_1_peak_6655	VIT_207s0005g03450.1.v2.1	VvMYB14_1_peakname|VvMYB14_2_peakname	2	chr7:6323129-6323402	Promoter (<=1kb)	VIT_207s0005g03450.v2.1	-959	CBI37123.3|unnamed protein product, partial [Vitis vinifera]	chr7:6323129-6323402	274	6323271	19	10.0802	5.00003	7.3348	chr7:6323141-6323347	207	6323271	21	10.8662	5.04764	8.07959	6323271	240.5	20	10.4732	5.02384	7.70719
Merged-chr7-6323254-2	DDDDGGTWGGTGRRD	MEME-1	134	148	-	19.4426	2.05e-08	0.000844	TTGTGGTAGGTGGGG	VvMYB14_2_peak_6749	VvMYB14_1_peak_6655	VIT_207s0005g03450.1.v2.1	VvMYB14_1_peakname|VvMYB14_2_peakname	2	chr7:6323129-6323402	Promoter (<=1kb)	VIT_207s0005g03450.v2.1	-959	CBI37123.3|unnamed protein product, partial [Vitis vinifera]	chr7:6323129-6323402	274	6323271	19	10.0802	5.00003	7.3348	chr7:6323141-6323347	207	6323271	21	10.8662	5.04764	8.07959	6323271	240.5	20	10.4732	5.02384	7.70719
Merged-chr8-11736578-2	DDDDGGTWGGTGRRD	MEME-1	76	90	+	4.21311	0.000997	0.127	AGTTGGTGGATGGAC	VvMYB14_2_peak_7246	VvMYB14_1_peak_7142	VIT_208s0040g00780.1.v2.1	VvMYB14_1_peakname|VvMYB14_2_peakname	2	chr8:11736453-11736705	Promoter (<=1kb)	VIT_208s0040g00780.v2.1	-141	XP_002283338.1|PREDICTED: cytochrome P450 98A2 [Vitis vinifera]	chr8:11736458-11736705	248	11736606	22	12.2873	5.55603	9.45291	chr8:11736453-11736699	247	11736596	22	10.0443	4.52114	7.29776	11736601	247.5	22	11.1658	5.03859	8.37533
Merged-chr8-11736578-2	DDDDGGTWGGTGRRD	MEME-1	166	180	+	5.63934	0.000615	0.0987	GAGGGTTTGGGGGTT	VvMYB14_2_peak_7246	VvMYB14_1_peak_7142	VIT_208s0040g00780.1.v2.1	VvMYB14_1_peakname|VvMYB14_2_peakname	2	chr8:11736453-11736705	Promoter (<=1kb)	VIT_208s0040g00780.v2.1	-141	XP_002283338.1|PREDICTED: cytochrome P450 98A2 [Vitis vinifera]	chr8:11736458-11736705	248	11736606	22	12.2873	5.55603	9.45291	chr8:11736453-11736699	247	11736596	22	10.0443	4.52114	7.29776	11736601	247.5	22	11.1658	5.03859	8.37533
Merged-chr8-11736578-2	DDDDGGTWGGTGRRD	MEME-1	173	187	+	19.4262	2.13e-08	0.000846	TGGGGGTTGGTGAGG	VvMYB14_2_peak_7246	VvMYB14_1_peak_7142	VIT_208s0040g00780.1.v2.1	VvMYB14_1_peakname|VvMYB14_2_peakname	2	chr8:11736453-11736705	Promoter (<=1kb)	VIT_208s0040g00780.v2.1	-141	XP_002283338.1|PREDICTED: cytochrome P450 98A2 [Vitis vinifera]	chr8:11736458-11736705	248	11736606	22	12.2873	5.55603	9.45291	chr8:11736453-11736699	247	11736596	22	10.0443	4.52114	7.29776	11736601	247.5	22	11.1658	5.03859	8.37533
Merged-chr8-11736578-2	DDDDGGTWGGTGRRD	MEME-1	72	86	+	15.4098	3.15e-06	0.00575	AGGGAGTTGGTGGAT	VvMYB14_2_peak_7246	VvMYB14_1_peak_7142	VIT_208s0040g00780.1.v2.1	VvMYB14_1_peakname|VvMYB14_2_peakname	2	chr8:11736453-11736705	Promoter (<=1kb)	VIT_208s0040g00780.v2.1	-141	XP_002283338.1|PREDICTED: cytochrome P450 98A2 [Vitis vinifera]	chr8:11736458-11736705	248	11736606	22	12.2873	5.55603	9.45291	chr8:11736453-11736699	247	11736596	22	10.0443	4.52114	7.29776	11736601	247.5	22	11.1658	5.03859	8.37533
Merged-chr8-11736578-2	DDDDGGTWGGTGRRD	MEME-1	36	50	+	4.80328	0.00082	0.115	AGAGGGTCGGAGGGA	VvMYB14_2_peak_7246	VvMYB14_1_peak_7142	VIT_208s0040g00780.1.v2.1	VvMYB14_1_peakname|VvMYB14_2_peakname	2	chr8:11736453-11736705	Promoter (<=1kb)	VIT_208s0040g00780.v2.1	-141	XP_002283338.1|PREDICTED: cytochrome P450 98A2 [Vitis vinifera]	chr8:11736458-11736705	248	11736606	22	12.2873	5.55603	9.45291	chr8:11736453-11736699	247	11736596	22	10.0443	4.52114	7.29776	11736601	247.5	22	11.1658	5.03859	8.37533
Merged-chr8-11736578-2	DDDDGGTWGGTGRRD	MEME-1	9	23	+	6.77049	0.000408	0.0792	GGTAAGTGGGTAACT	VvMYB14_2_peak_7246	VvMYB14_1_peak_7142	VIT_208s0040g00780.1.v2.1	VvMYB14_1_peakname|VvMYB14_2_peakname	2	chr8:11736453-11736705	Promoter (<=1kb)	VIT_208s0040g00780.v2.1	-141	XP_002283338.1|PREDICTED: cytochrome P450 98A2 [Vitis vinifera]	chr8:11736458-11736705	248	11736606	22	12.2873	5.55603	9.45291	chr8:11736453-11736699	247	11736596	22	10.0443	4.52114	7.29776	11736601	247.5	22	11.1658	5.03859	8.37533
Merged-chr8-11736578-2	DDDDGGTWGGTGRRD	MEME-1	178	192	+	4.98361	0.000771	0.111	GTTGGTGAGGTGAGT	VvMYB14_2_peak_7246	VvMYB14_1_peak_7142	VIT_208s0040g00780.1.v2.1	VvMYB14_1_peakname|VvMYB14_2_peakname	2	chr8:11736453-11736705	Promoter (<=1kb)	VIT_208s0040g00780.v2.1	-141	XP_002283338.1|PREDICTED: cytochrome P450 98A2 [Vitis vinifera]	chr8:11736458-11736705	248	11736606	22	12.2873	5.55603	9.45291	chr8:11736453-11736699	247	11736596	22	10.0443	4.52114	7.29776	11736601	247.5	22	11.1658	5.03859	8.37533
Merged-chr14-28632016-2	DDDDGGTWGGTGRRD	MEME-1	218	232	-	19.3934	2.25e-08	0.000882	GGTTGGTAGGTGGGA	VvMYB14_2_peak_2493	VvMYB14_1_peak_2460	VIT_214s0066g02440.1.v2.1	VvMYB14_1_peakname|VvMYB14_2_peakname	2	chr14:28631797-28632239	Promoter (<=1kb)	VIT_214s0066g02440.v2.1	-527	XP_002282083.1|PREDICTED: beta-glucuronosyltransferase GlcAT14B [Vitis vinifera]	chr14:28631797-28632239	443	28632013	75	76.3001	19.0001	72.4964	chr14:28631830-28632198	369	28632020	74	71.3729	17.2078	67.6195	28632016	406	74.5	73.8365	18.104	70.058
Merged-chr14-28632016-2	DDDDGGTWGGTGRRD	MEME-1	225	239	-	5.52459	0.00064	0.101	ACTGGTTGGTTGGTA	VvMYB14_2_peak_2493	VvMYB14_1_peak_2460	VIT_214s0066g02440.1.v2.1	VvMYB14_1_peakname|VvMYB14_2_peakname	2	chr14:28631797-28632239	Promoter (<=1kb)	VIT_214s0066g02440.v2.1	-527	XP_002282083.1|PREDICTED: beta-glucuronosyltransferase GlcAT14B [Vitis vinifera]	chr14:28631797-28632239	443	28632013	75	76.3001	19.0001	72.4964	chr14:28631830-28632198	369	28632020	74	71.3729	17.2078	67.6195	28632016	406	74.5	73.8365	18.104	70.058
Merged-chr14-28632016-2	DDDDGGTWGGTGRRD	MEME-1	194	208	-	9.67213	0.000122	0.0402	CTAAGTTAGGTGTAG	VvMYB14_2_peak_2493	VvMYB14_1_peak_2460	VIT_214s0066g02440.1.v2.1	VvMYB14_1_peakname|VvMYB14_2_peakname	2	chr14:28631797-28632239	Promoter (<=1kb)	VIT_214s0066g02440.v2.1	-527	XP_002282083.1|PREDICTED: beta-glucuronosyltransferase GlcAT14B [Vitis vinifera]	chr14:28631797-28632239	443	28632013	75	76.3001	19.0001	72.4964	chr14:28631830-28632198	369	28632020	74	71.3729	17.2078	67.6195	28632016	406	74.5	73.8365	18.104	70.058
Merged-chr14-28632016-2	DDDDGGTWGGTGRRD	MEME-1	226	240	-	6.93443	0.000384	0.0766	CACTGGTTGGTTGGT	VvMYB14_2_peak_2493	VvMYB14_1_peak_2460	VIT_214s0066g02440.1.v2.1	VvMYB14_1_peakname|VvMYB14_2_peakname	2	chr14:28631797-28632239	Promoter (<=1kb)	VIT_214s0066g02440.v2.1	-527	XP_002282083.1|PREDICTED: beta-glucuronosyltransferase GlcAT14B [Vitis vinifera]	chr14:28631797-28632239	443	28632013	75	76.3001	19.0001	72.4964	chr14:28631830-28632198	369	28632020	74	71.3729	17.2078	67.6195	28632016	406	74.5	73.8365	18.104	70.058
Merged-chr14-28632016-2	DDDDGGTWGGTGRRD	MEME-1	222	236	-	15.5902	2.69e-06	0.00535	GGTTGGTTGGTAGGT	VvMYB14_2_peak_2493	VvMYB14_1_peak_2460	VIT_214s0066g02440.1.v2.1	VvMYB14_1_peakname|VvMYB14_2_peakname	2	chr14:28631797-28632239	Promoter (<=1kb)	VIT_214s0066g02440.v2.1	-527	XP_002282083.1|PREDICTED: beta-glucuronosyltransferase GlcAT14B [Vitis vinifera]	chr14:28631797-28632239	443	28632013	75	76.3001	19.0001	72.4964	chr14:28631830-28632198	369	28632020	74	71.3729	17.2078	67.6195	28632016	406	74.5	73.8365	18.104	70.058
Merged-chrUn-34483482-2	DDDDGGTWGGTGRRD	MEME-1	120	134	-	4.62295	0.000871	0.119	AGTGGGTAGGGTAGG	VvMYB14_2_peak_8284	VvMYB14_1_peak_8155	VIT_200s0705g00010.1.v2.1	VvMYB14_1_peakname|VvMYB14_2_peakname	2	chrUn:34483357-34483630	Promoter (1-2kb)	VIT_200s0705g00010.v2.1	-1293	XP_010647303.2|PREDICTED: isoflavone 2&apos;-hydroxylase [Vitis vinifera]	chrUn:34483357-34483630	274	34483485	28	18.3674	7.25004	15.3317	chrUn:34483372-34483571	200	34483487	24	13.4359	5.73595	10.5491	34483486	237	26	15.9017	6.49299	12.9404
Merged-chrUn-34483482-2	DDDDGGTWGGTGRRD	MEME-1	115	129	-	19.3607	2.44e-08	0.000898	GTAGGGTAGGTGGGA	VvMYB14_2_peak_8284	VvMYB14_1_peak_8155	VIT_200s0705g00010.1.v2.1	VvMYB14_1_peakname|VvMYB14_2_peakname	2	chrUn:34483357-34483630	Promoter (1-2kb)	VIT_200s0705g00010.v2.1	-1293	XP_010647303.2|PREDICTED: isoflavone 2&apos;-hydroxylase [Vitis vinifera]	chrUn:34483357-34483630	274	34483485	28	18.3674	7.25004	15.3317	chrUn:34483372-34483571	200	34483487	24	13.4359	5.73595	10.5491	34483486	237	26	15.9017	6.49299	12.9404
Merged-chrUn-34483482-2	DDDDGGTWGGTGRRD	MEME-1	149	163	-	5.90164	0.00056	0.0939	TGGGAGTTGGGAAGA	VvMYB14_2_peak_8284	VvMYB14_1_peak_8155	VIT_200s0705g00010.1.v2.1	VvMYB14_1_peakname|VvMYB14_2_peakname	2	chrUn:34483357-34483630	Promoter (1-2kb)	VIT_200s0705g00010.v2.1	-1293	XP_010647303.2|PREDICTED: isoflavone 2&apos;-hydroxylase [Vitis vinifera]	chrUn:34483357-34483630	274	34483485	28	18.3674	7.25004	15.3317	chrUn:34483372-34483571	200	34483487	24	13.4359	5.73595	10.5491	34483486	237	26	15.9017	6.49299	12.9404
Merged-chrUn-34483482-2	DDDDGGTWGGTGRRD	MEME-1	152	166	-	7.4918	0.000309	0.0682	GAGTGGGAGTTGGGA	VvMYB14_2_peak_8284	VvMYB14_1_peak_8155	VIT_200s0705g00010.1.v2.1	VvMYB14_1_peakname|VvMYB14_2_peakname	2	chrUn:34483357-34483630	Promoter (1-2kb)	VIT_200s0705g00010.v2.1	-1293	XP_010647303.2|PREDICTED: isoflavone 2&apos;-hydroxylase [Vitis vinifera]	chrUn:34483357-34483630	274	34483485	28	18.3674	7.25004	15.3317	chrUn:34483372-34483571	200	34483487	24	13.4359	5.73595	10.5491	34483486	237	26	15.9017	6.49299	12.9404
Merged-chrUn-34483482-2	DDDDGGTWGGTGRRD	MEME-1	124	138	-	10.8033	7.02e-05	0.0293	AATGAGTGGGTAGGG	VvMYB14_2_peak_8284	VvMYB14_1_peak_8155	VIT_200s0705g00010.1.v2.1	VvMYB14_1_peakname|VvMYB14_2_peakname	2	chrUn:34483357-34483630	Promoter (1-2kb)	VIT_200s0705g00010.v2.1	-1293	XP_010647303.2|PREDICTED: isoflavone 2&apos;-hydroxylase [Vitis vinifera]	chrUn:34483357-34483630	274	34483485	28	18.3674	7.25004	15.3317	chrUn:34483372-34483571	200	34483487	24	13.4359	5.73595	10.5491	34483486	237	26	15.9017	6.49299	12.9404
Merged-chr16-2123320-2	DDDDGGTWGGTGRRD	MEME-1	168	182	+	12	3.63e-05	0.0199	GGGGGGTTGTTGTCT	VvMYB14_2_peak_2920	VvMYB14_1_peak_2872	VIT_216s0039g02040.2.v2.1	VvMYB14_1_peakname|VvMYB14_2_peakname	2	chr16:2122943-2123712	Promoter (<=1kb)	VIT_216s0039g02040.v2.1	-46	XP_002274994.1|PREDICTED: 4-coumarate--CoA ligase 2 [Vitis vinifera]	chr16:2122960-2123712	753	2123191	84	82.2576	18.2943	78.4089	chr16:2122943-2123666	724	2123110	81	70.3177	14.6478	66.574	2123150	738.5	82.5	76.2876	16.4711	72.4915
Merged-chr16-2123320-2	DDDDGGTWGGTGRRD	MEME-1	158	172	+	7.77049	0.000277	0.0639	GTGGAGTTGTGGGGG	VvMYB14_2_peak_2920	VvMYB14_1_peak_2872	VIT_216s0039g02040.2.v2.1	VvMYB14_1_peakname|VvMYB14_2_peakname	2	chr16:2122943-2123712	Promoter (<=1kb)	VIT_216s0039g02040.v2.1	-46	XP_002274994.1|PREDICTED: 4-coumarate--CoA ligase 2 [Vitis vinifera]	chr16:2122960-2123712	753	2123191	84	82.2576	18.2943	78.4089	chr16:2122943-2123666	724	2123110	81	70.3177	14.6478	66.574	2123150	738.5	82.5	76.2876	16.4711	72.4915
Merged-chr16-2123320-2	DDDDGGTWGGTGRRD	MEME-1	149	163	+	19.3443	2.54e-08	0.000898	GGGAGGTAGGTGGAG	VvMYB14_2_peak_2920	VvMYB14_1_peak_2872	VIT_216s0039g02040.2.v2.1	VvMYB14_1_peakname|VvMYB14_2_peakname	2	chr16:2122943-2123712	Promoter (<=1kb)	VIT_216s0039g02040.v2.1	-46	XP_002274994.1|PREDICTED: 4-coumarate--CoA ligase 2 [Vitis vinifera]	chr16:2122960-2123712	753	2123191	84	82.2576	18.2943	78.4089	chr16:2122943-2123666	724	2123110	81	70.3177	14.6478	66.574	2123150	738.5	82.5	76.2876	16.4711	72.4915
Merged-chr16-2123320-2	DDDDGGTWGGTGRRD	MEME-1	571	585	-	11.0328	6.23e-05	0.0274	AAGCAGTAGGTGTGG	VvMYB14_2_peak_2920	VvMYB14_1_peak_2872	VIT_216s0039g02040.2.v2.1	VvMYB14_1_peakname|VvMYB14_2_peakname	2	chr16:2122943-2123712	Promoter (<=1kb)	VIT_216s0039g02040.v2.1	-46	XP_002274994.1|PREDICTED: 4-coumarate--CoA ligase 2 [Vitis vinifera]	chr16:2122960-2123712	753	2123191	84	82.2576	18.2943	78.4089	chr16:2122943-2123666	724	2123110	81	70.3177	14.6478	66.574	2123150	738.5	82.5	76.2876	16.4711	72.4915
Merged-chr16-2123320-2	DDDDGGTWGGTGRRD	MEME-1	553	567	-	13.918	1.04e-05	0.0104	GGGAGGTGGTTGGAG	VvMYB14_2_peak_2920	VvMYB14_1_peak_2872	VIT_216s0039g02040.2.v2.1	VvMYB14_1_peakname|VvMYB14_2_peakname	2	chr16:2122943-2123712	Promoter (<=1kb)	VIT_216s0039g02040.v2.1	-46	XP_002274994.1|PREDICTED: 4-coumarate--CoA ligase 2 [Vitis vinifera]	chr16:2122960-2123712	753	2123191	84	82.2576	18.2943	78.4089	chr16:2122943-2123666	724	2123110	81	70.3177	14.6478	66.574	2123150	738.5	82.5	76.2876	16.4711	72.4915
Merged-chr16-2123320-2	DDDDGGTWGGTGRRD	MEME-1	288	302	-	5.5082	0.000644	0.101	TAATGGTGGGAGAAG	VvMYB14_2_peak_2920	VvMYB14_1_peak_2872	VIT_216s0039g02040.2.v2.1	VvMYB14_1_peakname|VvMYB14_2_peakname	2	chr16:2122943-2123712	Promoter (<=1kb)	VIT_216s0039g02040.v2.1	-46	XP_002274994.1|PREDICTED: 4-coumarate--CoA ligase 2 [Vitis vinifera]	chr16:2122960-2123712	753	2123191	84	82.2576	18.2943	78.4089	chr16:2122943-2123666	724	2123110	81	70.3177	14.6478	66.574	2123150	738.5	82.5	76.2876	16.4711	72.4915
Merged-chr16-2123320-2	DDDDGGTWGGTGRRD	MEME-1	631	645	-	10.2131	9.44e-05	0.0347	GTTTTGTTGGTGGAT	VvMYB14_2_peak_2920	VvMYB14_1_peak_2872	VIT_216s0039g02040.2.v2.1	VvMYB14_1_peakname|VvMYB14_2_peakname	2	chr16:2122943-2123712	Promoter (<=1kb)	VIT_216s0039g02040.v2.1	-46	XP_002274994.1|PREDICTED: 4-coumarate--CoA ligase 2 [Vitis vinifera]	chr16:2122960-2123712	753	2123191	84	82.2576	18.2943	78.4089	chr16:2122943-2123666	724	2123110	81	70.3177	14.6478	66.574	2123150	738.5	82.5	76.2876	16.4711	72.4915
Merged-chr16-2123320-2	DDDDGGTWGGTGRRD	MEME-1	557	571	-	5.98361	0.000544	0.0924	GAGAGGGAGGTGGTT	VvMYB14_2_peak_2920	VvMYB14_1_peak_2872	VIT_216s0039g02040.2.v2.1	VvMYB14_1_peakname|VvMYB14_2_peakname	2	chr16:2122943-2123712	Promoter (<=1kb)	VIT_216s0039g02040.v2.1	-46	XP_002274994.1|PREDICTED: 4-coumarate--CoA ligase 2 [Vitis vinifera]	chr16:2122960-2123712	753	2123191	84	82.2576	18.2943	78.4089	chr16:2122943-2123666	724	2123110	81	70.3177	14.6478	66.574	2123150	738.5	82.5	76.2876	16.4711	72.4915
Merged-chr16-2123320-2	DDDDGGTWGGTGRRD	MEME-1	245	259	-	9.11475	0.000157	0.0467	GATGTGTGGGTGAGA	VvMYB14_2_peak_2920	VvMYB14_1_peak_2872	VIT_216s0039g02040.2.v2.1	VvMYB14_1_peakname|VvMYB14_2_peakname	2	chr16:2122943-2123712	Promoter (<=1kb)	VIT_216s0039g02040.v2.1	-46	XP_002274994.1|PREDICTED: 4-coumarate--CoA ligase 2 [Vitis vinifera]	chr16:2122960-2123712	753	2123191	84	82.2576	18.2943	78.4089	chr16:2122943-2123666	724	2123110	81	70.3177	14.6478	66.574	2123150	738.5	82.5	76.2876	16.4711	72.4915
Merged-chr16-2123320-2	DDDDGGTWGGTGRRD	MEME-1	550	564	-	7.80328	0.000273	0.0635	AGGTGGTTGGAGATG	VvMYB14_2_peak_2920	VvMYB14_1_peak_2872	VIT_216s0039g02040.2.v2.1	VvMYB14_1_peakname|VvMYB14_2_peakname	2	chr16:2122943-2123712	Promoter (<=1kb)	VIT_216s0039g02040.v2.1	-46	XP_002274994.1|PREDICTED: 4-coumarate--CoA ligase 2 [Vitis vinifera]	chr16:2122960-2123712	753	2123191	84	82.2576	18.2943	78.4089	chr16:2122943-2123666	724	2123110	81	70.3177	14.6478	66.574	2123150	738.5	82.5	76.2876	16.4711	72.4915
Merged-chr16-2123320-2	DDDDGGTWGGTGRRD	MEME-1	308	322	-	7.06557	0.000365	0.0745	GGGAGGGAGGTAGGT	VvMYB14_2_peak_2920	VvMYB14_1_peak_2872	VIT_216s0039g02040.2.v2.1	VvMYB14_1_peakname|VvMYB14_2_peakname	2	chr16:2122943-2123712	Promoter (<=1kb)	VIT_216s0039g02040.v2.1	-46	XP_002274994.1|PREDICTED: 4-coumarate--CoA ligase 2 [Vitis vinifera]	chr16:2122960-2123712	753	2123191	84	82.2576	18.2943	78.4089	chr16:2122943-2123666	724	2123110	81	70.3177	14.6478	66.574	2123150	738.5	82.5	76.2876	16.4711	72.4915
Merged-chr16-2123320-2	DDDDGGTWGGTGRRD	MEME-1	304	318	-	19.3443	2.54e-08	0.000898	GGGAGGTAGGTGGAG	VvMYB14_2_peak_2920	VvMYB14_1_peak_2872	VIT_216s0039g02040.2.v2.1	VvMYB14_1_peakname|VvMYB14_2_peakname	2	chr16:2122943-2123712	Promoter (<=1kb)	VIT_216s0039g02040.v2.1	-46	XP_002274994.1|PREDICTED: 4-coumarate--CoA ligase 2 [Vitis vinifera]	chr16:2122960-2123712	753	2123191	84	82.2576	18.2943	78.4089	chr16:2122943-2123666	724	2123110	81	70.3177	14.6478	66.574	2123150	738.5	82.5	76.2876	16.4711	72.4915
Merged-chr16-2123320-2	DDDDGGTWGGTGRRD	MEME-1	640	654	-	5.19672	0.000717	0.107	AAGGAGTAGGTTTTG	VvMYB14_2_peak_2920	VvMYB14_1_peak_2872	VIT_216s0039g02040.2.v2.1	VvMYB14_1_peakname|VvMYB14_2_peakname	2	chr16:2122943-2123712	Promoter (<=1kb)	VIT_216s0039g02040.v2.1	-46	XP_002274994.1|PREDICTED: 4-coumarate--CoA ligase 2 [Vitis vinifera]	chr16:2122960-2123712	753	2123191	84	82.2576	18.2943	78.4089	chr16:2122943-2123666	724	2123110	81	70.3177	14.6478	66.574	2123150	738.5	82.5	76.2876	16.4711	72.4915
Merged-chr16-2123320-2	DDDDGGTWGGTGRRD	MEME-1	145	159	+	6.04918	0.000532	0.0913	GAGAGGGAGGTAGGT	VvMYB14_2_peak_2920	VvMYB14_1_peak_2872	VIT_216s0039g02040.2.v2.1	VvMYB14_1_peakname|VvMYB14_2_peakname	2	chr16:2122943-2123712	Promoter (<=1kb)	VIT_216s0039g02040.v2.1	-46	XP_002274994.1|PREDICTED: 4-coumarate--CoA ligase 2 [Vitis vinifera]	chr16:2122960-2123712	753	2123191	84	82.2576	18.2943	78.4089	chr16:2122943-2123666	724	2123110	81	70.3177	14.6478	66.574	2123150	738.5	82.5	76.2876	16.4711	72.4915
Merged-chr16-2123320-2	DDDDGGTWGGTGRRD	MEME-1	634	648	-	4.93443	0.000784	0.112	TAGGTTTTGTTGGTG	VvMYB14_2_peak_2920	VvMYB14_1_peak_2872	VIT_216s0039g02040.2.v2.1	VvMYB14_1_peakname|VvMYB14_2_peakname	2	chr16:2122943-2123712	Promoter (<=1kb)	VIT_216s0039g02040.v2.1	-46	XP_002274994.1|PREDICTED: 4-coumarate--CoA ligase 2 [Vitis vinifera]	chr16:2122960-2123712	753	2123191	84	82.2576	18.2943	78.4089	chr16:2122943-2123666	724	2123110	81	70.3177	14.6478	66.574	2123150	738.5	82.5	76.2876	16.4711	72.4915
Merged-chr8-11397505-2	DDDDGGTWGGTGRRD	MEME-1	215	229	-	13.7869	1.14e-05	0.0109	CCATGGTAGTTGGGG	VvMYB14_2_peak_7236	VvMYB14_1_peak_7133	VIT_208s0040g00440.1.v2.1	VvMYB14_1_peakname|VvMYB14_2_peakname	2	chr8:11397281-11397726	Promoter (<=1kb)	VIT_208s0040g00440.v2.1	-135	XP_002283808.1|PREDICTED: dihydrofolate reductase [Vitis vinifera]	chr8:11397281-11397688	408	11397507	85	89.4207	20.9593	85.5226	chr8:11397328-11397726	399	11397524	110	120.642	24.3724	116.556	11397516	403.5	97.5	105.031	22.6658	101.039
Merged-chr8-11397505-2	DDDDGGTWGGTGRRD	MEME-1	319	333	+	14.1311	8.9e-06	0.00959	GGTAGGTGGGTGGAT	VvMYB14_2_peak_7236	VvMYB14_1_peak_7133	VIT_208s0040g00440.1.v2.1	VvMYB14_1_peakname|VvMYB14_2_peakname	2	chr8:11397281-11397726	Promoter (<=1kb)	VIT_208s0040g00440.v2.1	-135	XP_002283808.1|PREDICTED: dihydrofolate reductase [Vitis vinifera]	chr8:11397281-11397688	408	11397507	85	89.4207	20.9593	85.5226	chr8:11397328-11397726	399	11397524	110	120.642	24.3724	116.556	11397516	403.5	97.5	105.031	22.6658	101.039
Merged-chr8-11397505-2	DDDDGGTWGGTGRRD	MEME-1	212	226	-	4.2459	0.000986	0.127	TGGTAGTTGGGGATC	VvMYB14_2_peak_7236	VvMYB14_1_peak_7133	VIT_208s0040g00440.1.v2.1	VvMYB14_1_peakname|VvMYB14_2_peakname	2	chr8:11397281-11397726	Promoter (<=1kb)	VIT_208s0040g00440.v2.1	-135	XP_002283808.1|PREDICTED: dihydrofolate reductase [Vitis vinifera]	chr8:11397281-11397688	408	11397507	85	89.4207	20.9593	85.5226	chr8:11397328-11397726	399	11397524	110	120.642	24.3724	116.556	11397516	403.5	97.5	105.031	22.6658	101.039
Merged-chr8-11397505-2	DDDDGGTWGGTGRRD	MEME-1	166	180	-	6.59016	0.000436	0.0821	GGGTAGTTGGGGGTT	VvMYB14_2_peak_7236	VvMYB14_1_peak_7133	VIT_208s0040g00440.1.v2.1	VvMYB14_1_peakname|VvMYB14_2_peakname	2	chr8:11397281-11397726	Promoter (<=1kb)	VIT_208s0040g00440.v2.1	-135	XP_002283808.1|PREDICTED: dihydrofolate reductase [Vitis vinifera]	chr8:11397281-11397688	408	11397507	85	89.4207	20.9593	85.5226	chr8:11397328-11397726	399	11397524	110	120.642	24.3724	116.556	11397516	403.5	97.5	105.031	22.6658	101.039
Merged-chr8-11397505-2	DDDDGGTWGGTGRRD	MEME-1	169	183	-	17.0328	6.42e-07	0.00299	AGAGGGTAGTTGGGG	VvMYB14_2_peak_7236	VvMYB14_1_peak_7133	VIT_208s0040g00440.1.v2.1	VvMYB14_1_peakname|VvMYB14_2_peakname	2	chr8:11397281-11397726	Promoter (<=1kb)	VIT_208s0040g00440.v2.1	-135	XP_002283808.1|PREDICTED: dihydrofolate reductase [Vitis vinifera]	chr8:11397281-11397688	408	11397507	85	89.4207	20.9593	85.5226	chr8:11397328-11397726	399	11397524	110	120.642	24.3724	116.556	11397516	403.5	97.5	105.031	22.6658	101.039
Merged-chr8-11397505-2	DDDDGGTWGGTGRRD	MEME-1	243	257	+	9.06557	0.000161	0.0472	GGGGAGTTGGTTTGA	VvMYB14_2_peak_7236	VvMYB14_1_peak_7133	VIT_208s0040g00440.1.v2.1	VvMYB14_1_peakname|VvMYB14_2_peakname	2	chr8:11397281-11397726	Promoter (<=1kb)	VIT_208s0040g00440.v2.1	-135	XP_002283808.1|PREDICTED: dihydrofolate reductase [Vitis vinifera]	chr8:11397281-11397688	408	11397507	85	89.4207	20.9593	85.5226	chr8:11397328-11397726	399	11397524	110	120.642	24.3724	116.556	11397516	403.5	97.5	105.031	22.6658	101.039
Merged-chr8-11397505-2	DDDDGGTWGGTGRRD	MEME-1	315	329	+	19.3443	2.54e-08	0.000898	GGTGGGTAGGTGGGT	VvMYB14_2_peak_7236	VvMYB14_1_peak_7133	VIT_208s0040g00440.1.v2.1	VvMYB14_1_peakname|VvMYB14_2_peakname	2	chr8:11397281-11397726	Promoter (<=1kb)	VIT_208s0040g00440.v2.1	-135	XP_002283808.1|PREDICTED: dihydrofolate reductase [Vitis vinifera]	chr8:11397281-11397688	408	11397507	85	89.4207	20.9593	85.5226	chr8:11397328-11397726	399	11397524	110	120.642	24.3724	116.556	11397516	403.5	97.5	105.031	22.6658	101.039
Merged-chr8-11397505-2	DDDDGGTWGGTGRRD	MEME-1	311	325	+	10.9344	6.56e-05	0.0282	TCTGGGTGGGTAGGT	VvMYB14_2_peak_7236	VvMYB14_1_peak_7133	VIT_208s0040g00440.1.v2.1	VvMYB14_1_peakname|VvMYB14_2_peakname	2	chr8:11397281-11397726	Promoter (<=1kb)	VIT_208s0040g00440.v2.1	-135	XP_002283808.1|PREDICTED: dihydrofolate reductase [Vitis vinifera]	chr8:11397281-11397688	408	11397507	85	89.4207	20.9593	85.5226	chr8:11397328-11397726	399	11397524	110	120.642	24.3724	116.556	11397516	403.5	97.5	105.031	22.6658	101.039
Merged-chr14-4409870-2	DDDDGGTWGGTGRRD	MEME-1	329	343	+	8.34426	0.000219	0.056	TAGGAGTTGTTAACG	VvMYB14_2_peak_2093	VvMYB14_1_peak_2084	VIT_214s0030g00500.1.v2.1	VvMYB14_1_peakname|VvMYB14_2_peakname	2	chr14:4409591-4410209	Promoter (<=1kb)	VIT_214s0030g00500.v2.1	-485	XP_002266991.2|PREDICTED: protein BONZAI 3 isoform X2 [Vitis vinifera]	chr14:4409592-4410209	618	4409951	80	81.4223	19.3744	77.5816	chr14:4409591-4410091	501	4409901	102	102.776	20.2468	98.7988	4409926	559.5	91	92.0991	19.8106	88.1902
Merged-chr14-4409870-2	DDDDGGTWGGTGRRD	MEME-1	263	277	+	6.13115	0.000516	0.0899	GAGAGGGGGGTGGGT	VvMYB14_2_peak_2093	VvMYB14_1_peak_2084	VIT_214s0030g00500.1.v2.1	VvMYB14_1_peakname|VvMYB14_2_peakname	2	chr14:4409591-4410209	Promoter (<=1kb)	VIT_214s0030g00500.v2.1	-485	XP_002266991.2|PREDICTED: protein BONZAI 3 isoform X2 [Vitis vinifera]	chr14:4409592-4410209	618	4409951	80	81.4223	19.3744	77.5816	chr14:4409591-4410091	501	4409901	102	102.776	20.2468	98.7988	4409926	559.5	91	92.0991	19.8106	88.1902
Merged-chr14-4409870-2	DDDDGGTWGGTGRRD	MEME-1	523	537	-	5.59016	0.000626	0.0996	GGATTTTTGGTAGAT	VvMYB14_2_peak_2093	VvMYB14_1_peak_2084	VIT_214s0030g00500.1.v2.1	VvMYB14_1_peakname|VvMYB14_2_peakname	2	chr14:4409591-4410209	Promoter (<=1kb)	VIT_214s0030g00500.v2.1	-485	XP_002266991.2|PREDICTED: protein BONZAI 3 isoform X2 [Vitis vinifera]	chr14:4409592-4410209	618	4409951	80	81.4223	19.3744	77.5816	chr14:4409591-4410091	501	4409901	102	102.776	20.2468	98.7988	4409926	559.5	91	92.0991	19.8106	88.1902
Merged-chr14-4409870-2	DDDDGGTWGGTGRRD	MEME-1	405	419	-	10.9508	6.51e-05	0.0281	GAAAGGTAGGTTGGT	VvMYB14_2_peak_2093	VvMYB14_1_peak_2084	VIT_214s0030g00500.1.v2.1	VvMYB14_1_peakname|VvMYB14_2_peakname	2	chr14:4409591-4410209	Promoter (<=1kb)	VIT_214s0030g00500.v2.1	-485	XP_002266991.2|PREDICTED: protein BONZAI 3 isoform X2 [Vitis vinifera]	chr14:4409592-4410209	618	4409951	80	81.4223	19.3744	77.5816	chr14:4409591-4410091	501	4409901	102	102.776	20.2468	98.7988	4409926	559.5	91	92.0991	19.8106	88.1902
Merged-chr14-4409870-2	DDDDGGTWGGTGRRD	MEME-1	209	223	+	6.70492	0.000418	0.0803	TTAGTTTGGGTGGGA	VvMYB14_2_peak_2093	VvMYB14_1_peak_2084	VIT_214s0030g00500.1.v2.1	VvMYB14_1_peakname|VvMYB14_2_peakname	2	chr14:4409591-4410209	Promoter (<=1kb)	VIT_214s0030g00500.v2.1	-485	XP_002266991.2|PREDICTED: protein BONZAI 3 isoform X2 [Vitis vinifera]	chr14:4409592-4410209	618	4409951	80	81.4223	19.3744	77.5816	chr14:4409591-4410091	501	4409901	102	102.776	20.2468	98.7988	4409926	559.5	91	92.0991	19.8106	88.1902
Merged-chr14-4409870-2	DDDDGGTWGGTGRRD	MEME-1	367	381	-	6.19672	0.000504	0.0888	ATGGTTTAGGTAGAA	VvMYB14_2_peak_2093	VvMYB14_1_peak_2084	VIT_214s0030g00500.1.v2.1	VvMYB14_1_peakname|VvMYB14_2_peakname	2	chr14:4409591-4410209	Promoter (<=1kb)	VIT_214s0030g00500.v2.1	-485	XP_002266991.2|PREDICTED: protein BONZAI 3 isoform X2 [Vitis vinifera]	chr14:4409592-4410209	618	4409951	80	81.4223	19.3744	77.5816	chr14:4409591-4410091	501	4409901	102	102.776	20.2468	98.7988	4409926	559.5	91	92.0991	19.8106	88.1902
Merged-chr14-4409870-2	DDDDGGTWGGTGRRD	MEME-1	267	281	+	19.2787	2.74e-08	0.000939	GGGGGGTGGGTGGGG	VvMYB14_2_peak_2093	VvMYB14_1_peak_2084	VIT_214s0030g00500.1.v2.1	VvMYB14_1_peakname|VvMYB14_2_peakname	2	chr14:4409591-4410209	Promoter (<=1kb)	VIT_214s0030g00500.v2.1	-485	XP_002266991.2|PREDICTED: protein BONZAI 3 isoform X2 [Vitis vinifera]	chr14:4409592-4410209	618	4409951	80	81.4223	19.3744	77.5816	chr14:4409591-4410091	501	4409901	102	102.776	20.2468	98.7988	4409926	559.5	91	92.0991	19.8106	88.1902
Merged-chr14-4409870-2	DDDDGGTWGGTGRRD	MEME-1	397	411	-	7.96721	0.000256	0.0612	GGTTGGTTGGTTATC	VvMYB14_2_peak_2093	VvMYB14_1_peak_2084	VIT_214s0030g00500.1.v2.1	VvMYB14_1_peakname|VvMYB14_2_peakname	2	chr14:4409591-4410209	Promoter (<=1kb)	VIT_214s0030g00500.v2.1	-485	XP_002266991.2|PREDICTED: protein BONZAI 3 isoform X2 [Vitis vinifera]	chr14:4409592-4410209	618	4409951	80	81.4223	19.3744	77.5816	chr14:4409591-4410091	501	4409901	102	102.776	20.2468	98.7988	4409926	559.5	91	92.0991	19.8106	88.1902
Merged-chr14-4409870-2	DDDDGGTWGGTGRRD	MEME-1	401	415	-	11.377	5.18e-05	0.0246	GGTAGGTTGGTTGGT	VvMYB14_2_peak_2093	VvMYB14_1_peak_2084	VIT_214s0030g00500.1.v2.1	VvMYB14_1_peakname|VvMYB14_2_peakname	2	chr14:4409591-4410209	Promoter (<=1kb)	VIT_214s0030g00500.v2.1	-485	XP_002266991.2|PREDICTED: protein BONZAI 3 isoform X2 [Vitis vinifera]	chr14:4409592-4410209	618	4409951	80	81.4223	19.3744	77.5816	chr14:4409591-4410091	501	4409901	102	102.776	20.2468	98.7988	4409926	559.5	91	92.0991	19.8106	88.1902
Merged-chr14-4409870-2	DDDDGGTWGGTGRRD	MEME-1	400	414	-	7.42623	0.000318	0.0692	GTAGGTTGGTTGGTT	VvMYB14_2_peak_2093	VvMYB14_1_peak_2084	VIT_214s0030g00500.1.v2.1	VvMYB14_1_peakname|VvMYB14_2_peakname	2	chr14:4409591-4410209	Promoter (<=1kb)	VIT_214s0030g00500.v2.1	-485	XP_002266991.2|PREDICTED: protein BONZAI 3 isoform X2 [Vitis vinifera]	chr14:4409592-4410209	618	4409951	80	81.4223	19.3744	77.5816	chr14:4409591-4410091	501	4409901	102	102.776	20.2468	98.7988	4409926	559.5	91	92.0991	19.8106	88.1902
Merged-chr7-1455642-1	DDDDGGTWGGTGRRD	MEME-1	1	15	-	19.2295	3.06e-08	0.000982	TGGTGGTAGGTGGAG		VvMYB14_1_peak_6542	VIT_207s0104g00190.1.v2.1	VvMYB14_1_peakname	1	chr7:1455546-1455739	Promoter (<=1kb)	VIT_207s0104g00190.v2.1	-691	RVW54858.1|Basic 7S globulin [Vitis vinifera]	chr7:1455546-1455739	194	1455574	17	4.84494	2.82032	2.46433	NA	NA	NA	NA	NA	NA	NA	1455574	194	17	4.84494	2.82032	2.46433
Merged-chr7-1455642-1	DDDDGGTWGGTGRRD	MEME-1	84	98	-	5.85246	0.00057	0.0948	CGCAGGTTGGGGAGG		VvMYB14_1_peak_6542	VIT_207s0104g00190.1.v2.1	VvMYB14_1_peakname	1	chr7:1455546-1455739	Promoter (<=1kb)	VIT_207s0104g00190.v2.1	-691	RVW54858.1|Basic 7S globulin [Vitis vinifera]	chr7:1455546-1455739	194	1455574	17	4.84494	2.82032	2.46433	NA	NA	NA	NA	NA	NA	NA	1455574	194	17	4.84494	2.82032	2.46433
Merged-chr4-16873740-2	DDDDGGTWGGTGRRD	MEME-1	303	317	+	19.2295	3.06e-08	0.000982	TGGTGGTAGGTGGAG	VvMYB14_2_peak_5583	VvMYB14_1_peak_5524	VIT_204s0023g00640.1.v2.1	VvMYB14_1_peakname|VvMYB14_2_peakname	2	chr4:16873516-16873896	Promoter (<=1kb)	VIT_204s0023g00640.v2.1	-482	XP_034680313.1|receptor-like protein EIX1 [Vitis riparia]	chr4:16873516-16873896	381	16873823	22	12.684	5.75003	9.82875	chr4:16873681-16873869	189	16873794	20	10.0466	4.8182	7.29776	16873808	285	21	11.3653	5.28411	8.56325
Merged-chr4-16873740-2	DDDDGGTWGGTGRRD	MEME-1	155	169	+	13.1803	1.74e-05	0.0136	TGGAGGTCGGTGGGG	VvMYB14_2_peak_5583	VvMYB14_1_peak_5524	VIT_204s0023g00640.1.v2.1	VvMYB14_1_peakname|VvMYB14_2_peakname	2	chr4:16873516-16873896	Promoter (<=1kb)	VIT_204s0023g00640.v2.1	-482	XP_034680313.1|receptor-like protein EIX1 [Vitis riparia]	chr4:16873516-16873896	381	16873823	22	12.684	5.75003	9.82875	chr4:16873681-16873869	189	16873794	20	10.0466	4.8182	7.29776	16873808	285	21	11.3653	5.28411	8.56325
Merged-chr4-16873740-2	DDDDGGTWGGTGRRD	MEME-1	159	173	+	4.67213	0.000857	0.118	GGTCGGTGGGGAGGG	VvMYB14_2_peak_5583	VvMYB14_1_peak_5524	VIT_204s0023g00640.1.v2.1	VvMYB14_1_peakname|VvMYB14_2_peakname	2	chr4:16873516-16873896	Promoter (<=1kb)	VIT_204s0023g00640.v2.1	-482	XP_034680313.1|receptor-like protein EIX1 [Vitis riparia]	chr4:16873516-16873896	381	16873823	22	12.684	5.75003	9.82875	chr4:16873681-16873869	189	16873794	20	10.0466	4.8182	7.29776	16873808	285	21	11.3653	5.28411	8.56325
Merged-chr4-16873740-2	DDDDGGTWGGTGRRD	MEME-1	173	187	+	4.60656	0.000876	0.119	GGGCAGTTGCTGGAC	VvMYB14_2_peak_5583	VvMYB14_1_peak_5524	VIT_204s0023g00640.1.v2.1	VvMYB14_1_peakname|VvMYB14_2_peakname	2	chr4:16873516-16873896	Promoter (<=1kb)	VIT_204s0023g00640.v2.1	-482	XP_034680313.1|receptor-like protein EIX1 [Vitis riparia]	chr4:16873516-16873896	381	16873823	22	12.684	5.75003	9.82875	chr4:16873681-16873869	189	16873794	20	10.0466	4.8182	7.29776	16873808	285	21	11.3653	5.28411	8.56325
Merged-chr4-16873740-2	DDDDGGTWGGTGRRD	MEME-1	281	295	+	4.77049	0.000829	0.116	GTAGAGTGGGAGAAG	VvMYB14_2_peak_5583	VvMYB14_1_peak_5524	VIT_204s0023g00640.1.v2.1	VvMYB14_1_peakname|VvMYB14_2_peakname	2	chr4:16873516-16873896	Promoter (<=1kb)	VIT_204s0023g00640.v2.1	-482	XP_034680313.1|receptor-like protein EIX1 [Vitis riparia]	chr4:16873516-16873896	381	16873823	22	12.684	5.75003	9.82875	chr4:16873681-16873869	189	16873794	20	10.0466	4.8182	7.29776	16873808	285	21	11.3653	5.28411	8.56325
Merged-chr19-3091991-1	DDDDGGTWGGTGRRD	MEME-1	82	96	-	19.2131	3.13e-08	0.00099	GTGGGGTTGGTGGGT		VvMYB14_1_peak_4183	VIT_219s0014g02980.1.v2.1	VvMYB14_1_peakname	1	chr19:3091857-3092126	Promoter (<=1kb)	VIT_219s0014g02980.v2.1	-763	XP_002282190.1|PREDICTED: MLO-like protein 11 [Vitis vinifera]	chr19:3091857-3092126	270	3091936	22	9.28043	4.19309	6.57478	NA	NA	NA	NA	NA	NA	NA	3091936	270	22	9.28043	4.19309	6.57478
Merged-chr19-3091991-1	DDDDGGTWGGTGRRD	MEME-1	12	26	-	6.44262	0.000461	0.0846	ATGTGGGAGTTGGGA		VvMYB14_1_peak_4183	VIT_219s0014g02980.1.v2.1	VvMYB14_1_peakname	1	chr19:3091857-3092126	Promoter (<=1kb)	VIT_219s0014g02980.v2.1	-763	XP_002282190.1|PREDICTED: MLO-like protein 11 [Vitis vinifera]	chr19:3091857-3092126	270	3091936	22	9.28043	4.19309	6.57478	NA	NA	NA	NA	NA	NA	NA	3091936	270	22	9.28043	4.19309	6.57478
Merged-chr19-3091991-1	DDDDGGTWGGTGRRD	MEME-1	73	87	-	5.5082	0.000644	0.101	GTGGGTTTGGTTTTG		VvMYB14_1_peak_4183	VIT_219s0014g02980.1.v2.1	VvMYB14_1_peakname	1	chr19:3091857-3092126	Promoter (<=1kb)	VIT_219s0014g02980.v2.1	-763	XP_002282190.1|PREDICTED: MLO-like protein 11 [Vitis vinifera]	chr19:3091857-3092126	270	3091936	22	9.28043	4.19309	6.57478	NA	NA	NA	NA	NA	NA	NA	3091936	270	22	9.28043	4.19309	6.57478
Merged-chr19-3091991-1	DDDDGGTWGGTGRRD	MEME-1	9	23	-	5.27869	0.000697	0.106	TGGGAGTTGGGAGAT		VvMYB14_1_peak_4183	VIT_219s0014g02980.1.v2.1	VvMYB14_1_peakname	1	chr19:3091857-3092126	Promoter (<=1kb)	VIT_219s0014g02980.v2.1	-763	XP_002282190.1|PREDICTED: MLO-like protein 11 [Vitis vinifera]	chr19:3091857-3092126	270	3091936	22	9.28043	4.19309	6.57478	NA	NA	NA	NA	NA	NA	NA	3091936	270	22	9.28043	4.19309	6.57478
Merged-chr19-3091991-1	DDDDGGTWGGTGRRD	MEME-1	78	92	-	8.14754	0.000238	0.0586	GGTTGGTGGGTTTGG		VvMYB14_1_peak_4183	VIT_219s0014g02980.1.v2.1	VvMYB14_1_peakname	1	chr19:3091857-3092126	Promoter (<=1kb)	VIT_219s0014g02980.v2.1	-763	XP_002282190.1|PREDICTED: MLO-like protein 11 [Vitis vinifera]	chr19:3091857-3092126	270	3091936	22	9.28043	4.19309	6.57478	NA	NA	NA	NA	NA	NA	NA	3091936	270	22	9.28043	4.19309	6.57478
Merged-chr18-4495159-2	DDDDGGTWGGTGRRD	MEME-1	161	175	-	6.37705	0.000472	0.0857	AGCCGTTTGGTAGGT	VvMYB14_2_peak_3663	VvMYB14_1_peak_3596	VIT_218s0001g05790.1.v2.1	VvMYB14_1_peakname|VvMYB14_2_peakname	2	chr18:4495002-4495303	Promoter (1-2kb)	VIT_218s0001g05790.v2.1	-1944	XP_003634475.1|PREDICTED: uncharacterized protein LOC100257435 [Vitis vinifera]	chr18:4495002-4495288	287	4495163	28	15.303	5.86	12.3653	chr18:4495045-4495303	259	4495164	33	18.4087	6.28167	15.3725	4495164	273	30.5	16.8559	6.07083	13.8689
Merged-chr18-4495159-2	DDDDGGTWGGTGRRD	MEME-1	157	171	-	19.2131	3.13e-08	0.00099	GTTTGGTAGGTGGGG	VvMYB14_2_peak_3663	VvMYB14_1_peak_3596	VIT_218s0001g05790.1.v2.1	VvMYB14_1_peakname|VvMYB14_2_peakname	2	chr18:4495002-4495303	Promoter (1-2kb)	VIT_218s0001g05790.v2.1	-1944	XP_003634475.1|PREDICTED: uncharacterized protein LOC100257435 [Vitis vinifera]	chr18:4495002-4495288	287	4495163	28	15.303	5.86	12.3653	chr18:4495045-4495303	259	4495164	33	18.4087	6.28167	15.3725	4495164	273	30.5	16.8559	6.07083	13.8689
Merged-chr18-4495159-2	DDDDGGTWGGTGRRD	MEME-1	59	73	-	11.9344	3.78e-05	0.0203	CAGGGGTGGGTGATA	VvMYB14_2_peak_3663	VvMYB14_1_peak_3596	VIT_218s0001g05790.1.v2.1	VvMYB14_1_peakname|VvMYB14_2_peakname	2	chr18:4495002-4495303	Promoter (1-2kb)	VIT_218s0001g05790.v2.1	-1944	XP_003634475.1|PREDICTED: uncharacterized protein LOC100257435 [Vitis vinifera]	chr18:4495002-4495288	287	4495163	28	15.303	5.86	12.3653	chr18:4495045-4495303	259	4495164	33	18.4087	6.28167	15.3725	4495164	273	30.5	16.8559	6.07083	13.8689
Merged-chr18-4495159-2	DDDDGGTWGGTGRRD	MEME-1	252	266	-	6.98361	0.000376	0.0759	GTTGAGCAGGTGGTG	VvMYB14_2_peak_3663	VvMYB14_1_peak_3596	VIT_218s0001g05790.1.v2.1	VvMYB14_1_peakname|VvMYB14_2_peakname	2	chr18:4495002-4495303	Promoter (1-2kb)	VIT_218s0001g05790.v2.1	-1944	XP_003634475.1|PREDICTED: uncharacterized protein LOC100257435 [Vitis vinifera]	chr18:4495002-4495288	287	4495163	28	15.303	5.86	12.3653	chr18:4495045-4495303	259	4495164	33	18.4087	6.28167	15.3725	4495164	273	30.5	16.8559	6.07083	13.8689
Merged-chr11-385618-2	DDDDGGTWGGTGRRD	MEME-1	424	438	+	5.83607	0.000574	0.0951	ATTGATTAGTTAAGA	VvMYB14_2_peak_742	VvMYB14_1_peak_744	VIT_211s0016g00370.2.v2.1	VvMYB14_1_peakname|VvMYB14_2_peakname	2	chr11:385341-385886	Promoter (<=1kb)	VIT_211s0016g00370.v2.1	-183	XP_002277324.2|PREDICTED: AT-rich interactive domain-containing protein 4 [Vitis vinifera]	chr11:385373-385886	514	385647	104	118.511	25.9331	114.433	chr11:385341-385873	533	385680	97	102.542	21.9355	98.5657	385664	523.5	100.5	110.526	23.9343	106.499
Merged-chr11-385618-2	DDDDGGTWGGTGRRD	MEME-1	310	324	+	6.39344	0.000469	0.0854	GGTGGGTTGTGGGCT	VvMYB14_2_peak_742	VvMYB14_1_peak_744	VIT_211s0016g00370.2.v2.1	VvMYB14_1_peakname|VvMYB14_2_peakname	2	chr11:385341-385886	Promoter (<=1kb)	VIT_211s0016g00370.v2.1	-183	XP_002277324.2|PREDICTED: AT-rich interactive domain-containing protein 4 [Vitis vinifera]	chr11:385373-385886	514	385647	104	118.511	25.9331	114.433	chr11:385341-385873	533	385680	97	102.542	21.9355	98.5657	385664	523.5	100.5	110.526	23.9343	106.499
Merged-chr11-385618-2	DDDDGGTWGGTGRRD	MEME-1	80	94	+	19.1967	3.25e-08	0.00099	TGGGGGTTGGTGGGT	VvMYB14_2_peak_742	VvMYB14_1_peak_744	VIT_211s0016g00370.2.v2.1	VvMYB14_1_peakname|VvMYB14_2_peakname	2	chr11:385341-385886	Promoter (<=1kb)	VIT_211s0016g00370.v2.1	-183	XP_002277324.2|PREDICTED: AT-rich interactive domain-containing protein 4 [Vitis vinifera]	chr11:385373-385886	514	385647	104	118.511	25.9331	114.433	chr11:385341-385873	533	385680	97	102.542	21.9355	98.5657	385664	523.5	100.5	110.526	23.9343	106.499
Merged-chr11-385618-2	DDDDGGTWGGTGRRD	MEME-1	298	312	+	4.81967	0.000815	0.115	GGGAATTGGGTTGGT	VvMYB14_2_peak_742	VvMYB14_1_peak_744	VIT_211s0016g00370.2.v2.1	VvMYB14_1_peakname|VvMYB14_2_peakname	2	chr11:385341-385886	Promoter (<=1kb)	VIT_211s0016g00370.v2.1	-183	XP_002277324.2|PREDICTED: AT-rich interactive domain-containing protein 4 [Vitis vinifera]	chr11:385373-385886	514	385647	104	118.511	25.9331	114.433	chr11:385341-385873	533	385680	97	102.542	21.9355	98.5657	385664	523.5	100.5	110.526	23.9343	106.499
Merged-chr11-385618-2	DDDDGGTWGGTGRRD	MEME-1	84	98	+	8.80328	0.00018	0.0503	GGTTGGTGGGTTGAT	VvMYB14_2_peak_742	VvMYB14_1_peak_744	VIT_211s0016g00370.2.v2.1	VvMYB14_1_peakname|VvMYB14_2_peakname	2	chr11:385341-385886	Promoter (<=1kb)	VIT_211s0016g00370.v2.1	-183	XP_002277324.2|PREDICTED: AT-rich interactive domain-containing protein 4 [Vitis vinifera]	chr11:385373-385886	514	385647	104	118.511	25.9331	114.433	chr11:385341-385873	533	385680	97	102.542	21.9355	98.5657	385664	523.5	100.5	110.526	23.9343	106.499
Merged-chr11-385618-2	DDDDGGTWGGTGRRD	MEME-1	333	347	+	16.8361	7.94e-07	0.00313	AATTGGTTGGTGGGA	VvMYB14_2_peak_742	VvMYB14_1_peak_744	VIT_211s0016g00370.2.v2.1	VvMYB14_1_peakname|VvMYB14_2_peakname	2	chr11:385341-385886	Promoter (<=1kb)	VIT_211s0016g00370.v2.1	-183	XP_002277324.2|PREDICTED: AT-rich interactive domain-containing protein 4 [Vitis vinifera]	chr11:385373-385886	514	385647	104	118.511	25.9331	114.433	chr11:385341-385873	533	385680	97	102.542	21.9355	98.5657	385664	523.5	100.5	110.526	23.9343	106.499
Merged-chr11-385618-2	DDDDGGTWGGTGRRD	MEME-1	437	451	+	5.78689	0.000584	0.096	GAGTGGTGGTTCGGT	VvMYB14_2_peak_742	VvMYB14_1_peak_744	VIT_211s0016g00370.2.v2.1	VvMYB14_1_peakname|VvMYB14_2_peakname	2	chr11:385341-385886	Promoter (<=1kb)	VIT_211s0016g00370.v2.1	-183	XP_002277324.2|PREDICTED: AT-rich interactive domain-containing protein 4 [Vitis vinifera]	chr11:385373-385886	514	385647	104	118.511	25.9331	114.433	chr11:385341-385873	533	385680	97	102.542	21.9355	98.5657	385664	523.5	100.5	110.526	23.9343	106.499
Merged-chr11-385618-2	DDDDGGTWGGTGRRD	MEME-1	351	365	+	4.98361	0.000771	0.111	GTGAATTTGGTTAGT	VvMYB14_2_peak_742	VvMYB14_1_peak_744	VIT_211s0016g00370.2.v2.1	VvMYB14_1_peakname|VvMYB14_2_peakname	2	chr11:385341-385886	Promoter (<=1kb)	VIT_211s0016g00370.v2.1	-183	XP_002277324.2|PREDICTED: AT-rich interactive domain-containing protein 4 [Vitis vinifera]	chr11:385373-385886	514	385647	104	118.511	25.9331	114.433	chr11:385341-385873	533	385680	97	102.542	21.9355	98.5657	385664	523.5	100.5	110.526	23.9343	106.499
Merged-chr11-385618-2	DDDDGGTWGGTGRRD	MEME-1	306	320	+	8.55738	0.0002	0.0532	GGTTGGTGGGTTGTG	VvMYB14_2_peak_742	VvMYB14_1_peak_744	VIT_211s0016g00370.2.v2.1	VvMYB14_1_peakname|VvMYB14_2_peakname	2	chr11:385341-385886	Promoter (<=1kb)	VIT_211s0016g00370.v2.1	-183	XP_002277324.2|PREDICTED: AT-rich interactive domain-containing protein 4 [Vitis vinifera]	chr11:385373-385886	514	385647	104	118.511	25.9331	114.433	chr11:385341-385873	533	385680	97	102.542	21.9355	98.5657	385664	523.5	100.5	110.526	23.9343	106.499
Merged-chr11-385618-2	DDDDGGTWGGTGRRD	MEME-1	302	316	+	16.9016	7.4e-07	0.00304	ATTGGGTTGGTGGGT	VvMYB14_2_peak_742	VvMYB14_1_peak_744	VIT_211s0016g00370.2.v2.1	VvMYB14_1_peakname|VvMYB14_2_peakname	2	chr11:385341-385886	Promoter (<=1kb)	VIT_211s0016g00370.v2.1	-183	XP_002277324.2|PREDICTED: AT-rich interactive domain-containing protein 4 [Vitis vinifera]	chr11:385373-385886	514	385647	104	118.511	25.9331	114.433	chr11:385341-385873	533	385680	97	102.542	21.9355	98.5657	385664	523.5	100.5	110.526	23.9343	106.499
Merged-chr1-19768120-2	DDDDGGTWGGTGRRD	MEME-1	190	204	+	6.72131	0.000416	0.08	GTTAGGTGGGAGGAG	VvMYB14_2_peak_353	VvMYB14_1_peak_362	VIT_201s0010g02740.3.v2.1	VvMYB14_1_peakname|VvMYB14_2_peakname	2	chr1:19767936-19768292	Promoter (<=1kb)	VIT_201s0010g02740.v2.1	-877	XP_002265545.1|PREDICTED: 4-coumarate--CoA ligase-like 9 [Vitis vinifera]	chr1:19767963-19768289	327	19768138	45	37.0674	11.5001	33.6849	chr1:19767936-19768292	357	19768131	62	55.5854	14.4546	51.988	19768134	342	53.5	46.3264	12.9773	42.8364
Merged-chr1-19768120-2	DDDDGGTWGGTGRRD	MEME-1	154	168	+	19.1967	3.25e-08	0.00099	TGGGGGTTGGTGGGT	VvMYB14_2_peak_353	VvMYB14_1_peak_362	VIT_201s0010g02740.3.v2.1	VvMYB14_1_peakname|VvMYB14_2_peakname	2	chr1:19767936-19768292	Promoter (<=1kb)	VIT_201s0010g02740.v2.1	-877	XP_002265545.1|PREDICTED: 4-coumarate--CoA ligase-like 9 [Vitis vinifera]	chr1:19767963-19768289	327	19768138	45	37.0674	11.5001	33.6849	chr1:19767936-19768292	357	19768131	62	55.5854	14.4546	51.988	19768134	342	53.5	46.3264	12.9773	42.8364
Merged-chr1-19768120-2	DDDDGGTWGGTGRRD	MEME-1	186	200	+	16.0164	1.81e-06	0.00449	GATGGTTAGGTGGGA	VvMYB14_2_peak_353	VvMYB14_1_peak_362	VIT_201s0010g02740.3.v2.1	VvMYB14_1_peakname|VvMYB14_2_peakname	2	chr1:19767936-19768292	Promoter (<=1kb)	VIT_201s0010g02740.v2.1	-877	XP_002265545.1|PREDICTED: 4-coumarate--CoA ligase-like 9 [Vitis vinifera]	chr1:19767963-19768289	327	19768138	45	37.0674	11.5001	33.6849	chr1:19767936-19768292	357	19768131	62	55.5854	14.4546	51.988	19768134	342	53.5	46.3264	12.9773	42.8364
Merged-chr1-19768120-2	DDDDGGTWGGTGRRD	MEME-1	158	172	+	15.6393	2.57e-06	0.00521	GGTTGGTGGGTGGAA	VvMYB14_2_peak_353	VvMYB14_1_peak_362	VIT_201s0010g02740.3.v2.1	VvMYB14_1_peakname|VvMYB14_2_peakname	2	chr1:19767936-19768292	Promoter (<=1kb)	VIT_201s0010g02740.v2.1	-877	XP_002265545.1|PREDICTED: 4-coumarate--CoA ligase-like 9 [Vitis vinifera]	chr1:19767963-19768289	327	19768138	45	37.0674	11.5001	33.6849	chr1:19767936-19768292	357	19768131	62	55.5854	14.4546	51.988	19768134	342	53.5	46.3264	12.9773	42.8364
Merged-chr1-19768120-2	DDDDGGTWGGTGRRD	MEME-1	181	195	+	4.37705	0.000945	0.124	GTGGGGATGGTTAGG	VvMYB14_2_peak_353	VvMYB14_1_peak_362	VIT_201s0010g02740.3.v2.1	VvMYB14_1_peakname|VvMYB14_2_peakname	2	chr1:19767936-19768292	Promoter (<=1kb)	VIT_201s0010g02740.v2.1	-877	XP_002265545.1|PREDICTED: 4-coumarate--CoA ligase-like 9 [Vitis vinifera]	chr1:19767963-19768289	327	19768138	45	37.0674	11.5001	33.6849	chr1:19767936-19768292	357	19768131	62	55.5854	14.4546	51.988	19768134	342	53.5	46.3264	12.9773	42.8364
Merged-chr19-18338960-1	DDDDGGTWGGTGRRD	MEME-1	11	25	-	5.83607	0.000574	0.0951	AATGATTTGGTAGTT	VvMYB14_2_peak_4494		VIT_219s0027g00090.1.v2.1	VvMYB14_2_peakname	1	chr19:18338848-18339072	Promoter (1-2kb)	VIT_219s0027g00090.v2.1	-1144	XP_010645039.1|PREDICTED: endoplasmic reticulum oxidoreductin-1 isoform X3 [Vitis vinifera]	NA	NA	NA	NA	NA	NA	NA	chr19:18338848-18339072	225	18338981	18	5.71966	3.11016	3.25433	18338981	225	18	5.71966	3.11016	3.25433
Merged-chr19-18338960-1	DDDDGGTWGGTGRRD	MEME-1	121	135	-	5.13115	0.000734	0.109	GTGGAGATGGTAGGT	VvMYB14_2_peak_4494		VIT_219s0027g00090.1.v2.1	VvMYB14_2_peakname	1	chr19:18338848-18339072	Promoter (1-2kb)	VIT_219s0027g00090.v2.1	-1144	XP_010645039.1|PREDICTED: endoplasmic reticulum oxidoreductin-1 isoform X3 [Vitis vinifera]	NA	NA	NA	NA	NA	NA	NA	chr19:18338848-18339072	225	18338981	18	5.71966	3.11016	3.25433	18338981	225	18	5.71966	3.11016	3.25433
Merged-chr19-18338960-1	DDDDGGTWGGTGRRD	MEME-1	130	144	-	4.45902	0.000919	0.122	GAGGTGGAGGTGGAG	VvMYB14_2_peak_4494		VIT_219s0027g00090.1.v2.1	VvMYB14_2_peakname	1	chr19:18338848-18339072	Promoter (1-2kb)	VIT_219s0027g00090.v2.1	-1144	XP_010645039.1|PREDICTED: endoplasmic reticulum oxidoreductin-1 isoform X3 [Vitis vinifera]	NA	NA	NA	NA	NA	NA	NA	chr19:18338848-18339072	225	18338981	18	5.71966	3.11016	3.25433	18338981	225	18	5.71966	3.11016	3.25433
Merged-chr19-18338960-1	DDDDGGTWGGTGRRD	MEME-1	7	21	-	7.29508	0.000334	0.0711	ATTTGGTAGTTTGAA	VvMYB14_2_peak_4494		VIT_219s0027g00090.1.v2.1	VvMYB14_2_peakname	1	chr19:18338848-18339072	Promoter (1-2kb)	VIT_219s0027g00090.v2.1	-1144	XP_010645039.1|PREDICTED: endoplasmic reticulum oxidoreductin-1 isoform X3 [Vitis vinifera]	NA	NA	NA	NA	NA	NA	NA	chr19:18338848-18339072	225	18338981	18	5.71966	3.11016	3.25433	18338981	225	18	5.71966	3.11016	3.25433
Merged-chr19-18338960-1	DDDDGGTWGGTGRRD	MEME-1	117	131	-	19.1639	3.49e-08	0.00103	AGATGGTAGGTGGGG	VvMYB14_2_peak_4494		VIT_219s0027g00090.1.v2.1	VvMYB14_2_peakname	1	chr19:18338848-18339072	Promoter (1-2kb)	VIT_219s0027g00090.v2.1	-1144	XP_010645039.1|PREDICTED: endoplasmic reticulum oxidoreductin-1 isoform X3 [Vitis vinifera]	NA	NA	NA	NA	NA	NA	NA	chr19:18338848-18339072	225	18338981	18	5.71966	3.11016	3.25433	18338981	225	18	5.71966	3.11016	3.25433
Merged-chr9-13368526-2	DDDDGGTWGGTGRRD	MEME-1	270	284	-	8.95082	0.000169	0.0486	GGTGAGTCGGTGAAA	VvMYB14_2_peak_7724	VvMYB14_1_peak_7620	VIT_209s0070g00240.1.v2.1	VvMYB14_1_peakname|VvMYB14_2_peakname	2	chr9:13368302-13368744	Promoter (<=1kb)	VIT_209s0070g00240.v2.1	-72	XP_002273454.1|PREDICTED: cinnamoyl-CoA reductase 1 [Vitis vinifera]	chr9:13368314-13368744	431	13368584	99	111.548	25.0001	107.514	chr9:13368302-13368744	443	13368585	95	100.93	22.026	96.964	13368584	437	97	106.239	23.513	102.239
Merged-chr9-13368526-2	DDDDGGTWGGTGRRD	MEME-1	327	341	+	4.31148	0.000965	0.125	CGTGAGGTGGTGGTG	VvMYB14_2_peak_7724	VvMYB14_1_peak_7620	VIT_209s0070g00240.1.v2.1	VvMYB14_1_peakname|VvMYB14_2_peakname	2	chr9:13368302-13368744	Promoter (<=1kb)	VIT_209s0070g00240.v2.1	-72	XP_002273454.1|PREDICTED: cinnamoyl-CoA reductase 1 [Vitis vinifera]	chr9:13368314-13368744	431	13368584	99	111.548	25.0001	107.514	chr9:13368302-13368744	443	13368585	95	100.93	22.026	96.964	13368584	437	97	106.239	23.513	102.239
Merged-chr9-13368526-2	DDDDGGTWGGTGRRD	MEME-1	391	405	+	4.40984	0.000935	0.123	TGGGGTTGGGTCACG	VvMYB14_2_peak_7724	VvMYB14_1_peak_7620	VIT_209s0070g00240.1.v2.1	VvMYB14_1_peakname|VvMYB14_2_peakname	2	chr9:13368302-13368744	Promoter (<=1kb)	VIT_209s0070g00240.v2.1	-72	XP_002273454.1|PREDICTED: cinnamoyl-CoA reductase 1 [Vitis vinifera]	chr9:13368314-13368744	431	13368584	99	111.548	25.0001	107.514	chr9:13368302-13368744	443	13368585	95	100.93	22.026	96.964	13368584	437	97	106.239	23.513	102.239
Merged-chr9-13368526-2	DDDDGGTWGGTGRRD	MEME-1	157	171	+	9.32787	0.000143	0.0441	GAAGAGTGGTTGGTG	VvMYB14_2_peak_7724	VvMYB14_1_peak_7620	VIT_209s0070g00240.1.v2.1	VvMYB14_1_peakname|VvMYB14_2_peakname	2	chr9:13368302-13368744	Promoter (<=1kb)	VIT_209s0070g00240.v2.1	-72	XP_002273454.1|PREDICTED: cinnamoyl-CoA reductase 1 [Vitis vinifera]	chr9:13368314-13368744	431	13368584	99	111.548	25.0001	107.514	chr9:13368302-13368744	443	13368585	95	100.93	22.026	96.964	13368584	437	97	106.239	23.513	102.239
Merged-chr9-13368526-2	DDDDGGTWGGTGRRD	MEME-1	164	178	+	7.88525	0.000265	0.0623	GGTTGGTGGGAGGGC	VvMYB14_2_peak_7724	VvMYB14_1_peak_7620	VIT_209s0070g00240.1.v2.1	VvMYB14_1_peakname|VvMYB14_2_peakname	2	chr9:13368302-13368744	Promoter (<=1kb)	VIT_209s0070g00240.v2.1	-72	XP_002273454.1|PREDICTED: cinnamoyl-CoA reductase 1 [Vitis vinifera]	chr9:13368314-13368744	431	13368584	99	111.548	25.0001	107.514	chr9:13368302-13368744	443	13368585	95	100.93	22.026	96.964	13368584	437	97	106.239	23.513	102.239
Merged-chr9-13368526-2	DDDDGGTWGGTGRRD	MEME-1	360	374	+	17.9836	2.07e-07	0.00192	CGGGGGTAGGTGAAG	VvMYB14_2_peak_7724	VvMYB14_1_peak_7620	VIT_209s0070g00240.1.v2.1	VvMYB14_1_peakname|VvMYB14_2_peakname	2	chr9:13368302-13368744	Promoter (<=1kb)	VIT_209s0070g00240.v2.1	-72	XP_002273454.1|PREDICTED: cinnamoyl-CoA reductase 1 [Vitis vinifera]	chr9:13368314-13368744	431	13368584	99	111.548	25.0001	107.514	chr9:13368302-13368744	443	13368585	95	100.93	22.026	96.964	13368584	437	97	106.239	23.513	102.239
Merged-chr9-13368526-2	DDDDGGTWGGTGRRD	MEME-1	278	292	-	14	9.8e-06	0.0101	CGGTGTTAGGTGAGT	VvMYB14_2_peak_7724	VvMYB14_1_peak_7620	VIT_209s0070g00240.1.v2.1	VvMYB14_1_peakname|VvMYB14_2_peakname	2	chr9:13368302-13368744	Promoter (<=1kb)	VIT_209s0070g00240.v2.1	-72	XP_002273454.1|PREDICTED: cinnamoyl-CoA reductase 1 [Vitis vinifera]	chr9:13368314-13368744	431	13368584	99	111.548	25.0001	107.514	chr9:13368302-13368744	443	13368585	95	100.93	22.026	96.964	13368584	437	97	106.239	23.513	102.239
Merged-chr9-13368526-2	DDDDGGTWGGTGRRD	MEME-1	420	434	+	5.04918	0.000754	0.11	GTACGGTAGTTTAAA	VvMYB14_2_peak_7724	VvMYB14_1_peak_7620	VIT_209s0070g00240.1.v2.1	VvMYB14_1_peakname|VvMYB14_2_peakname	2	chr9:13368302-13368744	Promoter (<=1kb)	VIT_209s0070g00240.v2.1	-72	XP_002273454.1|PREDICTED: cinnamoyl-CoA reductase 1 [Vitis vinifera]	chr9:13368314-13368744	431	13368584	99	111.548	25.0001	107.514	chr9:13368302-13368744	443	13368585	95	100.93	22.026	96.964	13368584	437	97	106.239	23.513	102.239
Merged-chr9-13368526-2	DDDDGGTWGGTGRRD	MEME-1	160	174	+	19.1475	3.65e-08	0.00105	GAGTGGTTGGTGGGA	VvMYB14_2_peak_7724	VvMYB14_1_peak_7620	VIT_209s0070g00240.1.v2.1	VvMYB14_1_peakname|VvMYB14_2_peakname	2	chr9:13368302-13368744	Promoter (<=1kb)	VIT_209s0070g00240.v2.1	-72	XP_002273454.1|PREDICTED: cinnamoyl-CoA reductase 1 [Vitis vinifera]	chr9:13368314-13368744	431	13368584	99	111.548	25.0001	107.514	chr9:13368302-13368744	443	13368585	95	100.93	22.026	96.964	13368584	437	97	106.239	23.513	102.239
Merged-chr9-13368526-2	DDDDGGTWGGTGRRD	MEME-1	2	16	-	5.52459	0.00064	0.101	TCCAGGTGGGTAGAC	VvMYB14_2_peak_7724	VvMYB14_1_peak_7620	VIT_209s0070g00240.1.v2.1	VvMYB14_1_peakname|VvMYB14_2_peakname	2	chr9:13368302-13368744	Promoter (<=1kb)	VIT_209s0070g00240.v2.1	-72	XP_002273454.1|PREDICTED: cinnamoyl-CoA reductase 1 [Vitis vinifera]	chr9:13368314-13368744	431	13368584	99	111.548	25.0001	107.514	chr9:13368302-13368744	443	13368585	95	100.93	22.026	96.964	13368584	437	97	106.239	23.513	102.239
Merged-chr3-7081557-1	DDDDGGTWGGTGRRD	MEME-1	62	76	+	6.09836	0.000522	0.0905	GTGAGGATGGTAGGT	VvMYB14_2_peak_5065		VIT_203s0091g00660.4.v2.1	VvMYB14_2_peakname	1	chr3:7081469-7081645	Promoter (<=1kb)	VIT_203s0091g00660.v2.1	-513	XP_002263972.2|PREDICTED: QWRF motif-containing protein 2 [Vitis vinifera]	NA	NA	NA	NA	NA	NA	NA	chr3:7081469-7081645	177	7081545	20	4.70413	2.57586	2.35037	7081545	177	20	4.70413	2.57586	2.35037
Merged-chr3-7081557-1	DDDDGGTWGGTGRRD	MEME-1	66	80	+	19.1311	3.81e-08	0.00106	GGATGGTAGGTGAGG	VvMYB14_2_peak_5065		VIT_203s0091g00660.4.v2.1	VvMYB14_2_peakname	1	chr3:7081469-7081645	Promoter (<=1kb)	VIT_203s0091g00660.v2.1	-513	XP_002263972.2|PREDICTED: QWRF motif-containing protein 2 [Vitis vinifera]	NA	NA	NA	NA	NA	NA	NA	chr3:7081469-7081645	177	7081545	20	4.70413	2.57586	2.35037	7081545	177	20	4.70413	2.57586	2.35037
Merged-chr10-1318231-1	DDDDGGTWGGTGRRD	MEME-1	148	162	+	8.14754	0.000238	0.0586	GTGGTGTGGGTAGGT		VvMYB14_1_peak_453	VIT_210s0003g00030.1.v2.1	VvMYB14_1_peakname	1	chr10:1318122-1318341	Promoter (<=1kb)	VIT_210s0003g00030.v2.1	-276	XP_002274050.1|PREDICTED: dof zinc finger protein DOF5.7 [Vitis vinifera]	chr10:1318122-1318341	220	1318257	15	6.90634	4.00002	4.34379	NA	NA	NA	NA	NA	NA	NA	1318257	220	15	6.90634	4.00002	4.34379
Merged-chr10-1318231-1	DDDDGGTWGGTGRRD	MEME-1	152	166	+	19.1311	3.81e-08	0.00106	TGTGGGTAGGTGGGA		VvMYB14_1_peak_453	VIT_210s0003g00030.1.v2.1	VvMYB14_1_peakname	1	chr10:1318122-1318341	Promoter (<=1kb)	VIT_210s0003g00030.v2.1	-276	XP_002274050.1|PREDICTED: dof zinc finger protein DOF5.7 [Vitis vinifera]	chr10:1318122-1318341	220	1318257	15	6.90634	4.00002	4.34379	NA	NA	NA	NA	NA	NA	NA	1318257	220	15	6.90634	4.00002	4.34379
Merged-chr10-3138990-2	DDDDGGTWGGTGRRD	MEME-1	282	296	+	7.65574	0.00029	0.0656	GAGGAGTTGATGGAG	VvMYB14_2_peak_493	VvMYB14_1_peak_502	VIT_210s0003g01710.5.v2.1	VvMYB14_1_peakname|VvMYB14_2_peakname	2	chr10:3138816-3139159	Promoter (<=1kb)	VIT_210s0003g01710.v2.1	-326	RVW83766.1|hypothetical protein CK203_041756 [Vitis vinifera]	chr10:3138816-3139159	344	3138973	44	35.8811	11.2501	32.5175	chr10:3138827-3139159	333	3138991	48	38.4315	11.2425	35.0326	3138982	338.5	46	37.1563	11.2463	33.7751
Merged-chr10-3138990-2	DDDDGGTWGGTGRRD	MEME-1	167	181	+	19.0984	3.96e-08	0.00106	GTGGGGTAGGTGAGA	VvMYB14_2_peak_493	VvMYB14_1_peak_502	VIT_210s0003g01710.5.v2.1	VvMYB14_1_peakname|VvMYB14_2_peakname	2	chr10:3138816-3139159	Promoter (<=1kb)	VIT_210s0003g01710.v2.1	-326	RVW83766.1|hypothetical protein CK203_041756 [Vitis vinifera]	chr10:3138816-3139159	344	3138973	44	35.8811	11.2501	32.5175	chr10:3138827-3139159	333	3138991	48	38.4315	11.2425	35.0326	3138982	338.5	46	37.1563	11.2463	33.7751
Merged-chr10-3138990-2	DDDDGGTWGGTGRRD	MEME-1	25	39	+	5.93443	0.000554	0.0934	GTAAATTAGGTTGAG	VvMYB14_2_peak_493	VvMYB14_1_peak_502	VIT_210s0003g01710.5.v2.1	VvMYB14_1_peakname|VvMYB14_2_peakname	2	chr10:3138816-3139159	Promoter (<=1kb)	VIT_210s0003g01710.v2.1	-326	RVW83766.1|hypothetical protein CK203_041756 [Vitis vinifera]	chr10:3138816-3139159	344	3138973	44	35.8811	11.2501	32.5175	chr10:3138827-3139159	333	3138991	48	38.4315	11.2425	35.0326	3138982	338.5	46	37.1563	11.2463	33.7751
Merged-chr10-3138990-2	DDDDGGTWGGTGRRD	MEME-1	154	168	+	6.04918	0.000532	0.0913	TACAAGTTGGTGCGT	VvMYB14_2_peak_493	VvMYB14_1_peak_502	VIT_210s0003g01710.5.v2.1	VvMYB14_1_peakname|VvMYB14_2_peakname	2	chr10:3138816-3139159	Promoter (<=1kb)	VIT_210s0003g01710.v2.1	-326	RVW83766.1|hypothetical protein CK203_041756 [Vitis vinifera]	chr10:3138816-3139159	344	3138973	44	35.8811	11.2501	32.5175	chr10:3138827-3139159	333	3138991	48	38.4315	11.2425	35.0326	3138982	338.5	46	37.1563	11.2463	33.7751
Merged-chr5-3630143-2	DDDDGGTWGGTGRRD	MEME-1	492	506	+	5.68852	0.000604	0.0977	GTTGGTTAGGTTTAA	VvMYB14_2_peak_5815	VvMYB14_1_peak_5739	VIT_205s0020g01930.3.v2.1	VvMYB14_1_peakname|VvMYB14_2_peakname	2	chr5:3629769-3630415	Promoter (<=1kb)	VIT_205s0020g01930.v2.1	-123	XP_002276906.1|PREDICTED: tubby-like F-box protein 3 [Vitis vinifera]	chr5:3630062-3630327	266	3630259	13	4.07636	2.7796	1.81536	chr5:3629769-3630415	647	3629994	19	8.79031	4.37033	6.11062	3630126	456.5	16	6.43333	3.57497	3.96299
Merged-chr5-3630143-2	DDDDGGTWGGTGRRD	MEME-1	513	527	+	4.2459	0.000986	0.127	ACCTGGTGGGTTAGG	VvMYB14_2_peak_5815	VvMYB14_1_peak_5739	VIT_205s0020g01930.3.v2.1	VvMYB14_1_peakname|VvMYB14_2_peakname	2	chr5:3629769-3630415	Promoter (<=1kb)	VIT_205s0020g01930.v2.1	-123	XP_002276906.1|PREDICTED: tubby-like F-box protein 3 [Vitis vinifera]	chr5:3630062-3630327	266	3630259	13	4.07636	2.7796	1.81536	chr5:3629769-3630415	647	3629994	19	8.79031	4.37033	6.11062	3630126	456.5	16	6.43333	3.57497	3.96299
Merged-chr5-3630143-2	DDDDGGTWGGTGRRD	MEME-1	153	167	-	8.47541	0.000207	0.0542	AGTGGGTTGATGGGT	VvMYB14_2_peak_5815	VvMYB14_1_peak_5739	VIT_205s0020g01930.3.v2.1	VvMYB14_1_peakname|VvMYB14_2_peakname	2	chr5:3629769-3630415	Promoter (<=1kb)	VIT_205s0020g01930.v2.1	-123	XP_002276906.1|PREDICTED: tubby-like F-box protein 3 [Vitis vinifera]	chr5:3630062-3630327	266	3630259	13	4.07636	2.7796	1.81536	chr5:3629769-3630415	647	3629994	19	8.79031	4.37033	6.11062	3630126	456.5	16	6.43333	3.57497	3.96299
Merged-chr5-3630143-2	DDDDGGTWGGTGRRD	MEME-1	185	199	-	19.0656	4.17e-08	0.00108	GAGGGGTAGGTGGAA	VvMYB14_2_peak_5815	VvMYB14_1_peak_5739	VIT_205s0020g01930.3.v2.1	VvMYB14_1_peakname|VvMYB14_2_peakname	2	chr5:3629769-3630415	Promoter (<=1kb)	VIT_205s0020g01930.v2.1	-123	XP_002276906.1|PREDICTED: tubby-like F-box protein 3 [Vitis vinifera]	chr5:3630062-3630327	266	3630259	13	4.07636	2.7796	1.81536	chr5:3629769-3630415	647	3629994	19	8.79031	4.37033	6.11062	3630126	456.5	16	6.43333	3.57497	3.96299
Merged-chr5-3630143-2	DDDDGGTWGGTGRRD	MEME-1	475	489	+	5.72131	0.000597	0.0972	TGAGGGAGGGTGGAC	VvMYB14_2_peak_5815	VvMYB14_1_peak_5739	VIT_205s0020g01930.3.v2.1	VvMYB14_1_peakname|VvMYB14_2_peakname	2	chr5:3629769-3630415	Promoter (<=1kb)	VIT_205s0020g01930.v2.1	-123	XP_002276906.1|PREDICTED: tubby-like F-box protein 3 [Vitis vinifera]	chr5:3630062-3630327	266	3630259	13	4.07636	2.7796	1.81536	chr5:3629769-3630415	647	3629994	19	8.79031	4.37033	6.11062	3630126	456.5	16	6.43333	3.57497	3.96299
Merged-chr5-3630143-2	DDDDGGTWGGTGRRD	MEME-1	535	549	-	4.63934	0.000866	0.118	TTAAATTTGGTTGAG	VvMYB14_2_peak_5815	VvMYB14_1_peak_5739	VIT_205s0020g01930.3.v2.1	VvMYB14_1_peakname|VvMYB14_2_peakname	2	chr5:3629769-3630415	Promoter (<=1kb)	VIT_205s0020g01930.v2.1	-123	XP_002276906.1|PREDICTED: tubby-like F-box protein 3 [Vitis vinifera]	chr5:3630062-3630327	266	3630259	13	4.07636	2.7796	1.81536	chr5:3629769-3630415	647	3629994	19	8.79031	4.37033	6.11062	3630126	456.5	16	6.43333	3.57497	3.96299
Merged-chr5-3630143-2	DDDDGGTWGGTGRRD	MEME-1	145	159	-	5.83607	0.000574	0.0951	GATGGGTTGGAGCAG	VvMYB14_2_peak_5815	VvMYB14_1_peak_5739	VIT_205s0020g01930.3.v2.1	VvMYB14_1_peakname|VvMYB14_2_peakname	2	chr5:3629769-3630415	Promoter (<=1kb)	VIT_205s0020g01930.v2.1	-123	XP_002276906.1|PREDICTED: tubby-like F-box protein 3 [Vitis vinifera]	chr5:3630062-3630327	266	3630259	13	4.07636	2.7796	1.81536	chr5:3629769-3630415	647	3629994	19	8.79031	4.37033	6.11062	3630126	456.5	16	6.43333	3.57497	3.96299
Merged-chr5-3630143-2	DDDDGGTWGGTGRRD	MEME-1	518	532	+	7.55738	0.000301	0.0671	GTGGGTTAGGTTTAG	VvMYB14_2_peak_5815	VvMYB14_1_peak_5739	VIT_205s0020g01930.3.v2.1	VvMYB14_1_peakname|VvMYB14_2_peakname	2	chr5:3629769-3630415	Promoter (<=1kb)	VIT_205s0020g01930.v2.1	-123	XP_002276906.1|PREDICTED: tubby-like F-box protein 3 [Vitis vinifera]	chr5:3630062-3630327	266	3630259	13	4.07636	2.7796	1.81536	chr5:3629769-3630415	647	3629994	19	8.79031	4.37033	6.11062	3630126	456.5	16	6.43333	3.57497	3.96299
Merged-chr7-2806941-2	DDDDGGTWGGTGRRD	MEME-1	187	201	-	12.6066	2.52e-05	0.0165	AAGAGGTGGGTGAAA	VvMYB14_2_peak_6672	VvMYB14_1_peak_6576	VIT_207s0104g01800.1.v2.1	VvMYB14_1_peakname|VvMYB14_2_peakname	2	chr7:2806753-2807148	Promoter (<=1kb)	VIT_207s0104g01800.v2.1	-78	XP_002263386.1|PREDICTED: glutathione S-transferase F13 [Vitis vinifera]	chr7:2806753-2807148	396	2806980	68	65.2922	16.6681	61.586	chr7:2806761-2807105	345	2806979	57	47.798	12.674	44.2881	2806980	370.5	62.5	56.5451	14.671	52.937
Merged-chr7-2806941-2	DDDDGGTWGGTGRRD	MEME-1	127	141	-	6.91803	0.000386	0.0768	GAGGGTATGGTGGGC	VvMYB14_2_peak_6672	VvMYB14_1_peak_6576	VIT_207s0104g01800.1.v2.1	VvMYB14_1_peakname|VvMYB14_2_peakname	2	chr7:2806753-2807148	Promoter (<=1kb)	VIT_207s0104g01800.v2.1	-78	XP_002263386.1|PREDICTED: glutathione S-transferase F13 [Vitis vinifera]	chr7:2806753-2807148	396	2806980	68	65.2922	16.6681	61.586	chr7:2806761-2807105	345	2806979	57	47.798	12.674	44.2881	2806980	370.5	62.5	56.5451	14.671	52.937
Merged-chr7-2806941-2	DDDDGGTWGGTGRRD	MEME-1	105	119	-	6.27869	0.000489	0.0874	ACTAGTTTGTTGGCT	VvMYB14_2_peak_6672	VvMYB14_1_peak_6576	VIT_207s0104g01800.1.v2.1	VvMYB14_1_peakname|VvMYB14_2_peakname	2	chr7:2806753-2807148	Promoter (<=1kb)	VIT_207s0104g01800.v2.1	-78	XP_002263386.1|PREDICTED: glutathione S-transferase F13 [Vitis vinifera]	chr7:2806753-2807148	396	2806980	68	65.2922	16.6681	61.586	chr7:2806761-2807105	345	2806979	57	47.798	12.674	44.2881	2806980	370.5	62.5	56.5451	14.671	52.937
Merged-chr7-2806941-2	DDDDGGTWGGTGRRD	MEME-1	158	172	-	9.03279	0.000163	0.0476	TGGAGGATGGTGAGG	VvMYB14_2_peak_6672	VvMYB14_1_peak_6576	VIT_207s0104g01800.1.v2.1	VvMYB14_1_peakname|VvMYB14_2_peakname	2	chr7:2806753-2807148	Promoter (<=1kb)	VIT_207s0104g01800.v2.1	-78	XP_002263386.1|PREDICTED: glutathione S-transferase F13 [Vitis vinifera]	chr7:2806753-2807148	396	2806980	68	65.2922	16.6681	61.586	chr7:2806761-2807105	345	2806979	57	47.798	12.674	44.2881	2806980	370.5	62.5	56.5451	14.671	52.937
Merged-chr7-2806941-2	DDDDGGTWGGTGRRD	MEME-1	223	237	-	19.0656	4.17e-08	0.00108	GGAGGGTAGGTGAGA	VvMYB14_2_peak_6672	VvMYB14_1_peak_6576	VIT_207s0104g01800.1.v2.1	VvMYB14_1_peakname|VvMYB14_2_peakname	2	chr7:2806753-2807148	Promoter (<=1kb)	VIT_207s0104g01800.v2.1	-78	XP_002263386.1|PREDICTED: glutathione S-transferase F13 [Vitis vinifera]	chr7:2806753-2807148	396	2806980	68	65.2922	16.6681	61.586	chr7:2806761-2807105	345	2806979	57	47.798	12.674	44.2881	2806980	370.5	62.5	56.5451	14.671	52.937
Merged-chrUn-27944907-1	DDDDGGTWGGTGRRD	MEME-1	81	95	+	19	4.54e-08	0.00112	AGGTGGTTGGTGGGA		VvMYB14_1_peak_8075	VIT_200s0409g00040.1.v2.1	VvMYB14_1_peakname	1	chrUn:27944816-27944999	Promoter (<=1kb)	VIT_200s0409g00040.v2.1	-759	RVW86340.1|G-type lectin S-receptor-like serine/threonine-protein kinase [Vitis vinifera]	chrUn:27944816-27944999	184	27944899	17	8.44719	4.50002	5.7892	NA	NA	NA	NA	NA	NA	NA	27944899	184	17	8.44719	4.50002	5.7892
Merged-chrUn-27944907-1	DDDDGGTWGGTGRRD	MEME-1	78	92	+	9.60656	0.000126	0.0409	CAGAGGTGGTTGGTG		VvMYB14_1_peak_8075	VIT_200s0409g00040.1.v2.1	VvMYB14_1_peakname	1	chrUn:27944816-27944999	Promoter (<=1kb)	VIT_200s0409g00040.v2.1	-759	RVW86340.1|G-type lectin S-receptor-like serine/threonine-protein kinase [Vitis vinifera]	chrUn:27944816-27944999	184	27944899	17	8.44719	4.50002	5.7892	NA	NA	NA	NA	NA	NA	NA	27944899	184	17	8.44719	4.50002	5.7892
Merged-chrUn-27944907-1	DDDDGGTWGGTGRRD	MEME-1	114	128	+	8.32787	0.000221	0.0562	TGGTGATTGGTGAGC		VvMYB14_1_peak_8075	VIT_200s0409g00040.1.v2.1	VvMYB14_1_peakname	1	chrUn:27944816-27944999	Promoter (<=1kb)	VIT_200s0409g00040.v2.1	-759	RVW86340.1|G-type lectin S-receptor-like serine/threonine-protein kinase [Vitis vinifera]	chrUn:27944816-27944999	184	27944899	17	8.44719	4.50002	5.7892	NA	NA	NA	NA	NA	NA	NA	27944899	184	17	8.44719	4.50002	5.7892
Merged-chrUn-27458267-2	DDDDGGTWGGTGRRD	MEME-1	242	256	-	5.86885	0.000567	0.0946	GGGTGGTTGGTCTTT	VvMYB14_2_peak_8208	VvMYB14_1_peak_8071	VIT_200s0398g00040.1.v2.1	VvMYB14_1_peakname|VvMYB14_2_peakname	2	chrUn:27458080-27458453	Promoter (1-2kb)	VIT_200s0398g00040.v2.1	-1661	RVW87099.1|G-type lectin S-receptor-like serine/threonine-protein kinase [Vitis vinifera]	chrUn:27458080-27458453	374	27458247	51	38.1121	10.3242	34.7181	chrUn:27458086-27458452	367	27458238	68	57.7938	13.5634	54.1763	27458242	370.5	59.5	47.953	11.9438	44.4472
Merged-chrUn-27458267-2	DDDDGGTWGGTGRRD	MEME-1	161	175	-	19	4.54e-08	0.00112	AGGTGGTTGGTGGGA	VvMYB14_2_peak_8208	VvMYB14_1_peak_8071	VIT_200s0398g00040.1.v2.1	VvMYB14_1_peakname|VvMYB14_2_peakname	2	chrUn:27458080-27458453	Promoter (1-2kb)	VIT_200s0398g00040.v2.1	-1661	RVW87099.1|G-type lectin S-receptor-like serine/threonine-protein kinase [Vitis vinifera]	chrUn:27458080-27458453	374	27458247	51	38.1121	10.3242	34.7181	chrUn:27458086-27458452	367	27458238	68	57.7938	13.5634	54.1763	27458242	370.5	59.5	47.953	11.9438	44.4472
Merged-chrUn-27458267-2	DDDDGGTWGGTGRRD	MEME-1	128	142	-	8.32787	0.000221	0.0562	TGGTGATTGGTGAGC	VvMYB14_2_peak_8208	VvMYB14_1_peak_8071	VIT_200s0398g00040.1.v2.1	VvMYB14_1_peakname|VvMYB14_2_peakname	2	chrUn:27458080-27458453	Promoter (1-2kb)	VIT_200s0398g00040.v2.1	-1661	RVW87099.1|G-type lectin S-receptor-like serine/threonine-protein kinase [Vitis vinifera]	chrUn:27458080-27458453	374	27458247	51	38.1121	10.3242	34.7181	chrUn:27458086-27458452	367	27458238	68	57.7938	13.5634	54.1763	27458242	370.5	59.5	47.953	11.9438	44.4472
Merged-chrUn-27458267-2	DDDDGGTWGGTGRRD	MEME-1	21	35	-	12.7377	2.32e-05	0.0157	CGGTGTTTGTTGGGA	VvMYB14_2_peak_8208	VvMYB14_1_peak_8071	VIT_200s0398g00040.1.v2.1	VvMYB14_1_peakname|VvMYB14_2_peakname	2	chrUn:27458080-27458453	Promoter (1-2kb)	VIT_200s0398g00040.v2.1	-1661	RVW87099.1|G-type lectin S-receptor-like serine/threonine-protein kinase [Vitis vinifera]	chrUn:27458080-27458453	374	27458247	51	38.1121	10.3242	34.7181	chrUn:27458086-27458452	367	27458238	68	57.7938	13.5634	54.1763	27458242	370.5	59.5	47.953	11.9438	44.4472
Merged-chrUn-27458267-2	DDDDGGTWGGTGRRD	MEME-1	245	259	-	7.13115	0.000356	0.0735	AGCGGGTGGTTGGTC	VvMYB14_2_peak_8208	VvMYB14_1_peak_8071	VIT_200s0398g00040.1.v2.1	VvMYB14_1_peakname|VvMYB14_2_peakname	2	chrUn:27458080-27458453	Promoter (1-2kb)	VIT_200s0398g00040.v2.1	-1661	RVW87099.1|G-type lectin S-receptor-like serine/threonine-protein kinase [Vitis vinifera]	chrUn:27458080-27458453	374	27458247	51	38.1121	10.3242	34.7181	chrUn:27458086-27458452	367	27458238	68	57.7938	13.5634	54.1763	27458242	370.5	59.5	47.953	11.9438	44.4472
Merged-chrUn-27458267-2	DDDDGGTWGGTGRRD	MEME-1	164	178	-	10.3115	8.99e-05	0.0337	TAGAGGTGGTTGGTG	VvMYB14_2_peak_8208	VvMYB14_1_peak_8071	VIT_200s0398g00040.1.v2.1	VvMYB14_1_peakname|VvMYB14_2_peakname	2	chrUn:27458080-27458453	Promoter (1-2kb)	VIT_200s0398g00040.v2.1	-1661	RVW87099.1|G-type lectin S-receptor-like serine/threonine-protein kinase [Vitis vinifera]	chrUn:27458080-27458453	374	27458247	51	38.1121	10.3242	34.7181	chrUn:27458086-27458452	367	27458238	68	57.7938	13.5634	54.1763	27458242	370.5	59.5	47.953	11.9438	44.4472
Merged-chr18-22275936-2	DDDDGGTWGGTGRRD	MEME-1	11	25	-	18.9508	5e-08	0.00112	TGAGGGTAGGTGGAG	VvMYB14_2_peak_3984	VvMYB14_1_peak_3921	VIT_218s0075g00670.3.v2.1	VvMYB14_1_peakname|VvMYB14_2_peakname	2	chr18:22275836-22276044	Promoter (1-2kb)	VIT_218s0075g00670.v2.1	-1442	XP_002265415.1|PREDICTED: laccase-14 [Vitis vinifera]	chr18:22275836-22276031	196	22275915	28	18.3674	7.25004	15.3317	chr18:22275836-22276044	209	22275867	40	29.375	9.40696	26.1091	22275891	202.5	34	23.8712	8.3285	20.7204
Merged-chr18-22275936-2	DDDDGGTWGGTGRRD	MEME-1	21	35	-	18.5902	8.68e-08	0.00151	GCGGGGTAGGTGAGG	VvMYB14_2_peak_3984	VvMYB14_1_peak_3921	VIT_218s0075g00670.3.v2.1	VvMYB14_1_peakname|VvMYB14_2_peakname	2	chr18:22275836-22276044	Promoter (1-2kb)	VIT_218s0075g00670.v2.1	-1442	XP_002265415.1|PREDICTED: laccase-14 [Vitis vinifera]	chr18:22275836-22276031	196	22275915	28	18.3674	7.25004	15.3317	chr18:22275836-22276044	209	22275867	40	29.375	9.40696	26.1091	22275891	202.5	34	23.8712	8.3285	20.7204
Merged-chr2-2448489-2	DDDDGGTWGGTGRRD	MEME-1	140	154	-	7.95082	0.000258	0.0614	GGTTGGTGGGTCAGA	VvMYB14_2_peak_4645	VvMYB14_1_peak_4573	VIT_202s0025g02830.1.v2.1	VvMYB14_1_peakname|VvMYB14_2_peakname	2	chr2:2448319-2448736	Promoter (<=1kb)	VIT_202s0025g02830.v2.1	-490	XP_002278708.1|PREDICTED: beta-1,6-galactosyltransferase GALT31A isoform X1 [Vitis vinifera]	chr2:2448319-2448574	256	2448465	27	17.0941	6.86289	14.1003	chr2:2448329-2448736	408	2448474	39	27.9379	9.0233	24.7008	2448470	332	33	22.516	7.94309	19.4005
Merged-chr2-2448489-2	DDDDGGTWGGTGRRD	MEME-1	185	199	+	6.14754	0.000513	0.0897	AAAAAGTAGTTGTTG	VvMYB14_2_peak_4645	VvMYB14_1_peak_4573	VIT_202s0025g02830.1.v2.1	VvMYB14_1_peakname|VvMYB14_2_peakname	2	chr2:2448319-2448736	Promoter (<=1kb)	VIT_202s0025g02830.v2.1	-490	XP_002278708.1|PREDICTED: beta-1,6-galactosyltransferase GALT31A isoform X1 [Vitis vinifera]	chr2:2448319-2448574	256	2448465	27	17.0941	6.86289	14.1003	chr2:2448329-2448736	408	2448474	39	27.9379	9.0233	24.7008	2448470	332	33	22.516	7.94309	19.4005
Merged-chr2-2448489-2	DDDDGGTWGGTGRRD	MEME-1	158	172	+	6.60656	0.000434	0.0819	TCTAATTAGTTGGGT	VvMYB14_2_peak_4645	VvMYB14_1_peak_4573	VIT_202s0025g02830.1.v2.1	VvMYB14_1_peakname|VvMYB14_2_peakname	2	chr2:2448319-2448736	Promoter (<=1kb)	VIT_202s0025g02830.v2.1	-490	XP_002278708.1|PREDICTED: beta-1,6-galactosyltransferase GALT31A isoform X1 [Vitis vinifera]	chr2:2448319-2448574	256	2448465	27	17.0941	6.86289	14.1003	chr2:2448329-2448736	408	2448474	39	27.9379	9.0233	24.7008	2448470	332	33	22.516	7.94309	19.4005
Merged-chr2-2448489-2	DDDDGGTWGGTGRRD	MEME-1	144	158	-	18.9508	5e-08	0.00112	AGGGGGTTGGTGGGT	VvMYB14_2_peak_4645	VvMYB14_1_peak_4573	VIT_202s0025g02830.1.v2.1	VvMYB14_1_peakname|VvMYB14_2_peakname	2	chr2:2448319-2448736	Promoter (<=1kb)	VIT_202s0025g02830.v2.1	-490	XP_002278708.1|PREDICTED: beta-1,6-galactosyltransferase GALT31A isoform X1 [Vitis vinifera]	chr2:2448319-2448574	256	2448465	27	17.0941	6.86289	14.1003	chr2:2448329-2448736	408	2448474	39	27.9379	9.0233	24.7008	2448470	332	33	22.516	7.94309	19.4005
Merged-chr2-2448489-2	DDDDGGTWGGTGRRD	MEME-1	188	202	+	6.45902	0.000458	0.0844	AAGTAGTTGTTGCAT	VvMYB14_2_peak_4645	VvMYB14_1_peak_4573	VIT_202s0025g02830.1.v2.1	VvMYB14_1_peakname|VvMYB14_2_peakname	2	chr2:2448319-2448736	Promoter (<=1kb)	VIT_202s0025g02830.v2.1	-490	XP_002278708.1|PREDICTED: beta-1,6-galactosyltransferase GALT31A isoform X1 [Vitis vinifera]	chr2:2448319-2448574	256	2448465	27	17.0941	6.86289	14.1003	chr2:2448329-2448736	408	2448474	39	27.9379	9.0233	24.7008	2448470	332	33	22.516	7.94309	19.4005
Merged-chr2-2448489-2	DDDDGGTWGGTGRRD	MEME-1	347	361	-	6.03279	0.000535	0.0916	TCAATGTTGGTGATG	VvMYB14_2_peak_4645	VvMYB14_1_peak_4573	VIT_202s0025g02830.1.v2.1	VvMYB14_1_peakname|VvMYB14_2_peakname	2	chr2:2448319-2448736	Promoter (<=1kb)	VIT_202s0025g02830.v2.1	-490	XP_002278708.1|PREDICTED: beta-1,6-galactosyltransferase GALT31A isoform X1 [Vitis vinifera]	chr2:2448319-2448574	256	2448465	27	17.0941	6.86289	14.1003	chr2:2448329-2448736	408	2448474	39	27.9379	9.0233	24.7008	2448470	332	33	22.516	7.94309	19.4005
Merged-chr14-18551397-1	DDDDGGTWGGTGRRD	MEME-1	194	208	+	18.9508	5e-08	0.00112	TGAGGGTAGGTGGAG	VvMYB14_2_peak_2307		VIT_214s0006g01900.1.v2.1	VvMYB14_2_peakname	1	chr14:18551278-18551516	Promoter (1-2kb)	VIT_214s0006g01900.v2.1	-1212	XP_002271418.1|PREDICTED: uncharacterized protein LOC100248486 [Vitis vinifera]	NA	NA	NA	NA	NA	NA	NA	chr14:18551278-18551516	239	18551434	19	8.50888	4.23814	5.84234	18551434	239	19	8.50888	4.23814	5.84234
Merged-chr14-18551397-1	DDDDGGTWGGTGRRD	MEME-1	184	198	+	10.1311	9.83e-05	0.0355	CCCTAGTAGGTGAGG	VvMYB14_2_peak_2307		VIT_214s0006g01900.1.v2.1	VvMYB14_2_peakname	1	chr14:18551278-18551516	Promoter (1-2kb)	VIT_214s0006g01900.v2.1	-1212	XP_002271418.1|PREDICTED: uncharacterized protein LOC100248486 [Vitis vinifera]	NA	NA	NA	NA	NA	NA	NA	chr14:18551278-18551516	239	18551434	19	8.50888	4.23814	5.84234	18551434	239	19	8.50888	4.23814	5.84234
Merged-chr2-6112976-2	DDDDGGTWGGTGRRD	MEME-1	333	347	+	6.60656	0.000434	0.0819	TTTGAGTAGGTCAAG	VvMYB14_2_peak_4718	VvMYB14_1_peak_4646	VIT_202s0012g00320.1.v2.1	VvMYB14_1_peakname|VvMYB14_2_peakname	2	chr2:6112693-6113290	Promoter (<=1kb)	VIT_202s0012g00320.v2.1	-184	CBI33969.3|unnamed protein product, partial [Vitis vinifera]	chr2:6112713-6113290	578	6113005	74	74.8961	18.7501	71.1048	chr2:6112693-6113208	516	6112999	79	78.2035	18.355	74.3957	6113002	547	76.5	76.5498	18.5526	72.7502
Merged-chr2-6112976-2	DDDDGGTWGGTGRRD	MEME-1	124	138	+	14.0656	9.35e-06	0.00984	AAGAGTTAGGTGAGG	VvMYB14_2_peak_4718	VvMYB14_1_peak_4646	VIT_202s0012g00320.1.v2.1	VvMYB14_1_peakname|VvMYB14_2_peakname	2	chr2:6112693-6113290	Promoter (<=1kb)	VIT_202s0012g00320.v2.1	-184	CBI33969.3|unnamed protein product, partial [Vitis vinifera]	chr2:6112713-6113290	578	6113005	74	74.8961	18.7501	71.1048	chr2:6112693-6113208	516	6112999	79	78.2035	18.355	74.3957	6113002	547	76.5	76.5498	18.5526	72.7502
Merged-chr2-6112976-2	DDDDGGTWGGTGRRD	MEME-1	149	163	-	8.40984	0.000213	0.055	GTAGATTAGTTAGGA	VvMYB14_2_peak_4718	VvMYB14_1_peak_4646	VIT_202s0012g00320.1.v2.1	VvMYB14_1_peakname|VvMYB14_2_peakname	2	chr2:6112693-6113290	Promoter (<=1kb)	VIT_202s0012g00320.v2.1	-184	CBI33969.3|unnamed protein product, partial [Vitis vinifera]	chr2:6112713-6113290	578	6113005	74	74.8961	18.7501	71.1048	chr2:6112693-6113208	516	6112999	79	78.2035	18.355	74.3957	6113002	547	76.5	76.5498	18.5526	72.7502
Merged-chr2-6112976-2	DDDDGGTWGGTGRRD	MEME-1	466	480	+	5.65574	0.000611	0.0984	ATGGGGGGGGTGAAG	VvMYB14_2_peak_4718	VvMYB14_1_peak_4646	VIT_202s0012g00320.1.v2.1	VvMYB14_1_peakname|VvMYB14_2_peakname	2	chr2:6112693-6113290	Promoter (<=1kb)	VIT_202s0012g00320.v2.1	-184	CBI33969.3|unnamed protein product, partial [Vitis vinifera]	chr2:6112713-6113290	578	6113005	74	74.8961	18.7501	71.1048	chr2:6112693-6113208	516	6112999	79	78.2035	18.355	74.3957	6113002	547	76.5	76.5498	18.5526	72.7502
Merged-chr2-6112976-2	DDDDGGTWGGTGRRD	MEME-1	496	510	+	6.2623	0.000492	0.0877	AGGATTTTGGTGGCT	VvMYB14_2_peak_4718	VvMYB14_1_peak_4646	VIT_202s0012g00320.1.v2.1	VvMYB14_1_peakname|VvMYB14_2_peakname	2	chr2:6112693-6113290	Promoter (<=1kb)	VIT_202s0012g00320.v2.1	-184	CBI33969.3|unnamed protein product, partial [Vitis vinifera]	chr2:6112713-6113290	578	6113005	74	74.8961	18.7501	71.1048	chr2:6112693-6113208	516	6112999	79	78.2035	18.355	74.3957	6113002	547	76.5	76.5498	18.5526	72.7502
Merged-chr2-6112976-2	DDDDGGTWGGTGRRD	MEME-1	298	312	+	8.2623	0.000227	0.057	ACTGAGTGGGTAGGT	VvMYB14_2_peak_4718	VvMYB14_1_peak_4646	VIT_202s0012g00320.1.v2.1	VvMYB14_1_peakname|VvMYB14_2_peakname	2	chr2:6112693-6113290	Promoter (<=1kb)	VIT_202s0012g00320.v2.1	-184	CBI33969.3|unnamed protein product, partial [Vitis vinifera]	chr2:6112713-6113290	578	6113005	74	74.8961	18.7501	71.1048	chr2:6112693-6113208	516	6112999	79	78.2035	18.355	74.3957	6113002	547	76.5	76.5498	18.5526	72.7502
Merged-chr2-6112976-2	DDDDGGTWGGTGRRD	MEME-1	302	316	+	18.8852	5.54e-08	0.0012	AGTGGGTAGGTGGGA	VvMYB14_2_peak_4718	VvMYB14_1_peak_4646	VIT_202s0012g00320.1.v2.1	VvMYB14_1_peakname|VvMYB14_2_peakname	2	chr2:6112693-6113290	Promoter (<=1kb)	VIT_202s0012g00320.v2.1	-184	CBI33969.3|unnamed protein product, partial [Vitis vinifera]	chr2:6112713-6113290	578	6113005	74	74.8961	18.7501	71.1048	chr2:6112693-6113208	516	6112999	79	78.2035	18.355	74.3957	6113002	547	76.5	76.5498	18.5526	72.7502
Merged-chrUn-7575965-2	DDDDGGTWGGTGRRD	MEME-1	150	164	-	18.8361	6e-08	0.00127	GTTTGGTTGGTGGGG	VvMYB14_2_peak_7934	VvMYB14_1_peak_7808	VIT_200s0179g00340.1.v2.1	VvMYB14_1_peakname|VvMYB14_2_peakname	2	chrUn:7575824-7576122	Promoter (<=1kb)	VIT_200s0179g00340.v2.1	-292	XP_002281266.1|PREDICTED: histone H2A variant 1 [Vitis vinifera]	chrUn:7575833-7576082	250	7575977	23	13.0546	5.74057	10.1905	chrUn:7575824-7576122	299	7575939	29	16.5807	6.2313	13.5955	7575958	274.5	26	14.8177	5.98593	11.893
Merged-chrUn-7575965-2	DDDDGGTWGGTGRRD	MEME-1	154	168	-	4.91803	0.000789	0.113	TTTCGTTTGGTTGGT	VvMYB14_2_peak_7934	VvMYB14_1_peak_7808	VIT_200s0179g00340.1.v2.1	VvMYB14_1_peakname|VvMYB14_2_peakname	2	chrUn:7575824-7576122	Promoter (<=1kb)	VIT_200s0179g00340.v2.1	-292	XP_002281266.1|PREDICTED: histone H2A variant 1 [Vitis vinifera]	chrUn:7575833-7576082	250	7575977	23	13.0546	5.74057	10.1905	chrUn:7575824-7576122	299	7575939	29	16.5807	6.2313	13.5955	7575958	274.5	26	14.8177	5.98593	11.893
Merged-chrUn-7575965-2	DDDDGGTWGGTGRRD	MEME-1	62	76	-	8.77049	0.000183	0.0507	TTATGTTTGTTGGCT	VvMYB14_2_peak_7934	VvMYB14_1_peak_7808	VIT_200s0179g00340.1.v2.1	VvMYB14_1_peakname|VvMYB14_2_peakname	2	chrUn:7575824-7576122	Promoter (<=1kb)	VIT_200s0179g00340.v2.1	-292	XP_002281266.1|PREDICTED: histone H2A variant 1 [Vitis vinifera]	chrUn:7575833-7576082	250	7575977	23	13.0546	5.74057	10.1905	chrUn:7575824-7576122	299	7575939	29	16.5807	6.2313	13.5955	7575958	274.5	26	14.8177	5.98593	11.893
Merged-chr13-8297637-2	DDDDGGTWGGTGRRD	MEME-1	275	289	+	8.01639	0.000251	0.0604	TATGGTTTGGTAATA	VvMYB14_2_peak_1724	VvMYB14_1_peak_1749	VIT_213s0074g00470.2.v2.1	VvMYB14_1_peakname|VvMYB14_2_peakname	2	chr13:8297432-8297834	Promoter (<=1kb)	VIT_213s0074g00470.v2.1	-312	XP_010658710.1|PREDICTED: uncharacterized protein LOC100245448 [Vitis vinifera]	chr13:8297432-8297833	402	8297583	46	38.263	11.7501	34.8623	chr13:8297452-8297834	383	8297611	53	44.3829	12.3897	40.91	8297597	392.5	49.5	41.3229	12.0699	37.8862
Merged-chr13-8297637-2	DDDDGGTWGGTGRRD	MEME-1	235	249	-	13.082	1.85e-05	0.0139	CGGAGGTAGGTAAAA	VvMYB14_2_peak_1724	VvMYB14_1_peak_1749	VIT_213s0074g00470.2.v2.1	VvMYB14_1_peakname|VvMYB14_2_peakname	2	chr13:8297432-8297834	Promoter (<=1kb)	VIT_213s0074g00470.v2.1	-312	XP_010658710.1|PREDICTED: uncharacterized protein LOC100245448 [Vitis vinifera]	chr13:8297432-8297833	402	8297583	46	38.263	11.7501	34.8623	chr13:8297452-8297834	383	8297611	53	44.3829	12.3897	40.91	8297597	392.5	49.5	41.3229	12.0699	37.8862
Merged-chr13-8297637-2	DDDDGGTWGGTGRRD	MEME-1	143	157	-	12.7705	2.27e-05	0.0156	GGAGGGTGGTTGGTG	VvMYB14_2_peak_1724	VvMYB14_1_peak_1749	VIT_213s0074g00470.2.v2.1	VvMYB14_1_peakname|VvMYB14_2_peakname	2	chr13:8297432-8297834	Promoter (<=1kb)	VIT_213s0074g00470.v2.1	-312	XP_010658710.1|PREDICTED: uncharacterized protein LOC100245448 [Vitis vinifera]	chr13:8297432-8297833	402	8297583	46	38.263	11.7501	34.8623	chr13:8297452-8297834	383	8297611	53	44.3829	12.3897	40.91	8297597	392.5	49.5	41.3229	12.0699	37.8862
Merged-chr13-8297637-2	DDDDGGTWGGTGRRD	MEME-1	140	154	-	18.7541	6.76e-08	0.00136	GGGTGGTTGGTGGCG	VvMYB14_2_peak_1724	VvMYB14_1_peak_1749	VIT_213s0074g00470.2.v2.1	VvMYB14_1_peakname|VvMYB14_2_peakname	2	chr13:8297432-8297834	Promoter (<=1kb)	VIT_213s0074g00470.v2.1	-312	XP_010658710.1|PREDICTED: uncharacterized protein LOC100245448 [Vitis vinifera]	chr13:8297432-8297833	402	8297583	46	38.263	11.7501	34.8623	chr13:8297452-8297834	383	8297611	53	44.3829	12.3897	40.91	8297597	392.5	49.5	41.3229	12.0699	37.8862
Merged-chr1-3228059-1	DDDDGGTWGGTGRRD	MEME-1	166	180	+	18.7541	6.76e-08	0.00136	GGGGGGTTGTTGGGG		VvMYB14_1_peak_69	VIT_201s0011g03560.1.v2.1	VvMYB14_1_peakname	1	chr1:3227952-3228167	Promoter (<=1kb)	VIT_201s0011g03560.v2.1	-400	XP_002282642.1|PREDICTED: uncharacterized protein LOC100243921 [Vitis vinifera]	chr1:3227952-3228167	216	3227954	13	4.61425	3.05133	2.27831	NA	NA	NA	NA	NA	NA	NA	3227954	216	13	4.61425	3.05133	2.27831
Merged-chr12-6610399-2	DDDDGGTWGGTGRRD	MEME-1	116	130	+	4.67213	0.000857	0.118	TTTTTTTTGGTAGGT	VvMYB14_2_peak_1268	VvMYB14_1_peak_1289	VIT_212s0059g01720.1.v2.1	VvMYB14_1_peakname|VvMYB14_2_peakname	2	chr12:6610143-6610637	Promoter (<=1kb)	VIT_212s0059g01720.v2.1	-543	CAN73940.1|hypothetical protein VITISV_031602 [Vitis vinifera]	chr12:6610143-6610608	466	6610365	39	30.0969	10.0001	26.822	chr12:6610209-6610637	429	6610372	33	21.9962	7.80089	18.8709	6610368	447.5	36	26.0465	8.90049	22.8465
Merged-chr12-6610399-2	DDDDGGTWGGTGRRD	MEME-1	219	233	-	9.34426	0.000142	0.0439	TGGAGGTGGGTTGGT	VvMYB14_2_peak_1268	VvMYB14_1_peak_1289	VIT_212s0059g01720.1.v2.1	VvMYB14_1_peakname|VvMYB14_2_peakname	2	chr12:6610143-6610637	Promoter (<=1kb)	VIT_212s0059g01720.v2.1	-543	CAN73940.1|hypothetical protein VITISV_031602 [Vitis vinifera]	chr12:6610143-6610608	466	6610365	39	30.0969	10.0001	26.822	chr12:6610209-6610637	429	6610372	33	21.9962	7.80089	18.8709	6610368	447.5	36	26.0465	8.90049	22.8465
Merged-chr12-6610399-2	DDDDGGTWGGTGRRD	MEME-1	228	242	-	7	0.000374	0.0756	GCTGGGTAGTGGAGG	VvMYB14_2_peak_1268	VvMYB14_1_peak_1289	VIT_212s0059g01720.1.v2.1	VvMYB14_1_peakname|VvMYB14_2_peakname	2	chr12:6610143-6610637	Promoter (<=1kb)	VIT_212s0059g01720.v2.1	-543	CAN73940.1|hypothetical protein VITISV_031602 [Vitis vinifera]	chr12:6610143-6610608	466	6610365	39	30.0969	10.0001	26.822	chr12:6610209-6610637	429	6610372	33	21.9962	7.80089	18.8709	6610368	447.5	36	26.0465	8.90049	22.8465
Merged-chr12-6610399-2	DDDDGGTWGGTGRRD	MEME-1	120	134	+	10.7377	7.27e-05	0.0299	TTTTGGTAGGTTGGT	VvMYB14_2_peak_1268	VvMYB14_1_peak_1289	VIT_212s0059g01720.1.v2.1	VvMYB14_1_peakname|VvMYB14_2_peakname	2	chr12:6610143-6610637	Promoter (<=1kb)	VIT_212s0059g01720.v2.1	-543	CAN73940.1|hypothetical protein VITISV_031602 [Vitis vinifera]	chr12:6610143-6610608	466	6610365	39	30.0969	10.0001	26.822	chr12:6610209-6610637	429	6610372	33	21.9962	7.80089	18.8709	6610368	447.5	36	26.0465	8.90049	22.8465
Merged-chr12-6610399-2	DDDDGGTWGGTGRRD	MEME-1	124	138	+	17.2787	4.85e-07	0.00269	GGTAGGTTGGTGGGC	VvMYB14_2_peak_1268	VvMYB14_1_peak_1289	VIT_212s0059g01720.1.v2.1	VvMYB14_1_peakname|VvMYB14_2_peakname	2	chr12:6610143-6610637	Promoter (<=1kb)	VIT_212s0059g01720.v2.1	-543	CAN73940.1|hypothetical protein VITISV_031602 [Vitis vinifera]	chr12:6610143-6610608	466	6610365	39	30.0969	10.0001	26.822	chr12:6610209-6610637	429	6610372	33	21.9962	7.80089	18.8709	6610368	447.5	36	26.0465	8.90049	22.8465
Merged-chr12-6610399-2	DDDDGGTWGGTGRRD	MEME-1	429	443	+	12.7049	2.37e-05	0.0159	GATTAGTAGGTGAAC	VvMYB14_2_peak_1268	VvMYB14_1_peak_1289	VIT_212s0059g01720.1.v2.1	VvMYB14_1_peakname|VvMYB14_2_peakname	2	chr12:6610143-6610637	Promoter (<=1kb)	VIT_212s0059g01720.v2.1	-543	CAN73940.1|hypothetical protein VITISV_031602 [Vitis vinifera]	chr12:6610143-6610608	466	6610365	39	30.0969	10.0001	26.822	chr12:6610209-6610637	429	6610372	33	21.9962	7.80089	18.8709	6610368	447.5	36	26.0465	8.90049	22.8465
Merged-chr12-6610399-2	DDDDGGTWGGTGRRD	MEME-1	215	229	-	18.7377	6.85e-08	0.00136	GGTGGGTTGGTGGGC	VvMYB14_2_peak_1268	VvMYB14_1_peak_1289	VIT_212s0059g01720.1.v2.1	VvMYB14_1_peakname|VvMYB14_2_peakname	2	chr12:6610143-6610637	Promoter (<=1kb)	VIT_212s0059g01720.v2.1	-543	CAN73940.1|hypothetical protein VITISV_031602 [Vitis vinifera]	chr12:6610143-6610608	466	6610365	39	30.0969	10.0001	26.822	chr12:6610209-6610637	429	6610372	33	21.9962	7.80089	18.8709	6610368	447.5	36	26.0465	8.90049	22.8465
Merged-chr18-3930780-2	DDDDGGTWGGTGRRD	MEME-1	214	228	+	12.541	2.62e-05	0.0168	GGTGATTAGGTGGTG	VvMYB14_2_peak_3646	VvMYB14_1_peak_3575	VIT_218s0001g04640.1.v2.1	VvMYB14_1_peakname|VvMYB14_2_peakname	2	chr18:3930535-3930995	Promoter (<=1kb)	VIT_218s0001g04640.v2.1	-513	|	chr18:3930535-3930995	461	3930785	101	114.607	25.5001	110.554	chr18:3930596-3930995	400	3930792	101	109.761	23.4027	105.74	3930788	430.5	101	112.184	24.4514	108.147
Merged-chr18-3930780-2	DDDDGGTWGGTGRRD	MEME-1	117	131	-	7.34426	0.000328	0.0704	ATTGATTAGGTATGG	VvMYB14_2_peak_3646	VvMYB14_1_peak_3575	VIT_218s0001g04640.1.v2.1	VvMYB14_1_peakname|VvMYB14_2_peakname	2	chr18:3930535-3930995	Promoter (<=1kb)	VIT_218s0001g04640.v2.1	-513	|	chr18:3930535-3930995	461	3930785	101	114.607	25.5001	110.554	chr18:3930596-3930995	400	3930792	101	109.761	23.4027	105.74	3930788	430.5	101	112.184	24.4514	108.147
Merged-chr18-3930780-2	DDDDGGTWGGTGRRD	MEME-1	288	302	+	4.95082	0.00078	0.112	AGAGGGTTGTGGACA	VvMYB14_2_peak_3646	VvMYB14_1_peak_3575	VIT_218s0001g04640.1.v2.1	VvMYB14_1_peakname|VvMYB14_2_peakname	2	chr18:3930535-3930995	Promoter (<=1kb)	VIT_218s0001g04640.v2.1	-513	|	chr18:3930535-3930995	461	3930785	101	114.607	25.5001	110.554	chr18:3930596-3930995	400	3930792	101	109.761	23.4027	105.74	3930788	430.5	101	112.184	24.4514	108.147
Merged-chr18-3930780-2	DDDDGGTWGGTGRRD	MEME-1	258	272	+	9.13115	0.000156	0.0465	GGGGAGAAGGTGGGT	VvMYB14_2_peak_3646	VvMYB14_1_peak_3575	VIT_218s0001g04640.1.v2.1	VvMYB14_1_peakname|VvMYB14_2_peakname	2	chr18:3930535-3930995	Promoter (<=1kb)	VIT_218s0001g04640.v2.1	-513	|	chr18:3930535-3930995	461	3930785	101	114.607	25.5001	110.554	chr18:3930596-3930995	400	3930792	101	109.761	23.4027	105.74	3930788	430.5	101	112.184	24.4514	108.147
Merged-chr18-3930780-2	DDDDGGTWGGTGRRD	MEME-1	244	258	+	5.14754	0.000729	0.108	AAAGATTGGTTGGTG	VvMYB14_2_peak_3646	VvMYB14_1_peak_3575	VIT_218s0001g04640.1.v2.1	VvMYB14_1_peakname|VvMYB14_2_peakname	2	chr18:3930535-3930995	Promoter (<=1kb)	VIT_218s0001g04640.v2.1	-513	|	chr18:3930535-3930995	461	3930785	101	114.607	25.5001	110.554	chr18:3930596-3930995	400	3930792	101	109.761	23.4027	105.74	3930788	430.5	101	112.184	24.4514	108.147
Merged-chr18-3930780-2	DDDDGGTWGGTGRRD	MEME-1	262	276	+	13.8033	1.13e-05	0.0109	AGAAGGTGGGTGAGA	VvMYB14_2_peak_3646	VvMYB14_1_peak_3575	VIT_218s0001g04640.1.v2.1	VvMYB14_1_peakname|VvMYB14_2_peakname	2	chr18:3930535-3930995	Promoter (<=1kb)	VIT_218s0001g04640.v2.1	-513	|	chr18:3930535-3930995	461	3930785	101	114.607	25.5001	110.554	chr18:3930596-3930995	400	3930792	101	109.761	23.4027	105.74	3930788	430.5	101	112.184	24.4514	108.147
Merged-chr18-3930780-2	DDDDGGTWGGTGRRD	MEME-1	247	261	+	18.7213	7.08e-08	0.00137	GATTGGTTGGTGGGG	VvMYB14_2_peak_3646	VvMYB14_1_peak_3575	VIT_218s0001g04640.1.v2.1	VvMYB14_1_peakname|VvMYB14_2_peakname	2	chr18:3930535-3930995	Promoter (<=1kb)	VIT_218s0001g04640.v2.1	-513	|	chr18:3930535-3930995	461	3930785	101	114.607	25.5001	110.554	chr18:3930596-3930995	400	3930792	101	109.761	23.4027	105.74	3930788	430.5	101	112.184	24.4514	108.147
Merged-chr18-3930780-2	DDDDGGTWGGTGRRD	MEME-1	251	265	+	5.2623	0.000701	0.106	GGTTGGTGGGGAGAA	VvMYB14_2_peak_3646	VvMYB14_1_peak_3575	VIT_218s0001g04640.1.v2.1	VvMYB14_1_peakname|VvMYB14_2_peakname	2	chr18:3930535-3930995	Promoter (<=1kb)	VIT_218s0001g04640.v2.1	-513	|	chr18:3930535-3930995	461	3930785	101	114.607	25.5001	110.554	chr18:3930596-3930995	400	3930792	101	109.761	23.4027	105.74	3930788	430.5	101	112.184	24.4514	108.147
Merged-chrUn-17210863-2	DDDDGGTWGGTGRRD	MEME-1	19	33	+	8.01639	0.000251	0.0604	CTTAGGTAGTTGTTG	VvMYB14_2_peak_8046	VvMYB14_1_peak_7919	VIT_200s0246g00240.1.v2.1	VvMYB14_1_peakname|VvMYB14_2_peakname	2	chrUn:17210657-17211073	Promoter (<=1kb)	VIT_200s0246g00240.v2.1	-801	XP_019073772.1|PREDICTED: uncharacterized protein LOC109122068 [Vitis vinifera]	chrUn:17210657-17211073	417	17210890	826	143.595	2.82698	139.374	chrUn:17210668-17211057	390	17210900	988	201.654	3.14274	197.183	17210895	403.5	907	172.625	2.98486	168.279
Merged-chrUn-17210863-2	DDDDGGTWGGTGRRD	MEME-1	233	247	-	18.7213	7.08e-08	0.00137	AGAGGGTTGGTGGGA	VvMYB14_2_peak_8046	VvMYB14_1_peak_7919	VIT_200s0246g00240.1.v2.1	VvMYB14_1_peakname|VvMYB14_2_peakname	2	chrUn:17210657-17211073	Promoter (<=1kb)	VIT_200s0246g00240.v2.1	-801	XP_019073772.1|PREDICTED: uncharacterized protein LOC109122068 [Vitis vinifera]	chrUn:17210657-17211073	417	17210890	826	143.595	2.82698	139.374	chrUn:17210668-17211057	390	17210900	988	201.654	3.14274	197.183	17210895	403.5	907	172.625	2.98486	168.279
Merged-chrUn-17210863-2	DDDDGGTWGGTGRRD	MEME-1	229	243	-	5.39344	0.00067	0.103	GGTTGGTGGGAAGGT	VvMYB14_2_peak_8046	VvMYB14_1_peak_7919	VIT_200s0246g00240.1.v2.1	VvMYB14_1_peakname|VvMYB14_2_peakname	2	chrUn:17210657-17211073	Promoter (<=1kb)	VIT_200s0246g00240.v2.1	-801	XP_019073772.1|PREDICTED: uncharacterized protein LOC109122068 [Vitis vinifera]	chrUn:17210657-17211073	417	17210890	826	143.595	2.82698	139.374	chrUn:17210668-17211057	390	17210900	988	201.654	3.14274	197.183	17210895	403.5	907	172.625	2.98486	168.279
Merged-chrUn-17210863-2	DDDDGGTWGGTGRRD	MEME-1	22	36	+	10.1967	9.52e-05	0.0349	AGGTAGTTGTTGTAG	VvMYB14_2_peak_8046	VvMYB14_1_peak_7919	VIT_200s0246g00240.1.v2.1	VvMYB14_1_peakname|VvMYB14_2_peakname	2	chrUn:17210657-17211073	Promoter (<=1kb)	VIT_200s0246g00240.v2.1	-801	XP_019073772.1|PREDICTED: uncharacterized protein LOC109122068 [Vitis vinifera]	chrUn:17210657-17211073	417	17210890	826	143.595	2.82698	139.374	chrUn:17210668-17211057	390	17210900	988	201.654	3.14274	197.183	17210895	403.5	907	172.625	2.98486	168.279
Merged-chr11-18816518-2	DDDDGGTWGGTGRRD	MEME-1	115	129	-	5.91803	0.000557	0.0937	GACGTTTAGGTGGCG	VvMYB14_2_peak_1104	VvMYB14_1_peak_1111	VIT_211s0052g01090.2.v2.1	VvMYB14_1_peakname|VvMYB14_2_peakname	2	chr11:18816203-18816826	Promoter (<=1kb)	VIT_211s0052g01090.v2.1	-310	XP_002272782.1|PREDICTED: 4-coumarate--CoA ligase 2 [Vitis vinifera]	chr11:18816203-18816803	601	18816445	115	136.476	29.0002	132.292	chr11:18816243-18816826	584	18816533	125	146.528	28.9092	142.301	18816489	592.5	120	141.502	28.9547	137.297
Merged-chr11-18816518-2	DDDDGGTWGGTGRRD	MEME-1	232	246	+	12.377	2.9e-05	0.0176	TTGTGTTAGGTGACA	VvMYB14_2_peak_1104	VvMYB14_1_peak_1111	VIT_211s0052g01090.2.v2.1	VvMYB14_1_peakname|VvMYB14_2_peakname	2	chr11:18816203-18816826	Promoter (<=1kb)	VIT_211s0052g01090.v2.1	-310	XP_002272782.1|PREDICTED: 4-coumarate--CoA ligase 2 [Vitis vinifera]	chr11:18816203-18816803	601	18816445	115	136.476	29.0002	132.292	chr11:18816243-18816826	584	18816533	125	146.528	28.9092	142.301	18816489	592.5	120	141.502	28.9547	137.297
Merged-chr11-18816518-2	DDDDGGTWGGTGRRD	MEME-1	472	486	-	8.81967	0.000179	0.0501	GGTTGGTGGGAGGGA	VvMYB14_2_peak_1104	VvMYB14_1_peak_1111	VIT_211s0052g01090.2.v2.1	VvMYB14_1_peakname|VvMYB14_2_peakname	2	chr11:18816203-18816826	Promoter (<=1kb)	VIT_211s0052g01090.v2.1	-310	XP_002272782.1|PREDICTED: 4-coumarate--CoA ligase 2 [Vitis vinifera]	chr11:18816203-18816803	601	18816445	115	136.476	29.0002	132.292	chr11:18816243-18816826	584	18816533	125	146.528	28.9092	142.301	18816489	592.5	120	141.502	28.9547	137.297
Merged-chr11-18816518-2	DDDDGGTWGGTGRRD	MEME-1	514	528	-	4.57377	0.000885	0.12	GATTTTTGGTTGGGG	VvMYB14_2_peak_1104	VvMYB14_1_peak_1111	VIT_211s0052g01090.2.v2.1	VvMYB14_1_peakname|VvMYB14_2_peakname	2	chr11:18816203-18816826	Promoter (<=1kb)	VIT_211s0052g01090.v2.1	-310	XP_002272782.1|PREDICTED: 4-coumarate--CoA ligase 2 [Vitis vinifera]	chr11:18816203-18816803	601	18816445	115	136.476	29.0002	132.292	chr11:18816243-18816826	584	18816533	125	146.528	28.9092	142.301	18816489	592.5	120	141.502	28.9547	137.297
Merged-chr11-18816518-2	DDDDGGTWGGTGRRD	MEME-1	162	176	+	9.85246	0.000112	0.0383	CTGTAGTAGGTAAAT	VvMYB14_2_peak_1104	VvMYB14_1_peak_1111	VIT_211s0052g01090.2.v2.1	VvMYB14_1_peakname|VvMYB14_2_peakname	2	chr11:18816203-18816826	Promoter (<=1kb)	VIT_211s0052g01090.v2.1	-310	XP_002272782.1|PREDICTED: 4-coumarate--CoA ligase 2 [Vitis vinifera]	chr11:18816203-18816803	601	18816445	115	136.476	29.0002	132.292	chr11:18816243-18816826	584	18816533	125	146.528	28.9092	142.301	18816489	592.5	120	141.502	28.9547	137.297
Merged-chr11-18816518-2	DDDDGGTWGGTGRRD	MEME-1	556	570	-	7.95082	0.000258	0.0614	AAAGGGAAGGTGAGA	VvMYB14_2_peak_1104	VvMYB14_1_peak_1111	VIT_211s0052g01090.2.v2.1	VvMYB14_1_peakname|VvMYB14_2_peakname	2	chr11:18816203-18816826	Promoter (<=1kb)	VIT_211s0052g01090.v2.1	-310	XP_002272782.1|PREDICTED: 4-coumarate--CoA ligase 2 [Vitis vinifera]	chr11:18816203-18816803	601	18816445	115	136.476	29.0002	132.292	chr11:18816243-18816826	584	18816533	125	146.528	28.9092	142.301	18816489	592.5	120	141.502	28.9547	137.297
Merged-chr11-18816518-2	DDDDGGTWGGTGRRD	MEME-1	309	323	-	7.03279	0.00037	0.0751	TGAAGGTGGGTGCTC	VvMYB14_2_peak_1104	VvMYB14_1_peak_1111	VIT_211s0052g01090.2.v2.1	VvMYB14_1_peakname|VvMYB14_2_peakname	2	chr11:18816203-18816826	Promoter (<=1kb)	VIT_211s0052g01090.v2.1	-310	XP_002272782.1|PREDICTED: 4-coumarate--CoA ligase 2 [Vitis vinifera]	chr11:18816203-18816803	601	18816445	115	136.476	29.0002	132.292	chr11:18816243-18816826	584	18816533	125	146.528	28.9092	142.301	18816489	592.5	120	141.502	28.9547	137.297
Merged-chr11-18816518-2	DDDDGGTWGGTGRRD	MEME-1	511	525	-	6.7541	0.00041	0.0795	TTTTGGTTGGGGGTA	VvMYB14_2_peak_1104	VvMYB14_1_peak_1111	VIT_211s0052g01090.2.v2.1	VvMYB14_1_peakname|VvMYB14_2_peakname	2	chr11:18816203-18816826	Promoter (<=1kb)	VIT_211s0052g01090.v2.1	-310	XP_002272782.1|PREDICTED: 4-coumarate--CoA ligase 2 [Vitis vinifera]	chr11:18816203-18816803	601	18816445	115	136.476	29.0002	132.292	chr11:18816243-18816826	584	18816533	125	146.528	28.9092	142.301	18816489	592.5	120	141.502	28.9547	137.297
Merged-chr11-18816518-2	DDDDGGTWGGTGRRD	MEME-1	330	344	-	18.7213	7.08e-08	0.00137	GTGGGGTTGGTGAGA	VvMYB14_2_peak_1104	VvMYB14_1_peak_1111	VIT_211s0052g01090.2.v2.1	VvMYB14_1_peakname|VvMYB14_2_peakname	2	chr11:18816203-18816826	Promoter (<=1kb)	VIT_211s0052g01090.v2.1	-310	XP_002272782.1|PREDICTED: 4-coumarate--CoA ligase 2 [Vitis vinifera]	chr11:18816203-18816803	601	18816445	115	136.476	29.0002	132.292	chr11:18816243-18816826	584	18816533	125	146.528	28.9092	142.301	18816489	592.5	120	141.502	28.9547	137.297
Merged-chr11-18816518-2	DDDDGGTWGGTGRRD	MEME-1	476	490	-	16.8361	7.94e-07	0.00313	TCAGGGTTGGTGGGA	VvMYB14_2_peak_1104	VvMYB14_1_peak_1111	VIT_211s0052g01090.2.v2.1	VvMYB14_1_peakname|VvMYB14_2_peakname	2	chr11:18816203-18816826	Promoter (<=1kb)	VIT_211s0052g01090.v2.1	-310	XP_002272782.1|PREDICTED: 4-coumarate--CoA ligase 2 [Vitis vinifera]	chr11:18816203-18816803	601	18816445	115	136.476	29.0002	132.292	chr11:18816243-18816826	584	18816533	125	146.528	28.9092	142.301	18816489	592.5	120	141.502	28.9547	137.297
Merged-chr18-4700798-2	DDDDGGTWGGTGRRD	MEME-1	604	618	-	13.9672	1.01e-05	0.0102	GCGGATTTGGTGGGG	VvMYB14_2_peak_3667	VvMYB14_1_peak_3602	VIT_218s0001g06250.1.v2.1	VvMYB14_1_peakname|VvMYB14_2_peakname	2	chr18:4700378-4701229	Promoter (<=1kb)	VIT_218s0001g06250.v2.1	-68	NP_001268096.1|3-deoxy-D-arabino-heptulosonate 7-phosphate synthase 02 [Vitis vinifera]	chr18:4700411-4701229	819	4700675	142	171.448	31.8408	167.088	chr18:4700378-4701175	798	4700639	143	163.461	28.3063	159.153	4700657	808.5	142.5	167.454	30.0736	163.12
Merged-chr18-4700798-2	DDDDGGTWGGTGRRD	MEME-1	108	122	+	13.3607	1.54e-05	0.0128	GGGGAGTAGGTTGGG	VvMYB14_2_peak_3667	VvMYB14_1_peak_3602	VIT_218s0001g06250.1.v2.1	VvMYB14_1_peakname|VvMYB14_2_peakname	2	chr18:4700378-4701229	Promoter (<=1kb)	VIT_218s0001g06250.v2.1	-68	NP_001268096.1|3-deoxy-D-arabino-heptulosonate 7-phosphate synthase 02 [Vitis vinifera]	chr18:4700411-4701229	819	4700675	142	171.448	31.8408	167.088	chr18:4700378-4701175	798	4700639	143	163.461	28.3063	159.153	4700657	808.5	142.5	167.454	30.0736	163.12
Merged-chr18-4700798-2	DDDDGGTWGGTGRRD	MEME-1	287	301	-	6.85246	0.000396	0.0779	TGGTAGTTGGGGAAA	VvMYB14_2_peak_3667	VvMYB14_1_peak_3602	VIT_218s0001g06250.1.v2.1	VvMYB14_1_peakname|VvMYB14_2_peakname	2	chr18:4700378-4701229	Promoter (<=1kb)	VIT_218s0001g06250.v2.1	-68	NP_001268096.1|3-deoxy-D-arabino-heptulosonate 7-phosphate synthase 02 [Vitis vinifera]	chr18:4700411-4701229	819	4700675	142	171.448	31.8408	167.088	chr18:4700378-4701175	798	4700639	143	163.461	28.3063	159.153	4700657	808.5	142.5	167.454	30.0736	163.12
Merged-chr18-4700798-2	DDDDGGTWGGTGRRD	MEME-1	186	200	+	9.86885	0.000111	0.0381	ATTTAGTAGGTAAAA	VvMYB14_2_peak_3667	VvMYB14_1_peak_3602	VIT_218s0001g06250.1.v2.1	VvMYB14_1_peakname|VvMYB14_2_peakname	2	chr18:4700378-4701229	Promoter (<=1kb)	VIT_218s0001g06250.v2.1	-68	NP_001268096.1|3-deoxy-D-arabino-heptulosonate 7-phosphate synthase 02 [Vitis vinifera]	chr18:4700411-4701229	819	4700675	142	171.448	31.8408	167.088	chr18:4700378-4701175	798	4700639	143	163.461	28.3063	159.153	4700657	808.5	142.5	167.454	30.0736	163.12
Merged-chr18-4700798-2	DDDDGGTWGGTGRRD	MEME-1	520	534	-	7.78689	0.000275	0.0637	TTGGAATTGGTGGGA	VvMYB14_2_peak_3667	VvMYB14_1_peak_3602	VIT_218s0001g06250.1.v2.1	VvMYB14_1_peakname|VvMYB14_2_peakname	2	chr18:4700378-4701229	Promoter (<=1kb)	VIT_218s0001g06250.v2.1	-68	NP_001268096.1|3-deoxy-D-arabino-heptulosonate 7-phosphate synthase 02 [Vitis vinifera]	chr18:4700411-4701229	819	4700675	142	171.448	31.8408	167.088	chr18:4700378-4701175	798	4700639	143	163.461	28.3063	159.153	4700657	808.5	142.5	167.454	30.0736	163.12
Merged-chr18-4700798-2	DDDDGGTWGGTGRRD	MEME-1	257	271	+	5.55738	0.000633	0.1	ATTAGGTAGCTGAAA	VvMYB14_2_peak_3667	VvMYB14_1_peak_3602	VIT_218s0001g06250.1.v2.1	VvMYB14_1_peakname|VvMYB14_2_peakname	2	chr18:4700378-4701229	Promoter (<=1kb)	VIT_218s0001g06250.v2.1	-68	NP_001268096.1|3-deoxy-D-arabino-heptulosonate 7-phosphate synthase 02 [Vitis vinifera]	chr18:4700411-4701229	819	4700675	142	171.448	31.8408	167.088	chr18:4700378-4701175	798	4700639	143	163.461	28.3063	159.153	4700657	808.5	142.5	167.454	30.0736	163.12
Merged-chr18-4700798-2	DDDDGGTWGGTGRRD	MEME-1	253	267	+	5.62295	0.000618	0.099	AAAAATTAGGTAGCT	VvMYB14_2_peak_3667	VvMYB14_1_peak_3602	VIT_218s0001g06250.1.v2.1	VvMYB14_1_peakname|VvMYB14_2_peakname	2	chr18:4700378-4701229	Promoter (<=1kb)	VIT_218s0001g06250.v2.1	-68	NP_001268096.1|3-deoxy-D-arabino-heptulosonate 7-phosphate synthase 02 [Vitis vinifera]	chr18:4700411-4701229	819	4700675	142	171.448	31.8408	167.088	chr18:4700378-4701175	798	4700639	143	163.461	28.3063	159.153	4700657	808.5	142.5	167.454	30.0736	163.12
Merged-chr18-4700798-2	DDDDGGTWGGTGRRD	MEME-1	290	304	-	17.5574	3.48e-07	0.00241	TGGTGGTAGTTGGGG	VvMYB14_2_peak_3667	VvMYB14_1_peak_3602	VIT_218s0001g06250.1.v2.1	VvMYB14_1_peakname|VvMYB14_2_peakname	2	chr18:4700378-4701229	Promoter (<=1kb)	VIT_218s0001g06250.v2.1	-68	NP_001268096.1|3-deoxy-D-arabino-heptulosonate 7-phosphate synthase 02 [Vitis vinifera]	chr18:4700411-4701229	819	4700675	142	171.448	31.8408	167.088	chr18:4700378-4701175	798	4700639	143	163.461	28.3063	159.153	4700657	808.5	142.5	167.454	30.0736	163.12
Merged-chr18-4700798-2	DDDDGGTWGGTGRRD	MEME-1	132	146	+	5.37705	0.000674	0.104	GTGGAGTGGCTGAGA	VvMYB14_2_peak_3667	VvMYB14_1_peak_3602	VIT_218s0001g06250.1.v2.1	VvMYB14_1_peakname|VvMYB14_2_peakname	2	chr18:4700378-4701229	Promoter (<=1kb)	VIT_218s0001g06250.v2.1	-68	NP_001268096.1|3-deoxy-D-arabino-heptulosonate 7-phosphate synthase 02 [Vitis vinifera]	chr18:4700411-4701229	819	4700675	142	171.448	31.8408	167.088	chr18:4700378-4701175	798	4700639	143	163.461	28.3063	159.153	4700657	808.5	142.5	167.454	30.0736	163.12
Merged-chr18-4700798-2	DDDDGGTWGGTGRRD	MEME-1	578	592	-	17.8197	2.53e-07	0.00207	ATAGGGTTGGTGGGA	VvMYB14_2_peak_3667	VvMYB14_1_peak_3602	VIT_218s0001g06250.1.v2.1	VvMYB14_1_peakname|VvMYB14_2_peakname	2	chr18:4700378-4701229	Promoter (<=1kb)	VIT_218s0001g06250.v2.1	-68	NP_001268096.1|3-deoxy-D-arabino-heptulosonate 7-phosphate synthase 02 [Vitis vinifera]	chr18:4700411-4701229	819	4700675	142	171.448	31.8408	167.088	chr18:4700378-4701175	798	4700639	143	163.461	28.3063	159.153	4700657	808.5	142.5	167.454	30.0736	163.12
Merged-chr18-4700798-2	DDDDGGTWGGTGRRD	MEME-1	595	609	-	18.7213	7.08e-08	0.00137	GTGGGGTTGGTGAGA	VvMYB14_2_peak_3667	VvMYB14_1_peak_3602	VIT_218s0001g06250.1.v2.1	VvMYB14_1_peakname|VvMYB14_2_peakname	2	chr18:4700378-4701229	Promoter (<=1kb)	VIT_218s0001g06250.v2.1	-68	NP_001268096.1|3-deoxy-D-arabino-heptulosonate 7-phosphate synthase 02 [Vitis vinifera]	chr18:4700411-4701229	819	4700675	142	171.448	31.8408	167.088	chr18:4700378-4701175	798	4700639	143	163.461	28.3063	159.153	4700657	808.5	142.5	167.454	30.0736	163.12
Merged-chr18-4700798-2	DDDDGGTWGGTGRRD	MEME-1	246	260	-	6.19672	0.000504	0.0888	TAATTTTTGGTAGGG	VvMYB14_2_peak_3667	VvMYB14_1_peak_3602	VIT_218s0001g06250.1.v2.1	VvMYB14_1_peakname|VvMYB14_2_peakname	2	chr18:4700378-4701229	Promoter (<=1kb)	VIT_218s0001g06250.v2.1	-68	NP_001268096.1|3-deoxy-D-arabino-heptulosonate 7-phosphate synthase 02 [Vitis vinifera]	chr18:4700411-4701229	819	4700675	142	171.448	31.8408	167.088	chr18:4700378-4701175	798	4700639	143	163.461	28.3063	159.153	4700657	808.5	142.5	167.454	30.0736	163.12
Merged-chr18-4700798-2	DDDDGGTWGGTGRRD	MEME-1	300	314	-	8.80328	0.00018	0.0503	CGGTGGCTGGTGGTG	VvMYB14_2_peak_3667	VvMYB14_1_peak_3602	VIT_218s0001g06250.1.v2.1	VvMYB14_1_peakname|VvMYB14_2_peakname	2	chr18:4700378-4701229	Promoter (<=1kb)	VIT_218s0001g06250.v2.1	-68	NP_001268096.1|3-deoxy-D-arabino-heptulosonate 7-phosphate synthase 02 [Vitis vinifera]	chr18:4700411-4701229	819	4700675	142	171.448	31.8408	167.088	chr18:4700378-4701175	798	4700639	143	163.461	28.3063	159.153	4700657	808.5	142.5	167.454	30.0736	163.12
Merged-chr18-4700798-2	DDDDGGTWGGTGRRD	MEME-1	38	52	+	8.65574	0.000192	0.052	GGGTTGTAGTTGAAT	VvMYB14_2_peak_3667	VvMYB14_1_peak_3602	VIT_218s0001g06250.1.v2.1	VvMYB14_1_peakname|VvMYB14_2_peakname	2	chr18:4700378-4701229	Promoter (<=1kb)	VIT_218s0001g06250.v2.1	-68	NP_001268096.1|3-deoxy-D-arabino-heptulosonate 7-phosphate synthase 02 [Vitis vinifera]	chr18:4700411-4701229	819	4700675	142	171.448	31.8408	167.088	chr18:4700378-4701175	798	4700639	143	163.461	28.3063	159.153	4700657	808.5	142.5	167.454	30.0736	163.12
Merged-chr4-18540150-2	DDDDGGTWGGTGRRD	MEME-1	254	268	+	10.8689	6.79e-05	0.0287	AACCGGTTGGTGGGC	VvMYB14_2_peak_5616	VvMYB14_1_peak_5548	VIT_204s0023g01990.9.v2.1	VvMYB14_1_peakname|VvMYB14_2_peakname	2	chr4:18539942-18540366	Promoter (<=1kb)	VIT_204s0023g01990.v2.1	-232	XP_019075026.1|PREDICTED: syntaxin-112 isoform X3 [Vitis vinifera]	chr4:18539944-18540348	405	18540173	61	56.0326	14.9771	52.4147	chr4:18539942-18540366	425	18540109	82	82.3671	19.0434	78.5311	18540141	415	71.5	69.1998	17.0102	65.4729
Merged-chr4-18540150-2	DDDDGGTWGGTGRRD	MEME-1	147	161	-	7.7541	0.000279	0.0642	ATGAAGTGGTTGGTG	VvMYB14_2_peak_5616	VvMYB14_1_peak_5548	VIT_204s0023g01990.9.v2.1	VvMYB14_1_peakname|VvMYB14_2_peakname	2	chr4:18539942-18540366	Promoter (<=1kb)	VIT_204s0023g01990.v2.1	-232	XP_019075026.1|PREDICTED: syntaxin-112 isoform X3 [Vitis vinifera]	chr4:18539944-18540348	405	18540173	61	56.0326	14.9771	52.4147	chr4:18539942-18540366	425	18540109	82	82.3671	19.0434	78.5311	18540141	415	71.5	69.1998	17.0102	65.4729
Merged-chr4-18540150-2	DDDDGGTWGGTGRRD	MEME-1	135	149	-	9.37705	0.00014	0.0435	GTGGGGCAGGTGAAC	VvMYB14_2_peak_5616	VvMYB14_1_peak_5548	VIT_204s0023g01990.9.v2.1	VvMYB14_1_peakname|VvMYB14_2_peakname	2	chr4:18539942-18540366	Promoter (<=1kb)	VIT_204s0023g01990.v2.1	-232	XP_019075026.1|PREDICTED: syntaxin-112 isoform X3 [Vitis vinifera]	chr4:18539944-18540348	405	18540173	61	56.0326	14.9771	52.4147	chr4:18539942-18540366	425	18540109	82	82.3671	19.0434	78.5311	18540141	415	71.5	69.1998	17.0102	65.4729
Merged-chr4-18540150-2	DDDDGGTWGGTGRRD	MEME-1	298	312	-	9.06557	0.000161	0.0472	CTTGGGTTGGTCAGG	VvMYB14_2_peak_5616	VvMYB14_1_peak_5548	VIT_204s0023g01990.9.v2.1	VvMYB14_1_peakname|VvMYB14_2_peakname	2	chr4:18539942-18540366	Promoter (<=1kb)	VIT_204s0023g01990.v2.1	-232	XP_019075026.1|PREDICTED: syntaxin-112 isoform X3 [Vitis vinifera]	chr4:18539944-18540348	405	18540173	61	56.0326	14.9771	52.4147	chr4:18539942-18540366	425	18540109	82	82.3671	19.0434	78.5311	18540141	415	71.5	69.1998	17.0102	65.4729
Merged-chr4-18540150-2	DDDDGGTWGGTGRRD	MEME-1	144	158	-	18.7049	7.31e-08	0.00139	AAGTGGTTGGTGGGG	VvMYB14_2_peak_5616	VvMYB14_1_peak_5548	VIT_204s0023g01990.9.v2.1	VvMYB14_1_peakname|VvMYB14_2_peakname	2	chr4:18539942-18540366	Promoter (<=1kb)	VIT_204s0023g01990.v2.1	-232	XP_019075026.1|PREDICTED: syntaxin-112 isoform X3 [Vitis vinifera]	chr4:18539944-18540348	405	18540173	61	56.0326	14.9771	52.4147	chr4:18539942-18540366	425	18540109	82	82.3671	19.0434	78.5311	18540141	415	71.5	69.1998	17.0102	65.4729
Merged-chr15-18792060-2	DDDDGGTWGGTGRRD	MEME-1	187	201	-	14.7705	5.41e-06	0.00749	TGAAGGTAGGTAGAG	VvMYB14_2_peak_2833	VvMYB14_1_peak_2788	VIT_215s0046g01960.1.v2.1	VvMYB14_1_peakname|VvMYB14_2_peakname	2	chr15:18791850-18792285	Promoter (1-2kb)	VIT_215s0046g01960.v2.1	-1200	XP_002275824.1|PREDICTED: putative UDP-rhamnose:rhamnosyltransferase 1 [Vitis vinifera]	chr15:18791850-18792285	436	18792052	92	100.98	23.2501	97.0073	chr15:18791854-18792254	401	18792036	95	100.662	21.9131	96.6992	18792044	418.5	93.5	100.821	22.5816	96.8533
Merged-chr15-18792060-2	DDDDGGTWGGTGRRD	MEME-1	176	190	-	18.7049	7.31e-08	0.00139	AGAGGGTAGGTGGAG	VvMYB14_2_peak_2833	VvMYB14_1_peak_2788	VIT_215s0046g01960.1.v2.1	VvMYB14_1_peakname|VvMYB14_2_peakname	2	chr15:18791850-18792285	Promoter (1-2kb)	VIT_215s0046g01960.v2.1	-1200	XP_002275824.1|PREDICTED: putative UDP-rhamnose:rhamnosyltransferase 1 [Vitis vinifera]	chr15:18791850-18792285	436	18792052	92	100.98	23.2501	97.0073	chr15:18791854-18792254	401	18792036	95	100.662	21.9131	96.6992	18792044	418.5	93.5	100.821	22.5816	96.8533
Merged-chr15-18792060-2	DDDDGGTWGGTGRRD	MEME-1	359	373	-	6.21311	0.000501	0.0885	ATGGTGTCGGTGAGG	VvMYB14_2_peak_2833	VvMYB14_1_peak_2788	VIT_215s0046g01960.1.v2.1	VvMYB14_1_peakname|VvMYB14_2_peakname	2	chr15:18791850-18792285	Promoter (1-2kb)	VIT_215s0046g01960.v2.1	-1200	XP_002275824.1|PREDICTED: putative UDP-rhamnose:rhamnosyltransferase 1 [Vitis vinifera]	chr15:18791850-18792285	436	18792052	92	100.98	23.2501	97.0073	chr15:18791854-18792254	401	18792036	95	100.662	21.9131	96.6992	18792044	418.5	93.5	100.821	22.5816	96.8533
Merged-chr15-18792060-2	DDDDGGTWGGTGRRD	MEME-1	229	243	-	4.47541	0.000915	0.122	AGAGAGTGGGGGAGT	VvMYB14_2_peak_2833	VvMYB14_1_peak_2788	VIT_215s0046g01960.1.v2.1	VvMYB14_1_peakname|VvMYB14_2_peakname	2	chr15:18791850-18792285	Promoter (1-2kb)	VIT_215s0046g01960.v2.1	-1200	XP_002275824.1|PREDICTED: putative UDP-rhamnose:rhamnosyltransferase 1 [Vitis vinifera]	chr15:18791850-18792285	436	18792052	92	100.98	23.2501	97.0073	chr15:18791854-18792254	401	18792036	95	100.662	21.9131	96.6992	18792044	418.5	93.5	100.821	22.5816	96.8533
Merged-chr15-18792060-2	DDDDGGTWGGTGRRD	MEME-1	197	211	-	17.9836	2.07e-07	0.00192	CGGGGGTAGGTGAAG	VvMYB14_2_peak_2833	VvMYB14_1_peak_2788	VIT_215s0046g01960.1.v2.1	VvMYB14_1_peakname|VvMYB14_2_peakname	2	chr15:18791850-18792285	Promoter (1-2kb)	VIT_215s0046g01960.v2.1	-1200	XP_002275824.1|PREDICTED: putative UDP-rhamnose:rhamnosyltransferase 1 [Vitis vinifera]	chr15:18791850-18792285	436	18792052	92	100.98	23.2501	97.0073	chr15:18791854-18792254	401	18792036	95	100.662	21.9131	96.6992	18792044	418.5	93.5	100.821	22.5816	96.8533
Merged-chr18-9957220-2	DDDDGGTWGGTGRRD	MEME-1	99	113	+	18.6721	7.76e-08	0.00145	TAAGGGTTGGTGGGG	VvMYB14_2_peak_3813	VvMYB14_1_peak_3743	VIT_218s0001g11690.6.v2.1	VvMYB14_1_peakname|VvMYB14_2_peakname	2	chr18:9957103-9957331	Promoter (<=1kb)	VIT_218s0001g11690.v2.1	-170	RVW50429.1|Mediator of RNA polymerase II transcription subunit 18 [Vitis vinifera]	chr18:9957123-9957323	201	9957195	23	10.0127	4.3754	7.28169	chr18:9957103-9957331	229	9957212	24	10.3791	4.40039	7.61972	9957204	215	23.5	10.1959	4.3879	7.45071
Merged-chr18-9957220-2	DDDDGGTWGGTGRRD	MEME-1	78	92	+	5.7377	0.000594	0.0969	TTGGAGTGGTTAGCC	VvMYB14_2_peak_3813	VvMYB14_1_peak_3743	VIT_218s0001g11690.6.v2.1	VvMYB14_1_peakname|VvMYB14_2_peakname	2	chr18:9957103-9957331	Promoter (<=1kb)	VIT_218s0001g11690.v2.1	-170	RVW50429.1|Mediator of RNA polymerase II transcription subunit 18 [Vitis vinifera]	chr18:9957123-9957323	201	9957195	23	10.0127	4.3754	7.28169	chr18:9957103-9957331	229	9957212	24	10.3791	4.40039	7.61972	9957204	215	23.5	10.1959	4.3879	7.45071
Merged-chr4-20321444-2	DDDDGGTWGGTGRRD	MEME-1	218	232	-	18.6557	7.89e-08	0.00146	TGTGGGTAGGTGAGG	VvMYB14_2_peak_5658	VvMYB14_1_peak_5588	VIT_204s0023g03820.2.v2.1	VvMYB14_1_peakname|VvMYB14_2_peakname	2	chr4:20321235-20321667	Promoter (<=1kb)	VIT_204s0023g03820.v2.1	-152	CBI17335.3|unnamed protein product, partial [Vitis vinifera]	chr4:20321239-20321667	429	20321463	94	96.843	20.7054	92.8952	chr4:20321235-20321636	402	20321462	81	74.2931	16.1188	70.5156	20321462	415.5	87.5	85.568	18.4121	81.7054
Merged-chr4-20321444-2	DDDDGGTWGGTGRRD	MEME-1	222	236	-	5.52459	0.00064	0.101	ATGATGTGGGTAGGT	VvMYB14_2_peak_5658	VvMYB14_1_peak_5588	VIT_204s0023g03820.2.v2.1	VvMYB14_1_peakname|VvMYB14_2_peakname	2	chr4:20321235-20321667	Promoter (<=1kb)	VIT_204s0023g03820.v2.1	-152	CBI17335.3|unnamed protein product, partial [Vitis vinifera]	chr4:20321239-20321667	429	20321463	94	96.843	20.7054	92.8952	chr4:20321235-20321636	402	20321462	81	74.2931	16.1188	70.5156	20321462	415.5	87.5	85.568	18.4121	81.7054
Merged-chr4-20321444-2	DDDDGGTWGGTGRRD	MEME-1	416	430	-	4.37705	0.000945	0.124	GAAGAGTTGGAAGCG	VvMYB14_2_peak_5658	VvMYB14_1_peak_5588	VIT_204s0023g03820.2.v2.1	VvMYB14_1_peakname|VvMYB14_2_peakname	2	chr4:20321235-20321667	Promoter (<=1kb)	VIT_204s0023g03820.v2.1	-152	CBI17335.3|unnamed protein product, partial [Vitis vinifera]	chr4:20321239-20321667	429	20321463	94	96.843	20.7054	92.8952	chr4:20321235-20321636	402	20321462	81	74.2931	16.1188	70.5156	20321462	415.5	87.5	85.568	18.4121	81.7054
Merged-chr4-20321444-2	DDDDGGTWGGTGRRD	MEME-1	108	122	-	12.1967	3.23e-05	0.0187	TCGTGGTTGTTGGCA	VvMYB14_2_peak_5658	VvMYB14_1_peak_5588	VIT_204s0023g03820.2.v2.1	VvMYB14_1_peakname|VvMYB14_2_peakname	2	chr4:20321235-20321667	Promoter (<=1kb)	VIT_204s0023g03820.v2.1	-152	CBI17335.3|unnamed protein product, partial [Vitis vinifera]	chr4:20321239-20321667	429	20321463	94	96.843	20.7054	92.8952	chr4:20321235-20321636	402	20321462	81	74.2931	16.1188	70.5156	20321462	415.5	87.5	85.568	18.4121	81.7054
Merged-chr4-20321444-2	DDDDGGTWGGTGRRD	MEME-1	286	300	-	5.55738	0.000633	0.1	AGTTGGTGGTTTGAA	VvMYB14_2_peak_5658	VvMYB14_1_peak_5588	VIT_204s0023g03820.2.v2.1	VvMYB14_1_peakname|VvMYB14_2_peakname	2	chr4:20321235-20321667	Promoter (<=1kb)	VIT_204s0023g03820.v2.1	-152	CBI17335.3|unnamed protein product, partial [Vitis vinifera]	chr4:20321239-20321667	429	20321463	94	96.843	20.7054	92.8952	chr4:20321235-20321636	402	20321462	81	74.2931	16.1188	70.5156	20321462	415.5	87.5	85.568	18.4121	81.7054
Merged-chr4-20321444-2	DDDDGGTWGGTGRRD	MEME-1	290	304	-	10.5738	7.89e-05	0.0314	TAAAAGTTGGTGGTT	VvMYB14_2_peak_5658	VvMYB14_1_peak_5588	VIT_204s0023g03820.2.v2.1	VvMYB14_1_peakname|VvMYB14_2_peakname	2	chr4:20321235-20321667	Promoter (<=1kb)	VIT_204s0023g03820.v2.1	-152	CBI17335.3|unnamed protein product, partial [Vitis vinifera]	chr4:20321239-20321667	429	20321463	94	96.843	20.7054	92.8952	chr4:20321235-20321636	402	20321462	81	74.2931	16.1188	70.5156	20321462	415.5	87.5	85.568	18.4121	81.7054
Merged-chr15-14483763-2	DDDDGGTWGGTGRRD	MEME-1	223	237	-	7.62295	0.000294	0.0661	GGTTGGTGGGAGAGA	VvMYB14_2_peak_2748	VvMYB14_1_peak_2708	VIT_215s0048g00350.1.v2.1	VvMYB14_1_peakname|VvMYB14_2_peakname	2	chr15:14483411-14484116	Promoter (<=1kb)	VIT_215s0048g00350.v2.1	-321	NP_001268176.1|5-enolpyruvylshikimate-3-phosphate synthase [Vitis vinifera]	chr15:14483411-14484098	688	14483937	107	121.81	26.0892	117.711	chr15:14483430-14484116	687	14483923	129	152.859	29.8269	148.6	14483930	687.5	118	137.334	27.9581	133.155
Merged-chr15-14483763-2	DDDDGGTWGGTGRRD	MEME-1	81	95	+	4.83607	0.000811	0.114	TGAAAGTGGGTATTG	VvMYB14_2_peak_2748	VvMYB14_1_peak_2708	VIT_215s0048g00350.1.v2.1	VvMYB14_1_peakname|VvMYB14_2_peakname	2	chr15:14483411-14484116	Promoter (<=1kb)	VIT_215s0048g00350.v2.1	-321	NP_001268176.1|5-enolpyruvylshikimate-3-phosphate synthase [Vitis vinifera]	chr15:14483411-14484098	688	14483937	107	121.81	26.0892	117.711	chr15:14483430-14484116	687	14483923	129	152.859	29.8269	148.6	14483930	687.5	118	137.334	27.9581	133.155
Merged-chr15-14483763-2	DDDDGGTWGGTGRRD	MEME-1	227	241	-	18.6393	8.09e-08	0.00148	AAGGGGTTGGTGGGA	VvMYB14_2_peak_2748	VvMYB14_1_peak_2708	VIT_215s0048g00350.1.v2.1	VvMYB14_1_peakname|VvMYB14_2_peakname	2	chr15:14483411-14484116	Promoter (<=1kb)	VIT_215s0048g00350.v2.1	-321	NP_001268176.1|5-enolpyruvylshikimate-3-phosphate synthase [Vitis vinifera]	chr15:14483411-14484098	688	14483937	107	121.81	26.0892	117.711	chr15:14483430-14484116	687	14483923	129	152.859	29.8269	148.6	14483930	687.5	118	137.334	27.9581	133.155
Merged-chr15-14483763-2	DDDDGGTWGGTGRRD	MEME-1	523	537	+	14.541	6.48e-06	0.00823	TGTGGTTTGGTGAGA	VvMYB14_2_peak_2748	VvMYB14_1_peak_2708	VIT_215s0048g00350.1.v2.1	VvMYB14_1_peakname|VvMYB14_2_peakname	2	chr15:14483411-14484116	Promoter (<=1kb)	VIT_215s0048g00350.v2.1	-321	NP_001268176.1|5-enolpyruvylshikimate-3-phosphate synthase [Vitis vinifera]	chr15:14483411-14484098	688	14483937	107	121.81	26.0892	117.711	chr15:14483430-14484116	687	14483923	129	152.859	29.8269	148.6	14483930	687.5	118	137.334	27.9581	133.155
Merged-chr15-14483763-2	DDDDGGTWGGTGRRD	MEME-1	547	561	+	7	0.000374	0.0756	CTGAATTAGGTAGAC	VvMYB14_2_peak_2748	VvMYB14_1_peak_2708	VIT_215s0048g00350.1.v2.1	VvMYB14_1_peakname|VvMYB14_2_peakname	2	chr15:14483411-14484116	Promoter (<=1kb)	VIT_215s0048g00350.v2.1	-321	NP_001268176.1|5-enolpyruvylshikimate-3-phosphate synthase [Vitis vinifera]	chr15:14483411-14484098	688	14483937	107	121.81	26.0892	117.711	chr15:14483430-14484116	687	14483923	129	152.859	29.8269	148.6	14483930	687.5	118	137.334	27.9581	133.155
Merged-chr15-14483763-2	DDDDGGTWGGTGRRD	MEME-1	620	634	-	5.47541	0.000651	0.102	TAGAATTTGTTGGTC	VvMYB14_2_peak_2748	VvMYB14_1_peak_2708	VIT_215s0048g00350.1.v2.1	VvMYB14_1_peakname|VvMYB14_2_peakname	2	chr15:14483411-14484116	Promoter (<=1kb)	VIT_215s0048g00350.v2.1	-321	NP_001268176.1|5-enolpyruvylshikimate-3-phosphate synthase [Vitis vinifera]	chr15:14483411-14484098	688	14483937	107	121.81	26.0892	117.711	chr15:14483430-14484116	687	14483923	129	152.859	29.8269	148.6	14483930	687.5	118	137.334	27.9581	133.155
Merged-chr15-14483763-2	DDDDGGTWGGTGRRD	MEME-1	452	466	+	6.7377	0.000413	0.0798	CTCTGTTTGGTGTGC	VvMYB14_2_peak_2748	VvMYB14_1_peak_2708	VIT_215s0048g00350.1.v2.1	VvMYB14_1_peakname|VvMYB14_2_peakname	2	chr15:14483411-14484116	Promoter (<=1kb)	VIT_215s0048g00350.v2.1	-321	NP_001268176.1|5-enolpyruvylshikimate-3-phosphate synthase [Vitis vinifera]	chr15:14483411-14484098	688	14483937	107	121.81	26.0892	117.711	chr15:14483430-14484116	687	14483923	129	152.859	29.8269	148.6	14483930	687.5	118	137.334	27.9581	133.155
Merged-chr15-14483763-2	DDDDGGTWGGTGRRD	MEME-1	170	184	-	15.7213	2.38e-06	0.005	AGTTGGTTGGTGAGC	VvMYB14_2_peak_2748	VvMYB14_1_peak_2708	VIT_215s0048g00350.1.v2.1	VvMYB14_1_peakname|VvMYB14_2_peakname	2	chr15:14483411-14484116	Promoter (<=1kb)	VIT_215s0048g00350.v2.1	-321	NP_001268176.1|5-enolpyruvylshikimate-3-phosphate synthase [Vitis vinifera]	chr15:14483411-14484098	688	14483937	107	121.81	26.0892	117.711	chr15:14483430-14484116	687	14483923	129	152.859	29.8269	148.6	14483930	687.5	118	137.334	27.9581	133.155
Merged-chr15-14483763-2	DDDDGGTWGGTGRRD	MEME-1	173	187	-	6.67213	0.000423	0.0809	CGAAGTTGGTTGGTG	VvMYB14_2_peak_2748	VvMYB14_1_peak_2708	VIT_215s0048g00350.1.v2.1	VvMYB14_1_peakname|VvMYB14_2_peakname	2	chr15:14483411-14484116	Promoter (<=1kb)	VIT_215s0048g00350.v2.1	-321	NP_001268176.1|5-enolpyruvylshikimate-3-phosphate synthase [Vitis vinifera]	chr15:14483411-14484098	688	14483937	107	121.81	26.0892	117.711	chr15:14483430-14484116	687	14483923	129	152.859	29.8269	148.6	14483930	687.5	118	137.334	27.9581	133.155
Merged-chr15-14483763-2	DDDDGGTWGGTGRRD	MEME-1	149	163	+	5.52459	0.00064	0.101	GTGGAGGTGGTAGGA	VvMYB14_2_peak_2748	VvMYB14_1_peak_2708	VIT_215s0048g00350.1.v2.1	VvMYB14_1_peakname|VvMYB14_2_peakname	2	chr15:14483411-14484116	Promoter (<=1kb)	VIT_215s0048g00350.v2.1	-321	NP_001268176.1|5-enolpyruvylshikimate-3-phosphate synthase [Vitis vinifera]	chr15:14483411-14484098	688	14483937	107	121.81	26.0892	117.711	chr15:14483430-14484116	687	14483923	129	152.859	29.8269	148.6	14483930	687.5	118	137.334	27.9581	133.155
Merged-chr15-14483763-2	DDDDGGTWGGTGRRD	MEME-1	477	491	+	12.5738	2.57e-05	0.0167	GGGGAGTAGGCGGGG	VvMYB14_2_peak_2748	VvMYB14_1_peak_2708	VIT_215s0048g00350.1.v2.1	VvMYB14_1_peakname|VvMYB14_2_peakname	2	chr15:14483411-14484116	Promoter (<=1kb)	VIT_215s0048g00350.v2.1	-321	NP_001268176.1|5-enolpyruvylshikimate-3-phosphate synthase [Vitis vinifera]	chr15:14483411-14484098	688	14483937	107	121.81	26.0892	117.711	chr15:14483430-14484116	687	14483923	129	152.859	29.8269	148.6	14483930	687.5	118	137.334	27.9581	133.155
Merged-chr15-14483763-2	DDDDGGTWGGTGRRD	MEME-1	501	515	+	10.5738	7.89e-05	0.0314	AGGGAGTAGGTATAA	VvMYB14_2_peak_2748	VvMYB14_1_peak_2708	VIT_215s0048g00350.1.v2.1	VvMYB14_1_peakname|VvMYB14_2_peakname	2	chr15:14483411-14484116	Promoter (<=1kb)	VIT_215s0048g00350.v2.1	-321	NP_001268176.1|5-enolpyruvylshikimate-3-phosphate synthase [Vitis vinifera]	chr15:14483411-14484098	688	14483937	107	121.81	26.0892	117.711	chr15:14483430-14484116	687	14483923	129	152.859	29.8269	148.6	14483930	687.5	118	137.334	27.9581	133.155
Merged-chr15-14483763-2	DDDDGGTWGGTGRRD	MEME-1	174	188	-	6.34426	0.000478	0.0863	CCGAAGTTGGTTGGT	VvMYB14_2_peak_2748	VvMYB14_1_peak_2708	VIT_215s0048g00350.1.v2.1	VvMYB14_1_peakname|VvMYB14_2_peakname	2	chr15:14483411-14484116	Promoter (<=1kb)	VIT_215s0048g00350.v2.1	-321	NP_001268176.1|5-enolpyruvylshikimate-3-phosphate synthase [Vitis vinifera]	chr15:14483411-14484098	688	14483937	107	121.81	26.0892	117.711	chr15:14483430-14484116	687	14483923	129	152.859	29.8269	148.6	14483930	687.5	118	137.334	27.9581	133.155
Merged-chr8-12831011-2	DDDDGGTWGGTGRRD	MEME-1	418	432	-	14.0492	9.47e-06	0.00988	AGGTGGTAGGTGTCA	VvMYB14_2_peak_7271	VvMYB14_1_peak_7170	VIT_208s0040g01710.1.v2.1	VvMYB14_1_peakname|VvMYB14_2_peakname	2	chr8:12830493-12831530	Promoter (<=1kb)	VIT_208s0040g01710.v2.1	-608	XP_002281799.1|PREDICTED: phenylalanine ammonia-lyase [Vitis vinifera]	chr8:12830493-12831530	1038	12831265	42	28.4335	8.53736	25.1892	chr8:12830544-12831479	936	12831264	36	22.2417	7.27313	19.1106	12831264	987	39	25.3376	7.90524	22.1499
Merged-chr8-12831011-2	DDDDGGTWGGTGRRD	MEME-1	288	302	+	18.6393	8.09e-08	0.00148	AAGGGGTTGGTGGGA	VvMYB14_2_peak_7271	VvMYB14_1_peak_7170	VIT_208s0040g01710.1.v2.1	VvMYB14_1_peakname|VvMYB14_2_peakname	2	chr8:12830493-12831530	Promoter (<=1kb)	VIT_208s0040g01710.v2.1	-608	XP_002281799.1|PREDICTED: phenylalanine ammonia-lyase [Vitis vinifera]	chr8:12830493-12831530	1038	12831265	42	28.4335	8.53736	25.1892	chr8:12830544-12831479	936	12831264	36	22.2417	7.27313	19.1106	12831264	987	39	25.3376	7.90524	22.1499
Merged-chr8-12831011-2	DDDDGGTWGGTGRRD	MEME-1	746	760	-	15.2623	3.59e-06	0.00611	GGAGGGTTGGTAAGT	VvMYB14_2_peak_7271	VvMYB14_1_peak_7170	VIT_208s0040g01710.1.v2.1	VvMYB14_1_peakname|VvMYB14_2_peakname	2	chr8:12830493-12831530	Promoter (<=1kb)	VIT_208s0040g01710.v2.1	-608	XP_002281799.1|PREDICTED: phenylalanine ammonia-lyase [Vitis vinifera]	chr8:12830493-12831530	1038	12831265	42	28.4335	8.53736	25.1892	chr8:12830544-12831479	936	12831264	36	22.2417	7.27313	19.1106	12831264	987	39	25.3376	7.90524	22.1499
Merged-chr8-12831011-2	DDDDGGTWGGTGRRD	MEME-1	795	809	+	8.77049	0.000183	0.0507	GCTTGGTTGTTGTCA	VvMYB14_2_peak_7271	VvMYB14_1_peak_7170	VIT_208s0040g01710.1.v2.1	VvMYB14_1_peakname|VvMYB14_2_peakname	2	chr8:12830493-12831530	Promoter (<=1kb)	VIT_208s0040g01710.v2.1	-608	XP_002281799.1|PREDICTED: phenylalanine ammonia-lyase [Vitis vinifera]	chr8:12830493-12831530	1038	12831265	42	28.4335	8.53736	25.1892	chr8:12830544-12831479	936	12831264	36	22.2417	7.27313	19.1106	12831264	987	39	25.3376	7.90524	22.1499
Merged-chr8-12831011-2	DDDDGGTWGGTGRRD	MEME-1	597	611	-	6.16393	0.00051	0.0894	CAGGGTTCGGTGAAT	VvMYB14_2_peak_7271	VvMYB14_1_peak_7170	VIT_208s0040g01710.1.v2.1	VvMYB14_1_peakname|VvMYB14_2_peakname	2	chr8:12830493-12831530	Promoter (<=1kb)	VIT_208s0040g01710.v2.1	-608	XP_002281799.1|PREDICTED: phenylalanine ammonia-lyase [Vitis vinifera]	chr8:12830493-12831530	1038	12831265	42	28.4335	8.53736	25.1892	chr8:12830544-12831479	936	12831264	36	22.2417	7.27313	19.1106	12831264	987	39	25.3376	7.90524	22.1499
Merged-chr8-12831011-2	DDDDGGTWGGTGRRD	MEME-1	896	910	-	15.5082	2.89e-06	0.00553	TGTGAGTAGGTGAGA	VvMYB14_2_peak_7271	VvMYB14_1_peak_7170	VIT_208s0040g01710.1.v2.1	VvMYB14_1_peakname|VvMYB14_2_peakname	2	chr8:12830493-12831530	Promoter (<=1kb)	VIT_208s0040g01710.v2.1	-608	XP_002281799.1|PREDICTED: phenylalanine ammonia-lyase [Vitis vinifera]	chr8:12830493-12831530	1038	12831265	42	28.4335	8.53736	25.1892	chr8:12830544-12831479	936	12831264	36	22.2417	7.27313	19.1106	12831264	987	39	25.3376	7.90524	22.1499
Merged-chr8-12831011-2	DDDDGGTWGGTGRRD	MEME-1	144	158	+	11.082	6.07e-05	0.0269	CGGGGTTTGTTGAAA	VvMYB14_2_peak_7271	VvMYB14_1_peak_7170	VIT_208s0040g01710.1.v2.1	VvMYB14_1_peakname|VvMYB14_2_peakname	2	chr8:12830493-12831530	Promoter (<=1kb)	VIT_208s0040g01710.v2.1	-608	XP_002281799.1|PREDICTED: phenylalanine ammonia-lyase [Vitis vinifera]	chr8:12830493-12831530	1038	12831265	42	28.4335	8.53736	25.1892	chr8:12830544-12831479	936	12831264	36	22.2417	7.27313	19.1106	12831264	987	39	25.3376	7.90524	22.1499
Merged-chr8-12831011-2	DDDDGGTWGGTGRRD	MEME-1	635	649	+	6	0.000541	0.0921	ACAGGGTAGCTGAAA	VvMYB14_2_peak_7271	VvMYB14_1_peak_7170	VIT_208s0040g01710.1.v2.1	VvMYB14_1_peakname|VvMYB14_2_peakname	2	chr8:12830493-12831530	Promoter (<=1kb)	VIT_208s0040g01710.v2.1	-608	XP_002281799.1|PREDICTED: phenylalanine ammonia-lyase [Vitis vinifera]	chr8:12830493-12831530	1038	12831265	42	28.4335	8.53736	25.1892	chr8:12830544-12831479	936	12831264	36	22.2417	7.27313	19.1106	12831264	987	39	25.3376	7.90524	22.1499
Merged-chr8-12831011-2	DDDDGGTWGGTGRRD	MEME-1	95	109	+	16.2787	1.41e-06	0.00398	AATTGGTAGGTGGGC	VvMYB14_2_peak_7271	VvMYB14_1_peak_7170	VIT_208s0040g01710.1.v2.1	VvMYB14_1_peakname|VvMYB14_2_peakname	2	chr8:12830493-12831530	Promoter (<=1kb)	VIT_208s0040g01710.v2.1	-608	XP_002281799.1|PREDICTED: phenylalanine ammonia-lyase [Vitis vinifera]	chr8:12830493-12831530	1038	12831265	42	28.4335	8.53736	25.1892	chr8:12830544-12831479	936	12831264	36	22.2417	7.27313	19.1106	12831264	987	39	25.3376	7.90524	22.1499
Merged-chr8-12831011-2	DDDDGGTWGGTGRRD	MEME-1	91	105	+	4.5082	0.000905	0.121	GAGTAATTGGTAGGT	VvMYB14_2_peak_7271	VvMYB14_1_peak_7170	VIT_208s0040g01710.1.v2.1	VvMYB14_1_peakname|VvMYB14_2_peakname	2	chr8:12830493-12831530	Promoter (<=1kb)	VIT_208s0040g01710.v2.1	-608	XP_002281799.1|PREDICTED: phenylalanine ammonia-lyase [Vitis vinifera]	chr8:12830493-12831530	1038	12831265	42	28.4335	8.53736	25.1892	chr8:12830544-12831479	936	12831264	36	22.2417	7.27313	19.1106	12831264	987	39	25.3376	7.90524	22.1499
Merged-chr1-61462-1	DDDDGGTWGGTGRRD	MEME-1	148	162	+	8.62295	0.000195	0.0524	ATGTAGTGGGTAGTG	VvMYB14_2_peak_2		VIT_201s0011g00060.1.v2.1	VvMYB14_2_peakname	1	chr1:61339-61586	Promoter (<=1kb)	VIT_201s0011g00060.v2.1	-45	XP_010650051.1|PREDICTED: uncharacterized protein LOC104879282 [Vitis vinifera]	NA	NA	NA	NA	NA	NA	NA	chr1:61339-61586	248	61509	17	7.71083	4.12988	5.09049	61509	248	17	7.71083	4.12988	5.09049
Merged-chr1-61462-1	DDDDGGTWGGTGRRD	MEME-1	171	185	+	4.31148	0.000965	0.125	GTGGGGTAGGGACAA	VvMYB14_2_peak_2		VIT_201s0011g00060.1.v2.1	VvMYB14_2_peakname	1	chr1:61339-61586	Promoter (<=1kb)	VIT_201s0011g00060.v2.1	-45	XP_010650051.1|PREDICTED: uncharacterized protein LOC104879282 [Vitis vinifera]	NA	NA	NA	NA	NA	NA	NA	chr1:61339-61586	248	61509	17	7.71083	4.12988	5.09049	61509	248	17	7.71083	4.12988	5.09049
Merged-chr1-61462-1	DDDDGGTWGGTGRRD	MEME-1	162	176	+	18.623	8.29e-08	0.00149	GGGTGGTGGGTGGGG	VvMYB14_2_peak_2		VIT_201s0011g00060.1.v2.1	VvMYB14_2_peakname	1	chr1:61339-61586	Promoter (<=1kb)	VIT_201s0011g00060.v2.1	-45	XP_010650051.1|PREDICTED: uncharacterized protein LOC104879282 [Vitis vinifera]	NA	NA	NA	NA	NA	NA	NA	chr1:61339-61586	248	61509	17	7.71083	4.12988	5.09049	61509	248	17	7.71083	4.12988	5.09049
Merged-chr1-61462-1	DDDDGGTWGGTGRRD	MEME-1	158	172	+	8.27869	0.000225	0.0568	TAGTGGGTGGTGGGT	VvMYB14_2_peak_2		VIT_201s0011g00060.1.v2.1	VvMYB14_2_peakname	1	chr1:61339-61586	Promoter (<=1kb)	VIT_201s0011g00060.v2.1	-45	XP_010650051.1|PREDICTED: uncharacterized protein LOC104879282 [Vitis vinifera]	NA	NA	NA	NA	NA	NA	NA	chr1:61339-61586	248	61509	17	7.71083	4.12988	5.09049	61509	248	17	7.71083	4.12988	5.09049
Merged-chr1-61462-1	DDDDGGTWGGTGRRD	MEME-1	152	166	+	6.37705	0.000472	0.0857	AGTGGGTAGTGGGTG	VvMYB14_2_peak_2		VIT_201s0011g00060.1.v2.1	VvMYB14_2_peakname	1	chr1:61339-61586	Promoter (<=1kb)	VIT_201s0011g00060.v2.1	-45	XP_010650051.1|PREDICTED: uncharacterized protein LOC104879282 [Vitis vinifera]	NA	NA	NA	NA	NA	NA	NA	chr1:61339-61586	248	61509	17	7.71083	4.12988	5.09049	61509	248	17	7.71083	4.12988	5.09049
Merged-chr1-61462-1	DDDDGGTWGGTGRRD	MEME-1	155	169	+	13.4098	1.49e-05	0.0126	GGGTAGTGGGTGGTG	VvMYB14_2_peak_2		VIT_201s0011g00060.1.v2.1	VvMYB14_2_peakname	1	chr1:61339-61586	Promoter (<=1kb)	VIT_201s0011g00060.v2.1	-45	XP_010650051.1|PREDICTED: uncharacterized protein LOC104879282 [Vitis vinifera]	NA	NA	NA	NA	NA	NA	NA	chr1:61339-61586	248	61509	17	7.71083	4.12988	5.09049	61509	248	17	7.71083	4.12988	5.09049
Merged-chr1-61462-1	DDDDGGTWGGTGRRD	MEME-1	23	37	-	5.4918	0.000648	0.101	AAGGAGTTGCTGGTG	VvMYB14_2_peak_2		VIT_201s0011g00060.1.v2.1	VvMYB14_2_peakname	1	chr1:61339-61586	Promoter (<=1kb)	VIT_201s0011g00060.v2.1	-45	XP_010650051.1|PREDICTED: uncharacterized protein LOC104879282 [Vitis vinifera]	NA	NA	NA	NA	NA	NA	NA	chr1:61339-61586	248	61509	17	7.71083	4.12988	5.09049	61509	248	17	7.71083	4.12988	5.09049
Merged-chr11-14092329-2	DDDDGGTWGGTGRRD	MEME-1	332	346	+	9.67213	0.000122	0.0402	ATGGGGTGGTTGACT	VvMYB14_2_peak_1007	VvMYB14_1_peak_1003	VIT_211s0065g00350.1.v2.1	VvMYB14_1_peakname|VvMYB14_2_peakname	2	chr11:14092057-14092573	Promoter (<=1kb)	VIT_211s0065g00350.v2.1	-137	XP_002266142.1|PREDICTED: cytochrome P450 CYP73A100 [Vitis vinifera]	chr11:14092120-14092566	447	14092303	102	98.7909	18.7778	94.8322	chr11:14092057-14092573	517	14092291	129	129.928	21.28	125.791	14092297	482	115.5	114.359	20.0289	110.312
Merged-chr11-14092329-2	DDDDGGTWGGTGRRD	MEME-1	45	59	-	9.06557	0.000161	0.0472	ACTAGGTTGTTGGCC	VvMYB14_2_peak_1007	VvMYB14_1_peak_1003	VIT_211s0065g00350.1.v2.1	VvMYB14_1_peakname|VvMYB14_2_peakname	2	chr11:14092057-14092573	Promoter (<=1kb)	VIT_211s0065g00350.v2.1	-137	XP_002266142.1|PREDICTED: cytochrome P450 CYP73A100 [Vitis vinifera]	chr11:14092120-14092566	447	14092303	102	98.7909	18.7778	94.8322	chr11:14092057-14092573	517	14092291	129	129.928	21.28	125.791	14092297	482	115.5	114.359	20.0289	110.312
Merged-chr11-14092329-2	DDDDGGTWGGTGRRD	MEME-1	238	252	+	14.4918	6.75e-06	0.00839	GTAGAGTTGGTGGTG	VvMYB14_2_peak_1007	VvMYB14_1_peak_1003	VIT_211s0065g00350.1.v2.1	VvMYB14_1_peakname|VvMYB14_2_peakname	2	chr11:14092057-14092573	Promoter (<=1kb)	VIT_211s0065g00350.v2.1	-137	XP_002266142.1|PREDICTED: cytochrome P450 CYP73A100 [Vitis vinifera]	chr11:14092120-14092566	447	14092303	102	98.7909	18.7778	94.8322	chr11:14092057-14092573	517	14092291	129	129.928	21.28	125.791	14092297	482	115.5	114.359	20.0289	110.312
Merged-chr11-14092329-2	DDDDGGTWGGTGRRD	MEME-1	347	361	+	18.623	8.29e-08	0.00149	GGTTGGTTGGTGGAG	VvMYB14_2_peak_1007	VvMYB14_1_peak_1003	VIT_211s0065g00350.1.v2.1	VvMYB14_1_peakname|VvMYB14_2_peakname	2	chr11:14092057-14092573	Promoter (<=1kb)	VIT_211s0065g00350.v2.1	-137	XP_002266142.1|PREDICTED: cytochrome P450 CYP73A100 [Vitis vinifera]	chr11:14092120-14092566	447	14092303	102	98.7909	18.7778	94.8322	chr11:14092057-14092573	517	14092291	129	129.928	21.28	125.791	14092297	482	115.5	114.359	20.0289	110.312
Merged-chr11-14092329-2	DDDDGGTWGGTGRRD	MEME-1	229	243	+	15.8525	2.12e-06	0.00482	TGAGGGTTGGTAGAG	VvMYB14_2_peak_1007	VvMYB14_1_peak_1003	VIT_211s0065g00350.1.v2.1	VvMYB14_1_peakname|VvMYB14_2_peakname	2	chr11:14092057-14092573	Promoter (<=1kb)	VIT_211s0065g00350.v2.1	-137	XP_002266142.1|PREDICTED: cytochrome P450 CYP73A100 [Vitis vinifera]	chr11:14092120-14092566	447	14092303	102	98.7909	18.7778	94.8322	chr11:14092057-14092573	517	14092291	129	129.928	21.28	125.791	14092297	482	115.5	114.359	20.0289	110.312
Merged-chr11-14092329-2	DDDDGGTWGGTGRRD	MEME-1	289	303	+	6.2623	0.000492	0.0877	TCAGGGTAGGAGAAT	VvMYB14_2_peak_1007	VvMYB14_1_peak_1003	VIT_211s0065g00350.1.v2.1	VvMYB14_1_peakname|VvMYB14_2_peakname	2	chr11:14092057-14092573	Promoter (<=1kb)	VIT_211s0065g00350.v2.1	-137	XP_002266142.1|PREDICTED: cytochrome P450 CYP73A100 [Vitis vinifera]	chr11:14092120-14092566	447	14092303	102	98.7909	18.7778	94.8322	chr11:14092057-14092573	517	14092291	129	129.928	21.28	125.791	14092297	482	115.5	114.359	20.0289	110.312
Merged-chr11-14092329-2	DDDDGGTWGGTGRRD	MEME-1	343	357	+	8.55738	0.0002	0.0532	GACTGGTTGGTTGGT	VvMYB14_2_peak_1007	VvMYB14_1_peak_1003	VIT_211s0065g00350.1.v2.1	VvMYB14_1_peakname|VvMYB14_2_peakname	2	chr11:14092057-14092573	Promoter (<=1kb)	VIT_211s0065g00350.v2.1	-137	XP_002266142.1|PREDICTED: cytochrome P450 CYP73A100 [Vitis vinifera]	chr11:14092120-14092566	447	14092303	102	98.7909	18.7778	94.8322	chr11:14092057-14092573	517	14092291	129	129.928	21.28	125.791	14092297	482	115.5	114.359	20.0289	110.312
Merged-chr11-14092329-2	DDDDGGTWGGTGRRD	MEME-1	344	358	+	6.2459	0.000495	0.088	ACTGGTTGGTTGGTG	VvMYB14_2_peak_1007	VvMYB14_1_peak_1003	VIT_211s0065g00350.1.v2.1	VvMYB14_1_peakname|VvMYB14_2_peakname	2	chr11:14092057-14092573	Promoter (<=1kb)	VIT_211s0065g00350.v2.1	-137	XP_002266142.1|PREDICTED: cytochrome P450 CYP73A100 [Vitis vinifera]	chr11:14092120-14092566	447	14092303	102	98.7909	18.7778	94.8322	chr11:14092057-14092573	517	14092291	129	129.928	21.28	125.791	14092297	482	115.5	114.359	20.0289	110.312
Merged-chr1-22961021-2	DDDDGGTWGGTGRRD	MEME-1	480	494	+	13.377	1.52e-05	0.0127	TTAGGGTTGGTGATT	VvMYB14_2_peak_407	VvMYB14_1_peak_421	VIT_201s0150g00610.1.v2.1	VvMYB14_1_peakname|VvMYB14_2_peakname	2	chr1:22960692-22961362	Promoter (<=1kb)	VIT_201s0150g00610.v2.1	-337	XP_002269057.2|PREDICTED: DNA repair RAD52-like protein 2, chloroplastic [Vitis vinifera]	chr1:22960694-22961339	646	22960899	144	178.926	34.0508	174.539	chr1:22960692-22961362	671	22960894	175	221.332	37.2273	216.785	22960896	658.5	159.5	200.129	35.639	195.662
Merged-chr1-22961021-2	DDDDGGTWGGTGRRD	MEME-1	247	261	-	9.11475	0.000157	0.0467	TACTGGTAGGTAAAT	VvMYB14_2_peak_407	VvMYB14_1_peak_421	VIT_201s0150g00610.1.v2.1	VvMYB14_1_peakname|VvMYB14_2_peakname	2	chr1:22960692-22961362	Promoter (<=1kb)	VIT_201s0150g00610.v2.1	-337	XP_002269057.2|PREDICTED: DNA repair RAD52-like protein 2, chloroplastic [Vitis vinifera]	chr1:22960694-22961339	646	22960899	144	178.926	34.0508	174.539	chr1:22960692-22961362	671	22960894	175	221.332	37.2273	216.785	22960896	658.5	159.5	200.129	35.639	195.662
Merged-chr1-22961021-2	DDDDGGTWGGTGRRD	MEME-1	363	377	-	4.52459	0.0009	0.121	AGTTGGCAGTTGAAC	VvMYB14_2_peak_407	VvMYB14_1_peak_421	VIT_201s0150g00610.1.v2.1	VvMYB14_1_peakname|VvMYB14_2_peakname	2	chr1:22960692-22961362	Promoter (<=1kb)	VIT_201s0150g00610.v2.1	-337	XP_002269057.2|PREDICTED: DNA repair RAD52-like protein 2, chloroplastic [Vitis vinifera]	chr1:22960694-22961339	646	22960899	144	178.926	34.0508	174.539	chr1:22960692-22961362	671	22960894	175	221.332	37.2273	216.785	22960896	658.5	159.5	200.129	35.639	195.662
Merged-chr1-22961021-2	DDDDGGTWGGTGRRD	MEME-1	200	214	+	15.7377	2.34e-06	0.00497	GTTGGTTAGGTGGAG	VvMYB14_2_peak_407	VvMYB14_1_peak_421	VIT_201s0150g00610.1.v2.1	VvMYB14_1_peakname|VvMYB14_2_peakname	2	chr1:22960692-22961362	Promoter (<=1kb)	VIT_201s0150g00610.v2.1	-337	XP_002269057.2|PREDICTED: DNA repair RAD52-like protein 2, chloroplastic [Vitis vinifera]	chr1:22960694-22961339	646	22960899	144	178.926	34.0508	174.539	chr1:22960692-22961362	671	22960894	175	221.332	37.2273	216.785	22960896	658.5	159.5	200.129	35.639	195.662
Merged-chr1-22961021-2	DDDDGGTWGGTGRRD	MEME-1	512	526	-	18.623	8.29e-08	0.00149	ACGGGGTAGGTGGGG	VvMYB14_2_peak_407	VvMYB14_1_peak_421	VIT_201s0150g00610.1.v2.1	VvMYB14_1_peakname|VvMYB14_2_peakname	2	chr1:22960692-22961362	Promoter (<=1kb)	VIT_201s0150g00610.v2.1	-337	XP_002269057.2|PREDICTED: DNA repair RAD52-like protein 2, chloroplastic [Vitis vinifera]	chr1:22960694-22961339	646	22960899	144	178.926	34.0508	174.539	chr1:22960692-22961362	671	22960894	175	221.332	37.2273	216.785	22960896	658.5	159.5	200.129	35.639	195.662
Merged-chr1-22961021-2	DDDDGGTWGGTGRRD	MEME-1	172	186	+	15.6393	2.57e-06	0.00521	AGTGGGTAGGTGAAC	VvMYB14_2_peak_407	VvMYB14_1_peak_421	VIT_201s0150g00610.1.v2.1	VvMYB14_1_peakname|VvMYB14_2_peakname	2	chr1:22960692-22961362	Promoter (<=1kb)	VIT_201s0150g00610.v2.1	-337	XP_002269057.2|PREDICTED: DNA repair RAD52-like protein 2, chloroplastic [Vitis vinifera]	chr1:22960694-22961339	646	22960899	144	178.926	34.0508	174.539	chr1:22960692-22961362	671	22960894	175	221.332	37.2273	216.785	22960896	658.5	159.5	200.129	35.639	195.662
Merged-chr1-22961021-2	DDDDGGTWGGTGRRD	MEME-1	196	210	+	6.60656	0.000434	0.0819	ATGTGTTGGTTAGGT	VvMYB14_2_peak_407	VvMYB14_1_peak_421	VIT_201s0150g00610.1.v2.1	VvMYB14_1_peakname|VvMYB14_2_peakname	2	chr1:22960692-22961362	Promoter (<=1kb)	VIT_201s0150g00610.v2.1	-337	XP_002269057.2|PREDICTED: DNA repair RAD52-like protein 2, chloroplastic [Vitis vinifera]	chr1:22960694-22961339	646	22960899	144	178.926	34.0508	174.539	chr1:22960692-22961362	671	22960894	175	221.332	37.2273	216.785	22960896	658.5	159.5	200.129	35.639	195.662
Merged-chr1-22961021-2	DDDDGGTWGGTGRRD	MEME-1	195	209	+	5.96721	0.000547	0.0928	GATGTGTTGGTTAGG	VvMYB14_2_peak_407	VvMYB14_1_peak_421	VIT_201s0150g00610.1.v2.1	VvMYB14_1_peakname|VvMYB14_2_peakname	2	chr1:22960692-22961362	Promoter (<=1kb)	VIT_201s0150g00610.v2.1	-337	XP_002269057.2|PREDICTED: DNA repair RAD52-like protein 2, chloroplastic [Vitis vinifera]	chr1:22960694-22961339	646	22960899	144	178.926	34.0508	174.539	chr1:22960692-22961362	671	22960894	175	221.332	37.2273	216.785	22960896	658.5	159.5	200.129	35.639	195.662
Merged-chr1-22961021-2	DDDDGGTWGGTGRRD	MEME-1	168	182	+	7.44262	0.000316	0.069	AAGCAGTGGGTAGGT	VvMYB14_2_peak_407	VvMYB14_1_peak_421	VIT_201s0150g00610.1.v2.1	VvMYB14_1_peakname|VvMYB14_2_peakname	2	chr1:22960692-22961362	Promoter (<=1kb)	VIT_201s0150g00610.v2.1	-337	XP_002269057.2|PREDICTED: DNA repair RAD52-like protein 2, chloroplastic [Vitis vinifera]	chr1:22960694-22961339	646	22960899	144	178.926	34.0508	174.539	chr1:22960692-22961362	671	22960894	175	221.332	37.2273	216.785	22960896	658.5	159.5	200.129	35.639	195.662
Merged-chr15-12541835-2	DDDDGGTWGGTGRRD	MEME-1	197	211	-	8.54098	0.000202	0.0534	TATTGTTAGGTGCCG	VvMYB14_2_peak_2718	VvMYB14_1_peak_2683	VIT_215s0021g01850.2.v2.1	VvMYB14_1_peakname|VvMYB14_2_peakname	2	chr15:12541694-12541980	Promoter (<=1kb)	VIT_215s0021g01850.v2.1	-657	XP_002274957.1|PREDICTED: peptidyl-prolyl cis-trans isomerase FKBP20-2, chloroplastic isoform X2 [Vitis vinifera]	chr15:12541713-12541980	268	12541868	27	17.3805	7.00004	14.3711	chr15:12541694-12541954	261	12541854	30	19.0152	7.11258	15.9601	12541861	264.5	28.5	18.1978	7.05631	15.1656
Merged-chr15-12541835-2	DDDDGGTWGGTGRRD	MEME-1	146	160	-	18.6066	8.45e-08	0.00149	TTGGGGTTGGTGGAG	VvMYB14_2_peak_2718	VvMYB14_1_peak_2683	VIT_215s0021g01850.2.v2.1	VvMYB14_1_peakname|VvMYB14_2_peakname	2	chr15:12541694-12541980	Promoter (<=1kb)	VIT_215s0021g01850.v2.1	-657	XP_002274957.1|PREDICTED: peptidyl-prolyl cis-trans isomerase FKBP20-2, chloroplastic isoform X2 [Vitis vinifera]	chr15:12541713-12541980	268	12541868	27	17.3805	7.00004	14.3711	chr15:12541694-12541954	261	12541854	30	19.0152	7.11258	15.9601	12541861	264.5	28.5	18.1978	7.05631	15.1656
Merged-chr15-12541835-2	DDDDGGTWGGTGRRD	MEME-1	19	33	-	4.98361	0.000771	0.111	TCATAGTTGTTGTTA	VvMYB14_2_peak_2718	VvMYB14_1_peak_2683	VIT_215s0021g01850.2.v2.1	VvMYB14_1_peakname|VvMYB14_2_peakname	2	chr15:12541694-12541980	Promoter (<=1kb)	VIT_215s0021g01850.v2.1	-657	XP_002274957.1|PREDICTED: peptidyl-prolyl cis-trans isomerase FKBP20-2, chloroplastic isoform X2 [Vitis vinifera]	chr15:12541713-12541980	268	12541868	27	17.3805	7.00004	14.3711	chr15:12541694-12541954	261	12541854	30	19.0152	7.11258	15.9601	12541861	264.5	28.5	18.1978	7.05631	15.1656
Merged-chr3-16023737-2	DDDDGGTWGGTGRRD	MEME-1	229	243	-	11.0984	6.02e-05	0.0269	GGTAGGTGGTTGGTG	VvMYB14_2_peak_5219	VvMYB14_1_peak_5163	VIT_203s0017g00870.1.v2.1	VvMYB14_1_peakname|VvMYB14_2_peakname	2	chr3:16023492-16023987	Promoter (<=1kb)	VIT_203s0017g00870.v2.1	-223	XP_010648156.1|PREDICTED: acetyl-CoA-benzylalcohol acetyltransferase-like [Vitis vinifera]	chr3:16023500-16023970	471	16023730	145	172.312	30.9071	167.948	chr3:16023492-16023987	496	16023728	168	201.779	32.7445	197.307	16023729	483.5	156.5	187.046	31.8258	182.627
Merged-chr3-16023737-2	DDDDGGTWGGTGRRD	MEME-1	233	247	-	17.0492	6.3e-07	0.00296	GGGTGGTAGGTGGTT	VvMYB14_2_peak_5219	VvMYB14_1_peak_5163	VIT_203s0017g00870.1.v2.1	VvMYB14_1_peakname|VvMYB14_2_peakname	2	chr3:16023492-16023987	Promoter (<=1kb)	VIT_203s0017g00870.v2.1	-223	XP_010648156.1|PREDICTED: acetyl-CoA-benzylalcohol acetyltransferase-like [Vitis vinifera]	chr3:16023500-16023970	471	16023730	145	172.312	30.9071	167.948	chr3:16023492-16023987	496	16023728	168	201.779	32.7445	197.307	16023729	483.5	156.5	187.046	31.8258	182.627
Merged-chr3-16023737-2	DDDDGGTWGGTGRRD	MEME-1	240	254	-	11.541	4.73e-05	0.0233	GGTCGGTGGGTGGTA	VvMYB14_2_peak_5219	VvMYB14_1_peak_5163	VIT_203s0017g00870.1.v2.1	VvMYB14_1_peakname|VvMYB14_2_peakname	2	chr3:16023492-16023987	Promoter (<=1kb)	VIT_203s0017g00870.v2.1	-223	XP_010648156.1|PREDICTED: acetyl-CoA-benzylalcohol acetyltransferase-like [Vitis vinifera]	chr3:16023500-16023970	471	16023730	145	172.312	30.9071	167.948	chr3:16023492-16023987	496	16023728	168	201.779	32.7445	197.307	16023729	483.5	156.5	187.046	31.8258	182.627
Merged-chr3-16023737-2	DDDDGGTWGGTGRRD	MEME-1	244	258	-	10.459	8.37e-05	0.0323	CTTGGGTCGGTGGGT	VvMYB14_2_peak_5219	VvMYB14_1_peak_5163	VIT_203s0017g00870.1.v2.1	VvMYB14_1_peakname|VvMYB14_2_peakname	2	chr3:16023492-16023987	Promoter (<=1kb)	VIT_203s0017g00870.v2.1	-223	XP_010648156.1|PREDICTED: acetyl-CoA-benzylalcohol acetyltransferase-like [Vitis vinifera]	chr3:16023500-16023970	471	16023730	145	172.312	30.9071	167.948	chr3:16023492-16023987	496	16023728	168	201.779	32.7445	197.307	16023729	483.5	156.5	187.046	31.8258	182.627
Merged-chr3-16023737-2	DDDDGGTWGGTGRRD	MEME-1	277	291	-	9.11475	0.000157	0.0467	GGAGGGTTGGGAGAG	VvMYB14_2_peak_5219	VvMYB14_1_peak_5163	VIT_203s0017g00870.1.v2.1	VvMYB14_1_peakname|VvMYB14_2_peakname	2	chr3:16023492-16023987	Promoter (<=1kb)	VIT_203s0017g00870.v2.1	-223	XP_010648156.1|PREDICTED: acetyl-CoA-benzylalcohol acetyltransferase-like [Vitis vinifera]	chr3:16023500-16023970	471	16023730	145	172.312	30.9071	167.948	chr3:16023492-16023987	496	16023728	168	201.779	32.7445	197.307	16023729	483.5	156.5	187.046	31.8258	182.627
Merged-chr3-16023737-2	DDDDGGTWGGTGRRD	MEME-1	155	169	+	8.16393	0.000236	0.0584	AAATGGTGGTTAGAA	VvMYB14_2_peak_5219	VvMYB14_1_peak_5163	VIT_203s0017g00870.1.v2.1	VvMYB14_1_peakname|VvMYB14_2_peakname	2	chr3:16023492-16023987	Promoter (<=1kb)	VIT_203s0017g00870.v2.1	-223	XP_010648156.1|PREDICTED: acetyl-CoA-benzylalcohol acetyltransferase-like [Vitis vinifera]	chr3:16023500-16023970	471	16023730	145	172.312	30.9071	167.948	chr3:16023492-16023987	496	16023728	168	201.779	32.7445	197.307	16023729	483.5	156.5	187.046	31.8258	182.627
Merged-chr3-16023737-2	DDDDGGTWGGTGRRD	MEME-1	236	250	-	4.62295	0.000871	0.119	GGTGGGTGGTAGGTG	VvMYB14_2_peak_5219	VvMYB14_1_peak_5163	VIT_203s0017g00870.1.v2.1	VvMYB14_1_peakname|VvMYB14_2_peakname	2	chr3:16023492-16023987	Promoter (<=1kb)	VIT_203s0017g00870.v2.1	-223	XP_010648156.1|PREDICTED: acetyl-CoA-benzylalcohol acetyltransferase-like [Vitis vinifera]	chr3:16023500-16023970	471	16023730	145	172.312	30.9071	167.948	chr3:16023492-16023987	496	16023728	168	201.779	32.7445	197.307	16023729	483.5	156.5	187.046	31.8258	182.627
Merged-chr3-16023737-2	DDDDGGTWGGTGRRD	MEME-1	276	290	-	4.68852	0.000852	0.117	GAGGGTTGGGAGAGT	VvMYB14_2_peak_5219	VvMYB14_1_peak_5163	VIT_203s0017g00870.1.v2.1	VvMYB14_1_peakname|VvMYB14_2_peakname	2	chr3:16023492-16023987	Promoter (<=1kb)	VIT_203s0017g00870.v2.1	-223	XP_010648156.1|PREDICTED: acetyl-CoA-benzylalcohol acetyltransferase-like [Vitis vinifera]	chr3:16023500-16023970	471	16023730	145	172.312	30.9071	167.948	chr3:16023492-16023987	496	16023728	168	201.779	32.7445	197.307	16023729	483.5	156.5	187.046	31.8258	182.627
Merged-chr3-16023737-2	DDDDGGTWGGTGRRD	MEME-1	195	209	-	5.57377	0.000629	0.0998	GACTGGTGGTTAGAC	VvMYB14_2_peak_5219	VvMYB14_1_peak_5163	VIT_203s0017g00870.1.v2.1	VvMYB14_1_peakname|VvMYB14_2_peakname	2	chr3:16023492-16023987	Promoter (<=1kb)	VIT_203s0017g00870.v2.1	-223	XP_010648156.1|PREDICTED: acetyl-CoA-benzylalcohol acetyltransferase-like [Vitis vinifera]	chr3:16023500-16023970	471	16023730	145	172.312	30.9071	167.948	chr3:16023492-16023987	496	16023728	168	201.779	32.7445	197.307	16023729	483.5	156.5	187.046	31.8258	182.627
Merged-chr3-16023737-2	DDDDGGTWGGTGRRD	MEME-1	226	240	-	18.6066	8.45e-08	0.00149	AGGTGGTTGGTGGAG	VvMYB14_2_peak_5219	VvMYB14_1_peak_5163	VIT_203s0017g00870.1.v2.1	VvMYB14_1_peakname|VvMYB14_2_peakname	2	chr3:16023492-16023987	Promoter (<=1kb)	VIT_203s0017g00870.v2.1	-223	XP_010648156.1|PREDICTED: acetyl-CoA-benzylalcohol acetyltransferase-like [Vitis vinifera]	chr3:16023500-16023970	471	16023730	145	172.312	30.9071	167.948	chr3:16023492-16023987	496	16023728	168	201.779	32.7445	197.307	16023729	483.5	156.5	187.046	31.8258	182.627
Merged-chr3-16023737-2	DDDDGGTWGGTGRRD	MEME-1	237	251	-	5.86885	0.000567	0.0946	CGGTGGGTGGTAGGT	VvMYB14_2_peak_5219	VvMYB14_1_peak_5163	VIT_203s0017g00870.1.v2.1	VvMYB14_1_peakname|VvMYB14_2_peakname	2	chr3:16023492-16023987	Promoter (<=1kb)	VIT_203s0017g00870.v2.1	-223	XP_010648156.1|PREDICTED: acetyl-CoA-benzylalcohol acetyltransferase-like [Vitis vinifera]	chr3:16023500-16023970	471	16023730	145	172.312	30.9071	167.948	chr3:16023492-16023987	496	16023728	168	201.779	32.7445	197.307	16023729	483.5	156.5	187.046	31.8258	182.627
Merged-chr19-4188451-2	DDDDGGTWGGTGRRD	MEME-1	144	158	+	10.7377	7.27e-05	0.0299	GAGAAGTAGGTAGCT	VvMYB14_2_peak_4268	VvMYB14_1_peak_4211	VIT_219s0014g03950.1.v2.1	VvMYB14_1_peakname|VvMYB14_2_peakname	2	chr19:4188205-4188686	Promoter (1-2kb)	VIT_219s0014g03950.v2.1	-1705	CBI20402.3|unnamed protein product, partial [Vitis vinifera]	chr19:4188205-4188686	482	4188411	68	55.1795	12.5793	51.5715	chr19:4188236-4188677	442	4188472	66	55.3445	13.1703	51.7533	4188442	462	67	55.262	12.8748	51.6624
Merged-chr19-4188451-2	DDDDGGTWGGTGRRD	MEME-1	28	42	+	8.18033	0.000235	0.0582	TGCAAGTGGGTGGAT	VvMYB14_2_peak_4268	VvMYB14_1_peak_4211	VIT_219s0014g03950.1.v2.1	VvMYB14_1_peakname|VvMYB14_2_peakname	2	chr19:4188205-4188686	Promoter (1-2kb)	VIT_219s0014g03950.v2.1	-1705	CBI20402.3|unnamed protein product, partial [Vitis vinifera]	chr19:4188205-4188686	482	4188411	68	55.1795	12.5793	51.5715	chr19:4188236-4188677	442	4188472	66	55.3445	13.1703	51.7533	4188442	462	67	55.262	12.8748	51.6624
Merged-chr19-4188451-2	DDDDGGTWGGTGRRD	MEME-1	201	215	+	4.34426	0.000955	0.124	GGAAAGGAGTTGGGA	VvMYB14_2_peak_4268	VvMYB14_1_peak_4211	VIT_219s0014g03950.1.v2.1	VvMYB14_1_peakname|VvMYB14_2_peakname	2	chr19:4188205-4188686	Promoter (1-2kb)	VIT_219s0014g03950.v2.1	-1705	CBI20402.3|unnamed protein product, partial [Vitis vinifera]	chr19:4188205-4188686	482	4188411	68	55.1795	12.5793	51.5715	chr19:4188236-4188677	442	4188472	66	55.3445	13.1703	51.7533	4188442	462	67	55.262	12.8748	51.6624
Merged-chr19-4188451-2	DDDDGGTWGGTGRRD	MEME-1	259	273	+	18.5738	8.85e-08	0.00151	TGGGAGTAGGTGGGG	VvMYB14_2_peak_4268	VvMYB14_1_peak_4211	VIT_219s0014g03950.1.v2.1	VvMYB14_1_peakname|VvMYB14_2_peakname	2	chr19:4188205-4188686	Promoter (1-2kb)	VIT_219s0014g03950.v2.1	-1705	CBI20402.3|unnamed protein product, partial [Vitis vinifera]	chr19:4188205-4188686	482	4188411	68	55.1795	12.5793	51.5715	chr19:4188236-4188677	442	4188472	66	55.3445	13.1703	51.7533	4188442	462	67	55.262	12.8748	51.6624
Merged-chr19-4188451-2	DDDDGGTWGGTGRRD	MEME-1	204	218	+	5.13115	0.000734	0.109	AAGGAGTTGGGAGGT	VvMYB14_2_peak_4268	VvMYB14_1_peak_4211	VIT_219s0014g03950.1.v2.1	VvMYB14_1_peakname|VvMYB14_2_peakname	2	chr19:4188205-4188686	Promoter (1-2kb)	VIT_219s0014g03950.v2.1	-1705	CBI20402.3|unnamed protein product, partial [Vitis vinifera]	chr19:4188205-4188686	482	4188411	68	55.1795	12.5793	51.5715	chr19:4188236-4188677	442	4188472	66	55.3445	13.1703	51.7533	4188442	462	67	55.262	12.8748	51.6624
Merged-chr19-4188451-2	DDDDGGTWGGTGRRD	MEME-1	78	92	+	7.42623	0.000318	0.0692	GTCGTGTGGGTGGAG	VvMYB14_2_peak_4268	VvMYB14_1_peak_4211	VIT_219s0014g03950.1.v2.1	VvMYB14_1_peakname|VvMYB14_2_peakname	2	chr19:4188205-4188686	Promoter (1-2kb)	VIT_219s0014g03950.v2.1	-1705	CBI20402.3|unnamed protein product, partial [Vitis vinifera]	chr19:4188205-4188686	482	4188411	68	55.1795	12.5793	51.5715	chr19:4188236-4188677	442	4188472	66	55.3445	13.1703	51.7533	4188442	462	67	55.262	12.8748	51.6624
Merged-chr19-4188451-2	DDDDGGTWGGTGRRD	MEME-1	191	205	+	5.01639	0.000763	0.111	GAAAAGTTGGGGAAA	VvMYB14_2_peak_4268	VvMYB14_1_peak_4211	VIT_219s0014g03950.1.v2.1	VvMYB14_1_peakname|VvMYB14_2_peakname	2	chr19:4188205-4188686	Promoter (1-2kb)	VIT_219s0014g03950.v2.1	-1705	CBI20402.3|unnamed protein product, partial [Vitis vinifera]	chr19:4188205-4188686	482	4188411	68	55.1795	12.5793	51.5715	chr19:4188236-4188677	442	4188472	66	55.3445	13.1703	51.7533	4188442	462	67	55.262	12.8748	51.6624
Merged-chr19-4188451-2	DDDDGGTWGGTGRRD	MEME-1	208	222	+	5.2623	0.000701	0.106	AGTTGGGAGGTGGTC	VvMYB14_2_peak_4268	VvMYB14_1_peak_4211	VIT_219s0014g03950.1.v2.1	VvMYB14_1_peakname|VvMYB14_2_peakname	2	chr19:4188205-4188686	Promoter (1-2kb)	VIT_219s0014g03950.v2.1	-1705	CBI20402.3|unnamed protein product, partial [Vitis vinifera]	chr19:4188205-4188686	482	4188411	68	55.1795	12.5793	51.5715	chr19:4188236-4188677	442	4188472	66	55.3445	13.1703	51.7533	4188442	462	67	55.262	12.8748	51.6624
Merged-chr19-4188451-2	DDDDGGTWGGTGRRD	MEME-1	269	283	+	4.59016	0.00088	0.119	TGGGGGTAAGTGGGA	VvMYB14_2_peak_4268	VvMYB14_1_peak_4211	VIT_219s0014g03950.1.v2.1	VvMYB14_1_peakname|VvMYB14_2_peakname	2	chr19:4188205-4188686	Promoter (1-2kb)	VIT_219s0014g03950.v2.1	-1705	CBI20402.3|unnamed protein product, partial [Vitis vinifera]	chr19:4188205-4188686	482	4188411	68	55.1795	12.5793	51.5715	chr19:4188236-4188677	442	4188472	66	55.3445	13.1703	51.7533	4188442	462	67	55.262	12.8748	51.6624
Merged-chr19-4188451-2	DDDDGGTWGGTGRRD	MEME-1	32	46	+	6.52459	0.000447	0.0833	AGTGGGTGGATGGAG	VvMYB14_2_peak_4268	VvMYB14_1_peak_4211	VIT_219s0014g03950.1.v2.1	VvMYB14_1_peakname|VvMYB14_2_peakname	2	chr19:4188205-4188686	Promoter (1-2kb)	VIT_219s0014g03950.v2.1	-1705	CBI20402.3|unnamed protein product, partial [Vitis vinifera]	chr19:4188205-4188686	482	4188411	68	55.1795	12.5793	51.5715	chr19:4188236-4188677	442	4188472	66	55.3445	13.1703	51.7533	4188442	462	67	55.262	12.8748	51.6624
Merged-chr19-4188451-2	DDDDGGTWGGTGRRD	MEME-1	227	241	+	7.39344	0.000322	0.0697	GGATTTTGGGTGAGG	VvMYB14_2_peak_4268	VvMYB14_1_peak_4211	VIT_219s0014g03950.1.v2.1	VvMYB14_1_peakname|VvMYB14_2_peakname	2	chr19:4188205-4188686	Promoter (1-2kb)	VIT_219s0014g03950.v2.1	-1705	CBI20402.3|unnamed protein product, partial [Vitis vinifera]	chr19:4188205-4188686	482	4188411	68	55.1795	12.5793	51.5715	chr19:4188236-4188677	442	4188472	66	55.3445	13.1703	51.7533	4188442	462	67	55.262	12.8748	51.6624
Merged-chr15-14511848-2	DDDDGGTWGGTGRRD	MEME-1	82	96	+	7.27869	0.000336	0.0713	GAGAGTTTGTTGTTG	VvMYB14_2_peak_2752	VvMYB14_1_peak_2711	VIT_215s0048g00370.1.v2.1	VvMYB14_1_peakname|VvMYB14_2_peakname	2	chr15:14511744-14511965	Promoter (1-2kb)	VIT_215s0048g00370.v2.1	-1211	XP_002280760.1|PREDICTED: transketolase, chloroplastic [Vitis vinifera]	chr15:14511753-14511965	213	14511796	18	8.09739	4.18006	5.46521	chr15:14511744-14511931	188	14511831	20	8.78787	4.23235	6.11062	14511814	200.5	19	8.44263	4.2062	5.78791
Merged-chr15-14511848-2	DDDDGGTWGGTGRRD	MEME-1	40	54	+	5.34426	0.000682	0.104	GCAAAGGTGGTGGGG	VvMYB14_2_peak_2752	VvMYB14_1_peak_2711	VIT_215s0048g00370.1.v2.1	VvMYB14_1_peakname|VvMYB14_2_peakname	2	chr15:14511744-14511965	Promoter (1-2kb)	VIT_215s0048g00370.v2.1	-1211	XP_002280760.1|PREDICTED: transketolase, chloroplastic [Vitis vinifera]	chr15:14511753-14511965	213	14511796	18	8.09739	4.18006	5.46521	chr15:14511744-14511931	188	14511831	20	8.78787	4.23235	6.11062	14511814	200.5	19	8.44263	4.2062	5.78791
Merged-chr15-14511848-2	DDDDGGTWGGTGRRD	MEME-1	88	102	+	10.1311	9.83e-05	0.0355	TTGTTGTTGGTGGCA	VvMYB14_2_peak_2752	VvMYB14_1_peak_2711	VIT_215s0048g00370.1.v2.1	VvMYB14_1_peakname|VvMYB14_2_peakname	2	chr15:14511744-14511965	Promoter (1-2kb)	VIT_215s0048g00370.v2.1	-1211	XP_002280760.1|PREDICTED: transketolase, chloroplastic [Vitis vinifera]	chr15:14511753-14511965	213	14511796	18	8.09739	4.18006	5.46521	chr15:14511744-14511931	188	14511831	20	8.78787	4.23235	6.11062	14511814	200.5	19	8.44263	4.2062	5.78791
Merged-chr15-14511848-2	DDDDGGTWGGTGRRD	MEME-1	17	31	+	6.57377	0.000439	0.0824	ATGGAGTTGGAGGAT	VvMYB14_2_peak_2752	VvMYB14_1_peak_2711	VIT_215s0048g00370.1.v2.1	VvMYB14_1_peakname|VvMYB14_2_peakname	2	chr15:14511744-14511965	Promoter (1-2kb)	VIT_215s0048g00370.v2.1	-1211	XP_002280760.1|PREDICTED: transketolase, chloroplastic [Vitis vinifera]	chr15:14511753-14511965	213	14511796	18	8.09739	4.18006	5.46521	chr15:14511744-14511931	188	14511831	20	8.78787	4.23235	6.11062	14511814	200.5	19	8.44263	4.2062	5.78791
Merged-chr15-14511848-2	DDDDGGTWGGTGRRD	MEME-1	52	66	+	11.0656	6.12e-05	0.0271	GGGTGGTGGGTTGGT	VvMYB14_2_peak_2752	VvMYB14_1_peak_2711	VIT_215s0048g00370.1.v2.1	VvMYB14_1_peakname|VvMYB14_2_peakname	2	chr15:14511744-14511965	Promoter (1-2kb)	VIT_215s0048g00370.v2.1	-1211	XP_002280760.1|PREDICTED: transketolase, chloroplastic [Vitis vinifera]	chr15:14511753-14511965	213	14511796	18	8.09739	4.18006	5.46521	chr15:14511744-14511931	188	14511831	20	8.78787	4.23235	6.11062	14511814	200.5	19	8.44263	4.2062	5.78791
Merged-chr15-14511848-2	DDDDGGTWGGTGRRD	MEME-1	85	99	+	6.91803	0.000386	0.0768	AGTTTGTTGTTGGTG	VvMYB14_2_peak_2752	VvMYB14_1_peak_2711	VIT_215s0048g00370.1.v2.1	VvMYB14_1_peakname|VvMYB14_2_peakname	2	chr15:14511744-14511965	Promoter (1-2kb)	VIT_215s0048g00370.v2.1	-1211	XP_002280760.1|PREDICTED: transketolase, chloroplastic [Vitis vinifera]	chr15:14511753-14511965	213	14511796	18	8.09739	4.18006	5.46521	chr15:14511744-14511931	188	14511831	20	8.78787	4.23235	6.11062	14511814	200.5	19	8.44263	4.2062	5.78791
Merged-chr15-14511848-2	DDDDGGTWGGTGRRD	MEME-1	48	62	+	9.72131	0.000119	0.0397	GGTGGGGTGGTGGGT	VvMYB14_2_peak_2752	VvMYB14_1_peak_2711	VIT_215s0048g00370.1.v2.1	VvMYB14_1_peakname|VvMYB14_2_peakname	2	chr15:14511744-14511965	Promoter (1-2kb)	VIT_215s0048g00370.v2.1	-1211	XP_002280760.1|PREDICTED: transketolase, chloroplastic [Vitis vinifera]	chr15:14511753-14511965	213	14511796	18	8.09739	4.18006	5.46521	chr15:14511744-14511931	188	14511831	20	8.78787	4.23235	6.11062	14511814	200.5	19	8.44263	4.2062	5.78791
Merged-chr15-14511848-2	DDDDGGTWGGTGRRD	MEME-1	56	70	+	18.5574	9.01e-08	0.00151	GGTGGGTTGGTGGAA	VvMYB14_2_peak_2752	VvMYB14_1_peak_2711	VIT_215s0048g00370.1.v2.1	VvMYB14_1_peakname|VvMYB14_2_peakname	2	chr15:14511744-14511965	Promoter (1-2kb)	VIT_215s0048g00370.v2.1	-1211	XP_002280760.1|PREDICTED: transketolase, chloroplastic [Vitis vinifera]	chr15:14511753-14511965	213	14511796	18	8.09739	4.18006	5.46521	chr15:14511744-14511931	188	14511831	20	8.78787	4.23235	6.11062	14511814	200.5	19	8.44263	4.2062	5.78791
Merged-chr6-7789993-1	DDDDGGTWGGTGRRD	MEME-1	76	90	-	18.541	9.25e-08	0.00151	AAGGGGTAGGTGAGG		VvMYB14_1_peak_6291	VIT_206s0004g07040.1.v2.1	VvMYB14_1_peakname	1	chr6:7789904-7790082	Promoter (1-2kb)	VIT_206s0004g07040.v2.1	-1282	XP_010650875.1|PREDICTED: uncharacterized protein At3g28850 [Vitis vinifera]	chr6:7789904-7790082	179	7789976	19	7.19541	3.64617	4.62203	NA	NA	NA	NA	NA	NA	NA	7789976	179	19	7.19541	3.64617	4.62203
Merged-chr6-7789993-1	DDDDGGTWGGTGRRD	MEME-1	66	80	-	8.68852	0.000189	0.0517	TGAGGGTAGGAAGGA		VvMYB14_1_peak_6291	VIT_206s0004g07040.1.v2.1	VvMYB14_1_peakname	1	chr6:7789904-7790082	Promoter (1-2kb)	VIT_206s0004g07040.v2.1	-1282	XP_010650875.1|PREDICTED: uncharacterized protein At3g28850 [Vitis vinifera]	chr6:7789904-7790082	179	7789976	19	7.19541	3.64617	4.62203	NA	NA	NA	NA	NA	NA	NA	7789976	179	19	7.19541	3.64617	4.62203
Merged-chr14-20239990-1	DDDDGGTWGGTGRRD	MEME-1	123	137	+	5.40984	0.000666	0.103	AATTATTTGTTGTGA		VvMYB14_1_peak_2309	VIT_214s0006g02530.1.v2.1	VvMYB14_1_peakname	1	chr14:20239863-20240118	Promoter (1-2kb)	VIT_214s0006g02530.v2.1	-1979	XP_002284213.1|PREDICTED: non-specific lipid-transfer protein 2 [Vitis vinifera]	chr14:20239863-20240118	256	20239962	24	13.723	5.87082	10.8303	NA	NA	NA	NA	NA	NA	NA	20239962	256	24	13.723	5.87082	10.8303
Merged-chr14-20239990-1	DDDDGGTWGGTGRRD	MEME-1	99	113	+	5.57377	0.000629	0.0998	GGTTGGTGGGAGAAC		VvMYB14_1_peak_2309	VIT_214s0006g02530.1.v2.1	VvMYB14_1_peakname	1	chr14:20239863-20240118	Promoter (1-2kb)	VIT_214s0006g02530.v2.1	-1979	XP_002284213.1|PREDICTED: non-specific lipid-transfer protein 2 [Vitis vinifera]	chr14:20239863-20240118	256	20239962	24	13.723	5.87082	10.8303	NA	NA	NA	NA	NA	NA	NA	20239962	256	24	13.723	5.87082	10.8303
Merged-chr14-20239990-1	DDDDGGTWGGTGRRD	MEME-1	92	106	+	4.68852	0.000852	0.117	AACCGGTGGTTGGTG		VvMYB14_1_peak_2309	VIT_214s0006g02530.1.v2.1	VvMYB14_1_peakname	1	chr14:20239863-20240118	Promoter (1-2kb)	VIT_214s0006g02530.v2.1	-1979	XP_002284213.1|PREDICTED: non-specific lipid-transfer protein 2 [Vitis vinifera]	chr14:20239863-20240118	256	20239962	24	13.723	5.87082	10.8303	NA	NA	NA	NA	NA	NA	NA	20239962	256	24	13.723	5.87082	10.8303
Merged-chr14-20239990-1	DDDDGGTWGGTGRRD	MEME-1	95	109	+	18.541	9.25e-08	0.00151	CGGTGGTTGGTGGGA		VvMYB14_1_peak_2309	VIT_214s0006g02530.1.v2.1	VvMYB14_1_peakname	1	chr14:20239863-20240118	Promoter (1-2kb)	VIT_214s0006g02530.v2.1	-1979	XP_002284213.1|PREDICTED: non-specific lipid-transfer protein 2 [Vitis vinifera]	chr14:20239863-20240118	256	20239962	24	13.723	5.87082	10.8303	NA	NA	NA	NA	NA	NA	NA	20239962	256	24	13.723	5.87082	10.8303
Merged-chr7-16842769-1	DDDDGGTWGGTGRRD	MEME-1	117	131	+	9.67213	0.000122	0.0402	GAGGGTTGGTTGGTG		VvMYB14_1_peak_6834	VIT_207s0031g00670.1.v2.1	VvMYB14_1_peakname	1	chr7:16842650-16842888	Promoter (<=1kb)	VIT_207s0031g00670.v2.1	-31	XP_002277765.2|PREDICTED: heat shock factor protein HSF24 [Vitis vinifera]	chr7:16842650-16842888	239	16842777	17	8.44719	4.50002	5.7892	NA	NA	NA	NA	NA	NA	NA	16842777	239	17	8.44719	4.50002	5.7892
Merged-chr7-16842769-1	DDDDGGTWGGTGRRD	MEME-1	116	130	+	12.1311	3.36e-05	0.0191	TGAGGGTTGGTTGGT		VvMYB14_1_peak_6834	VIT_207s0031g00670.1.v2.1	VvMYB14_1_peakname	1	chr7:16842650-16842888	Promoter (<=1kb)	VIT_207s0031g00670.v2.1	-31	XP_002277765.2|PREDICTED: heat shock factor protein HSF24 [Vitis vinifera]	chr7:16842650-16842888	239	16842777	17	8.44719	4.50002	5.7892	NA	NA	NA	NA	NA	NA	NA	16842777	239	17	8.44719	4.50002	5.7892
Merged-chr7-16842769-1	DDDDGGTWGGTGRRD	MEME-1	193	207	+	7.80328	0.000273	0.0635	TACCAGTTGGTGGAT		VvMYB14_1_peak_6834	VIT_207s0031g00670.1.v2.1	VvMYB14_1_peakname	1	chr7:16842650-16842888	Promoter (<=1kb)	VIT_207s0031g00670.v2.1	-31	XP_002277765.2|PREDICTED: heat shock factor protein HSF24 [Vitis vinifera]	chr7:16842650-16842888	239	16842777	17	8.44719	4.50002	5.7892	NA	NA	NA	NA	NA	NA	NA	16842777	239	17	8.44719	4.50002	5.7892
Merged-chr7-16842769-1	DDDDGGTWGGTGRRD	MEME-1	99	113	+	6.96721	0.000379	0.0761	GTGTTTTGGGTGGGC		VvMYB14_1_peak_6834	VIT_207s0031g00670.1.v2.1	VvMYB14_1_peakname	1	chr7:16842650-16842888	Promoter (<=1kb)	VIT_207s0031g00670.v2.1	-31	XP_002277765.2|PREDICTED: heat shock factor protein HSF24 [Vitis vinifera]	chr7:16842650-16842888	239	16842777	17	8.44719	4.50002	5.7892	NA	NA	NA	NA	NA	NA	NA	16842777	239	17	8.44719	4.50002	5.7892
Merged-chr7-16842769-1	DDDDGGTWGGTGRRD	MEME-1	120	134	+	18.541	9.25e-08	0.00151	GGTTGGTTGGTGAGG		VvMYB14_1_peak_6834	VIT_207s0031g00670.1.v2.1	VvMYB14_1_peakname	1	chr7:16842650-16842888	Promoter (<=1kb)	VIT_207s0031g00670.v2.1	-31	XP_002277765.2|PREDICTED: heat shock factor protein HSF24 [Vitis vinifera]	chr7:16842650-16842888	239	16842777	17	8.44719	4.50002	5.7892	NA	NA	NA	NA	NA	NA	NA	16842777	239	17	8.44719	4.50002	5.7892
Merged-chr16-776877-2	DDDDGGTWGGTGRRD	MEME-1	414	428	+	5.06557	0.00075	0.11	TCTTGGTTGTCGAGA	VvMYB14_2_peak_2896	VvMYB14_1_peak_2842	VIT_216s0039g01360.1.v2.1	VvMYB14_1_peakname|VvMYB14_2_peakname	2	chr16:776646-777113	Promoter (<=1kb)	VIT_216s0039g01360.v2.1	-239	XP_010662075.1|PREDICTED: phenylalanine ammonia-lyase [Vitis vinifera]	chr16:776646-777113	468	776847	133	165.659	33.5002	161.323	chr16:776648-777101	454	776849	143	175.428	33.0391	171.068	776848	461	138	170.543	33.2696	166.196
Merged-chr16-776877-2	DDDDGGTWGGTGRRD	MEME-1	270	284	-	13.8689	1.08e-05	0.0106	CACGGGTAGGTGGGC	VvMYB14_2_peak_2896	VvMYB14_1_peak_2842	VIT_216s0039g01360.1.v2.1	VvMYB14_1_peakname|VvMYB14_2_peakname	2	chr16:776646-777113	Promoter (<=1kb)	VIT_216s0039g01360.v2.1	-239	XP_010662075.1|PREDICTED: phenylalanine ammonia-lyase [Vitis vinifera]	chr16:776646-777113	468	776847	133	165.659	33.5002	161.323	chr16:776648-777101	454	776849	143	175.428	33.0391	171.068	776848	461	138	170.543	33.2696	166.196
Merged-chr16-776877-2	DDDDGGTWGGTGRRD	MEME-1	235	249	-	10.6393	7.64e-05	0.0307	TGTGGTTTGTTGAAA	VvMYB14_2_peak_2896	VvMYB14_1_peak_2842	VIT_216s0039g01360.1.v2.1	VvMYB14_1_peakname|VvMYB14_2_peakname	2	chr16:776646-777113	Promoter (<=1kb)	VIT_216s0039g01360.v2.1	-239	XP_010662075.1|PREDICTED: phenylalanine ammonia-lyase [Vitis vinifera]	chr16:776646-777113	468	776847	133	165.659	33.5002	161.323	chr16:776648-777101	454	776849	143	175.428	33.0391	171.068	776848	461	138	170.543	33.2696	166.196
Merged-chr16-776877-2	DDDDGGTWGGTGRRD	MEME-1	129	143	-	18.541	9.25e-08	0.00151	ATAGGGTTGGTGGGG	VvMYB14_2_peak_2896	VvMYB14_1_peak_2842	VIT_216s0039g01360.1.v2.1	VvMYB14_1_peakname|VvMYB14_2_peakname	2	chr16:776646-777113	Promoter (<=1kb)	VIT_216s0039g01360.v2.1	-239	XP_010662075.1|PREDICTED: phenylalanine ammonia-lyase [Vitis vinifera]	chr16:776646-777113	468	776847	133	165.659	33.5002	161.323	chr16:776648-777101	454	776849	143	175.428	33.0391	171.068	776848	461	138	170.543	33.2696	166.196
Merged-chr16-776877-2	DDDDGGTWGGTGRRD	MEME-1	196	210	-	17.7049	2.91e-07	0.00223	AAAGGGTTGGTGGGA	VvMYB14_2_peak_2896	VvMYB14_1_peak_2842	VIT_216s0039g01360.1.v2.1	VvMYB14_1_peakname|VvMYB14_2_peakname	2	chr16:776646-777113	Promoter (<=1kb)	VIT_216s0039g01360.v2.1	-239	XP_010662075.1|PREDICTED: phenylalanine ammonia-lyase [Vitis vinifera]	chr16:776646-777113	468	776847	133	165.659	33.5002	161.323	chr16:776648-777101	454	776849	143	175.428	33.0391	171.068	776848	461	138	170.543	33.2696	166.196
Merged-chr14-8756830-1	DDDDGGTWGGTGRRD	MEME-1	151	165	+	18.541	9.25e-08	0.00151	GGTTGGTTGGTGAGG		VvMYB14_1_peak_2156	VIT_214s0081g00560.2.v2.1	VvMYB14_1_peakname	1	chr14:8756725-8756936	Promoter (1-2kb)	VIT_214s0081g00560.v2.1	-1085	XP_002270614.2|PREDICTED: probable WRKY transcription factor 74 [Vitis vinifera]	chr14:8756725-8756936	212	8756849	16	6.36229	3.59878	3.8496	NA	NA	NA	NA	NA	NA	NA	8756849	212	16	6.36229	3.59878	3.8496
Merged-chr14-8756830-1	DDDDGGTWGGTGRRD	MEME-1	148	162	+	9.54098	0.00013	0.0417	GGTGGTTGGTTGGTG		VvMYB14_1_peak_2156	VIT_214s0081g00560.2.v2.1	VvMYB14_1_peakname	1	chr14:8756725-8756936	Promoter (1-2kb)	VIT_214s0081g00560.v2.1	-1085	XP_002270614.2|PREDICTED: probable WRKY transcription factor 74 [Vitis vinifera]	chr14:8756725-8756936	212	8756849	16	6.36229	3.59878	3.8496	NA	NA	NA	NA	NA	NA	NA	8756849	212	16	6.36229	3.59878	3.8496
Merged-chr14-8756830-1	DDDDGGTWGGTGRRD	MEME-1	144	158	+	7.77049	0.000277	0.0639	TCGAGGTGGTTGGTT		VvMYB14_1_peak_2156	VIT_214s0081g00560.2.v2.1	VvMYB14_1_peakname	1	chr14:8756725-8756936	Promoter (1-2kb)	VIT_214s0081g00560.v2.1	-1085	XP_002270614.2|PREDICTED: probable WRKY transcription factor 74 [Vitis vinifera]	chr14:8756725-8756936	212	8756849	16	6.36229	3.59878	3.8496	NA	NA	NA	NA	NA	NA	NA	8756849	212	16	6.36229	3.59878	3.8496
Merged-chr14-8756830-1	DDDDGGTWGGTGRRD	MEME-1	147	161	+	12.1639	3.3e-05	0.0189	AGGTGGTTGGTTGGT		VvMYB14_1_peak_2156	VIT_214s0081g00560.2.v2.1	VvMYB14_1_peakname	1	chr14:8756725-8756936	Promoter (1-2kb)	VIT_214s0081g00560.v2.1	-1085	XP_002270614.2|PREDICTED: probable WRKY transcription factor 74 [Vitis vinifera]	chr14:8756725-8756936	212	8756849	16	6.36229	3.59878	3.8496	NA	NA	NA	NA	NA	NA	NA	8756849	212	16	6.36229	3.59878	3.8496
Merged-chr14-8756830-1	DDDDGGTWGGTGRRD	MEME-1	156	170	+	4.40984	0.000935	0.123	GTTGGTGAGGTGTGG		VvMYB14_1_peak_2156	VIT_214s0081g00560.2.v2.1	VvMYB14_1_peakname	1	chr14:8756725-8756936	Promoter (1-2kb)	VIT_214s0081g00560.v2.1	-1085	XP_002270614.2|PREDICTED: probable WRKY transcription factor 74 [Vitis vinifera]	chr14:8756725-8756936	212	8756849	16	6.36229	3.59878	3.8496	NA	NA	NA	NA	NA	NA	NA	8756849	212	16	6.36229	3.59878	3.8496
Merged-chr6-11853476-2	DDDDGGTWGGTGRRD	MEME-1	260	274	+	16.1967	1.52e-06	0.00411	GATGGGTAGGTGGCT	VvMYB14_2_peak_6442	VvMYB14_1_peak_6351	VIT_206s0009g00850.1.v2.1	VvMYB14_1_peakname|VvMYB14_2_peakname	2	chr6:11853221-11853718	Promoter (<=1kb)	VIT_206s0009g00850.v2.1	-120	XP_002278088.1|PREDICTED: protein STRICTOSIDINE SYNTHASE-LIKE 3 [Vitis vinifera]	chr6:11853221-11853709	489	11853485	203	285.135	49.7174	280.378	chr6:11853259-11853718	460	11853459	209	288.986	48.182	284.251	11853472	474.5	206	287.06	48.9497	282.315
Merged-chr6-11853476-2	DDDDGGTWGGTGRRD	MEME-1	215	229	+	10.1148	9.91e-05	0.0356	TTTGGTTAGTTGAAA	VvMYB14_2_peak_6442	VvMYB14_1_peak_6351	VIT_206s0009g00850.1.v2.1	VvMYB14_1_peakname|VvMYB14_2_peakname	2	chr6:11853221-11853718	Promoter (<=1kb)	VIT_206s0009g00850.v2.1	-120	XP_002278088.1|PREDICTED: protein STRICTOSIDINE SYNTHASE-LIKE 3 [Vitis vinifera]	chr6:11853221-11853709	489	11853485	203	285.135	49.7174	280.378	chr6:11853259-11853718	460	11853459	209	288.986	48.182	284.251	11853472	474.5	206	287.06	48.9497	282.315
Merged-chr6-11853476-2	DDDDGGTWGGTGRRD	MEME-1	264	278	+	4.22951	0.000992	0.127	GGTAGGTGGCTGGCC	VvMYB14_2_peak_6442	VvMYB14_1_peak_6351	VIT_206s0009g00850.1.v2.1	VvMYB14_1_peakname|VvMYB14_2_peakname	2	chr6:11853221-11853718	Promoter (<=1kb)	VIT_206s0009g00850.v2.1	-120	XP_002278088.1|PREDICTED: protein STRICTOSIDINE SYNTHASE-LIKE 3 [Vitis vinifera]	chr6:11853221-11853709	489	11853485	203	285.135	49.7174	280.378	chr6:11853259-11853718	460	11853459	209	288.986	48.182	284.251	11853472	474.5	206	287.06	48.9497	282.315
Merged-chr6-11853476-2	DDDDGGTWGGTGRRD	MEME-1	229	243	+	18.541	9.25e-08	0.00151	AAGGGGTAGGTGAGG	VvMYB14_2_peak_6442	VvMYB14_1_peak_6351	VIT_206s0009g00850.1.v2.1	VvMYB14_1_peakname|VvMYB14_2_peakname	2	chr6:11853221-11853718	Promoter (<=1kb)	VIT_206s0009g00850.v2.1	-120	XP_002278088.1|PREDICTED: protein STRICTOSIDINE SYNTHASE-LIKE 3 [Vitis vinifera]	chr6:11853221-11853709	489	11853485	203	285.135	49.7174	280.378	chr6:11853259-11853718	460	11853459	209	288.986	48.182	284.251	11853472	474.5	206	287.06	48.9497	282.315
Merged-chr18-23406590-2	DDDDGGTWGGTGRRD	MEME-1	274	288	-	18.541	9.25e-08	0.00151	GAAGGGTAGGTGGGT	VvMYB14_2_peak_4001	VvMYB14_1_peak_3938	VIT_218s0117g00200.1.v2.1	VvMYB14_1_peakname|VvMYB14_2_peakname	2	chr18:23406377-23406796	Promoter (<=1kb)	VIT_218s0117g00200.v2.1	-155	XP_010665255.1|PREDICTED: myb-related protein 308 [Vitis vinifera]	chr18:23406377-23406796	420	23406631	82	80.081	18.09	76.2504	chr18:23406394-23406794	401	23406547	82	71.5745	14.8264	67.8199	23406589	410.5	82	75.8277	16.4582	72.0352
Merged-chr18-23406590-2	DDDDGGTWGGTGRRD	MEME-1	253	267	-	4.37705	0.000945	0.124	GGAAGGTGGGGAGCG	VvMYB14_2_peak_4001	VvMYB14_1_peak_3938	VIT_218s0117g00200.1.v2.1	VvMYB14_1_peakname|VvMYB14_2_peakname	2	chr18:23406377-23406796	Promoter (<=1kb)	VIT_218s0117g00200.v2.1	-155	XP_010665255.1|PREDICTED: myb-related protein 308 [Vitis vinifera]	chr18:23406377-23406796	420	23406631	82	80.081	18.09	76.2504	chr18:23406394-23406794	401	23406547	82	71.5745	14.8264	67.8199	23406589	410.5	82	75.8277	16.4582	72.0352
Merged-chr18-23406590-2	DDDDGGTWGGTGRRD	MEME-1	156	170	-	9.96721	0.000106	0.0371	CCGTGTTTGGTAGGT	VvMYB14_2_peak_4001	VvMYB14_1_peak_3938	VIT_218s0117g00200.1.v2.1	VvMYB14_1_peakname|VvMYB14_2_peakname	2	chr18:23406377-23406796	Promoter (<=1kb)	VIT_218s0117g00200.v2.1	-155	XP_010665255.1|PREDICTED: myb-related protein 308 [Vitis vinifera]	chr18:23406377-23406796	420	23406631	82	80.081	18.09	76.2504	chr18:23406394-23406794	401	23406547	82	71.5745	14.8264	67.8199	23406589	410.5	82	75.8277	16.4582	72.0352
Merged-chr18-23406590-2	DDDDGGTWGGTGRRD	MEME-1	257	271	-	10.3607	8.78e-05	0.0332	AGGAGGAAGGTGGGG	VvMYB14_2_peak_4001	VvMYB14_1_peak_3938	VIT_218s0117g00200.1.v2.1	VvMYB14_1_peakname|VvMYB14_2_peakname	2	chr18:23406377-23406796	Promoter (<=1kb)	VIT_218s0117g00200.v2.1	-155	XP_010665255.1|PREDICTED: myb-related protein 308 [Vitis vinifera]	chr18:23406377-23406796	420	23406631	82	80.081	18.09	76.2504	chr18:23406394-23406794	401	23406547	82	71.5745	14.8264	67.8199	23406589	410.5	82	75.8277	16.4582	72.0352
Merged-chr18-23406590-2	DDDDGGTWGGTGRRD	MEME-1	270	284	-	14.3607	7.48e-06	0.00885	GGTAGGTGGGTGAAG	VvMYB14_2_peak_4001	VvMYB14_1_peak_3938	VIT_218s0117g00200.1.v2.1	VvMYB14_1_peakname|VvMYB14_2_peakname	2	chr18:23406377-23406796	Promoter (<=1kb)	VIT_218s0117g00200.v2.1	-155	XP_010665255.1|PREDICTED: myb-related protein 308 [Vitis vinifera]	chr18:23406377-23406796	420	23406631	82	80.081	18.09	76.2504	chr18:23406394-23406794	401	23406547	82	71.5745	14.8264	67.8199	23406589	410.5	82	75.8277	16.4582	72.0352
Merged-chr18-23406590-2	DDDDGGTWGGTGRRD	MEME-1	394	408	-	4.27869	0.000976	0.126	CCTCTGTTGGTGTGG	VvMYB14_2_peak_4001	VvMYB14_1_peak_3938	VIT_218s0117g00200.1.v2.1	VvMYB14_1_peakname|VvMYB14_2_peakname	2	chr18:23406377-23406796	Promoter (<=1kb)	VIT_218s0117g00200.v2.1	-155	XP_010665255.1|PREDICTED: myb-related protein 308 [Vitis vinifera]	chr18:23406377-23406796	420	23406631	82	80.081	18.09	76.2504	chr18:23406394-23406794	401	23406547	82	71.5745	14.8264	67.8199	23406589	410.5	82	75.8277	16.4582	72.0352
Merged-chr18-23406590-2	DDDDGGTWGGTGRRD	MEME-1	152	166	-	16.4918	1.13e-06	0.00363	GTTTGGTAGGTAGGG	VvMYB14_2_peak_4001	VvMYB14_1_peak_3938	VIT_218s0117g00200.1.v2.1	VvMYB14_1_peakname|VvMYB14_2_peakname	2	chr18:23406377-23406796	Promoter (<=1kb)	VIT_218s0117g00200.v2.1	-155	XP_010665255.1|PREDICTED: myb-related protein 308 [Vitis vinifera]	chr18:23406377-23406796	420	23406631	82	80.081	18.09	76.2504	chr18:23406394-23406794	401	23406547	82	71.5745	14.8264	67.8199	23406589	410.5	82	75.8277	16.4582	72.0352
Merged-chr18-23406590-2	DDDDGGTWGGTGRRD	MEME-1	218	232	-	8.34426	0.000219	0.056	CACGTGTTGGTGGGA	VvMYB14_2_peak_4001	VvMYB14_1_peak_3938	VIT_218s0117g00200.1.v2.1	VvMYB14_1_peakname|VvMYB14_2_peakname	2	chr18:23406377-23406796	Promoter (<=1kb)	VIT_218s0117g00200.v2.1	-155	XP_010665255.1|PREDICTED: myb-related protein 308 [Vitis vinifera]	chr18:23406377-23406796	420	23406631	82	80.081	18.09	76.2504	chr18:23406394-23406794	401	23406547	82	71.5745	14.8264	67.8199	23406589	410.5	82	75.8277	16.4582	72.0352
Merged-chrUn-9253206-2	DDDDGGTWGGTGRRD	MEME-1	170	184	+	6.08197	0.000525	0.0907	ATGTGGTAGATGGCC	VvMYB14_2_peak_7949	VvMYB14_1_peak_7824	VIT_200s0187g00340.1.v2.1	VvMYB14_1_peakname|VvMYB14_2_peakname	2	chrUn:9252999-9253412	Promoter (<=1kb)	VIT_200s0187g00340.v2.1	-282	XP_010646198.1|PREDICTED: fumarylacetoacetase [Vitis vinifera]	chrUn:9252999-9253412	414	9253168	57	51.9785	14.5001	48.4066	chrUn:9253014-9253401	388	9253152	63	56.8659	14.684	53.2548	9253160	401	60	54.4222	14.5921	50.8307
Merged-chrUn-9253206-2	DDDDGGTWGGTGRRD	MEME-1	133	147	+	4.40984	0.000935	0.123	GTAGACTTGGTGTGG	VvMYB14_2_peak_7949	VvMYB14_1_peak_7824	VIT_200s0187g00340.1.v2.1	VvMYB14_1_peakname|VvMYB14_2_peakname	2	chrUn:9252999-9253412	Promoter (<=1kb)	VIT_200s0187g00340.v2.1	-282	XP_010646198.1|PREDICTED: fumarylacetoacetase [Vitis vinifera]	chrUn:9252999-9253412	414	9253168	57	51.9785	14.5001	48.4066	chrUn:9253014-9253401	388	9253152	63	56.8659	14.684	53.2548	9253160	401	60	54.4222	14.5921	50.8307
Merged-chrUn-9253206-2	DDDDGGTWGGTGRRD	MEME-1	384	398	+	8.54098	0.000202	0.0534	TAAAAGTAGTTAGAG	VvMYB14_2_peak_7949	VvMYB14_1_peak_7824	VIT_200s0187g00340.1.v2.1	VvMYB14_1_peakname|VvMYB14_2_peakname	2	chrUn:9252999-9253412	Promoter (<=1kb)	VIT_200s0187g00340.v2.1	-282	XP_010646198.1|PREDICTED: fumarylacetoacetase [Vitis vinifera]	chrUn:9252999-9253412	414	9253168	57	51.9785	14.5001	48.4066	chrUn:9253014-9253401	388	9253152	63	56.8659	14.684	53.2548	9253160	401	60	54.4222	14.5921	50.8307
Merged-chrUn-9253206-2	DDDDGGTWGGTGRRD	MEME-1	142	156	+	18.5246	9.45e-08	0.00153	GTGTGGTAGGTGGAA	VvMYB14_2_peak_7949	VvMYB14_1_peak_7824	VIT_200s0187g00340.1.v2.1	VvMYB14_1_peakname|VvMYB14_2_peakname	2	chrUn:9252999-9253412	Promoter (<=1kb)	VIT_200s0187g00340.v2.1	-282	XP_010646198.1|PREDICTED: fumarylacetoacetase [Vitis vinifera]	chrUn:9252999-9253412	414	9253168	57	51.9785	14.5001	48.4066	chrUn:9253014-9253401	388	9253152	63	56.8659	14.684	53.2548	9253160	401	60	54.4222	14.5921	50.8307
Merged-chrUn-9253206-2	DDDDGGTWGGTGRRD	MEME-1	181	195	-	12.2623	3.11e-05	0.0184	GAGAGTTTGGTGGCC	VvMYB14_2_peak_7949	VvMYB14_1_peak_7824	VIT_200s0187g00340.1.v2.1	VvMYB14_1_peakname|VvMYB14_2_peakname	2	chrUn:9252999-9253412	Promoter (<=1kb)	VIT_200s0187g00340.v2.1	-282	XP_010646198.1|PREDICTED: fumarylacetoacetase [Vitis vinifera]	chrUn:9252999-9253412	414	9253168	57	51.9785	14.5001	48.4066	chrUn:9253014-9253401	388	9253152	63	56.8659	14.684	53.2548	9253160	401	60	54.4222	14.5921	50.8307
Merged-chr7-2991273-1	DDDDGGTWGGTGRRD	MEME-1	97	111	+	10.6557	7.58e-05	0.0306	GCATGTTTGGTAGGT	VvMYB14_2_peak_6681		VIT_207s0005g00210.3.v2.1	VvMYB14_2_peakname	1	chr7:2991178-2991368	Promoter (1-2kb)	VIT_207s0005g00210.v2.1	-1941	XP_002264561.1|PREDICTED: thiamine pyrophosphokinase 1 isoform X2 [Vitis vinifera]	NA	NA	NA	NA	NA	NA	NA	chr7:2991178-2991368	191	2991274	22	10.0443	4.52114	7.29776	2991274	191	22	10.0443	4.52114	7.29776
Merged-chr7-2991273-1	DDDDGGTWGGTGRRD	MEME-1	101	115	+	18.4918	9.93e-08	0.00158	GTTTGGTAGGTGGGA	VvMYB14_2_peak_6681		VIT_207s0005g00210.3.v2.1	VvMYB14_2_peakname	1	chr7:2991178-2991368	Promoter (1-2kb)	VIT_207s0005g00210.v2.1	-1941	XP_002264561.1|PREDICTED: thiamine pyrophosphokinase 1 isoform X2 [Vitis vinifera]	NA	NA	NA	NA	NA	NA	NA	chr7:2991178-2991368	191	2991274	22	10.0443	4.52114	7.29776	2991274	191	22	10.0443	4.52114	7.29776
Merged-chr8-19749954-2	DDDDGGTWGGTGRRD	MEME-1	153	167	-	11.459	4.94e-05	0.0239	CATGGGTTGTTGGTA	VvMYB14_2_peak_7434	VvMYB14_1_peak_7340	VIT_208s0007g05880.2.v2.1	VvMYB14_1_peakname|VvMYB14_2_peakname	2	chr8:19749759-19750160	Promoter (1-2kb)	VIT_208s0007g05880.v2.1	-1734	XP_002276510.1|PREDICTED: protein EARLY RESPONSIVE TO DEHYDRATION 15 [Vitis vinifera]	chr8:19749760-19750160	401	19749922	82	84.702	20.05	80.8381	chr8:19749759-19750137	379	19749921	78	76.8263	18.1256	73.0289	19749922	390	80	80.7642	19.0878	76.9335
Merged-chr8-19749954-2	DDDDGGTWGGTGRRD	MEME-1	10	24	+	7.54098	0.000303	0.0673	AGGTGGTGGGTCAAG	VvMYB14_2_peak_7434	VvMYB14_1_peak_7340	VIT_208s0007g05880.2.v2.1	VvMYB14_1_peakname|VvMYB14_2_peakname	2	chr8:19749759-19750160	Promoter (1-2kb)	VIT_208s0007g05880.v2.1	-1734	XP_002276510.1|PREDICTED: protein EARLY RESPONSIVE TO DEHYDRATION 15 [Vitis vinifera]	chr8:19749760-19750160	401	19749922	82	84.702	20.05	80.8381	chr8:19749759-19750137	379	19749921	78	76.8263	18.1256	73.0289	19749922	390	80	80.7642	19.0878	76.9335
Merged-chr8-19749954-2	DDDDGGTWGGTGRRD	MEME-1	209	223	-	8.22951	0.00023	0.0575	ATATGGATGGTGGGA	VvMYB14_2_peak_7434	VvMYB14_1_peak_7340	VIT_208s0007g05880.2.v2.1	VvMYB14_1_peakname|VvMYB14_2_peakname	2	chr8:19749759-19750160	Promoter (1-2kb)	VIT_208s0007g05880.v2.1	-1734	XP_002276510.1|PREDICTED: protein EARLY RESPONSIVE TO DEHYDRATION 15 [Vitis vinifera]	chr8:19749760-19750160	401	19749922	82	84.702	20.05	80.8381	chr8:19749759-19750137	379	19749921	78	76.8263	18.1256	73.0289	19749922	390	80	80.7642	19.0878	76.9335
Merged-chr8-19749954-2	DDDDGGTWGGTGRRD	MEME-1	275	289	+	7.91803	0.000261	0.0618	ATTGATTAGGTAAGT	VvMYB14_2_peak_7434	VvMYB14_1_peak_7340	VIT_208s0007g05880.2.v2.1	VvMYB14_1_peakname|VvMYB14_2_peakname	2	chr8:19749759-19750160	Promoter (1-2kb)	VIT_208s0007g05880.v2.1	-1734	XP_002276510.1|PREDICTED: protein EARLY RESPONSIVE TO DEHYDRATION 15 [Vitis vinifera]	chr8:19749760-19750160	401	19749922	82	84.702	20.05	80.8381	chr8:19749759-19750137	379	19749921	78	76.8263	18.1256	73.0289	19749922	390	80	80.7642	19.0878	76.9335
Merged-chr8-19749954-2	DDDDGGTWGGTGRRD	MEME-1	150	164	-	10.6557	7.58e-05	0.0306	GGGTTGTTGGTAGGT	VvMYB14_2_peak_7434	VvMYB14_1_peak_7340	VIT_208s0007g05880.2.v2.1	VvMYB14_1_peakname|VvMYB14_2_peakname	2	chr8:19749759-19750160	Promoter (1-2kb)	VIT_208s0007g05880.v2.1	-1734	XP_002276510.1|PREDICTED: protein EARLY RESPONSIVE TO DEHYDRATION 15 [Vitis vinifera]	chr8:19749760-19750160	401	19749922	82	84.702	20.05	80.8381	chr8:19749759-19750137	379	19749921	78	76.8263	18.1256	73.0289	19749922	390	80	80.7642	19.0878	76.9335
Merged-chr8-19749954-2	DDDDGGTWGGTGRRD	MEME-1	6	20	+	5.11475	0.000738	0.109	AATGAGGTGGTGGGT	VvMYB14_2_peak_7434	VvMYB14_1_peak_7340	VIT_208s0007g05880.2.v2.1	VvMYB14_1_peakname|VvMYB14_2_peakname	2	chr8:19749759-19750160	Promoter (1-2kb)	VIT_208s0007g05880.v2.1	-1734	XP_002276510.1|PREDICTED: protein EARLY RESPONSIVE TO DEHYDRATION 15 [Vitis vinifera]	chr8:19749760-19750160	401	19749922	82	84.702	20.05	80.8381	chr8:19749759-19750137	379	19749921	78	76.8263	18.1256	73.0289	19749922	390	80	80.7642	19.0878	76.9335
Merged-chr8-19749954-2	DDDDGGTWGGTGRRD	MEME-1	146	160	-	18.4754	1.02e-07	0.00159	TGTTGGTAGGTGGGA	VvMYB14_2_peak_7434	VvMYB14_1_peak_7340	VIT_208s0007g05880.2.v2.1	VvMYB14_1_peakname|VvMYB14_2_peakname	2	chr8:19749759-19750160	Promoter (1-2kb)	VIT_208s0007g05880.v2.1	-1734	XP_002276510.1|PREDICTED: protein EARLY RESPONSIVE TO DEHYDRATION 15 [Vitis vinifera]	chr8:19749760-19750160	401	19749922	82	84.702	20.05	80.8381	chr8:19749759-19750137	379	19749921	78	76.8263	18.1256	73.0289	19749922	390	80	80.7642	19.0878	76.9335
Merged-chr9-13844579-1	DDDDGGTWGGTGRRD	MEME-1	118	132	-	6.2623	0.000492	0.0877	AATGGTTTGTTGCGC	VvMYB14_2_peak_7737		VIT_209s0070g00520.1.v2.1	VvMYB14_2_peakname	1	chr9:13844453-13844705	Promoter (1-2kb)	VIT_209s0070g00520.v2.1	-1053	XP_002275104.1|PREDICTED: ubiquitin carboxyl-terminal hydrolase 4 [Vitis vinifera]	NA	NA	NA	NA	NA	NA	NA	chr9:13844453-13844705	253	13844534	14	5.5823	3.44157	3.12625	13844534	253	14	5.5823	3.44157	3.12625
Merged-chr9-13844579-1	DDDDGGTWGGTGRRD	MEME-1	73	87	+	18.459	1.05e-07	0.00161	CTAGGGTAGGTGGGG	VvMYB14_2_peak_7737		VIT_209s0070g00520.1.v2.1	VvMYB14_2_peakname	1	chr9:13844453-13844705	Promoter (1-2kb)	VIT_209s0070g00520.v2.1	-1053	XP_002275104.1|PREDICTED: ubiquitin carboxyl-terminal hydrolase 4 [Vitis vinifera]	NA	NA	NA	NA	NA	NA	NA	chr9:13844453-13844705	253	13844534	14	5.5823	3.44157	3.12625	13844534	253	14	5.5823	3.44157	3.12625
Merged-chr14-4928453-2	DDDDGGTWGGTGRRD	MEME-1	24	38	-	6.7541	0.00041	0.0795	TGAGTTTTGGTAGAG	VvMYB14_2_peak_2103	VvMYB14_1_peak_2092	VIT_214s0030g00720.1.v2.1	VvMYB14_1_peakname|VvMYB14_2_peakname	2	chr14:4928253-4928663	Promoter (<=1kb)	VIT_214s0030g00720.v2.1	-22	CAN83600.1|hypothetical protein VITISV_033094 [Vitis vinifera]	chr14:4928253-4928611	359	4928410	34	24.5803	8.75005	21.4064	chr14:4928287-4928663	377	4928403	29	18.0484	6.88314	15.0187	4928406	368	31.5	21.3144	7.8166	18.2126
Merged-chr14-4928453-2	DDDDGGTWGGTGRRD	MEME-1	139	153	-	6.08197	0.000525	0.0907	GGTTGGTGGGGGAAT	VvMYB14_2_peak_2103	VvMYB14_1_peak_2092	VIT_214s0030g00720.1.v2.1	VvMYB14_1_peakname|VvMYB14_2_peakname	2	chr14:4928253-4928663	Promoter (<=1kb)	VIT_214s0030g00720.v2.1	-22	CAN83600.1|hypothetical protein VITISV_033094 [Vitis vinifera]	chr14:4928253-4928611	359	4928410	34	24.5803	8.75005	21.4064	chr14:4928287-4928663	377	4928403	29	18.0484	6.88314	15.0187	4928406	368	31.5	21.3144	7.8166	18.2126
Merged-chr14-4928453-2	DDDDGGTWGGTGRRD	MEME-1	97	111	-	9.86885	0.000111	0.0381	TTGAGGTTGTTGCAG	VvMYB14_2_peak_2103	VvMYB14_1_peak_2092	VIT_214s0030g00720.1.v2.1	VvMYB14_1_peakname|VvMYB14_2_peakname	2	chr14:4928253-4928663	Promoter (<=1kb)	VIT_214s0030g00720.v2.1	-22	CAN83600.1|hypothetical protein VITISV_033094 [Vitis vinifera]	chr14:4928253-4928611	359	4928410	34	24.5803	8.75005	21.4064	chr14:4928287-4928663	377	4928403	29	18.0484	6.88314	15.0187	4928406	368	31.5	21.3144	7.8166	18.2126
Merged-chr14-4928453-2	DDDDGGTWGGTGRRD	MEME-1	388	402	+	7.03279	0.00037	0.0751	CTAGGGTAGCTGGAC	VvMYB14_2_peak_2103	VvMYB14_1_peak_2092	VIT_214s0030g00720.1.v2.1	VvMYB14_1_peakname|VvMYB14_2_peakname	2	chr14:4928253-4928663	Promoter (<=1kb)	VIT_214s0030g00720.v2.1	-22	CAN83600.1|hypothetical protein VITISV_033094 [Vitis vinifera]	chr14:4928253-4928611	359	4928410	34	24.5803	8.75005	21.4064	chr14:4928287-4928663	377	4928403	29	18.0484	6.88314	15.0187	4928406	368	31.5	21.3144	7.8166	18.2126
Merged-chr14-4928453-2	DDDDGGTWGGTGRRD	MEME-1	302	316	-	7.57377	0.0003	0.0668	GTGCTGTTGTTGGAG	VvMYB14_2_peak_2103	VvMYB14_1_peak_2092	VIT_214s0030g00720.1.v2.1	VvMYB14_1_peakname|VvMYB14_2_peakname	2	chr14:4928253-4928663	Promoter (<=1kb)	VIT_214s0030g00720.v2.1	-22	CAN83600.1|hypothetical protein VITISV_033094 [Vitis vinifera]	chr14:4928253-4928611	359	4928410	34	24.5803	8.75005	21.4064	chr14:4928287-4928663	377	4928403	29	18.0484	6.88314	15.0187	4928406	368	31.5	21.3144	7.8166	18.2126
Merged-chr14-4928453-2	DDDDGGTWGGTGRRD	MEME-1	227	241	-	7.59016	0.000298	0.0666	AGGCGGTTGGCGGTG	VvMYB14_2_peak_2103	VvMYB14_1_peak_2092	VIT_214s0030g00720.1.v2.1	VvMYB14_1_peakname|VvMYB14_2_peakname	2	chr14:4928253-4928663	Promoter (<=1kb)	VIT_214s0030g00720.v2.1	-22	CAN83600.1|hypothetical protein VITISV_033094 [Vitis vinifera]	chr14:4928253-4928611	359	4928410	34	24.5803	8.75005	21.4064	chr14:4928287-4928663	377	4928403	29	18.0484	6.88314	15.0187	4928406	368	31.5	21.3144	7.8166	18.2126
Merged-chr14-4928453-2	DDDDGGTWGGTGRRD	MEME-1	143	157	-	18.459	1.05e-07	0.00161	TATGGGTTGGTGGGG	VvMYB14_2_peak_2103	VvMYB14_1_peak_2092	VIT_214s0030g00720.1.v2.1	VvMYB14_1_peakname|VvMYB14_2_peakname	2	chr14:4928253-4928663	Promoter (<=1kb)	VIT_214s0030g00720.v2.1	-22	CAN83600.1|hypothetical protein VITISV_033094 [Vitis vinifera]	chr14:4928253-4928611	359	4928410	34	24.5803	8.75005	21.4064	chr14:4928287-4928663	377	4928403	29	18.0484	6.88314	15.0187	4928406	368	31.5	21.3144	7.8166	18.2126
Merged-chr9-19551582-2	DDDDGGTWGGTGRRD	MEME-1	12	26	+	13.9836	9.93e-06	0.0102	AGATGGTGGGTGGAT	VvMYB14_2_peak_7812	VvMYB14_1_peak_7692	VIT_209s0018g01940.1.v2.1	VvMYB14_1_peakname|VvMYB14_2_peakname	2	chr9:19551471-19551686	Promoter (<=1kb)	VIT_209s0018g01940.v2.1	-17	XP_002274285.1|PREDICTED: pyruvate dehydrogenase E1 component subunit alpha, mitochondrial [Vitis vinifera]	chr9:19551471-19551662	192	19551631	17	4.84494	2.82032	2.46433	chr9:19551512-19551686	175	19551629	19	5.15149	2.80473	2.74884	19551630	183.5	18	4.99822	2.81252	2.60658
Merged-chr9-19551582-2	DDDDGGTWGGTGRRD	MEME-1	8	22	+	6.62295	0.000431	0.0816	GCGGAGATGGTGGGT	VvMYB14_2_peak_7812	VvMYB14_1_peak_7692	VIT_209s0018g01940.1.v2.1	VvMYB14_1_peakname|VvMYB14_2_peakname	2	chr9:19551471-19551686	Promoter (<=1kb)	VIT_209s0018g01940.v2.1	-17	XP_002274285.1|PREDICTED: pyruvate dehydrogenase E1 component subunit alpha, mitochondrial [Vitis vinifera]	chr9:19551471-19551662	192	19551631	17	4.84494	2.82032	2.46433	chr9:19551512-19551686	175	19551629	19	5.15149	2.80473	2.74884	19551630	183.5	18	4.99822	2.81252	2.60658
Merged-chr9-19551582-2	DDDDGGTWGGTGRRD	MEME-1	161	175	+	18.459	1.05e-07	0.00161	AGGGGGTTGGTGAGA	VvMYB14_2_peak_7812	VvMYB14_1_peak_7692	VIT_209s0018g01940.1.v2.1	VvMYB14_1_peakname|VvMYB14_2_peakname	2	chr9:19551471-19551686	Promoter (<=1kb)	VIT_209s0018g01940.v2.1	-17	XP_002274285.1|PREDICTED: pyruvate dehydrogenase E1 component subunit alpha, mitochondrial [Vitis vinifera]	chr9:19551471-19551662	192	19551631	17	4.84494	2.82032	2.46433	chr9:19551512-19551686	175	19551629	19	5.15149	2.80473	2.74884	19551630	183.5	18	4.99822	2.81252	2.60658
Merged-chr9-19551582-2	DDDDGGTWGGTGRRD	MEME-1	48	62	+	6.11475	0.000519	0.0902	AGGGGTTTGATGAGA	VvMYB14_2_peak_7812	VvMYB14_1_peak_7692	VIT_209s0018g01940.1.v2.1	VvMYB14_1_peakname|VvMYB14_2_peakname	2	chr9:19551471-19551686	Promoter (<=1kb)	VIT_209s0018g01940.v2.1	-17	XP_002274285.1|PREDICTED: pyruvate dehydrogenase E1 component subunit alpha, mitochondrial [Vitis vinifera]	chr9:19551471-19551662	192	19551631	17	4.84494	2.82032	2.46433	chr9:19551512-19551686	175	19551629	19	5.15149	2.80473	2.74884	19551630	183.5	18	4.99822	2.81252	2.60658
Merged-chr1-3140293-1	DDDDGGTWGGTGRRD	MEME-1	178	192	-	18.459	1.05e-07	0.00161	TATGGGTTGGTGGGG	VvMYB14_2_peak_73		VIT_201s0011g03460.1.v2.1	VvMYB14_2_peakname	1	chr1:3140154-3140433	Promoter (1-2kb)	VIT_201s0011g03460.v2.1	-1629	CBI27026.3|unnamed protein product, partial [Vitis vinifera]	NA	NA	NA	NA	NA	NA	NA	chr1:3140154-3140433	280	3140283	20	10.0466	4.8182	7.29776	3140283	280	20	10.0466	4.8182	7.29776
Merged-chr1-3140293-1	DDDDGGTWGGTGRRD	MEME-1	96	110	+	11.459	4.94e-05	0.0239	TTAAGTTTGGTGGCA	VvMYB14_2_peak_73		VIT_201s0011g03460.1.v2.1	VvMYB14_2_peakname	1	chr1:3140154-3140433	Promoter (1-2kb)	VIT_201s0011g03460.v2.1	-1629	CBI27026.3|unnamed protein product, partial [Vitis vinifera]	NA	NA	NA	NA	NA	NA	NA	chr1:3140154-3140433	280	3140283	20	10.0466	4.8182	7.29776	3140283	280	20	10.0466	4.8182	7.29776
Merged-chr16-699798-2	DDDDGGTWGGTGRRD	MEME-1	36	50	-	18.4262	1.11e-07	0.00165	AAAGGGTTGGTGGGG	VvMYB14_2_peak_2892	VvMYB14_1_peak_2837	VIT_216s0039g01280.1.v2.1	VvMYB14_1_peakname|VvMYB14_2_peakname	2	chr16:699640-699957	Promoter (<=1kb)	VIT_216s0039g01280.v2.1	-264	XP_002268732.1|PREDICTED: phenylalanine ammonia-lyase [Vitis vinifera]	chr16:699651-699957	307	699786	24	14.5126	6.25003	11.5925	chr16:699640-699946	307	699814	33	21.9962	7.80089	18.8709	699800	307	28.5	18.2544	7.02546	15.2317
Merged-chr16-699798-2	DDDDGGTWGGTGRRD	MEME-1	19	33	-	8.90164	0.000173	0.0492	TGGGAGTTGTTAGCC	VvMYB14_2_peak_2892	VvMYB14_1_peak_2837	VIT_216s0039g01280.1.v2.1	VvMYB14_1_peakname|VvMYB14_2_peakname	2	chr16:699640-699957	Promoter (<=1kb)	VIT_216s0039g01280.v2.1	-264	XP_002268732.1|PREDICTED: phenylalanine ammonia-lyase [Vitis vinifera]	chr16:699651-699957	307	699786	24	14.5126	6.25003	11.5925	chr16:699640-699946	307	699814	33	21.9962	7.80089	18.8709	699800	307	28.5	18.2544	7.02546	15.2317
Merged-chr16-699798-2	DDDDGGTWGGTGRRD	MEME-1	222	236	-	13.2131	1.7e-05	0.0135	CACTGGTAGGTGGGC	VvMYB14_2_peak_2892	VvMYB14_1_peak_2837	VIT_216s0039g01280.1.v2.1	VvMYB14_1_peakname|VvMYB14_2_peakname	2	chr16:699640-699957	Promoter (<=1kb)	VIT_216s0039g01280.v2.1	-264	XP_002268732.1|PREDICTED: phenylalanine ammonia-lyase [Vitis vinifera]	chr16:699651-699957	307	699786	24	14.5126	6.25003	11.5925	chr16:699640-699946	307	699814	33	21.9962	7.80089	18.8709	699800	307	28.5	18.2544	7.02546	15.2317
Merged-chr16-688325-2	DDDDGGTWGGTGRRD	MEME-1	242	256	-	13.2131	1.7e-05	0.0135	CACTGGTAGGTGGGC	VvMYB14_2_peak_2890	VvMYB14_1_peak_2836	VIT_216s0039g01240.1.v2.1	VvMYB14_1_peakname|VvMYB14_2_peakname	2	chr16:688197-688463	Promoter (<=1kb)	VIT_216s0039g01240.v2.1	-307	XP_003633986.1|PREDICTED: phenylalanine ammonia-lyase-like [Vitis vinifera]	chr16:688197-688441	245	688245	18	9.25277	4.75003	6.54947	chr16:688199-688463	265	688273	19	9.24686	4.58876	6.53922	688259	255	18.5	9.24981	4.66939	6.54434
Merged-chr16-688325-2	DDDDGGTWGGTGRRD	MEME-1	58	72	-	18.4262	1.11e-07	0.00165	AAAGGGTTGGTGGGG	VvMYB14_2_peak_2890	VvMYB14_1_peak_2836	VIT_216s0039g01240.1.v2.1	VvMYB14_1_peakname|VvMYB14_2_peakname	2	chr16:688197-688463	Promoter (<=1kb)	VIT_216s0039g01240.v2.1	-307	XP_003633986.1|PREDICTED: phenylalanine ammonia-lyase-like [Vitis vinifera]	chr16:688197-688441	245	688245	18	9.25277	4.75003	6.54947	chr16:688199-688463	265	688273	19	9.24686	4.58876	6.53922	688259	255	18.5	9.24981	4.66939	6.54434
Merged-chr16-688325-2	DDDDGGTWGGTGRRD	MEME-1	41	55	-	8.90164	0.000173	0.0492	TGGGAGTTGTTAGCC	VvMYB14_2_peak_2890	VvMYB14_1_peak_2836	VIT_216s0039g01240.1.v2.1	VvMYB14_1_peakname|VvMYB14_2_peakname	2	chr16:688197-688463	Promoter (<=1kb)	VIT_216s0039g01240.v2.1	-307	XP_003633986.1|PREDICTED: phenylalanine ammonia-lyase-like [Vitis vinifera]	chr16:688197-688441	245	688245	18	9.25277	4.75003	6.54947	chr16:688199-688463	265	688273	19	9.24686	4.58876	6.53922	688259	255	18.5	9.24981	4.66939	6.54434
Merged-chr11-3196388-2	DDDDGGTWGGTGRRD	MEME-1	321	335	+	11.9016	3.85e-05	0.0205	GGTAGGTAGGTGTTT	VvMYB14_2_peak_814	VvMYB14_1_peak_823	VIT_211s0016g03923.1.v2.1	VvMYB14_1_peakname|VvMYB14_2_peakname	2	chr11:3196177-3196526	Promoter (<=1kb)	VIT_211s0016g03923.v2.1	-510	XP_010656326.1|PREDICTED: transcription repressor OFP8 [Vitis vinifera]	chr11:3196332-3196526	195	3196395	14	6.17371	3.75002	3.66666	chr11:3196177-3196520	344	3196259	15	6.26671	3.67101	3.75064	3196327	269.5	14.5	6.22021	3.71052	3.70865
Merged-chr11-3196388-2	DDDDGGTWGGTGRRD	MEME-1	73	87	+	18.4262	1.11e-07	0.00165	AAAGGGTTGGTGGGG	VvMYB14_2_peak_814	VvMYB14_1_peak_823	VIT_211s0016g03923.1.v2.1	VvMYB14_1_peakname|VvMYB14_2_peakname	2	chr11:3196177-3196526	Promoter (<=1kb)	VIT_211s0016g03923.v2.1	-510	XP_010656326.1|PREDICTED: transcription repressor OFP8 [Vitis vinifera]	chr11:3196332-3196526	195	3196395	14	6.17371	3.75002	3.66666	chr11:3196177-3196520	344	3196259	15	6.26671	3.67101	3.75064	3196327	269.5	14.5	6.22021	3.71052	3.70865
Merged-chr11-3196388-2	DDDDGGTWGGTGRRD	MEME-1	317	331	+	15.0164	4.42e-06	0.00679	AGATGGTAGGTAGGT	VvMYB14_2_peak_814	VvMYB14_1_peak_823	VIT_211s0016g03923.1.v2.1	VvMYB14_1_peakname|VvMYB14_2_peakname	2	chr11:3196177-3196526	Promoter (<=1kb)	VIT_211s0016g03923.v2.1	-510	XP_010656326.1|PREDICTED: transcription repressor OFP8 [Vitis vinifera]	chr11:3196332-3196526	195	3196395	14	6.17371	3.75002	3.66666	chr11:3196177-3196520	344	3196259	15	6.26671	3.67101	3.75064	3196327	269.5	14.5	6.22021	3.71052	3.70865
Merged-chr16-649663-2	DDDDGGTWGGTGRRD	MEME-1	372	386	-	14.2295	8.27e-06	0.00929	CGCTGGTAGGTGGGC	VvMYB14_2_peak_2888	VvMYB14_1_peak_2833	VIT_216s0039g01170.1.v2.1	VvMYB14_1_peakname|VvMYB14_2_peakname	2	chr16:649433-649894	Promoter (<=1kb)	VIT_216s0039g01170.v2.1	-345	XP_002268256.1|PREDICTED: phenylalanine ammonia-lyase [Vitis vinifera]	chr16:649433-649894	462	649628	99	87.1873	15.6685	83.3066	chr16:649445-649880	436	649616	89	69.9276	12.6213	66.1889	649622	449	94	78.5575	14.1449	74.7477
Merged-chr16-649663-2	DDDDGGTWGGTGRRD	MEME-1	18	32	-	5.54098	0.000636	0.1	TTTTATTTGGTAGTT	VvMYB14_2_peak_2888	VvMYB14_1_peak_2833	VIT_216s0039g01170.1.v2.1	VvMYB14_1_peakname|VvMYB14_2_peakname	2	chr16:649433-649894	Promoter (<=1kb)	VIT_216s0039g01170.v2.1	-345	XP_002268256.1|PREDICTED: phenylalanine ammonia-lyase [Vitis vinifera]	chr16:649433-649894	462	649628	99	87.1873	15.6685	83.3066	chr16:649445-649880	436	649616	89	69.9276	12.6213	66.1889	649622	449	94	78.5575	14.1449	74.7477
Merged-chr16-649663-2	DDDDGGTWGGTGRRD	MEME-1	186	200	-	18.4262	1.11e-07	0.00165	AAAGGGTTGGTGGGG	VvMYB14_2_peak_2888	VvMYB14_1_peak_2833	VIT_216s0039g01170.1.v2.1	VvMYB14_1_peakname|VvMYB14_2_peakname	2	chr16:649433-649894	Promoter (<=1kb)	VIT_216s0039g01170.v2.1	-345	XP_002268256.1|PREDICTED: phenylalanine ammonia-lyase [Vitis vinifera]	chr16:649433-649894	462	649628	99	87.1873	15.6685	83.3066	chr16:649445-649880	436	649616	89	69.9276	12.6213	66.1889	649622	449	94	78.5575	14.1449	74.7477
Merged-chr16-649663-2	DDDDGGTWGGTGRRD	MEME-1	169	183	-	11.623	4.51e-05	0.0226	TGGGAGTTGTTGGCC	VvMYB14_2_peak_2888	VvMYB14_1_peak_2833	VIT_216s0039g01170.1.v2.1	VvMYB14_1_peakname|VvMYB14_2_peakname	2	chr16:649433-649894	Promoter (<=1kb)	VIT_216s0039g01170.v2.1	-345	XP_002268256.1|PREDICTED: phenylalanine ammonia-lyase [Vitis vinifera]	chr16:649433-649894	462	649628	99	87.1873	15.6685	83.3066	chr16:649445-649880	436	649616	89	69.9276	12.6213	66.1889	649622	449	94	78.5575	14.1449	74.7477
Merged-chr16-649663-2	DDDDGGTWGGTGRRD	MEME-1	14	28	-	7.85246	0.000268	0.0627	ATTTGGTAGTTGTTT	VvMYB14_2_peak_2888	VvMYB14_1_peak_2833	VIT_216s0039g01170.1.v2.1	VvMYB14_1_peakname|VvMYB14_2_peakname	2	chr16:649433-649894	Promoter (<=1kb)	VIT_216s0039g01170.v2.1	-345	XP_002268256.1|PREDICTED: phenylalanine ammonia-lyase [Vitis vinifera]	chr16:649433-649894	462	649628	99	87.1873	15.6685	83.3066	chr16:649445-649880	436	649616	89	69.9276	12.6213	66.1889	649622	449	94	78.5575	14.1449	74.7477
Merged-chr15-16832442-1	DDDDGGTWGGTGRRD	MEME-1	132	146	+	18.3934	1.16e-07	0.0017	GGGGAGTTGGTGGGA		VvMYB14_1_peak_2760	VIT_215s0048g02700.5.v2.1	VvMYB14_1_peakname	1	chr15:16832324-16832561	Promoter (<=1kb)	VIT_215s0048g02700.v2.1	-285	XP_002264834.1|PREDICTED: heterogeneous nuclear ribonucleoprotein R [Vitis vinifera]	chr15:16832324-16832561	238	16832470	22	12.684	5.75003	9.82875	NA	NA	NA	NA	NA	NA	NA	16832470	238	22	12.684	5.75003	9.82875
Merged-chr15-16832442-1	DDDDGGTWGGTGRRD	MEME-1	99	113	-	6.01639	0.000538	0.0918	GAGAAATTGGTGGAA		VvMYB14_1_peak_2760	VIT_215s0048g02700.5.v2.1	VvMYB14_1_peakname	1	chr15:16832324-16832561	Promoter (<=1kb)	VIT_215s0048g02700.v2.1	-285	XP_002264834.1|PREDICTED: heterogeneous nuclear ribonucleoprotein R [Vitis vinifera]	chr15:16832324-16832561	238	16832470	22	12.684	5.75003	9.82875	NA	NA	NA	NA	NA	NA	NA	16832470	238	22	12.684	5.75003	9.82875
Merged-chr18-21964957-2	DDDDGGTWGGTGRRD	MEME-1	15	29	-	13.1639	1.76e-05	0.0136	GTGGAGTGGTTGGGG	VvMYB14_2_peak_3974	VvMYB14_1_peak_3912	VIT_218s0075g00480.5.v2.1	VvMYB14_1_peakname|VvMYB14_2_peakname	2	chr18:21964806-21965104	Promoter (1-2kb)	VIT_218s0075g00480.v2.1	-1146	XP_010665209.1|PREDICTED: TMV resistance protein N [Vitis vinifera]	chr18:21964834-21965085	252	21964971	15	4.70982	2.91694	2.36274	chr18:21964806-21965104	299	21964845	24	8.04992	3.50591	5.41436	21964908	275.5	19.5	6.37987	3.21143	3.88855
Merged-chr18-21964957-2	DDDDGGTWGGTGRRD	MEME-1	12	26	-	9.90164	0.00011	0.0377	GAGTGGTTGGGGAAG	VvMYB14_2_peak_3974	VvMYB14_1_peak_3912	VIT_218s0075g00480.5.v2.1	VvMYB14_1_peakname|VvMYB14_2_peakname	2	chr18:21964806-21965104	Promoter (1-2kb)	VIT_218s0075g00480.v2.1	-1146	XP_010665209.1|PREDICTED: TMV resistance protein N [Vitis vinifera]	chr18:21964834-21965085	252	21964971	15	4.70982	2.91694	2.36274	chr18:21964806-21965104	299	21964845	24	8.04992	3.50591	5.41436	21964908	275.5	19.5	6.37987	3.21143	3.88855
Merged-chr18-21964957-2	DDDDGGTWGGTGRRD	MEME-1	24	38	-	18.377	1.18e-07	0.0017	GGGGAGTAGGTGGAG	VvMYB14_2_peak_3974	VvMYB14_1_peak_3912	VIT_218s0075g00480.5.v2.1	VvMYB14_1_peakname|VvMYB14_2_peakname	2	chr18:21964806-21965104	Promoter (1-2kb)	VIT_218s0075g00480.v2.1	-1146	XP_010665209.1|PREDICTED: TMV resistance protein N [Vitis vinifera]	chr18:21964834-21965085	252	21964971	15	4.70982	2.91694	2.36274	chr18:21964806-21965104	299	21964845	24	8.04992	3.50591	5.41436	21964908	275.5	19.5	6.37987	3.21143	3.88855
Merged-chr18-21964957-2	DDDDGGTWGGTGRRD	MEME-1	234	248	-	14.4918	6.75e-06	0.00839	AGGGAGTAGGTAGAG	VvMYB14_2_peak_3974	VvMYB14_1_peak_3912	VIT_218s0075g00480.5.v2.1	VvMYB14_1_peakname|VvMYB14_2_peakname	2	chr18:21964806-21965104	Promoter (1-2kb)	VIT_218s0075g00480.v2.1	-1146	XP_010665209.1|PREDICTED: TMV resistance protein N [Vitis vinifera]	chr18:21964834-21965085	252	21964971	15	4.70982	2.91694	2.36274	chr18:21964806-21965104	299	21964845	24	8.04992	3.50591	5.41436	21964908	275.5	19.5	6.37987	3.21143	3.88855
Merged-chr13-5881202-2	DDDDGGTWGGTGRRD	MEME-1	50	64	-	6.88525	0.000391	0.0773	TTGGGTTGGGTTGGT	VvMYB14_2_peak_1677	VvMYB14_1_peak_1695	VIT_213s0019g04460.1.v2.1	VvMYB14_1_peakname|VvMYB14_2_peakname	2	chr13:5881065-5881348	Promoter (<=1kb)	VIT_213s0019g04460.v2.1	-224	XP_010658395.1|PREDICTED: phenylalanine ammonia-lyase G1 [Vitis vinifera]	chr13:5881065-5881348	284	5881214	26	15.9333	6.5223	12.9721	chr13:5881073-5881322	250	5881173	21	10.8662	5.04764	8.07959	5881194	267	23.5	13.3997	5.78497	10.5258
Merged-chr13-5881202-2	DDDDGGTWGGTGRRD	MEME-1	240	254	+	6.83607	0.000398	0.0781	CAAAAGTGGGTGACC	VvMYB14_2_peak_1677	VvMYB14_1_peak_1695	VIT_213s0019g04460.1.v2.1	VvMYB14_1_peakname|VvMYB14_2_peakname	2	chr13:5881065-5881348	Promoter (<=1kb)	VIT_213s0019g04460.v2.1	-224	XP_010658395.1|PREDICTED: phenylalanine ammonia-lyase G1 [Vitis vinifera]	chr13:5881065-5881348	284	5881214	26	15.9333	6.5223	12.9721	chr13:5881073-5881322	250	5881173	21	10.8662	5.04764	8.07959	5881194	267	23.5	13.3997	5.78497	10.5258
Merged-chr13-5881202-2	DDDDGGTWGGTGRRD	MEME-1	46	60	-	18.377	1.18e-07	0.0017	GTTGGGTTGGTGGAG	VvMYB14_2_peak_1677	VvMYB14_1_peak_1695	VIT_213s0019g04460.1.v2.1	VvMYB14_1_peakname|VvMYB14_2_peakname	2	chr13:5881065-5881348	Promoter (<=1kb)	VIT_213s0019g04460.v2.1	-224	XP_010658395.1|PREDICTED: phenylalanine ammonia-lyase G1 [Vitis vinifera]	chr13:5881065-5881348	284	5881214	26	15.9333	6.5223	12.9721	chr13:5881073-5881322	250	5881173	21	10.8662	5.04764	8.07959	5881194	267	23.5	13.3997	5.78497	10.5258
Merged-chr13-5881202-2	DDDDGGTWGGTGRRD	MEME-1	193	207	-	12.9344	2.04e-05	0.0147	GAGTGTTGGGTGGGC	VvMYB14_2_peak_1677	VvMYB14_1_peak_1695	VIT_213s0019g04460.1.v2.1	VvMYB14_1_peakname|VvMYB14_2_peakname	2	chr13:5881065-5881348	Promoter (<=1kb)	VIT_213s0019g04460.v2.1	-224	XP_010658395.1|PREDICTED: phenylalanine ammonia-lyase G1 [Vitis vinifera]	chr13:5881065-5881348	284	5881214	26	15.9333	6.5223	12.9721	chr13:5881073-5881322	250	5881173	21	10.8662	5.04764	8.07959	5881194	267	23.5	13.3997	5.78497	10.5258
Merged-chr13-5881202-2	DDDDGGTWGGTGRRD	MEME-1	164	178	-	12.1639	3.3e-05	0.0189	TGGGGTTAGTTGAAA	VvMYB14_2_peak_1677	VvMYB14_1_peak_1695	VIT_213s0019g04460.1.v2.1	VvMYB14_1_peakname|VvMYB14_2_peakname	2	chr13:5881065-5881348	Promoter (<=1kb)	VIT_213s0019g04460.v2.1	-224	XP_010658395.1|PREDICTED: phenylalanine ammonia-lyase G1 [Vitis vinifera]	chr13:5881065-5881348	284	5881214	26	15.9333	6.5223	12.9721	chr13:5881073-5881322	250	5881173	21	10.8662	5.04764	8.07959	5881194	267	23.5	13.3997	5.78497	10.5258
Merged-chr1-22628687-2	DDDDGGTWGGTGRRD	MEME-1	149	163	+	4.55738	0.00089	0.12	GGTTGGTGGGGAGAT	VvMYB14_2_peak_397	VvMYB14_1_peak_408	VIT_201s0150g00190.1.v2.1	VvMYB14_1_peakname|VvMYB14_2_peakname	2	chr1:22628454-22628920	Promoter (<=1kb)	VIT_201s0150g00190.v2.1	-370	XP_002271514.1|PREDICTED: uncharacterized protein LOC100247241 [Vitis vinifera]	chr1:22628454-22628916	463	22628652	87	91.8907	21.2579	87.9772	chr1:22628458-22628920	463	22628616	85	84.3238	18.7924	80.4751	22628634	463	86	88.1072	20.0252	84.2262
Merged-chr1-22628687-2	DDDDGGTWGGTGRRD	MEME-1	413	427	-	5.59016	0.000626	0.0996	GAATGGTTGGAGATT	VvMYB14_2_peak_397	VvMYB14_1_peak_408	VIT_201s0150g00190.1.v2.1	VvMYB14_1_peakname|VvMYB14_2_peakname	2	chr1:22628454-22628920	Promoter (<=1kb)	VIT_201s0150g00190.v2.1	-370	XP_002271514.1|PREDICTED: uncharacterized protein LOC100247241 [Vitis vinifera]	chr1:22628454-22628916	463	22628652	87	91.8907	21.2579	87.9772	chr1:22628458-22628920	463	22628616	85	84.3238	18.7924	80.4751	22628634	463	86	88.1072	20.0252	84.2262
Merged-chr1-22628687-2	DDDDGGTWGGTGRRD	MEME-1	170	184	+	8.08197	0.000244	0.0595	AAAGGGTTGTTTGGT	VvMYB14_2_peak_397	VvMYB14_1_peak_408	VIT_201s0150g00190.1.v2.1	VvMYB14_1_peakname|VvMYB14_2_peakname	2	chr1:22628454-22628920	Promoter (<=1kb)	VIT_201s0150g00190.v2.1	-370	XP_002271514.1|PREDICTED: uncharacterized protein LOC100247241 [Vitis vinifera]	chr1:22628454-22628916	463	22628652	87	91.8907	21.2579	87.9772	chr1:22628458-22628920	463	22628616	85	84.3238	18.7924	80.4751	22628634	463	86	88.1072	20.0252	84.2262
Merged-chr1-22628687-2	DDDDGGTWGGTGRRD	MEME-1	294	308	+	13.459	1.44e-05	0.0123	AAAAGGTTGGTGGTA	VvMYB14_2_peak_397	VvMYB14_1_peak_408	VIT_201s0150g00190.1.v2.1	VvMYB14_1_peakname|VvMYB14_2_peakname	2	chr1:22628454-22628920	Promoter (<=1kb)	VIT_201s0150g00190.v2.1	-370	XP_002271514.1|PREDICTED: uncharacterized protein LOC100247241 [Vitis vinifera]	chr1:22628454-22628916	463	22628652	87	91.8907	21.2579	87.9772	chr1:22628458-22628920	463	22628616	85	84.3238	18.7924	80.4751	22628634	463	86	88.1072	20.0252	84.2262
Merged-chr1-22628687-2	DDDDGGTWGGTGRRD	MEME-1	145	159	+	18.3607	1.21e-07	0.0017	CTGTGGTTGGTGGGG	VvMYB14_2_peak_397	VvMYB14_1_peak_408	VIT_201s0150g00190.1.v2.1	VvMYB14_1_peakname|VvMYB14_2_peakname	2	chr1:22628454-22628920	Promoter (<=1kb)	VIT_201s0150g00190.v2.1	-370	XP_002271514.1|PREDICTED: uncharacterized protein LOC100247241 [Vitis vinifera]	chr1:22628454-22628916	463	22628652	87	91.8907	21.2579	87.9772	chr1:22628458-22628920	463	22628616	85	84.3238	18.7924	80.4751	22628634	463	86	88.1072	20.0252	84.2262
Merged-chr1-22628687-2	DDDDGGTWGGTGRRD	MEME-1	400	414	-	5.68852	0.000604	0.0977	TTTGGGTTGATGGCT	VvMYB14_2_peak_397	VvMYB14_1_peak_408	VIT_201s0150g00190.1.v2.1	VvMYB14_1_peakname|VvMYB14_2_peakname	2	chr1:22628454-22628920	Promoter (<=1kb)	VIT_201s0150g00190.v2.1	-370	XP_002271514.1|PREDICTED: uncharacterized protein LOC100247241 [Vitis vinifera]	chr1:22628454-22628916	463	22628652	87	91.8907	21.2579	87.9772	chr1:22628458-22628920	463	22628616	85	84.3238	18.7924	80.4751	22628634	463	86	88.1072	20.0252	84.2262
Merged-chr1-22628687-2	DDDDGGTWGGTGRRD	MEME-1	174	188	+	10.7541	7.21e-05	0.0298	GGTTGTTTGGTGTAC	VvMYB14_2_peak_397	VvMYB14_1_peak_408	VIT_201s0150g00190.1.v2.1	VvMYB14_1_peakname|VvMYB14_2_peakname	2	chr1:22628454-22628920	Promoter (<=1kb)	VIT_201s0150g00190.v2.1	-370	XP_002271514.1|PREDICTED: uncharacterized protein LOC100247241 [Vitis vinifera]	chr1:22628454-22628916	463	22628652	87	91.8907	21.2579	87.9772	chr1:22628458-22628920	463	22628616	85	84.3238	18.7924	80.4751	22628634	463	86	88.1072	20.0252	84.2262
Merged-chr4-16404780-2	DDDDGGTWGGTGRRD	MEME-1	135	149	+	11.0328	6.23e-05	0.0274	AATTGGTTGTTGAAT	VvMYB14_2_peak_5569	VvMYB14_1_peak_5510	VIT_204s0023g00290.2.v2.1	VvMYB14_1_peakname|VvMYB14_2_peakname	2	chr4:16404653-16404894	Promoter (<=1kb)	VIT_204s0023g00290.v2.1	-114	XP_002272680.1|PREDICTED: protein TRIGALACTOSYLDIACYLGLYCEROL 3, chloroplastic [Vitis vinifera]	chr4:16404653-16404894	242	16404786	25	14.867	6.21895	11.9388	chr4:16404687-16404886	200	16404766	22	11.4304	5.14813	8.62778	16404776	221	23.5	13.1487	5.68354	10.2833
Merged-chr4-16404780-2	DDDDGGTWGGTGRRD	MEME-1	221	235	-	5.86885	0.000567	0.0946	TAGTTTTTGGTGATG	VvMYB14_2_peak_5569	VvMYB14_1_peak_5510	VIT_204s0023g00290.2.v2.1	VvMYB14_1_peakname|VvMYB14_2_peakname	2	chr4:16404653-16404894	Promoter (<=1kb)	VIT_204s0023g00290.v2.1	-114	XP_002272680.1|PREDICTED: protein TRIGALACTOSYLDIACYLGLYCEROL 3, chloroplastic [Vitis vinifera]	chr4:16404653-16404894	242	16404786	25	14.867	6.21895	11.9388	chr4:16404687-16404886	200	16404766	22	11.4304	5.14813	8.62778	16404776	221	23.5	13.1487	5.68354	10.2833
Merged-chr4-16404780-2	DDDDGGTWGGTGRRD	MEME-1	77	91	-	18.3443	1.22e-07	0.0017	TGGAGGTAGGTGAGG	VvMYB14_2_peak_5569	VvMYB14_1_peak_5510	VIT_204s0023g00290.2.v2.1	VvMYB14_1_peakname|VvMYB14_2_peakname	2	chr4:16404653-16404894	Promoter (<=1kb)	VIT_204s0023g00290.v2.1	-114	XP_002272680.1|PREDICTED: protein TRIGALACTOSYLDIACYLGLYCEROL 3, chloroplastic [Vitis vinifera]	chr4:16404653-16404894	242	16404786	25	14.867	6.21895	11.9388	chr4:16404687-16404886	200	16404766	22	11.4304	5.14813	8.62778	16404776	221	23.5	13.1487	5.68354	10.2833
Merged-chr1-12212239-2	DDDDGGTWGGTGRRD	MEME-1	281	295	-	7.06557	0.000365	0.0745	GGGAAGTAGGAGAAA	VvMYB14_2_peak_251	VvMYB14_1_peak_251	VIT_201s0026g02580.1.v2.1	VvMYB14_1_peakname|VvMYB14_2_peakname	2	chr1:12212036-12212437	Promoter (<=1kb)	VIT_201s0026g02580.v2.1	-10	XP_002269461.2|PREDICTED: cyclic dof factor 2 [Vitis vinifera]	chr1:12212059-12212426	368	12212232	47	39.4677	12.0001	36.0496	chr1:12212036-12212437	402	12212222	47	37.2669	11.013	33.8848	12212227	385	47	38.3673	11.5066	34.9672
Merged-chr1-12212239-2	DDDDGGTWGGTGRRD	MEME-1	128	142	-	9.37705	0.00014	0.0435	TATGGGTTGGGGGGT	VvMYB14_2_peak_251	VvMYB14_1_peak_251	VIT_201s0026g02580.1.v2.1	VvMYB14_1_peakname|VvMYB14_2_peakname	2	chr1:12212036-12212437	Promoter (<=1kb)	VIT_201s0026g02580.v2.1	-10	XP_002269461.2|PREDICTED: cyclic dof factor 2 [Vitis vinifera]	chr1:12212059-12212426	368	12212232	47	39.4677	12.0001	36.0496	chr1:12212036-12212437	402	12212222	47	37.2669	11.013	33.8848	12212227	385	47	38.3673	11.5066	34.9672
Merged-chr1-12212239-2	DDDDGGTWGGTGRRD	MEME-1	190	204	-	4.90164	0.000793	0.113	GGTTGGTGGGAAAGA	VvMYB14_2_peak_251	VvMYB14_1_peak_251	VIT_201s0026g02580.1.v2.1	VvMYB14_1_peakname|VvMYB14_2_peakname	2	chr1:12212036-12212437	Promoter (<=1kb)	VIT_201s0026g02580.v2.1	-10	XP_002269461.2|PREDICTED: cyclic dof factor 2 [Vitis vinifera]	chr1:12212059-12212426	368	12212232	47	39.4677	12.0001	36.0496	chr1:12212036-12212437	402	12212222	47	37.2669	11.013	33.8848	12212227	385	47	38.3673	11.5066	34.9672
Merged-chr1-12212239-2	DDDDGGTWGGTGRRD	MEME-1	64	78	-	4.83607	0.000811	0.114	AGGGAGAGGGTGAGA	VvMYB14_2_peak_251	VvMYB14_1_peak_251	VIT_201s0026g02580.1.v2.1	VvMYB14_1_peakname|VvMYB14_2_peakname	2	chr1:12212036-12212437	Promoter (<=1kb)	VIT_201s0026g02580.v2.1	-10	XP_002269461.2|PREDICTED: cyclic dof factor 2 [Vitis vinifera]	chr1:12212059-12212426	368	12212232	47	39.4677	12.0001	36.0496	chr1:12212036-12212437	402	12212222	47	37.2669	11.013	33.8848	12212227	385	47	38.3673	11.5066	34.9672
Merged-chr1-12212239-2	DDDDGGTWGGTGRRD	MEME-1	166	180	-	4.52459	0.0009	0.121	CCGTGGTGGTTTGGT	VvMYB14_2_peak_251	VvMYB14_1_peak_251	VIT_201s0026g02580.1.v2.1	VvMYB14_1_peakname|VvMYB14_2_peakname	2	chr1:12212036-12212437	Promoter (<=1kb)	VIT_201s0026g02580.v2.1	-10	XP_002269461.2|PREDICTED: cyclic dof factor 2 [Vitis vinifera]	chr1:12212059-12212426	368	12212232	47	39.4677	12.0001	36.0496	chr1:12212036-12212437	402	12212222	47	37.2669	11.013	33.8848	12212227	385	47	38.3673	11.5066	34.9672
Merged-chr1-12212239-2	DDDDGGTWGGTGRRD	MEME-1	162	176	-	13.1639	1.76e-05	0.0136	GGTGGTTTGGTGGTT	VvMYB14_2_peak_251	VvMYB14_1_peak_251	VIT_201s0026g02580.1.v2.1	VvMYB14_1_peakname|VvMYB14_2_peakname	2	chr1:12212036-12212437	Promoter (<=1kb)	VIT_201s0026g02580.v2.1	-10	XP_002269461.2|PREDICTED: cyclic dof factor 2 [Vitis vinifera]	chr1:12212059-12212426	368	12212232	47	39.4677	12.0001	36.0496	chr1:12212036-12212437	402	12212222	47	37.2669	11.013	33.8848	12212227	385	47	38.3673	11.5066	34.9672
Merged-chr1-12212239-2	DDDDGGTWGGTGRRD	MEME-1	158	172	-	6.54098	0.000444	0.0831	GTTTGGTGGTTTGAG	VvMYB14_2_peak_251	VvMYB14_1_peak_251	VIT_201s0026g02580.1.v2.1	VvMYB14_1_peakname|VvMYB14_2_peakname	2	chr1:12212036-12212437	Promoter (<=1kb)	VIT_201s0026g02580.v2.1	-10	XP_002269461.2|PREDICTED: cyclic dof factor 2 [Vitis vinifera]	chr1:12212059-12212426	368	12212232	47	39.4677	12.0001	36.0496	chr1:12212036-12212437	402	12212222	47	37.2669	11.013	33.8848	12212227	385	47	38.3673	11.5066	34.9672
Merged-chr1-12212239-2	DDDDGGTWGGTGRRD	MEME-1	289	303	-	4.81967	0.000815	0.115	GGGAGGTGGGGAAGT	VvMYB14_2_peak_251	VvMYB14_1_peak_251	VIT_201s0026g02580.1.v2.1	VvMYB14_1_peakname|VvMYB14_2_peakname	2	chr1:12212036-12212437	Promoter (<=1kb)	VIT_201s0026g02580.v2.1	-10	XP_002269461.2|PREDICTED: cyclic dof factor 2 [Vitis vinifera]	chr1:12212059-12212426	368	12212232	47	39.4677	12.0001	36.0496	chr1:12212036-12212437	402	12212222	47	37.2669	11.013	33.8848	12212227	385	47	38.3673	11.5066	34.9672
Merged-chr1-12212239-2	DDDDGGTWGGTGRRD	MEME-1	194	208	-	18.3443	1.22e-07	0.0017	TTGTGGTTGGTGGGA	VvMYB14_2_peak_251	VvMYB14_1_peak_251	VIT_201s0026g02580.1.v2.1	VvMYB14_1_peakname|VvMYB14_2_peakname	2	chr1:12212036-12212437	Promoter (<=1kb)	VIT_201s0026g02580.v2.1	-10	XP_002269461.2|PREDICTED: cyclic dof factor 2 [Vitis vinifera]	chr1:12212059-12212426	368	12212232	47	39.4677	12.0001	36.0496	chr1:12212036-12212437	402	12212222	47	37.2669	11.013	33.8848	12212227	385	47	38.3673	11.5066	34.9672
Merged-chr1-12212239-2	DDDDGGTWGGTGRRD	MEME-1	293	307	-	11.6557	4.43e-05	0.0223	GAGGGGGAGGTGGGG	VvMYB14_2_peak_251	VvMYB14_1_peak_251	VIT_201s0026g02580.1.v2.1	VvMYB14_1_peakname|VvMYB14_2_peakname	2	chr1:12212036-12212437	Promoter (<=1kb)	VIT_201s0026g02580.v2.1	-10	XP_002269461.2|PREDICTED: cyclic dof factor 2 [Vitis vinifera]	chr1:12212059-12212426	368	12212232	47	39.4677	12.0001	36.0496	chr1:12212036-12212437	402	12212222	47	37.2669	11.013	33.8848	12212227	385	47	38.3673	11.5066	34.9672
Merged-chr5-24790145-1	DDDDGGTWGGTGRRD	MEME-1	92	106	-	18.3279	1.27e-07	0.00173	GAGAGGTAGGTGGAG		VvMYB14_1_peak_6119	VIT_205s0094g01510.2.v2.1	VvMYB14_1_peakname	1	chr5:24790044-24790246	Promoter (1-2kb)	VIT_205s0094g01510.v2.1	-1693	XP_002276208.1|PREDICTED: uncharacterized protein LOC100257808 [Vitis vinifera]	chr5:24790044-24790246	203	24790125	19	6.55076	3.37056	4.0273	NA	NA	NA	NA	NA	NA	NA	24790125	203	19	6.55076	3.37056	4.0273
Merged-chr5-24790145-1	DDDDGGTWGGTGRRD	MEME-1	65	79	-	4.31148	0.000965	0.125	CTATGGCAGTTGAAA		VvMYB14_1_peak_6119	VIT_205s0094g01510.2.v2.1	VvMYB14_1_peakname	1	chr5:24790044-24790246	Promoter (1-2kb)	VIT_205s0094g01510.v2.1	-1693	XP_002276208.1|PREDICTED: uncharacterized protein LOC100257808 [Vitis vinifera]	chr5:24790044-24790246	203	24790125	19	6.55076	3.37056	4.0273	NA	NA	NA	NA	NA	NA	NA	24790125	203	19	6.55076	3.37056	4.0273
Merged-chr6-7141218-2	DDDDGGTWGGTGRRD	MEME-1	222	236	+	18.3279	1.27e-07	0.00173	TTGTGGTAGGTGGAG	VvMYB14_2_peak_6369	VvMYB14_1_peak_6281	VIT_206s0004g06390.1.v2.1	VvMYB14_1_peakname|VvMYB14_2_peakname	2	chr6:7140972-7141450	Promoter (<=1kb)	VIT_206s0004g06390.v2.1	-55	XP_002279475.1|PREDICTED: UDP-glycosyltransferase 71K1 [Vitis vinifera]	chr6:7140972-7141450	479	7141185	69	67.9643	17.5001	64.2343	chr6:7141042-7141409	368	7141190	68	63.3667	15.8312	59.6879	7141188	423.5	68.5	65.6655	16.6656	61.9611
Merged-chr6-7141218-2	DDDDGGTWGGTGRRD	MEME-1	254	268	+	8.5082	0.000205	0.0538	TGGGGGTAGGAAGAA	VvMYB14_2_peak_6369	VvMYB14_1_peak_6281	VIT_206s0004g06390.1.v2.1	VvMYB14_1_peakname|VvMYB14_2_peakname	2	chr6:7140972-7141450	Promoter (<=1kb)	VIT_206s0004g06390.v2.1	-55	XP_002279475.1|PREDICTED: UDP-glycosyltransferase 71K1 [Vitis vinifera]	chr6:7140972-7141450	479	7141185	69	67.9643	17.5001	64.2343	chr6:7141042-7141409	368	7141190	68	63.3667	15.8312	59.6879	7141188	423.5	68.5	65.6655	16.6656	61.9611
Merged-chr6-7141218-2	DDDDGGTWGGTGRRD	MEME-1	203	217	+	15.2459	3.65e-06	0.00616	AAGAGGTAGGTGAAA	VvMYB14_2_peak_6369	VvMYB14_1_peak_6281	VIT_206s0004g06390.1.v2.1	VvMYB14_1_peakname|VvMYB14_2_peakname	2	chr6:7140972-7141450	Promoter (<=1kb)	VIT_206s0004g06390.v2.1	-55	XP_002279475.1|PREDICTED: UDP-glycosyltransferase 71K1 [Vitis vinifera]	chr6:7140972-7141450	479	7141185	69	67.9643	17.5001	64.2343	chr6:7141042-7141409	368	7141190	68	63.3667	15.8312	59.6879	7141188	423.5	68.5	65.6655	16.6656	61.9611
Merged-chr6-7141218-2	DDDDGGTWGGTGRRD	MEME-1	447	461	-	5.47541	0.000651	0.102	AGAGATTTGTTGTAT	VvMYB14_2_peak_6369	VvMYB14_1_peak_6281	VIT_206s0004g06390.1.v2.1	VvMYB14_1_peakname|VvMYB14_2_peakname	2	chr6:7140972-7141450	Promoter (<=1kb)	VIT_206s0004g06390.v2.1	-55	XP_002279475.1|PREDICTED: UDP-glycosyltransferase 71K1 [Vitis vinifera]	chr6:7140972-7141450	479	7141185	69	67.9643	17.5001	64.2343	chr6:7141042-7141409	368	7141190	68	63.3667	15.8312	59.6879	7141188	423.5	68.5	65.6655	16.6656	61.9611
Merged-chr8-1955655-1	DDDDGGTWGGTGRRD	MEME-1	67	81	+	7.34426	0.000328	0.0704	GGTTGGTGGGTATTT		VvMYB14_1_peak_6982	VIT_208s0056g01240.1.v2.1	VvMYB14_1_peakname	1	chr8:1955564-1955747	Promoter (<=1kb)	VIT_208s0056g01240.v2.1	-123	RVW89891.1|hypothetical protein CK203_034402 [Vitis vinifera]	chr8:1955564-1955747	184	1955582	12	4.59032	3.14036	2.2602	NA	NA	NA	NA	NA	NA	NA	1955582	184	12	4.59032	3.14036	2.2602
Merged-chr8-1955655-1	DDDDGGTWGGTGRRD	MEME-1	59	73	+	10.5902	7.83e-05	0.0312	TAGAGGTTGGTTGGT		VvMYB14_1_peak_6982	VIT_208s0056g01240.1.v2.1	VvMYB14_1_peakname	1	chr8:1955564-1955747	Promoter (<=1kb)	VIT_208s0056g01240.v2.1	-123	RVW89891.1|hypothetical protein CK203_034402 [Vitis vinifera]	chr8:1955564-1955747	184	1955582	12	4.59032	3.14036	2.2602	NA	NA	NA	NA	NA	NA	NA	1955582	184	12	4.59032	3.14036	2.2602
Merged-chr8-1955655-1	DDDDGGTWGGTGRRD	MEME-1	60	74	+	8.59016	0.000198	0.0528	AGAGGTTGGTTGGTG		VvMYB14_1_peak_6982	VIT_208s0056g01240.1.v2.1	VvMYB14_1_peakname	1	chr8:1955564-1955747	Promoter (<=1kb)	VIT_208s0056g01240.v2.1	-123	RVW89891.1|hypothetical protein CK203_034402 [Vitis vinifera]	chr8:1955564-1955747	184	1955582	12	4.59032	3.14036	2.2602	NA	NA	NA	NA	NA	NA	NA	1955582	184	12	4.59032	3.14036	2.2602
Merged-chr8-1955655-1	DDDDGGTWGGTGRRD	MEME-1	148	162	+	6.14754	0.000513	0.0897	TTTATGTGGGTGAGT		VvMYB14_1_peak_6982	VIT_208s0056g01240.1.v2.1	VvMYB14_1_peakname	1	chr8:1955564-1955747	Promoter (<=1kb)	VIT_208s0056g01240.v2.1	-123	RVW89891.1|hypothetical protein CK203_034402 [Vitis vinifera]	chr8:1955564-1955747	184	1955582	12	4.59032	3.14036	2.2602	NA	NA	NA	NA	NA	NA	NA	1955582	184	12	4.59032	3.14036	2.2602
Merged-chr8-1955655-1	DDDDGGTWGGTGRRD	MEME-1	63	77	+	18.3115	1.29e-07	0.00173	GGTTGGTTGGTGGGT		VvMYB14_1_peak_6982	VIT_208s0056g01240.1.v2.1	VvMYB14_1_peakname	1	chr8:1955564-1955747	Promoter (<=1kb)	VIT_208s0056g01240.v2.1	-123	RVW89891.1|hypothetical protein CK203_034402 [Vitis vinifera]	chr8:1955564-1955747	184	1955582	12	4.59032	3.14036	2.2602	NA	NA	NA	NA	NA	NA	NA	1955582	184	12	4.59032	3.14036	2.2602
Merged-chr8-19098600-2	DDDDGGTWGGTGRRD	MEME-1	238	252	-	10.7705	7.15e-05	0.0296	ATTGGGTTGGTTGGT	VvMYB14_2_peak_7417	VvMYB14_1_peak_7325	VIT_208s0007g05170.3.v2.1	VvMYB14_1_peakname|VvMYB14_2_peakname	2	chr8:19098373-19098793	Promoter (<=1kb)	VIT_208s0007g05170.v2.1	-330	XP_003632741.1|PREDICTED: transcription factor TGA2.2 [Vitis vinifera]	chr8:19098373-19098793	421	19098617	41	32.3802	10.5001	29.0697	chr8:19098458-19098777	320	19098623	32	20.9895	7.57145	17.887	19098620	370.5	36.5	26.6849	9.03577	23.4783
Merged-chr8-19098600-2	DDDDGGTWGGTGRRD	MEME-1	225	239	-	7.86885	0.000266	0.0625	GTGGGTTAGGTATTT	VvMYB14_2_peak_7417	VvMYB14_1_peak_7325	VIT_208s0007g05170.3.v2.1	VvMYB14_1_peakname|VvMYB14_2_peakname	2	chr8:19098373-19098793	Promoter (<=1kb)	VIT_208s0007g05170.v2.1	-330	XP_003632741.1|PREDICTED: transcription factor TGA2.2 [Vitis vinifera]	chr8:19098373-19098793	421	19098617	41	32.3802	10.5001	29.0697	chr8:19098458-19098777	320	19098623	32	20.9895	7.57145	17.887	19098620	370.5	36.5	26.6849	9.03577	23.4783
Merged-chr8-19098600-2	DDDDGGTWGGTGRRD	MEME-1	28	42	-	5.65574	0.000611	0.0984	TTGGAGTTGATGAAG	VvMYB14_2_peak_7417	VvMYB14_1_peak_7325	VIT_208s0007g05170.3.v2.1	VvMYB14_1_peakname|VvMYB14_2_peakname	2	chr8:19098373-19098793	Promoter (<=1kb)	VIT_208s0007g05170.v2.1	-330	XP_003632741.1|PREDICTED: transcription factor TGA2.2 [Vitis vinifera]	chr8:19098373-19098793	421	19098617	41	32.3802	10.5001	29.0697	chr8:19098458-19098777	320	19098623	32	20.9895	7.57145	17.887	19098620	370.5	36.5	26.6849	9.03577	23.4783
Merged-chr8-19098600-2	DDDDGGTWGGTGRRD	MEME-1	230	244	-	10.1475	9.75e-05	0.0353	GGTTGGTGGGTTAGG	VvMYB14_2_peak_7417	VvMYB14_1_peak_7325	VIT_208s0007g05170.3.v2.1	VvMYB14_1_peakname|VvMYB14_2_peakname	2	chr8:19098373-19098793	Promoter (<=1kb)	VIT_208s0007g05170.v2.1	-330	XP_003632741.1|PREDICTED: transcription factor TGA2.2 [Vitis vinifera]	chr8:19098373-19098793	421	19098617	41	32.3802	10.5001	29.0697	chr8:19098458-19098777	320	19098623	32	20.9895	7.57145	17.887	19098620	370.5	36.5	26.6849	9.03577	23.4783
Merged-chr8-19098600-2	DDDDGGTWGGTGRRD	MEME-1	237	251	-	8.86885	0.000175	0.0495	TTGGGTTGGTTGGTG	VvMYB14_2_peak_7417	VvMYB14_1_peak_7325	VIT_208s0007g05170.3.v2.1	VvMYB14_1_peakname|VvMYB14_2_peakname	2	chr8:19098373-19098793	Promoter (<=1kb)	VIT_208s0007g05170.v2.1	-330	XP_003632741.1|PREDICTED: transcription factor TGA2.2 [Vitis vinifera]	chr8:19098373-19098793	421	19098617	41	32.3802	10.5001	29.0697	chr8:19098458-19098777	320	19098623	32	20.9895	7.57145	17.887	19098620	370.5	36.5	26.6849	9.03577	23.4783
Merged-chr8-19098600-2	DDDDGGTWGGTGRRD	MEME-1	234	248	-	18.3115	1.29e-07	0.00173	GGTTGGTTGGTGGGT	VvMYB14_2_peak_7417	VvMYB14_1_peak_7325	VIT_208s0007g05170.3.v2.1	VvMYB14_1_peakname|VvMYB14_2_peakname	2	chr8:19098373-19098793	Promoter (<=1kb)	VIT_208s0007g05170.v2.1	-330	XP_003632741.1|PREDICTED: transcription factor TGA2.2 [Vitis vinifera]	chr8:19098373-19098793	421	19098617	41	32.3802	10.5001	29.0697	chr8:19098458-19098777	320	19098623	32	20.9895	7.57145	17.887	19098620	370.5	36.5	26.6849	9.03577	23.4783
Merged-chr7-17153503-2	DDDDGGTWGGTGRRD	MEME-1	183	197	+	5.7541	0.00059	0.0965	GGGTTGTTGGAGGAG	VvMYB14_2_peak_6935	VvMYB14_1_peak_6842	VIT_207s0031g00980.1.v2.1	VvMYB14_1_peakname|VvMYB14_2_peakname	2	chr7:17153353-17153644	Promoter (<=1kb)	VIT_207s0031g00980.v2.1	-73	XP_002277000.2|PREDICTED: bifunctional aspartate aminotransferase and glutamate/aspartate-prephenate aminotransferase isoform X2 [Vitis vinifera]	chr7:17153377-17153641	265	17153519	28	18.0412	7.0945	15.0199	chr7:17153353-17153644	292	17153520	43	32.2227	9.88696	28.9175	17153520	278.5	35.5	25.1319	8.49073	21.9687
Merged-chr7-17153503-2	DDDDGGTWGGTGRRD	MEME-1	228	242	+	4.63934	0.000866	0.118	GGAAGGTAGTGGGTC	VvMYB14_2_peak_6935	VvMYB14_1_peak_6842	VIT_207s0031g00980.1.v2.1	VvMYB14_1_peakname|VvMYB14_2_peakname	2	chr7:17153353-17153644	Promoter (<=1kb)	VIT_207s0031g00980.v2.1	-73	XP_002277000.2|PREDICTED: bifunctional aspartate aminotransferase and glutamate/aspartate-prephenate aminotransferase isoform X2 [Vitis vinifera]	chr7:17153377-17153641	265	17153519	28	18.0412	7.0945	15.0199	chr7:17153353-17153644	292	17153520	43	32.2227	9.88696	28.9175	17153520	278.5	35.5	25.1319	8.49073	21.9687
Merged-chr7-17153503-2	DDDDGGTWGGTGRRD	MEME-1	74	88	+	11.5738	4.64e-05	0.023	CGATGTTTGGTGAAT	VvMYB14_2_peak_6935	VvMYB14_1_peak_6842	VIT_207s0031g00980.1.v2.1	VvMYB14_1_peakname|VvMYB14_2_peakname	2	chr7:17153353-17153644	Promoter (<=1kb)	VIT_207s0031g00980.v2.1	-73	XP_002277000.2|PREDICTED: bifunctional aspartate aminotransferase and glutamate/aspartate-prephenate aminotransferase isoform X2 [Vitis vinifera]	chr7:17153377-17153641	265	17153519	28	18.0412	7.0945	15.0199	chr7:17153353-17153644	292	17153520	43	32.2227	9.88696	28.9175	17153520	278.5	35.5	25.1319	8.49073	21.9687
Merged-chr7-17153503-2	DDDDGGTWGGTGRRD	MEME-1	164	178	+	18.2951	1.33e-07	0.00173	GCGGGGTTGGTGGAG	VvMYB14_2_peak_6935	VvMYB14_1_peak_6842	VIT_207s0031g00980.1.v2.1	VvMYB14_1_peakname|VvMYB14_2_peakname	2	chr7:17153353-17153644	Promoter (<=1kb)	VIT_207s0031g00980.v2.1	-73	XP_002277000.2|PREDICTED: bifunctional aspartate aminotransferase and glutamate/aspartate-prephenate aminotransferase isoform X2 [Vitis vinifera]	chr7:17153377-17153641	265	17153519	28	18.0412	7.0945	15.0199	chr7:17153353-17153644	292	17153520	43	32.2227	9.88696	28.9175	17153520	278.5	35.5	25.1319	8.49073	21.9687
Merged-chr7-17153503-2	DDDDGGTWGGTGRRD	MEME-1	180	194	+	12.9508	2.02e-05	0.0146	CCAGGGTTGTTGGAG	VvMYB14_2_peak_6935	VvMYB14_1_peak_6842	VIT_207s0031g00980.1.v2.1	VvMYB14_1_peakname|VvMYB14_2_peakname	2	chr7:17153353-17153644	Promoter (<=1kb)	VIT_207s0031g00980.v2.1	-73	XP_002277000.2|PREDICTED: bifunctional aspartate aminotransferase and glutamate/aspartate-prephenate aminotransferase isoform X2 [Vitis vinifera]	chr7:17153377-17153641	265	17153519	28	18.0412	7.0945	15.0199	chr7:17153353-17153644	292	17153520	43	32.2227	9.88696	28.9175	17153520	278.5	35.5	25.1319	8.49073	21.9687
Merged-chr11-5263742-2	DDDDGGTWGGTGRRD	MEME-1	230	244	-	9.78689	0.000116	0.0389	GTGTGTTGGTTGGCG	VvMYB14_2_peak_869	VvMYB14_1_peak_871	VIT_211s0016g05750.1.v2.1	VvMYB14_1_peakname|VvMYB14_2_peakname	2	chr11:5263561-5263916	Promoter (<=1kb)	VIT_211s0016g05750.v2.1	-782	XP_010656463.1|PREDICTED: zinc finger BED domain-containing protein DAYSLEEPER [Vitis vinifera]	chr11:5263592-5263916	325	5263788	44	32.6317	9.80784	29.3183	chr11:5263561-5263899	339	5263774	30	16.6768	6.09371	13.6888	5263781	332	37	24.6543	7.95078	21.5036
Merged-chr11-5263742-2	DDDDGGTWGGTGRRD	MEME-1	231	245	-	6.52459	0.000447	0.0833	GGTGTGTTGGTTGGC	VvMYB14_2_peak_869	VvMYB14_1_peak_871	VIT_211s0016g05750.1.v2.1	VvMYB14_1_peakname|VvMYB14_2_peakname	2	chr11:5263561-5263916	Promoter (<=1kb)	VIT_211s0016g05750.v2.1	-782	XP_010656463.1|PREDICTED: zinc finger BED domain-containing protein DAYSLEEPER [Vitis vinifera]	chr11:5263592-5263916	325	5263788	44	32.6317	9.80784	29.3183	chr11:5263561-5263899	339	5263774	30	16.6768	6.09371	13.6888	5263781	332	37	24.6543	7.95078	21.5036
Merged-chr11-5263742-2	DDDDGGTWGGTGRRD	MEME-1	181	195	+	18.2951	1.33e-07	0.00173	GGAGGGTTGGTGAAG	VvMYB14_2_peak_869	VvMYB14_1_peak_871	VIT_211s0016g05750.1.v2.1	VvMYB14_1_peakname|VvMYB14_2_peakname	2	chr11:5263561-5263916	Promoter (<=1kb)	VIT_211s0016g05750.v2.1	-782	XP_010656463.1|PREDICTED: zinc finger BED domain-containing protein DAYSLEEPER [Vitis vinifera]	chr11:5263592-5263916	325	5263788	44	32.6317	9.80784	29.3183	chr11:5263561-5263899	339	5263774	30	16.6768	6.09371	13.6888	5263781	332	37	24.6543	7.95078	21.5036
Merged-chr11-5263742-2	DDDDGGTWGGTGRRD	MEME-1	122	136	+	4.55738	0.00089	0.12	GGAAGTTAGATGAGT	VvMYB14_2_peak_869	VvMYB14_1_peak_871	VIT_211s0016g05750.1.v2.1	VvMYB14_1_peakname|VvMYB14_2_peakname	2	chr11:5263561-5263916	Promoter (<=1kb)	VIT_211s0016g05750.v2.1	-782	XP_010656463.1|PREDICTED: zinc finger BED domain-containing protein DAYSLEEPER [Vitis vinifera]	chr11:5263592-5263916	325	5263788	44	32.6317	9.80784	29.3183	chr11:5263561-5263899	339	5263774	30	16.6768	6.09371	13.6888	5263781	332	37	24.6543	7.95078	21.5036
Merged-chr11-5263742-2	DDDDGGTWGGTGRRD	MEME-1	239	253	-	6.57377	0.000439	0.0824	TCTAAGTGGGTGTGT	VvMYB14_2_peak_869	VvMYB14_1_peak_871	VIT_211s0016g05750.1.v2.1	VvMYB14_1_peakname|VvMYB14_2_peakname	2	chr11:5263561-5263916	Promoter (<=1kb)	VIT_211s0016g05750.v2.1	-782	XP_010656463.1|PREDICTED: zinc finger BED domain-containing protein DAYSLEEPER [Vitis vinifera]	chr11:5263592-5263916	325	5263788	44	32.6317	9.80784	29.3183	chr11:5263561-5263899	339	5263774	30	16.6768	6.09371	13.6888	5263781	332	37	24.6543	7.95078	21.5036
Merged-chr11-5263742-2	DDDDGGTWGGTGRRD	MEME-1	227	241	-	7.93443	0.000259	0.0616	TGTTGGTTGGCGAAC	VvMYB14_2_peak_869	VvMYB14_1_peak_871	VIT_211s0016g05750.1.v2.1	VvMYB14_1_peakname|VvMYB14_2_peakname	2	chr11:5263561-5263916	Promoter (<=1kb)	VIT_211s0016g05750.v2.1	-782	XP_010656463.1|PREDICTED: zinc finger BED domain-containing protein DAYSLEEPER [Vitis vinifera]	chr11:5263592-5263916	325	5263788	44	32.6317	9.80784	29.3183	chr11:5263561-5263899	339	5263774	30	16.6768	6.09371	13.6888	5263781	332	37	24.6543	7.95078	21.5036
Merged-chr8-1488229-2	DDDDGGTWGGTGRRD	MEME-1	137	151	+	18.2623	1.38e-07	0.00173	TTGGGGTAGGTGGAA	VvMYB14_2_peak_7069	VvMYB14_1_peak_6969	VIT_208s0056g01000.1.v2.1	VvMYB14_1_peakname|VvMYB14_2_peakname	2	chr8:1487978-1488474	Promoter (1-2kb)	VIT_208s0056g01000.v2.1	-1753	XP_002267831.1|PREDICTED: protein DETOXIFICATION 24 [Vitis vinifera]	chr8:1487978-1488474	497	1488260	184	221.973	33.7271	217.409	chr8:1488006-1488458	453	1488264	189	219.609	31.1016	215.067	1488262	475	186.5	220.791	32.4143	216.238
Merged-chr8-1488229-2	DDDDGGTWGGTGRRD	MEME-1	344	358	-	4.29508	0.000971	0.126	TCAAGGTAGGTTTCA	VvMYB14_2_peak_7069	VvMYB14_1_peak_6969	VIT_208s0056g01000.1.v2.1	VvMYB14_1_peakname|VvMYB14_2_peakname	2	chr8:1487978-1488474	Promoter (1-2kb)	VIT_208s0056g01000.v2.1	-1753	XP_002267831.1|PREDICTED: protein DETOXIFICATION 24 [Vitis vinifera]	chr8:1487978-1488474	497	1488260	184	221.973	33.7271	217.409	chr8:1488006-1488458	453	1488264	189	219.609	31.1016	215.067	1488262	475	186.5	220.791	32.4143	216.238
Merged-chr8-1488229-2	DDDDGGTWGGTGRRD	MEME-1	273	287	+	12.5246	2.65e-05	0.0169	TGGTGGTAGTTGTAA	VvMYB14_2_peak_7069	VvMYB14_1_peak_6969	VIT_208s0056g01000.1.v2.1	VvMYB14_1_peakname|VvMYB14_2_peakname	2	chr8:1487978-1488474	Promoter (1-2kb)	VIT_208s0056g01000.v2.1	-1753	XP_002267831.1|PREDICTED: protein DETOXIFICATION 24 [Vitis vinifera]	chr8:1487978-1488474	497	1488260	184	221.973	33.7271	217.409	chr8:1488006-1488458	453	1488264	189	219.609	31.1016	215.067	1488262	475	186.5	220.791	32.4143	216.238
Merged-chr12-2832133-2	DDDDGGTWGGTGRRD	MEME-1	154	168	+	14.459	6.93e-06	0.0085	TAAGGTTTGGTGAGG	VvMYB14_2_peak_1200	VvMYB14_1_peak_1211	VIT_212s0028g02120.1.v2.1	VvMYB14_1_peakname|VvMYB14_2_peakname	2	chr12:2831930-2832333	Promoter (1-2kb)	VIT_212s0028g02120.v2.1	-1455	CBI21989.3|unnamed protein product, partial [Vitis vinifera]	chr12:2831952-2832333	382	2832101	70	69.3387	17.7501	65.5971	chr12:2831930-2832317	388	2832105	69	64.686	16.0607	60.9948	2832103	385	69.5	67.0123	16.9054	63.2959
Merged-chr12-2832133-2	DDDDGGTWGGTGRRD	MEME-1	169	183	+	4.42623	0.00093	0.123	GGTGGGTGGGGGTCA	VvMYB14_2_peak_1200	VvMYB14_1_peak_1211	VIT_212s0028g02120.1.v2.1	VvMYB14_1_peakname|VvMYB14_2_peakname	2	chr12:2831930-2832333	Promoter (1-2kb)	VIT_212s0028g02120.v2.1	-1455	CBI21989.3|unnamed protein product, partial [Vitis vinifera]	chr12:2831952-2832333	382	2832101	70	69.3387	17.7501	65.5971	chr12:2831930-2832317	388	2832105	69	64.686	16.0607	60.9948	2832103	385	69.5	67.0123	16.9054	63.2959
Merged-chr12-2832133-2	DDDDGGTWGGTGRRD	MEME-1	136	150	-	9.4918	0.000133	0.0422	CAGTGGTTGTTGTAC	VvMYB14_2_peak_1200	VvMYB14_1_peak_1211	VIT_212s0028g02120.1.v2.1	VvMYB14_1_peakname|VvMYB14_2_peakname	2	chr12:2831930-2832333	Promoter (1-2kb)	VIT_212s0028g02120.v2.1	-1455	CBI21989.3|unnamed protein product, partial [Vitis vinifera]	chr12:2831952-2832333	382	2832101	70	69.3387	17.7501	65.5971	chr12:2831930-2832317	388	2832105	69	64.686	16.0607	60.9948	2832103	385	69.5	67.0123	16.9054	63.2959
Merged-chr12-2832133-2	DDDDGGTWGGTGRRD	MEME-1	165	179	+	18.2623	1.38e-07	0.00173	GAGGGGTGGGTGGGG	VvMYB14_2_peak_1200	VvMYB14_1_peak_1211	VIT_212s0028g02120.1.v2.1	VvMYB14_1_peakname|VvMYB14_2_peakname	2	chr12:2831930-2832333	Promoter (1-2kb)	VIT_212s0028g02120.v2.1	-1455	CBI21989.3|unnamed protein product, partial [Vitis vinifera]	chr12:2831952-2832333	382	2832101	70	69.3387	17.7501	65.5971	chr12:2831930-2832317	388	2832105	69	64.686	16.0607	60.9948	2832103	385	69.5	67.0123	16.9054	63.2959
Merged-chr8-12687389-2	DDDDGGTWGGTGRRD	MEME-1	122	136	+	7.18033	0.000349	0.0727	ATGAAGCAGGTGGAG	VvMYB14_2_peak_7266	VvMYB14_1_peak_7165	VIT_208s0040g01540.1.v2.1	VvMYB14_1_peakname|VvMYB14_2_peakname	2	chr8:12687227-12687566	Promoter (<=1kb)	VIT_208s0040g01540.v2.1	-866	XP_002276746.2|PREDICTED: leucine-rich repeat receptor protein kinase EMS1 isoform X1 [Vitis vinifera]	chr8:12687227-12687566	340	12687434	34	17.8321	5.89848	14.8155	chr8:12687288-12687475	188	12687423	22	8.09576	3.7088	5.45906	12687428	264	28	12.9639	4.80364	10.1373
Merged-chr8-12687389-2	DDDDGGTWGGTGRRD	MEME-1	210	224	+	18.2623	1.38e-07	0.00173	TGAGGGTTGGTGGGT	VvMYB14_2_peak_7266	VvMYB14_1_peak_7165	VIT_208s0040g01540.1.v2.1	VvMYB14_1_peakname|VvMYB14_2_peakname	2	chr8:12687227-12687566	Promoter (<=1kb)	VIT_208s0040g01540.v2.1	-866	XP_002276746.2|PREDICTED: leucine-rich repeat receptor protein kinase EMS1 isoform X1 [Vitis vinifera]	chr8:12687227-12687566	340	12687434	34	17.8321	5.89848	14.8155	chr8:12687288-12687475	188	12687423	22	8.09576	3.7088	5.45906	12687428	264	28	12.9639	4.80364	10.1373
Merged-chr8-12687389-2	DDDDGGTWGGTGRRD	MEME-1	214	228	+	5.36066	0.000678	0.104	GGTTGGTGGGTTTTG	VvMYB14_2_peak_7266	VvMYB14_1_peak_7165	VIT_208s0040g01540.1.v2.1	VvMYB14_1_peakname|VvMYB14_2_peakname	2	chr8:12687227-12687566	Promoter (<=1kb)	VIT_208s0040g01540.v2.1	-866	XP_002276746.2|PREDICTED: leucine-rich repeat receptor protein kinase EMS1 isoform X1 [Vitis vinifera]	chr8:12687227-12687566	340	12687434	34	17.8321	5.89848	14.8155	chr8:12687288-12687475	188	12687423	22	8.09576	3.7088	5.45906	12687428	264	28	12.9639	4.80364	10.1373
Merged-chr8-12687389-2	DDDDGGTWGGTGRRD	MEME-1	47	61	+	4.91803	0.000789	0.113	AAGGGGGAGTTGGTG	VvMYB14_2_peak_7266	VvMYB14_1_peak_7165	VIT_208s0040g01540.1.v2.1	VvMYB14_1_peakname|VvMYB14_2_peakname	2	chr8:12687227-12687566	Promoter (<=1kb)	VIT_208s0040g01540.v2.1	-866	XP_002276746.2|PREDICTED: leucine-rich repeat receptor protein kinase EMS1 isoform X1 [Vitis vinifera]	chr8:12687227-12687566	340	12687434	34	17.8321	5.89848	14.8155	chr8:12687288-12687475	188	12687423	22	8.09576	3.7088	5.45906	12687428	264	28	12.9639	4.80364	10.1373
Merged-chr8-12687389-2	DDDDGGTWGGTGRRD	MEME-1	50	64	+	15.377	3.25e-06	0.00586	GGGGAGTTGGTGAAT	VvMYB14_2_peak_7266	VvMYB14_1_peak_7165	VIT_208s0040g01540.1.v2.1	VvMYB14_1_peakname|VvMYB14_2_peakname	2	chr8:12687227-12687566	Promoter (<=1kb)	VIT_208s0040g01540.v2.1	-866	XP_002276746.2|PREDICTED: leucine-rich repeat receptor protein kinase EMS1 isoform X1 [Vitis vinifera]	chr8:12687227-12687566	340	12687434	34	17.8321	5.89848	14.8155	chr8:12687288-12687475	188	12687423	22	8.09576	3.7088	5.45906	12687428	264	28	12.9639	4.80364	10.1373
Merged-chr18-4607312-1	DDDDGGTWGGTGRRD	MEME-1	215	229	-	10.8852	6.73e-05	0.0286	AAAGTGTAGGTGGAA		VvMYB14_1_peak_3599	VIT_218s0001g06060.1.v2.1	VvMYB14_1_peakname	1	chr18:4607194-4607431	Promoter (<=1kb)	VIT_218s0001g06060.v2.1	-328	XP_002285770.1|PREDICTED: 7-deoxyloganetin glucosyltransferase [Vitis vinifera]	chr18:4607194-4607431	238	4607270	15	6.90634	4.00002	4.34379	NA	NA	NA	NA	NA	NA	NA	4607270	238	15	6.90634	4.00002	4.34379
Merged-chr18-4607312-1	DDDDGGTWGGTGRRD	MEME-1	95	109	+	18.2459	1.42e-07	0.00173	GGGAGGTTGGTGGAA		VvMYB14_1_peak_3599	VIT_218s0001g06060.1.v2.1	VvMYB14_1_peakname	1	chr18:4607194-4607431	Promoter (<=1kb)	VIT_218s0001g06060.v2.1	-328	XP_002285770.1|PREDICTED: 7-deoxyloganetin glucosyltransferase [Vitis vinifera]	chr18:4607194-4607431	238	4607270	15	6.90634	4.00002	4.34379	NA	NA	NA	NA	NA	NA	NA	4607270	238	15	6.90634	4.00002	4.34379
Merged-chr14-18152779-2	DDDDGGTWGGTGRRD	MEME-1	102	116	+	15.7705	2.28e-06	0.00494	AGTGGGTGGGTGAGG	VvMYB14_2_peak_2301	VvMYB14_1_peak_2275	VIT_214s0006g01680.1.v2.1	VvMYB14_1_peakname|VvMYB14_2_peakname	2	chr14:18152577-18153198	Promoter (1-2kb)	VIT_214s0006g01680.v2.1	-1554	CBI33552.3|unnamed protein product, partial [Vitis vinifera]	chr14:18152577-18153198	622	18152645	22	12.684	5.75003	9.82875	chr14:18152577-18152764	188	18152635	30	19.0152	7.11258	15.9601	18152640	405	26	15.8496	6.43131	12.8944
Merged-chr14-18152779-2	DDDDGGTWGGTGRRD	MEME-1	509	523	-	16.0984	1.67e-06	0.00429	ACTTGGTAGGTGGGA	VvMYB14_2_peak_2301	VvMYB14_1_peak_2275	VIT_214s0006g01680.1.v2.1	VvMYB14_1_peakname|VvMYB14_2_peakname	2	chr14:18152577-18153198	Promoter (1-2kb)	VIT_214s0006g01680.v2.1	-1554	CBI33552.3|unnamed protein product, partial [Vitis vinifera]	chr14:18152577-18153198	622	18152645	22	12.684	5.75003	9.82875	chr14:18152577-18152764	188	18152635	30	19.0152	7.11258	15.9601	18152640	405	26	15.8496	6.43131	12.8944
Merged-chr14-18152779-2	DDDDGGTWGGTGRRD	MEME-1	98	112	+	11.7869	4.11e-05	0.0213	AAGAAGTGGGTGGGT	VvMYB14_2_peak_2301	VvMYB14_1_peak_2275	VIT_214s0006g01680.1.v2.1	VvMYB14_1_peakname|VvMYB14_2_peakname	2	chr14:18152577-18153198	Promoter (1-2kb)	VIT_214s0006g01680.v2.1	-1554	CBI33552.3|unnamed protein product, partial [Vitis vinifera]	chr14:18152577-18153198	622	18152645	22	12.684	5.75003	9.82875	chr14:18152577-18152764	188	18152635	30	19.0152	7.11258	15.9601	18152640	405	26	15.8496	6.43131	12.8944
Merged-chr14-18152779-2	DDDDGGTWGGTGRRD	MEME-1	63	77	+	8.90164	0.000173	0.0492	AAGTGGCTGGTGGCG	VvMYB14_2_peak_2301	VvMYB14_1_peak_2275	VIT_214s0006g01680.1.v2.1	VvMYB14_1_peakname|VvMYB14_2_peakname	2	chr14:18152577-18153198	Promoter (1-2kb)	VIT_214s0006g01680.v2.1	-1554	CBI33552.3|unnamed protein product, partial [Vitis vinifera]	chr14:18152577-18153198	622	18152645	22	12.684	5.75003	9.82875	chr14:18152577-18152764	188	18152635	30	19.0152	7.11258	15.9601	18152640	405	26	15.8496	6.43131	12.8944
Merged-chr14-18152779-2	DDDDGGTWGGTGRRD	MEME-1	112	126	+	18.2295	1.46e-07	0.00173	TGAGGGTAGGTGGAA	VvMYB14_2_peak_2301	VvMYB14_1_peak_2275	VIT_214s0006g01680.1.v2.1	VvMYB14_1_peakname|VvMYB14_2_peakname	2	chr14:18152577-18153198	Promoter (1-2kb)	VIT_214s0006g01680.v2.1	-1554	CBI33552.3|unnamed protein product, partial [Vitis vinifera]	chr14:18152577-18153198	622	18152645	22	12.684	5.75003	9.82875	chr14:18152577-18152764	188	18152635	30	19.0152	7.11258	15.9601	18152640	405	26	15.8496	6.43131	12.8944
Merged-chr18_random-4544051-2	DDDDGGTWGGTGRRD	MEME-1	156	170	+	5.54098	0.000636	0.1	GGTAGGTGGGAGTGG	VvMYB14_2_peak_4183	VvMYB14_1_peak_4120	VIT_218s0001g05890.1.v2.1	VvMYB14_1_peakname|VvMYB14_2_peakname	2	chr18_random:4543891-4544226	Promoter (1-2kb)	VIT_218s0001g05890.v2.1	-1477	XP_010645899.1|PREDICTED: ethylene-responsive transcription factor ERF021 [Vitis vinifera]	chr18_random:4543891-4544126	236	4544057	20	10.7812	5.1767	8.01193	chr18_random:4543963-4544226	264	4544061	23	12.4094	5.43524	9.57018	4544059	250	21.5	11.5953	5.30597	8.79106
Merged-chr18_random-4544051-2	DDDDGGTWGGTGRRD	MEME-1	152	166	+	18.2295	1.46e-07	0.00173	TTTGGGTAGGTGGGA	VvMYB14_2_peak_4183	VvMYB14_1_peak_4120	VIT_218s0001g05890.1.v2.1	VvMYB14_1_peakname|VvMYB14_2_peakname	2	chr18_random:4543891-4544226	Promoter (1-2kb)	VIT_218s0001g05890.v2.1	-1477	XP_010645899.1|PREDICTED: ethylene-responsive transcription factor ERF021 [Vitis vinifera]	chr18_random:4543891-4544126	236	4544057	20	10.7812	5.1767	8.01193	chr18_random:4543963-4544226	264	4544061	23	12.4094	5.43524	9.57018	4544059	250	21.5	11.5953	5.30597	8.79106
Merged-chr18_random-4544051-2	DDDDGGTWGGTGRRD	MEME-1	57	71	+	5.32787	0.000686	0.105	TTTGGGTTGATGTGA	VvMYB14_2_peak_4183	VvMYB14_1_peak_4120	VIT_218s0001g05890.1.v2.1	VvMYB14_1_peakname|VvMYB14_2_peakname	2	chr18_random:4543891-4544226	Promoter (1-2kb)	VIT_218s0001g05890.v2.1	-1477	XP_010645899.1|PREDICTED: ethylene-responsive transcription factor ERF021 [Vitis vinifera]	chr18_random:4543891-4544126	236	4544057	20	10.7812	5.1767	8.01193	chr18_random:4543963-4544226	264	4544061	23	12.4094	5.43524	9.57018	4544059	250	21.5	11.5953	5.30597	8.79106
Merged-chr18_random-4544051-2	DDDDGGTWGGTGRRD	MEME-1	22	36	+	4.47541	0.000915	0.122	TTAGGGAAGGTAAAA	VvMYB14_2_peak_4183	VvMYB14_1_peak_4120	VIT_218s0001g05890.1.v2.1	VvMYB14_1_peakname|VvMYB14_2_peakname	2	chr18_random:4543891-4544226	Promoter (1-2kb)	VIT_218s0001g05890.v2.1	-1477	XP_010645899.1|PREDICTED: ethylene-responsive transcription factor ERF021 [Vitis vinifera]	chr18_random:4543891-4544126	236	4544057	20	10.7812	5.1767	8.01193	chr18_random:4543963-4544226	264	4544061	23	12.4094	5.43524	9.57018	4544059	250	21.5	11.5953	5.30597	8.79106
Merged-chr18_random-4544051-2	DDDDGGTWGGTGRRD	MEME-1	268	282	+	6.78689	0.000405	0.079	ATATAGTAGGAGGAG	VvMYB14_2_peak_4183	VvMYB14_1_peak_4120	VIT_218s0001g05890.1.v2.1	VvMYB14_1_peakname|VvMYB14_2_peakname	2	chr18_random:4543891-4544226	Promoter (1-2kb)	VIT_218s0001g05890.v2.1	-1477	XP_010645899.1|PREDICTED: ethylene-responsive transcription factor ERF021 [Vitis vinifera]	chr18_random:4543891-4544126	236	4544057	20	10.7812	5.1767	8.01193	chr18_random:4543963-4544226	264	4544061	23	12.4094	5.43524	9.57018	4544059	250	21.5	11.5953	5.30597	8.79106
Merged-chr18_random-4544051-2	DDDDGGTWGGTGRRD	MEME-1	281	295	-	9.31148	0.000144	0.0443	TTTTGGTGGTTGGCT	VvMYB14_2_peak_4183	VvMYB14_1_peak_4120	VIT_218s0001g05890.1.v2.1	VvMYB14_1_peakname|VvMYB14_2_peakname	2	chr18_random:4543891-4544226	Promoter (1-2kb)	VIT_218s0001g05890.v2.1	-1477	XP_010645899.1|PREDICTED: ethylene-responsive transcription factor ERF021 [Vitis vinifera]	chr18_random:4543891-4544126	236	4544057	20	10.7812	5.1767	8.01193	chr18_random:4543963-4544226	264	4544061	23	12.4094	5.43524	9.57018	4544059	250	21.5	11.5953	5.30597	8.79106
Merged-chr14-22421501-2	DDDDGGTWGGTGRRD	MEME-1	166	180	-	18.2131	1.51e-07	0.00173	TGGGGGTAGTTGGGG	VvMYB14_2_peak_2375	VvMYB14_1_peak_2346	VIT_214s0083g00370.1.v2.1	VvMYB14_1_peakname|VvMYB14_2_peakname	2	chr14:22421374-22421629	Promoter (<=1kb)	VIT_214s0083g00370.v2.1	-927	CBI16874.3|unnamed protein product, partial [Vitis vinifera]	chr14:22421385-22421629	245	22421553	22	12.684	5.75003	9.82875	chr14:22421374-22421617	244	22421559	27	16.1575	6.42426	13.1806	22421556	244.5	24.5	14.4207	6.08714	11.5047
Merged-chr14-22421501-2	DDDDGGTWGGTGRRD	MEME-1	163	177	-	8.4918	0.000206	0.054	GGGTAGTTGGGGAAG	VvMYB14_2_peak_2375	VvMYB14_1_peak_2346	VIT_214s0083g00370.1.v2.1	VvMYB14_1_peakname|VvMYB14_2_peakname	2	chr14:22421374-22421629	Promoter (<=1kb)	VIT_214s0083g00370.v2.1	-927	CBI16874.3|unnamed protein product, partial [Vitis vinifera]	chr14:22421385-22421629	245	22421553	22	12.684	5.75003	9.82875	chr14:22421374-22421617	244	22421559	27	16.1575	6.42426	13.1806	22421556	244.5	24.5	14.4207	6.08714	11.5047
Merged-chr14-22421501-2	DDDDGGTWGGTGRRD	MEME-1	157	171	-	7.72131	0.000283	0.0646	TTGGGGAAGGTAGGA	VvMYB14_2_peak_2375	VvMYB14_1_peak_2346	VIT_214s0083g00370.1.v2.1	VvMYB14_1_peakname|VvMYB14_2_peakname	2	chr14:22421374-22421629	Promoter (<=1kb)	VIT_214s0083g00370.v2.1	-927	CBI16874.3|unnamed protein product, partial [Vitis vinifera]	chr14:22421385-22421629	245	22421553	22	12.684	5.75003	9.82875	chr14:22421374-22421617	244	22421559	27	16.1575	6.42426	13.1806	22421556	244.5	24.5	14.4207	6.08714	11.5047
Merged-chr14-22421501-2	DDDDGGTWGGTGRRD	MEME-1	219	233	-	8.32787	0.000221	0.0562	GAGGGGGAGGTGACG	VvMYB14_2_peak_2375	VvMYB14_1_peak_2346	VIT_214s0083g00370.1.v2.1	VvMYB14_1_peakname|VvMYB14_2_peakname	2	chr14:22421374-22421629	Promoter (<=1kb)	VIT_214s0083g00370.v2.1	-927	CBI16874.3|unnamed protein product, partial [Vitis vinifera]	chr14:22421385-22421629	245	22421553	22	12.684	5.75003	9.82875	chr14:22421374-22421617	244	22421559	27	16.1575	6.42426	13.1806	22421556	244.5	24.5	14.4207	6.08714	11.5047
Merged-chr14-22421501-2	DDDDGGTWGGTGRRD	MEME-1	153	167	-	7.7541	0.000279	0.0642	GGAAGGTAGGAAGAG	VvMYB14_2_peak_2375	VvMYB14_1_peak_2346	VIT_214s0083g00370.1.v2.1	VvMYB14_1_peakname|VvMYB14_2_peakname	2	chr14:22421374-22421629	Promoter (<=1kb)	VIT_214s0083g00370.v2.1	-927	CBI16874.3|unnamed protein product, partial [Vitis vinifera]	chr14:22421385-22421629	245	22421553	22	12.684	5.75003	9.82875	chr14:22421374-22421617	244	22421559	27	16.1575	6.42426	13.1806	22421556	244.5	24.5	14.4207	6.08714	11.5047
Merged-chr14-22421501-2	DDDDGGTWGGTGRRD	MEME-1	172	186	-	5	0.000767	0.111	AGTGGGTGGGGGTAG	VvMYB14_2_peak_2375	VvMYB14_1_peak_2346	VIT_214s0083g00370.1.v2.1	VvMYB14_1_peakname|VvMYB14_2_peakname	2	chr14:22421374-22421629	Promoter (<=1kb)	VIT_214s0083g00370.v2.1	-927	CBI16874.3|unnamed protein product, partial [Vitis vinifera]	chr14:22421385-22421629	245	22421553	22	12.684	5.75003	9.82875	chr14:22421374-22421617	244	22421559	27	16.1575	6.42426	13.1806	22421556	244.5	24.5	14.4207	6.08714	11.5047
Merged-chr14-22421501-2	DDDDGGTWGGTGRRD	MEME-1	176	190	-	14.7541	5.48e-06	0.00753	AGAGAGTGGGTGGGG	VvMYB14_2_peak_2375	VvMYB14_1_peak_2346	VIT_214s0083g00370.1.v2.1	VvMYB14_1_peakname|VvMYB14_2_peakname	2	chr14:22421374-22421629	Promoter (<=1kb)	VIT_214s0083g00370.v2.1	-927	CBI16874.3|unnamed protein product, partial [Vitis vinifera]	chr14:22421385-22421629	245	22421553	22	12.684	5.75003	9.82875	chr14:22421374-22421617	244	22421559	27	16.1575	6.42426	13.1806	22421556	244.5	24.5	14.4207	6.08714	11.5047
Merged-chr4-1673491-2	DDDDGGTWGGTGRRD	MEME-1	125	139	+	5.95082	0.000551	0.0931	GTTTGGTTGGTTTCT	VvMYB14_2_peak_5320	VvMYB14_1_peak_5252	VIT_204s0008g02050.2.v2.1	VvMYB14_1_peakname|VvMYB14_2_peakname	2	chr4:1673301-1673677	Promoter (<=1kb)	VIT_204s0008g02050.v2.1	-941	XP_002281808.1|PREDICTED: uncharacterized protein LOC100266471 [Vitis vinifera]	chr4:1673339-1673677	339	1673468	32	22.4567	8.25004	19.3263	chr4:1673301-1673649	349	1673466	37	26.1447	8.71864	22.9368	1673467	344	34.5	24.3007	8.48434	21.1316
Merged-chr4-1673491-2	DDDDGGTWGGTGRRD	MEME-1	117	131	+	4.7541	0.000834	0.116	AGGGGTTGGTTTGGT	VvMYB14_2_peak_5320	VvMYB14_1_peak_5252	VIT_204s0008g02050.2.v2.1	VvMYB14_1_peakname|VvMYB14_2_peakname	2	chr4:1673301-1673677	Promoter (<=1kb)	VIT_204s0008g02050.v2.1	-941	XP_002281808.1|PREDICTED: uncharacterized protein LOC100266471 [Vitis vinifera]	chr4:1673339-1673677	339	1673468	32	22.4567	8.25004	19.3263	chr4:1673301-1673649	349	1673466	37	26.1447	8.71864	22.9368	1673467	344	34.5	24.3007	8.48434	21.1316
Merged-chr4-1673491-2	DDDDGGTWGGTGRRD	MEME-1	167	181	-	4.44262	0.000925	0.122	GTGAAGGAGGTAGGA	VvMYB14_2_peak_5320	VvMYB14_1_peak_5252	VIT_204s0008g02050.2.v2.1	VvMYB14_1_peakname|VvMYB14_2_peakname	2	chr4:1673301-1673677	Promoter (<=1kb)	VIT_204s0008g02050.v2.1	-941	XP_002281808.1|PREDICTED: uncharacterized protein LOC100266471 [Vitis vinifera]	chr4:1673339-1673677	339	1673468	32	22.4567	8.25004	19.3263	chr4:1673301-1673649	349	1673466	37	26.1447	8.71864	22.9368	1673467	344	34.5	24.3007	8.48434	21.1316
Merged-chr4-1673491-2	DDDDGGTWGGTGRRD	MEME-1	121	135	+	8.91803	0.000172	0.049	GTTGGTTTGGTTGGT	VvMYB14_2_peak_5320	VvMYB14_1_peak_5252	VIT_204s0008g02050.2.v2.1	VvMYB14_1_peakname|VvMYB14_2_peakname	2	chr4:1673301-1673677	Promoter (<=1kb)	VIT_204s0008g02050.v2.1	-941	XP_002281808.1|PREDICTED: uncharacterized protein LOC100266471 [Vitis vinifera]	chr4:1673339-1673677	339	1673468	32	22.4567	8.25004	19.3263	chr4:1673301-1673649	349	1673466	37	26.1447	8.71864	22.9368	1673467	344	34.5	24.3007	8.48434	21.1316
Merged-chr4-1673491-2	DDDDGGTWGGTGRRD	MEME-1	176	190	-	18.2131	1.51e-07	0.00173	GAGGGGTTGGTGAAG	VvMYB14_2_peak_5320	VvMYB14_1_peak_5252	VIT_204s0008g02050.2.v2.1	VvMYB14_1_peakname|VvMYB14_2_peakname	2	chr4:1673301-1673677	Promoter (<=1kb)	VIT_204s0008g02050.v2.1	-941	XP_002281808.1|PREDICTED: uncharacterized protein LOC100266471 [Vitis vinifera]	chr4:1673339-1673677	339	1673468	32	22.4567	8.25004	19.3263	chr4:1673301-1673649	349	1673466	37	26.1447	8.71864	22.9368	1673467	344	34.5	24.3007	8.48434	21.1316
Merged-chr4-1673491-2	DDDDGGTWGGTGRRD	MEME-1	283	297	-	8.11475	0.000241	0.059	TTTCATTAGGTGAAG	VvMYB14_2_peak_5320	VvMYB14_1_peak_5252	VIT_204s0008g02050.2.v2.1	VvMYB14_1_peakname|VvMYB14_2_peakname	2	chr4:1673301-1673677	Promoter (<=1kb)	VIT_204s0008g02050.v2.1	-941	XP_002281808.1|PREDICTED: uncharacterized protein LOC100266471 [Vitis vinifera]	chr4:1673339-1673677	339	1673468	32	22.4567	8.25004	19.3263	chr4:1673301-1673649	349	1673466	37	26.1447	8.71864	22.9368	1673467	344	34.5	24.3007	8.48434	21.1316
Merged-chr4-1673491-2	DDDDGGTWGGTGRRD	MEME-1	116	130	+	11.1967	5.71e-05	0.026	GAGGGGTTGGTTTGG	VvMYB14_2_peak_5320	VvMYB14_1_peak_5252	VIT_204s0008g02050.2.v2.1	VvMYB14_1_peakname|VvMYB14_2_peakname	2	chr4:1673301-1673677	Promoter (<=1kb)	VIT_204s0008g02050.v2.1	-941	XP_002281808.1|PREDICTED: uncharacterized protein LOC100266471 [Vitis vinifera]	chr4:1673339-1673677	339	1673468	32	22.4567	8.25004	19.3263	chr4:1673301-1673649	349	1673466	37	26.1447	8.71864	22.9368	1673467	344	34.5	24.3007	8.48434	21.1316
Merged-chr18-8444828-1	DDDDGGTWGGTGRRD	MEME-1	47	61	+	8.96721	0.000168	0.0484	GGGTAGTTGGGGGAA	VvMYB14_2_peak_3766		VIT_218s0001g10090.2.v2.1	VvMYB14_2_peakname	1	chr18:8444740-8444916	Promoter (<=1kb)	VIT_218s0001g10090.v2.1	-219	XP_010664558.1|PREDICTED: kinesin-like protein KIN-4A isoform X4 [Vitis vinifera]	NA	NA	NA	NA	NA	NA	NA	chr18:8444740-8444916	177	8444794	16	6.93655	3.88044	4.38468	8444794	177	16	6.93655	3.88044	4.38468
Merged-chr18-8444828-1	DDDDGGTWGGTGRRD	MEME-1	108	122	-	9.18033	0.000153	0.0458	TAGTGGTTGTTGTCC	VvMYB14_2_peak_3766		VIT_218s0001g10090.2.v2.1	VvMYB14_2_peakname	1	chr18:8444740-8444916	Promoter (<=1kb)	VIT_218s0001g10090.v2.1	-219	XP_010664558.1|PREDICTED: kinesin-like protein KIN-4A isoform X4 [Vitis vinifera]	NA	NA	NA	NA	NA	NA	NA	chr18:8444740-8444916	177	8444794	16	6.93655	3.88044	4.38468	8444794	177	16	6.93655	3.88044	4.38468
Merged-chr18-8444828-1	DDDDGGTWGGTGRRD	MEME-1	44	58	+	18.1967	1.54e-07	0.00175	GGAGGGTAGTTGGGG	VvMYB14_2_peak_3766		VIT_218s0001g10090.2.v2.1	VvMYB14_2_peakname	1	chr18:8444740-8444916	Promoter (<=1kb)	VIT_218s0001g10090.v2.1	-219	XP_010664558.1|PREDICTED: kinesin-like protein KIN-4A isoform X4 [Vitis vinifera]	NA	NA	NA	NA	NA	NA	NA	chr18:8444740-8444916	177	8444794	16	6.93655	3.88044	4.38468	8444794	177	16	6.93655	3.88044	4.38468
Merged-chr18-8444828-1	DDDDGGTWGGTGRRD	MEME-1	111	125	-	5.57377	0.000629	0.0998	TGATAGTGGTTGTTG	VvMYB14_2_peak_3766		VIT_218s0001g10090.2.v2.1	VvMYB14_2_peakname	1	chr18:8444740-8444916	Promoter (<=1kb)	VIT_218s0001g10090.v2.1	-219	XP_010664558.1|PREDICTED: kinesin-like protein KIN-4A isoform X4 [Vitis vinifera]	NA	NA	NA	NA	NA	NA	NA	chr18:8444740-8444916	177	8444794	16	6.93655	3.88044	4.38468	8444794	177	16	6.93655	3.88044	4.38468
Merged-chr1-12147466-2	DDDDGGTWGGTGRRD	MEME-1	93	107	+	18.1967	1.54e-07	0.00175	GGTTGGTAGGTGAGA	VvMYB14_2_peak_250	VvMYB14_1_peak_250	VIT_201s0026g02530.2.v2.1	VvMYB14_1_peakname|VvMYB14_2_peakname	2	chr1:12147362-12147563	Promoter (<=1kb)	VIT_201s0026g02530.v2.1	-888	XP_002269607.1|PREDICTED: beta-1,3-galactosyltransferase GALT1 [Vitis vinifera]	chr1:12147362-12147549	188	12147467	20	9.57939	4.59653	6.86322	chr1:12147393-12147563	171	12147450	18	7.3077	3.8093	4.71988	12147458	179.5	19	8.44355	4.20291	5.79155
Merged-chr1-12147466-2	DDDDGGTWGGTGRRD	MEME-1	89	103	+	17.3934	4.24e-07	0.00258	GGGGGGTTGGTAGGT	VvMYB14_2_peak_250	VvMYB14_1_peak_250	VIT_201s0026g02530.2.v2.1	VvMYB14_1_peakname|VvMYB14_2_peakname	2	chr1:12147362-12147563	Promoter (<=1kb)	VIT_201s0026g02530.v2.1	-888	XP_002269607.1|PREDICTED: beta-1,3-galactosyltransferase GALT1 [Vitis vinifera]	chr1:12147362-12147549	188	12147467	20	9.57939	4.59653	6.86322	chr1:12147393-12147563	171	12147450	18	7.3077	3.8093	4.71988	12147458	179.5	19	8.44355	4.20291	5.79155
Merged-chr1-12147466-2	DDDDGGTWGGTGRRD	MEME-1	72	86	+	6.72131	0.000416	0.08	TGGCAGTAGGGGGAG	VvMYB14_2_peak_250	VvMYB14_1_peak_250	VIT_201s0026g02530.2.v2.1	VvMYB14_1_peakname|VvMYB14_2_peakname	2	chr1:12147362-12147563	Promoter (<=1kb)	VIT_201s0026g02530.v2.1	-888	XP_002269607.1|PREDICTED: beta-1,3-galactosyltransferase GALT1 [Vitis vinifera]	chr1:12147362-12147549	188	12147467	20	9.57939	4.59653	6.86322	chr1:12147393-12147563	171	12147450	18	7.3077	3.8093	4.71988	12147458	179.5	19	8.44355	4.20291	5.79155
Merged-chr8-5156947-2	DDDDGGTWGGTGRRD	MEME-1	242	256	-	10.3934	8.64e-05	0.0329	GAGAGGTAGGAGGAG	VvMYB14_2_peak_7153	VvMYB14_1_peak_7043	VIT_208s0032g01020.1.v2.1	VvMYB14_1_peakname|VvMYB14_2_peakname	2	chr8:5156769-5157107	Promoter (<=1kb)	VIT_208s0032g01020.v2.1	-21	XP_002271535.1|PREDICTED: putative phosphatidylglycerol/phosphatidylinositol transfer protein DDB_G0282179 [Vitis vinifera]	chr8:5156769-5157070	302	5156877	14	5.93339	3.6235	3.45652	chr8:5156842-5157107	266	5157023	19	9.24686	4.58876	6.53922	5156950	284	16.5	7.59012	4.10613	4.99787
Merged-chr8-5156947-2	DDDDGGTWGGTGRRD	MEME-1	88	102	-	18.1967	1.54e-07	0.00175	GAATGGTAGGTGGAG	VvMYB14_2_peak_7153	VvMYB14_1_peak_7043	VIT_208s0032g01020.1.v2.1	VvMYB14_1_peakname|VvMYB14_2_peakname	2	chr8:5156769-5157107	Promoter (<=1kb)	VIT_208s0032g01020.v2.1	-21	XP_002271535.1|PREDICTED: putative phosphatidylglycerol/phosphatidylinositol transfer protein DDB_G0282179 [Vitis vinifera]	chr8:5156769-5157070	302	5156877	14	5.93339	3.6235	3.45652	chr8:5156842-5157107	266	5157023	19	9.24686	4.58876	6.53922	5156950	284	16.5	7.59012	4.10613	4.99787
Merged-chr8-5156947-2	DDDDGGTWGGTGRRD	MEME-1	271	285	-	9.32787	0.000143	0.0441	CCGCAGTAGGTGACG	VvMYB14_2_peak_7153	VvMYB14_1_peak_7043	VIT_208s0032g01020.1.v2.1	VvMYB14_1_peakname|VvMYB14_2_peakname	2	chr8:5156769-5157107	Promoter (<=1kb)	VIT_208s0032g01020.v2.1	-21	XP_002271535.1|PREDICTED: putative phosphatidylglycerol/phosphatidylinositol transfer protein DDB_G0282179 [Vitis vinifera]	chr8:5156769-5157070	302	5156877	14	5.93339	3.6235	3.45652	chr8:5156842-5157107	266	5157023	19	9.24686	4.58876	6.53922	5156950	284	16.5	7.59012	4.10613	4.99787
Merged-chr12-5295044-2	DDDDGGTWGGTGRRD	MEME-1	231	245	-	18.1967	1.54e-07	0.00175	GAATGGTAGGTGGAG	VvMYB14_2_peak_1247	VvMYB14_1_peak_1260	VIT_212s0059g00440.1.v2.1	VvMYB14_1_peakname|VvMYB14_2_peakname	2	chr12:5294864-5295219	Promoter (<=1kb)	VIT_212s0059g00440.v2.1	-754	XP_002265274.1|PREDICTED: keratin-associated protein 6-2 [Vitis vinifera]	chr12:5294879-5295214	336	5295009	49	36.9805	10.3634	33.6048	chr12:5294864-5295219	356	5295068	61	48.4172	11.8339	44.8986	5295038	346	55	42.6989	11.0986	39.2517
Merged-chr12-5295044-2	DDDDGGTWGGTGRRD	MEME-1	138	152	-	7.09836	0.00036	0.074	ATAAGGTTGGTACAC	VvMYB14_2_peak_1247	VvMYB14_1_peak_1260	VIT_212s0059g00440.1.v2.1	VvMYB14_1_peakname|VvMYB14_2_peakname	2	chr12:5294864-5295219	Promoter (<=1kb)	VIT_212s0059g00440.v2.1	-754	XP_002265274.1|PREDICTED: keratin-associated protein 6-2 [Vitis vinifera]	chr12:5294879-5295214	336	5295009	49	36.9805	10.3634	33.6048	chr12:5294864-5295219	356	5295068	61	48.4172	11.8339	44.8986	5295038	346	55	42.6989	11.0986	39.2517
Merged-chr12-5295044-2	DDDDGGTWGGTGRRD	MEME-1	120	134	+	4.7377	0.000838	0.116	AATAAGTAGGGGAAG	VvMYB14_2_peak_1247	VvMYB14_1_peak_1260	VIT_212s0059g00440.1.v2.1	VvMYB14_1_peakname|VvMYB14_2_peakname	2	chr12:5294864-5295219	Promoter (<=1kb)	VIT_212s0059g00440.v2.1	-754	XP_002265274.1|PREDICTED: keratin-associated protein 6-2 [Vitis vinifera]	chr12:5294879-5295214	336	5295009	49	36.9805	10.3634	33.6048	chr12:5294864-5295219	356	5295068	61	48.4172	11.8339	44.8986	5295038	346	55	42.6989	11.0986	39.2517
Merged-chr12-5295044-2	DDDDGGTWGGTGRRD	MEME-1	73	87	+	10.6393	7.64e-05	0.0307	TCATAGTTGGTAGAG	VvMYB14_2_peak_1247	VvMYB14_1_peak_1260	VIT_212s0059g00440.1.v2.1	VvMYB14_1_peakname|VvMYB14_2_peakname	2	chr12:5294864-5295219	Promoter (<=1kb)	VIT_212s0059g00440.v2.1	-754	XP_002265274.1|PREDICTED: keratin-associated protein 6-2 [Vitis vinifera]	chr12:5294879-5295214	336	5295009	49	36.9805	10.3634	33.6048	chr12:5294864-5295219	356	5295068	61	48.4172	11.8339	44.8986	5295038	346	55	42.6989	11.0986	39.2517
Merged-chr12-5295044-2	DDDDGGTWGGTGRRD	MEME-1	169	183	-	8.91803	0.000172	0.049	GTGATGTGGGTGAGA	VvMYB14_2_peak_1247	VvMYB14_1_peak_1260	VIT_212s0059g00440.1.v2.1	VvMYB14_1_peakname|VvMYB14_2_peakname	2	chr12:5294864-5295219	Promoter (<=1kb)	VIT_212s0059g00440.v2.1	-754	XP_002265274.1|PREDICTED: keratin-associated protein 6-2 [Vitis vinifera]	chr12:5294879-5295214	336	5295009	49	36.9805	10.3634	33.6048	chr12:5294864-5295219	356	5295068	61	48.4172	11.8339	44.8986	5295038	346	55	42.6989	11.0986	39.2517
Merged-chr13-402398-2	DDDDGGTWGGTGRRD	MEME-1	172	186	+	5.90164	0.00056	0.0939	CTGTGGTTGGTTCAA	VvMYB14_2_peak_1572	VvMYB14_1_peak_1572	VIT_213s0067g00730.2.v2.1	VvMYB14_1_peakname|VvMYB14_2_peakname	2	chr13:402232-402580	Promoter (1-2kb)	VIT_213s0067g00730.v2.1	-1108	RVX03173.1|GDSL esterase/lipase CPRD49 [Vitis vinifera]	chr13:402261-402520	260	402398	16	7.66463	4.25002	5.0524	chr13:402232-402580	349	402404	23	12.5616	5.50651	9.70609	402401	304.5	19.5	10.1131	4.87826	7.37925
Merged-chr13-402398-2	DDDDGGTWGGTGRRD	MEME-1	126	140	+	18.1803	1.58e-07	0.00176	GGAGAGTTGGTGGGG	VvMYB14_2_peak_1572	VvMYB14_1_peak_1572	VIT_213s0067g00730.2.v2.1	VvMYB14_1_peakname|VvMYB14_2_peakname	2	chr13:402232-402580	Promoter (1-2kb)	VIT_213s0067g00730.v2.1	-1108	RVX03173.1|GDSL esterase/lipase CPRD49 [Vitis vinifera]	chr13:402261-402520	260	402398	16	7.66463	4.25002	5.0524	chr13:402232-402580	349	402404	23	12.5616	5.50651	9.70609	402401	304.5	19.5	10.1131	4.87826	7.37925
Merged-chr13-402398-2	DDDDGGTWGGTGRRD	MEME-1	257	271	-	5.5082	0.000644	0.101	AAGGGGTAGTAGGTA	VvMYB14_2_peak_1572	VvMYB14_1_peak_1572	VIT_213s0067g00730.2.v2.1	VvMYB14_1_peakname|VvMYB14_2_peakname	2	chr13:402232-402580	Promoter (1-2kb)	VIT_213s0067g00730.v2.1	-1108	RVX03173.1|GDSL esterase/lipase CPRD49 [Vitis vinifera]	chr13:402261-402520	260	402398	16	7.66463	4.25002	5.0524	chr13:402232-402580	349	402404	23	12.5616	5.50651	9.70609	402401	304.5	19.5	10.1131	4.87826	7.37925
Merged-chr13-402398-2	DDDDGGTWGGTGRRD	MEME-1	247	261	-	8.80328	0.00018	0.0503	AGGTAGTGGGTAGTA	VvMYB14_2_peak_1572	VvMYB14_1_peak_1572	VIT_213s0067g00730.2.v2.1	VvMYB14_1_peakname|VvMYB14_2_peakname	2	chr13:402232-402580	Promoter (1-2kb)	VIT_213s0067g00730.v2.1	-1108	RVX03173.1|GDSL esterase/lipase CPRD49 [Vitis vinifera]	chr13:402261-402520	260	402398	16	7.66463	4.25002	5.0524	chr13:402232-402580	349	402404	23	12.5616	5.50651	9.70609	402401	304.5	19.5	10.1131	4.87826	7.37925
Merged-chr13-402398-2	DDDDGGTWGGTGRRD	MEME-1	20	34	+	12.5738	2.57e-05	0.0167	ATGTGGTGGGTGATG	VvMYB14_2_peak_1572	VvMYB14_1_peak_1572	VIT_213s0067g00730.2.v2.1	VvMYB14_1_peakname|VvMYB14_2_peakname	2	chr13:402232-402580	Promoter (1-2kb)	VIT_213s0067g00730.v2.1	-1108	RVX03173.1|GDSL esterase/lipase CPRD49 [Vitis vinifera]	chr13:402261-402520	260	402398	16	7.66463	4.25002	5.0524	chr13:402232-402580	349	402404	23	12.5616	5.50651	9.70609	402401	304.5	19.5	10.1131	4.87826	7.37925
Merged-chr13-402398-2	DDDDGGTWGGTGRRD	MEME-1	254	268	-	13.3279	1.57e-05	0.0129	GGGTAGTAGGTAGTG	VvMYB14_2_peak_1572	VvMYB14_1_peak_1572	VIT_213s0067g00730.2.v2.1	VvMYB14_1_peakname|VvMYB14_2_peakname	2	chr13:402232-402580	Promoter (1-2kb)	VIT_213s0067g00730.v2.1	-1108	RVX03173.1|GDSL esterase/lipase CPRD49 [Vitis vinifera]	chr13:402261-402520	260	402398	16	7.66463	4.25002	5.0524	chr13:402232-402580	349	402404	23	12.5616	5.50651	9.70609	402401	304.5	19.5	10.1131	4.87826	7.37925
Merged-chr8-20878697-2	DDDDGGTWGGTGRRD	MEME-1	19	33	-	5.62295	0.000618	0.099	TGAATTTTGGTGGTA	VvMYB14_2_peak_7459	VvMYB14_1_peak_7368	VIT_208s0007g07250.1.v2.1	VvMYB14_1_peakname|VvMYB14_2_peakname	2	chr8:20878558-20878853	Promoter (1-2kb)	VIT_208s0007g07250.v2.1	-1516	XP_034692850.1|ethylene-responsive transcription factor ERN1-like [Vitis riparia]	chr8:20878565-20878853	289	20878741	28	17.8527	7.00543	14.834	chr8:20878558-20878813	256	20878710	36	24.172	8.08511	21.0013	20878726	272.5	32	21.0124	7.54527	17.9176
Merged-chr8-20878697-2	DDDDGGTWGGTGRRD	MEME-1	183	197	-	4.85246	0.000806	0.114	CACAAGTGGGTAGGT	VvMYB14_2_peak_7459	VvMYB14_1_peak_7368	VIT_208s0007g07250.1.v2.1	VvMYB14_1_peakname|VvMYB14_2_peakname	2	chr8:20878558-20878853	Promoter (1-2kb)	VIT_208s0007g07250.v2.1	-1516	XP_034692850.1|ethylene-responsive transcription factor ERN1-like [Vitis riparia]	chr8:20878565-20878853	289	20878741	28	17.8527	7.00543	14.834	chr8:20878558-20878813	256	20878710	36	24.172	8.08511	21.0013	20878726	272.5	32	21.0124	7.54527	17.9176
Merged-chr8-20878697-2	DDDDGGTWGGTGRRD	MEME-1	73	87	-	11.2623	5.51e-05	0.0255	ATATGTTAGGTGATG	VvMYB14_2_peak_7459	VvMYB14_1_peak_7368	VIT_208s0007g07250.1.v2.1	VvMYB14_1_peakname|VvMYB14_2_peakname	2	chr8:20878558-20878853	Promoter (1-2kb)	VIT_208s0007g07250.v2.1	-1516	XP_034692850.1|ethylene-responsive transcription factor ERN1-like [Vitis riparia]	chr8:20878565-20878853	289	20878741	28	17.8527	7.00543	14.834	chr8:20878558-20878813	256	20878710	36	24.172	8.08511	21.0013	20878726	272.5	32	21.0124	7.54527	17.9176
Merged-chr8-20878697-2	DDDDGGTWGGTGRRD	MEME-1	179	193	-	18.1803	1.58e-07	0.00176	AGTGGGTAGGTGGGT	VvMYB14_2_peak_7459	VvMYB14_1_peak_7368	VIT_208s0007g07250.1.v2.1	VvMYB14_1_peakname|VvMYB14_2_peakname	2	chr8:20878558-20878853	Promoter (1-2kb)	VIT_208s0007g07250.v2.1	-1516	XP_034692850.1|ethylene-responsive transcription factor ERN1-like [Vitis riparia]	chr8:20878565-20878853	289	20878741	28	17.8527	7.00543	14.834	chr8:20878558-20878813	256	20878710	36	24.172	8.08511	21.0013	20878726	272.5	32	21.0124	7.54527	17.9176
Merged-chr16-610413-2	DDDDGGTWGGTGRRD	MEME-1	237	251	+	18.1639	1.61e-07	0.00177	GAAGGGTTGGTGGGT	VvMYB14_2_peak_2884	VvMYB14_1_peak_2830	VIT_216s0039g01110.1.v2.1	VvMYB14_1_peakname|VvMYB14_2_peakname	2	chr16:610231-610601	Promoter (<=1kb)	VIT_216s0039g01110.v2.1	-327	XP_034710329.1|phenylalanine ammonia-lyase-like [Vitis riparia]	chr16:610240-610601	362	610478	30	15.5924	5.65156	12.6373	chr16:610231-610583	353	610468	42	24.488	7.03877	21.3119	610473	357.5	36	20.0402	6.34516	16.9746
Merged-chr16-610413-2	DDDDGGTWGGTGRRD	MEME-1	254	268	+	8.90164	0.000173	0.0492	TGGGAGTTGTTAGCC	VvMYB14_2_peak_2884	VvMYB14_1_peak_2830	VIT_216s0039g01110.1.v2.1	VvMYB14_1_peakname|VvMYB14_2_peakname	2	chr16:610231-610601	Promoter (<=1kb)	VIT_216s0039g01110.v2.1	-327	XP_034710329.1|phenylalanine ammonia-lyase-like [Vitis riparia]	chr16:610240-610601	362	610478	30	15.5924	5.65156	12.6373	chr16:610231-610583	353	610468	42	24.488	7.03877	21.3119	610473	357.5	36	20.0402	6.34516	16.9746
Merged-chr16-610413-2	DDDDGGTWGGTGRRD	MEME-1	54	68	+	13.2131	1.7e-05	0.0135	CACTGGTAGGTGGGC	VvMYB14_2_peak_2884	VvMYB14_1_peak_2830	VIT_216s0039g01110.1.v2.1	VvMYB14_1_peakname|VvMYB14_2_peakname	2	chr16:610231-610601	Promoter (<=1kb)	VIT_216s0039g01110.v2.1	-327	XP_034710329.1|phenylalanine ammonia-lyase-like [Vitis riparia]	chr16:610240-610601	362	610478	30	15.5924	5.65156	12.6373	chr16:610231-610583	353	610468	42	24.488	7.03877	21.3119	610473	357.5	36	20.0402	6.34516	16.9746
Merged-chr16-610413-2	DDDDGGTWGGTGRRD	MEME-1	58	72	+	9.03279	0.000163	0.0476	GGTAGGTGGGCGGGA	VvMYB14_2_peak_2884	VvMYB14_1_peak_2830	VIT_216s0039g01110.1.v2.1	VvMYB14_1_peakname|VvMYB14_2_peakname	2	chr16:610231-610601	Promoter (<=1kb)	VIT_216s0039g01110.v2.1	-327	XP_034710329.1|phenylalanine ammonia-lyase-like [Vitis riparia]	chr16:610240-610601	362	610478	30	15.5924	5.65156	12.6373	chr16:610231-610583	353	610468	42	24.488	7.03877	21.3119	610473	357.5	36	20.0402	6.34516	16.9746
Merged-chr16-610413-2	DDDDGGTWGGTGRRD	MEME-1	89	103	+	5.13115	0.000734	0.109	TGGGGCTTGTTGAAA	VvMYB14_2_peak_2884	VvMYB14_1_peak_2830	VIT_216s0039g01110.1.v2.1	VvMYB14_1_peakname|VvMYB14_2_peakname	2	chr16:610231-610601	Promoter (<=1kb)	VIT_216s0039g01110.v2.1	-327	XP_034710329.1|phenylalanine ammonia-lyase-like [Vitis riparia]	chr16:610240-610601	362	610478	30	15.5924	5.65156	12.6373	chr16:610231-610583	353	610468	42	24.488	7.03877	21.3119	610473	357.5	36	20.0402	6.34516	16.9746
Merged-chr16-610413-2	DDDDGGTWGGTGRRD	MEME-1	241	255	+	8.55738	0.0002	0.0532	GGTTGGTGGGTTGTG	VvMYB14_2_peak_2884	VvMYB14_1_peak_2830	VIT_216s0039g01110.1.v2.1	VvMYB14_1_peakname|VvMYB14_2_peakname	2	chr16:610231-610601	Promoter (<=1kb)	VIT_216s0039g01110.v2.1	-327	XP_034710329.1|phenylalanine ammonia-lyase-like [Vitis riparia]	chr16:610240-610601	362	610478	30	15.5924	5.65156	12.6373	chr16:610231-610583	353	610468	42	24.488	7.03877	21.3119	610473	357.5	36	20.0402	6.34516	16.9746
Merged-chr16-610413-2	DDDDGGTWGGTGRRD	MEME-1	245	259	+	8.83607	0.000178	0.0499	GGTGGGTTGTGGGAG	VvMYB14_2_peak_2884	VvMYB14_1_peak_2830	VIT_216s0039g01110.1.v2.1	VvMYB14_1_peakname|VvMYB14_2_peakname	2	chr16:610231-610601	Promoter (<=1kb)	VIT_216s0039g01110.v2.1	-327	XP_034710329.1|phenylalanine ammonia-lyase-like [Vitis riparia]	chr16:610240-610601	362	610478	30	15.5924	5.65156	12.6373	chr16:610231-610583	353	610468	42	24.488	7.03877	21.3119	610473	357.5	36	20.0402	6.34516	16.9746
Merged-chr18-13276479-1	DDDDGGTWGGTGRRD	MEME-1	108	122	+	8.14754	0.000238	0.0586	GGAGGGTAGTTTTGA	VvMYB14_2_peak_3875		VIT_218s0001g15160.1.v2.1	VvMYB14_2_peakname	1	chr18:13276389-13276569	Promoter (1-2kb)	VIT_218s0001g15160.v2.1	-1306	CBI19941.3|unnamed protein product, partial [Vitis vinifera]	NA	NA	NA	NA	NA	NA	NA	chr18:13276389-13276569	181	13276470	18	8.46793	4.35932	5.803	13276470	181	18	8.46793	4.35932	5.803
Merged-chr18-13276479-1	DDDDGGTWGGTGRRD	MEME-1	100	114	+	8.31148	0.000222	0.0563	ATTTGGTTGGAGGGT	VvMYB14_2_peak_3875		VIT_218s0001g15160.1.v2.1	VvMYB14_2_peakname	1	chr18:13276389-13276569	Promoter (1-2kb)	VIT_218s0001g15160.v2.1	-1306	CBI19941.3|unnamed protein product, partial [Vitis vinifera]	NA	NA	NA	NA	NA	NA	NA	chr18:13276389-13276569	181	13276470	18	8.46793	4.35932	5.803	13276470	181	18	8.46793	4.35932	5.803
Merged-chr18-13276479-1	DDDDGGTWGGTGRRD	MEME-1	75	89	+	18.1311	1.68e-07	0.00177	GGAGGGTAGGTGGCA	VvMYB14_2_peak_3875		VIT_218s0001g15160.1.v2.1	VvMYB14_2_peakname	1	chr18:13276389-13276569	Promoter (1-2kb)	VIT_218s0001g15160.v2.1	-1306	CBI19941.3|unnamed protein product, partial [Vitis vinifera]	NA	NA	NA	NA	NA	NA	NA	chr18:13276389-13276569	181	13276470	18	8.46793	4.35932	5.803	13276470	181	18	8.46793	4.35932	5.803
Merged-chr18-13276479-1	DDDDGGTWGGTGRRD	MEME-1	71	85	+	4.34426	0.000955	0.124	TGAGGGAGGGTAGGT	VvMYB14_2_peak_3875		VIT_218s0001g15160.1.v2.1	VvMYB14_2_peakname	1	chr18:13276389-13276569	Promoter (1-2kb)	VIT_218s0001g15160.v2.1	-1306	CBI19941.3|unnamed protein product, partial [Vitis vinifera]	NA	NA	NA	NA	NA	NA	NA	chr18:13276389-13276569	181	13276470	18	8.46793	4.35932	5.803	13276470	181	18	8.46793	4.35932	5.803
Merged-chr11-15034701-1	DDDDGGTWGGTGRRD	MEME-1	56	70	+	8.77049	0.000183	0.0507	TGTGTGTTGGTGTGT		VvMYB14_1_peak_1023	VIT_211s0065g00965.1.v2.1	VvMYB14_1_peakname	1	chr11:15034599-15034803	Promoter (1-2kb)	VIT_211s0065g00965.v2.1	-1183	CAN65495.1|hypothetical protein VITISV_026068 [Vitis vinifera]	chr11:15034599-15034803	205	15034644	13	5.46831	3.50002	3.02111	NA	NA	NA	NA	NA	NA	NA	15034644	205	13	5.46831	3.50002	3.02111
Merged-chr11-15034701-1	DDDDGGTWGGTGRRD	MEME-1	84	98	+	15.8033	2.21e-06	0.0049	GTTGGGTGGGTGGGT		VvMYB14_1_peak_1023	VIT_211s0065g00965.1.v2.1	VvMYB14_1_peakname	1	chr11:15034599-15034803	Promoter (1-2kb)	VIT_211s0065g00965.v2.1	-1183	CAN65495.1|hypothetical protein VITISV_026068 [Vitis vinifera]	chr11:15034599-15034803	205	15034644	13	5.46831	3.50002	3.02111	NA	NA	NA	NA	NA	NA	NA	15034644	205	13	5.46831	3.50002	3.02111
Merged-chr11-15034701-1	DDDDGGTWGGTGRRD	MEME-1	88	102	+	18.1311	1.68e-07	0.00177	GGTGGGTGGGTGGGG		VvMYB14_1_peak_1023	VIT_211s0065g00965.1.v2.1	VvMYB14_1_peakname	1	chr11:15034599-15034803	Promoter (1-2kb)	VIT_211s0065g00965.v2.1	-1183	CAN65495.1|hypothetical protein VITISV_026068 [Vitis vinifera]	chr11:15034599-15034803	205	15034644	13	5.46831	3.50002	3.02111	NA	NA	NA	NA	NA	NA	NA	15034644	205	13	5.46831	3.50002	3.02111
Merged-chr11-15034701-1	DDDDGGTWGGTGRRD	MEME-1	80	94	+	8.4918	0.000206	0.054	TACTGTTGGGTGGGT		VvMYB14_1_peak_1023	VIT_211s0065g00965.1.v2.1	VvMYB14_1_peakname	1	chr11:15034599-15034803	Promoter (1-2kb)	VIT_211s0065g00965.v2.1	-1183	CAN65495.1|hypothetical protein VITISV_026068 [Vitis vinifera]	chr11:15034599-15034803	205	15034644	13	5.46831	3.50002	3.02111	NA	NA	NA	NA	NA	NA	NA	15034644	205	13	5.46831	3.50002	3.02111
Merged-chr5-22227170-1	DDDDGGTWGGTGRRD	MEME-1	26	40	+	7.98361	0.000254	0.0609	GGGGATTTGGCGAGG	VvMYB14_2_peak_6165		VIT_205s0102g00340.1.v2.1	VvMYB14_2_peakname	1	chr5:22227062-22227278	Promoter (<=1kb)	VIT_205s0102g00340.v2.1	-516	CAN65459.1|hypothetical protein VITISV_032015, partial [Vitis vinifera]	NA	NA	NA	NA	NA	NA	NA	chr5:22227062-22227278	217	22227245	18	5.12466	2.86364	2.72706	22227245	217	18	5.12466	2.86364	2.72706
Merged-chr5-22227170-1	DDDDGGTWGGTGRRD	MEME-1	170	184	+	9.09836	0.000158	0.0468	GGTTGGTGGGGGGGA	VvMYB14_2_peak_6165		VIT_205s0102g00340.1.v2.1	VvMYB14_2_peakname	1	chr5:22227062-22227278	Promoter (<=1kb)	VIT_205s0102g00340.v2.1	-516	CAN65459.1|hypothetical protein VITISV_032015, partial [Vitis vinifera]	NA	NA	NA	NA	NA	NA	NA	chr5:22227062-22227278	217	22227245	18	5.12466	2.86364	2.72706	22227245	217	18	5.12466	2.86364	2.72706
Merged-chr5-22227170-1	DDDDGGTWGGTGRRD	MEME-1	41	55	+	4.57377	0.000885	0.12	ATGGGGTGGCTGATG	VvMYB14_2_peak_6165		VIT_205s0102g00340.1.v2.1	VvMYB14_2_peakname	1	chr5:22227062-22227278	Promoter (<=1kb)	VIT_205s0102g00340.v2.1	-516	CAN65459.1|hypothetical protein VITISV_032015, partial [Vitis vinifera]	NA	NA	NA	NA	NA	NA	NA	chr5:22227062-22227278	217	22227245	18	5.12466	2.86364	2.72706	22227245	217	18	5.12466	2.86364	2.72706
Merged-chr5-22227170-1	DDDDGGTWGGTGRRD	MEME-1	58	72	+	4.98361	0.000771	0.111	GAGTGTTTGGGGGTT	VvMYB14_2_peak_6165		VIT_205s0102g00340.1.v2.1	VvMYB14_2_peakname	1	chr5:22227062-22227278	Promoter (<=1kb)	VIT_205s0102g00340.v2.1	-516	CAN65459.1|hypothetical protein VITISV_032015, partial [Vitis vinifera]	NA	NA	NA	NA	NA	NA	NA	chr5:22227062-22227278	217	22227245	18	5.12466	2.86364	2.72706	22227245	217	18	5.12466	2.86364	2.72706
Merged-chr5-22227170-1	DDDDGGTWGGTGRRD	MEME-1	166	180	+	18.1311	1.68e-07	0.00177	GAAAGGTTGGTGGGG	VvMYB14_2_peak_6165		VIT_205s0102g00340.1.v2.1	VvMYB14_2_peakname	1	chr5:22227062-22227278	Promoter (<=1kb)	VIT_205s0102g00340.v2.1	-516	CAN65459.1|hypothetical protein VITISV_032015, partial [Vitis vinifera]	NA	NA	NA	NA	NA	NA	NA	chr5:22227062-22227278	217	22227245	18	5.12466	2.86364	2.72706	22227245	217	18	5.12466	2.86364	2.72706
Merged-chr5-22227170-1	DDDDGGTWGGTGRRD	MEME-1	74	88	+	4.36066	0.00095	0.124	AAAGGGAAGTTAGGG	VvMYB14_2_peak_6165		VIT_205s0102g00340.1.v2.1	VvMYB14_2_peakname	1	chr5:22227062-22227278	Promoter (<=1kb)	VIT_205s0102g00340.v2.1	-516	CAN65459.1|hypothetical protein VITISV_032015, partial [Vitis vinifera]	NA	NA	NA	NA	NA	NA	NA	chr5:22227062-22227278	217	22227245	18	5.12466	2.86364	2.72706	22227245	217	18	5.12466	2.86364	2.72706
Merged-chr16-21161595-1	DDDDGGTWGGTGRRD	MEME-1	175	189	+	11.8361	3.99e-05	0.021	CAGGAGTTGGTAAGA		VvMYB14_1_peak_3142	VIT_216s0098g00840.1.v2.1	VvMYB14_1_peakname	1	chr16:21161480-21161710	Promoter (1-2kb)	VIT_216s0098g00840.v2.1	-1358	XP_003634175.1|PREDICTED: uncharacterized protein LOC100853301 [Vitis vinifera]	chr16:21161480-21161710	231	21161614	15	6.90634	4.00002	4.34379	NA	NA	NA	NA	NA	NA	NA	21161614	231	15	6.90634	4.00002	4.34379
Merged-chr16-21161595-1	DDDDGGTWGGTGRRD	MEME-1	59	73	+	18.1148	1.73e-07	0.00177	GGATGGTTGGTGGAA		VvMYB14_1_peak_3142	VIT_216s0098g00840.1.v2.1	VvMYB14_1_peakname	1	chr16:21161480-21161710	Promoter (1-2kb)	VIT_216s0098g00840.v2.1	-1358	XP_003634175.1|PREDICTED: uncharacterized protein LOC100853301 [Vitis vinifera]	chr16:21161480-21161710	231	21161614	15	6.90634	4.00002	4.34379	NA	NA	NA	NA	NA	NA	NA	21161614	231	15	6.90634	4.00002	4.34379
Merged-chr16-21161595-1	DDDDGGTWGGTGRRD	MEME-1	71	85	+	4.2623	0.000981	0.126	GAAAAGTTGGAGGTA		VvMYB14_1_peak_3142	VIT_216s0098g00840.1.v2.1	VvMYB14_1_peakname	1	chr16:21161480-21161710	Promoter (1-2kb)	VIT_216s0098g00840.v2.1	-1358	XP_003634175.1|PREDICTED: uncharacterized protein LOC100853301 [Vitis vinifera]	chr16:21161480-21161710	231	21161614	15	6.90634	4.00002	4.34379	NA	NA	NA	NA	NA	NA	NA	21161614	231	15	6.90634	4.00002	4.34379
Merged-chr16-21161595-1	DDDDGGTWGGTGRRD	MEME-1	193	207	-	5.34426	0.000682	0.104	ATGGAGTTGGGGACA		VvMYB14_1_peak_3142	VIT_216s0098g00840.1.v2.1	VvMYB14_1_peakname	1	chr16:21161480-21161710	Promoter (1-2kb)	VIT_216s0098g00840.v2.1	-1358	XP_003634175.1|PREDICTED: uncharacterized protein LOC100853301 [Vitis vinifera]	chr16:21161480-21161710	231	21161614	15	6.90634	4.00002	4.34379	NA	NA	NA	NA	NA	NA	NA	21161614	231	15	6.90634	4.00002	4.34379
Merged-chr18-10341951-1	DDDDGGTWGGTGRRD	MEME-1	368	382	-	15.3934	3.21e-06	0.00581	GGGTGTTAGGTGGCA		VvMYB14_1_peak_3753	VIT_218s0001g12160.3.v2.1	VvMYB14_1_peakname	1	chr18:10341747-10342155	Promoter (<=1kb)	VIT_218s0001g12160.v2.1	-719	XP_010664663.1|PREDICTED: probable protein phosphatase 2C 55 [Vitis vinifera]	chr18:10341747-10342155	409	10341822	19	10.0169	4.96819	7.28523	NA	NA	NA	NA	NA	NA	NA	10341822	409	19	10.0169	4.96819	7.28523
Merged-chr18-10341951-1	DDDDGGTWGGTGRRD	MEME-1	76	90	-	4.91803	0.000789	0.113	TTTCGTTTGGTTGGT		VvMYB14_1_peak_3753	VIT_218s0001g12160.3.v2.1	VvMYB14_1_peakname	1	chr18:10341747-10342155	Promoter (<=1kb)	VIT_218s0001g12160.v2.1	-719	XP_010664663.1|PREDICTED: probable protein phosphatase 2C 55 [Vitis vinifera]	chr18:10341747-10342155	409	10341822	19	10.0169	4.96819	7.28523	NA	NA	NA	NA	NA	NA	NA	10341822	409	19	10.0169	4.96819	7.28523
Merged-chr18-10341951-1	DDDDGGTWGGTGRRD	MEME-1	267	281	+	4.78689	0.000824	0.115	CAGGGTTAGGCAGAA		VvMYB14_1_peak_3753	VIT_218s0001g12160.3.v2.1	VvMYB14_1_peakname	1	chr18:10341747-10342155	Promoter (<=1kb)	VIT_218s0001g12160.v2.1	-719	XP_010664663.1|PREDICTED: probable protein phosphatase 2C 55 [Vitis vinifera]	chr18:10341747-10342155	409	10341822	19	10.0169	4.96819	7.28523	NA	NA	NA	NA	NA	NA	NA	10341822	409	19	10.0169	4.96819	7.28523
Merged-chr18-10341951-1	DDDDGGTWGGTGRRD	MEME-1	72	86	-	18.1148	1.73e-07	0.00177	GTTTGGTTGGTGGGA		VvMYB14_1_peak_3753	VIT_218s0001g12160.3.v2.1	VvMYB14_1_peakname	1	chr18:10341747-10342155	Promoter (<=1kb)	VIT_218s0001g12160.v2.1	-719	XP_010664663.1|PREDICTED: probable protein phosphatase 2C 55 [Vitis vinifera]	chr18:10341747-10342155	409	10341822	19	10.0169	4.96819	7.28523	NA	NA	NA	NA	NA	NA	NA	10341822	409	19	10.0169	4.96819	7.28523
Merged-chr7-19341826-1	DDDDGGTWGGTGRRD	MEME-1	80	94	-	18.1148	1.73e-07	0.00177	GTTTGGTTGGTGGGA	VvMYB14_2_peak_6984		VIT_207s0031g02800.1.v2.1	VvMYB14_2_peakname	1	chr7:19341734-19341919	Promoter (<=1kb)	VIT_207s0031g02800.v2.1	-278	XP_010652952.1|PREDICTED: stress response protein nst1 isoform X1 [Vitis vinifera]	NA	NA	NA	NA	NA	NA	NA	chr7:19341734-19341919	186	19341821	21	10.8662	5.04764	8.07959	19341821	186	21	10.8662	5.04764	8.07959
Merged-chr7-19341826-1	DDDDGGTWGGTGRRD	MEME-1	130	144	-	5.60656	0.000622	0.0993	GCAGAGTTGTGGGGG	VvMYB14_2_peak_6984		VIT_207s0031g02800.1.v2.1	VvMYB14_2_peakname	1	chr7:19341734-19341919	Promoter (<=1kb)	VIT_207s0031g02800.v2.1	-278	XP_010652952.1|PREDICTED: stress response protein nst1 isoform X1 [Vitis vinifera]	NA	NA	NA	NA	NA	NA	NA	chr7:19341734-19341919	186	19341821	21	10.8662	5.04764	8.07959	19341821	186	21	10.8662	5.04764	8.07959
Merged-chr7-19341826-1	DDDDGGTWGGTGRRD	MEME-1	84	98	-	4.4918	0.00091	0.121	ATCTGTTTGGTTGGT	VvMYB14_2_peak_6984		VIT_207s0031g02800.1.v2.1	VvMYB14_2_peakname	1	chr7:19341734-19341919	Promoter (<=1kb)	VIT_207s0031g02800.v2.1	-278	XP_010652952.1|PREDICTED: stress response protein nst1 isoform X1 [Vitis vinifera]	NA	NA	NA	NA	NA	NA	NA	chr7:19341734-19341919	186	19341821	21	10.8662	5.04764	8.07959	19341821	186	21	10.8662	5.04764	8.07959
Merged-chr8-13470264-2	DDDDGGTWGGTGRRD	MEME-1	162	176	+	9.19672	0.000152	0.0456	GTTTGTTAGTTGGTT	VvMYB14_2_peak_7290	VvMYB14_1_peak_7187	VIT_208s0040g02400.1.v2.1	VvMYB14_1_peakname|VvMYB14_2_peakname	2	chr8:13470122-13470384	Promoter (<=1kb)	VIT_208s0040g02400.v2.1	-261	XP_010653526.1|PREDICTED: interactor of constitutive active ROPs 2, chloroplastic isoform X1 [Vitis vinifera]	chr8:13470122-13470384	263	13470238	29	18.4008	7.04498	15.3645	chr8:13470184-13470366	183	13470264	21	10.6056	4.9243	7.83957	13470251	223	25	14.5032	5.98464	11.602
Merged-chr8-13470264-2	DDDDGGTWGGTGRRD	MEME-1	105	119	+	18.1148	1.73e-07	0.00177	GTTTGGTTGGTGGGA	VvMYB14_2_peak_7290	VvMYB14_1_peak_7187	VIT_208s0040g02400.1.v2.1	VvMYB14_1_peakname|VvMYB14_2_peakname	2	chr8:13470122-13470384	Promoter (<=1kb)	VIT_208s0040g02400.v2.1	-261	XP_010653526.1|PREDICTED: interactor of constitutive active ROPs 2, chloroplastic isoform X1 [Vitis vinifera]	chr8:13470122-13470384	263	13470238	29	18.4008	7.04498	15.3645	chr8:13470184-13470366	183	13470264	21	10.6056	4.9243	7.83957	13470251	223	25	14.5032	5.98464	11.602
Merged-chr8-13470264-2	DDDDGGTWGGTGRRD	MEME-1	96	110	+	6.04918	0.000532	0.0913	CTATAGTAGGTTTGG	VvMYB14_2_peak_7290	VvMYB14_1_peak_7187	VIT_208s0040g02400.1.v2.1	VvMYB14_1_peakname|VvMYB14_2_peakname	2	chr8:13470122-13470384	Promoter (<=1kb)	VIT_208s0040g02400.v2.1	-261	XP_010653526.1|PREDICTED: interactor of constitutive active ROPs 2, chloroplastic isoform X1 [Vitis vinifera]	chr8:13470122-13470384	263	13470238	29	18.4008	7.04498	15.3645	chr8:13470184-13470366	183	13470264	21	10.6056	4.9243	7.83957	13470251	223	25	14.5032	5.98464	11.602
Merged-chr8-13470264-2	DDDDGGTWGGTGRRD	MEME-1	101	115	+	9.13115	0.000156	0.0465	GTAGGTTTGGTTGGT	VvMYB14_2_peak_7290	VvMYB14_1_peak_7187	VIT_208s0040g02400.1.v2.1	VvMYB14_1_peakname|VvMYB14_2_peakname	2	chr8:13470122-13470384	Promoter (<=1kb)	VIT_208s0040g02400.v2.1	-261	XP_010653526.1|PREDICTED: interactor of constitutive active ROPs 2, chloroplastic isoform X1 [Vitis vinifera]	chr8:13470122-13470384	263	13470238	29	18.4008	7.04498	15.3645	chr8:13470184-13470366	183	13470264	21	10.6056	4.9243	7.83957	13470251	223	25	14.5032	5.98464	11.602
Merged-chr8-13470264-2	DDDDGGTWGGTGRRD	MEME-1	165	179	+	4.27869	0.000976	0.126	TGTTAGTTGGTTTTG	VvMYB14_2_peak_7290	VvMYB14_1_peak_7187	VIT_208s0040g02400.1.v2.1	VvMYB14_1_peakname|VvMYB14_2_peakname	2	chr8:13470122-13470384	Promoter (<=1kb)	VIT_208s0040g02400.v2.1	-261	XP_010653526.1|PREDICTED: interactor of constitutive active ROPs 2, chloroplastic isoform X1 [Vitis vinifera]	chr8:13470122-13470384	263	13470238	29	18.4008	7.04498	15.3645	chr8:13470184-13470366	183	13470264	21	10.6056	4.9243	7.83957	13470251	223	25	14.5032	5.98464	11.602
Merged-chr8-13470264-2	DDDDGGTWGGTGRRD	MEME-1	158	172	+	6.08197	0.000525	0.0907	TGTTGTTTGTTAGTT	VvMYB14_2_peak_7290	VvMYB14_1_peak_7187	VIT_208s0040g02400.1.v2.1	VvMYB14_1_peakname|VvMYB14_2_peakname	2	chr8:13470122-13470384	Promoter (<=1kb)	VIT_208s0040g02400.v2.1	-261	XP_010653526.1|PREDICTED: interactor of constitutive active ROPs 2, chloroplastic isoform X1 [Vitis vinifera]	chr8:13470122-13470384	263	13470238	29	18.4008	7.04498	15.3645	chr8:13470184-13470366	183	13470264	21	10.6056	4.9243	7.83957	13470251	223	25	14.5032	5.98464	11.602
Merged-chr8-13470264-2	DDDDGGTWGGTGRRD	MEME-1	109	123	+	6.34426	0.000478	0.0863	GGTTGGTGGGAGTGG	VvMYB14_2_peak_7290	VvMYB14_1_peak_7187	VIT_208s0040g02400.1.v2.1	VvMYB14_1_peakname|VvMYB14_2_peakname	2	chr8:13470122-13470384	Promoter (<=1kb)	VIT_208s0040g02400.v2.1	-261	XP_010653526.1|PREDICTED: interactor of constitutive active ROPs 2, chloroplastic isoform X1 [Vitis vinifera]	chr8:13470122-13470384	263	13470238	29	18.4008	7.04498	15.3645	chr8:13470184-13470366	183	13470264	21	10.6056	4.9243	7.83957	13470251	223	25	14.5032	5.98464	11.602
Merged-chr14-29606889-2	DDDDGGTWGGTGRRD	MEME-1	243	257	-	14.6393	6.01e-06	0.0079	GGAGAGTAGGTGTGA	VvMYB14_2_peak_2521	VvMYB14_1_peak_2485	VIT_214s0108g00960.1.v2.1	VvMYB14_1_peakname|VvMYB14_2_peakname	2	chr14:29606738-29607037	Promoter (<=1kb)	VIT_214s0108g00960.v2.1	-910	CBI22232.3|unnamed protein product, partial [Vitis vinifera]	chr14:29606738-29607037	300	29606848	29	12.75	4.70054	9.89349	chr14:29606759-29607025	267	29606848	24	8.04992	3.50591	5.41436	29606848	283.5	26.5	10.4	4.10323	7.65393
Merged-chr14-29606889-2	DDDDGGTWGGTGRRD	MEME-1	107	121	-	8.91803	0.000172	0.049	GTTGGTTTGGTTGGT	VvMYB14_2_peak_2521	VvMYB14_1_peak_2485	VIT_214s0108g00960.1.v2.1	VvMYB14_1_peakname|VvMYB14_2_peakname	2	chr14:29606738-29607037	Promoter (<=1kb)	VIT_214s0108g00960.v2.1	-910	CBI22232.3|unnamed protein product, partial [Vitis vinifera]	chr14:29606738-29607037	300	29606848	29	12.75	4.70054	9.89349	chr14:29606759-29607025	267	29606848	24	8.04992	3.50591	5.41436	29606848	283.5	26.5	10.4	4.10323	7.65393
Merged-chr14-29606889-2	DDDDGGTWGGTGRRD	MEME-1	103	117	-	18.1148	1.73e-07	0.00177	GTTTGGTTGGTGGGA	VvMYB14_2_peak_2521	VvMYB14_1_peak_2485	VIT_214s0108g00960.1.v2.1	VvMYB14_1_peakname|VvMYB14_2_peakname	2	chr14:29606738-29607037	Promoter (<=1kb)	VIT_214s0108g00960.v2.1	-910	CBI22232.3|unnamed protein product, partial [Vitis vinifera]	chr14:29606738-29607037	300	29606848	29	12.75	4.70054	9.89349	chr14:29606759-29607025	267	29606848	24	8.04992	3.50591	5.41436	29606848	283.5	26.5	10.4	4.10323	7.65393
Merged-chr17-1280865-2	DDDDGGTWGGTGRRD	MEME-1	150	164	-	18.1148	1.73e-07	0.00177	GTTTGGTTGGTGGGA	VvMYB14_2_peak_3261	VvMYB14_1_peak_3202	VIT_217s0000g01730.1.v2.1	VvMYB14_1_peakname|VvMYB14_2_peakname	2	chr17:1280694-1281030	Promoter (<=1kb)	VIT_217s0000g01730.v2.1	-164	XP_002283508.1|PREDICTED: adenylate kinase 4 [Vitis vinifera]	chr17:1280745-1281030	286	1280859	32	18.6383	6.55192	15.5986	chr17:1280694-1280992	299	1280852	31	16.1497	5.71621	13.1806	1280856	292.5	31.5	17.394	6.13406	14.3896
Merged-chr17-1280865-2	DDDDGGTWGGTGRRD	MEME-1	154	168	-	4.4918	0.00091	0.121	ATCTGTTTGGTTGGT	VvMYB14_2_peak_3261	VvMYB14_1_peak_3202	VIT_217s0000g01730.1.v2.1	VvMYB14_1_peakname|VvMYB14_2_peakname	2	chr17:1280694-1281030	Promoter (<=1kb)	VIT_217s0000g01730.v2.1	-164	XP_002283508.1|PREDICTED: adenylate kinase 4 [Vitis vinifera]	chr17:1280745-1281030	286	1280859	32	18.6383	6.55192	15.5986	chr17:1280694-1280992	299	1280852	31	16.1497	5.71621	13.1806	1280856	292.5	31.5	17.394	6.13406	14.3896
Merged-chr17-1280865-2	DDDDGGTWGGTGRRD	MEME-1	250	264	-	12.5246	2.65e-05	0.0169	GAAAGGTAGGTGTTG	VvMYB14_2_peak_3261	VvMYB14_1_peak_3202	VIT_217s0000g01730.1.v2.1	VvMYB14_1_peakname|VvMYB14_2_peakname	2	chr17:1280694-1281030	Promoter (<=1kb)	VIT_217s0000g01730.v2.1	-164	XP_002283508.1|PREDICTED: adenylate kinase 4 [Vitis vinifera]	chr17:1280745-1281030	286	1280859	32	18.6383	6.55192	15.5986	chr17:1280694-1280992	299	1280852	31	16.1497	5.71621	13.1806	1280856	292.5	31.5	17.394	6.13406	14.3896
Merged-chr1-11545848-1	DDDDGGTWGGTGRRD	MEME-1	186	200	+	6.85246	0.000396	0.0779	CTATGTTTGGTTGGT		VvMYB14_1_peak_241	VIT_201s0026g02140.2.v2.1	VvMYB14_1_peakname	1	chr1:11545729-11545968	Promoter (<=1kb)	VIT_201s0026g02140.v2.1	-479	CBI31980.3|unnamed protein product, partial [Vitis vinifera]	chr1:11545729-11545968	240	11545898	18	5.93651	3.20203	3.45831	NA	NA	NA	NA	NA	NA	NA	11545898	240	18	5.93651	3.20203	3.45831
Merged-chr1-11545848-1	DDDDGGTWGGTGRRD	MEME-1	190	204	+	18.1148	1.73e-07	0.00177	GTTTGGTTGGTGGGA		VvMYB14_1_peak_241	VIT_201s0026g02140.2.v2.1	VvMYB14_1_peakname	1	chr1:11545729-11545968	Promoter (<=1kb)	VIT_201s0026g02140.v2.1	-479	CBI31980.3|unnamed protein product, partial [Vitis vinifera]	chr1:11545729-11545968	240	11545898	18	5.93651	3.20203	3.45831	NA	NA	NA	NA	NA	NA	NA	11545898	240	18	5.93651	3.20203	3.45831
Merged-chrUn-14635556-2	DDDDGGTWGGTGRRD	MEME-1	188	202	-	9.22951	0.00015	0.0452	TTATAGTGGGTGGTT	VvMYB14_2_peak_8008	VvMYB14_1_peak_7879	VIT_200s0225g00090.4.v2.1	VvMYB14_1_peakname|VvMYB14_2_peakname	2	chrUn:14635340-14635765	Promoter (1-2kb)	VIT_200s0225g00090.v2.1	-1233	XP_002273532.2|PREDICTED: uncharacterized protein LOC100249520 isoform X1 [Vitis vinifera]	chrUn:14635340-14635765	426	14635521	78	79.9279	19.4742	76.0996	chrUn:14635380-14635742	363	14635527	58	50.1252	13.3616	46.5903	14635524	394.5	68	65.0266	16.4179	61.3449
Merged-chrUn-14635556-2	DDDDGGTWGGTGRRD	MEME-1	230	244	-	4.36066	0.00095	0.124	ATTTTTTTGTTGGGT	VvMYB14_2_peak_8008	VvMYB14_1_peak_7879	VIT_200s0225g00090.4.v2.1	VvMYB14_1_peakname|VvMYB14_2_peakname	2	chrUn:14635340-14635765	Promoter (1-2kb)	VIT_200s0225g00090.v2.1	-1233	XP_002273532.2|PREDICTED: uncharacterized protein LOC100249520 isoform X1 [Vitis vinifera]	chrUn:14635340-14635765	426	14635521	78	79.9279	19.4742	76.0996	chrUn:14635380-14635742	363	14635527	58	50.1252	13.3616	46.5903	14635524	394.5	68	65.0266	16.4179	61.3449
Merged-chrUn-14635556-2	DDDDGGTWGGTGRRD	MEME-1	181	195	-	18.1148	1.73e-07	0.00177	GGGTGGTTGGTGGAC	VvMYB14_2_peak_8008	VvMYB14_1_peak_7879	VIT_200s0225g00090.4.v2.1	VvMYB14_1_peakname|VvMYB14_2_peakname	2	chrUn:14635340-14635765	Promoter (1-2kb)	VIT_200s0225g00090.v2.1	-1233	XP_002273532.2|PREDICTED: uncharacterized protein LOC100249520 isoform X1 [Vitis vinifera]	chrUn:14635340-14635765	426	14635521	78	79.9279	19.4742	76.0996	chrUn:14635380-14635742	363	14635527	58	50.1252	13.3616	46.5903	14635524	394.5	68	65.0266	16.4179	61.3449
Merged-chrUn-14635556-2	DDDDGGTWGGTGRRD	MEME-1	226	240	-	9.60656	0.000126	0.0409	TTTTGTTGGGTGAAA	VvMYB14_2_peak_8008	VvMYB14_1_peak_7879	VIT_200s0225g00090.4.v2.1	VvMYB14_1_peakname|VvMYB14_2_peakname	2	chrUn:14635340-14635765	Promoter (1-2kb)	VIT_200s0225g00090.v2.1	-1233	XP_002273532.2|PREDICTED: uncharacterized protein LOC100249520 isoform X1 [Vitis vinifera]	chrUn:14635340-14635765	426	14635521	78	79.9279	19.4742	76.0996	chrUn:14635380-14635742	363	14635527	58	50.1252	13.3616	46.5903	14635524	394.5	68	65.0266	16.4179	61.3449
Merged-chrUn-14635556-2	DDDDGGTWGGTGRRD	MEME-1	158	172	-	8.90164	0.000173	0.0492	AGCAAGTAGGTGGTT	VvMYB14_2_peak_8008	VvMYB14_1_peak_7879	VIT_200s0225g00090.4.v2.1	VvMYB14_1_peakname|VvMYB14_2_peakname	2	chrUn:14635340-14635765	Promoter (1-2kb)	VIT_200s0225g00090.v2.1	-1233	XP_002273532.2|PREDICTED: uncharacterized protein LOC100249520 isoform X1 [Vitis vinifera]	chrUn:14635340-14635765	426	14635521	78	79.9279	19.4742	76.0996	chrUn:14635380-14635742	363	14635527	58	50.1252	13.3616	46.5903	14635524	394.5	68	65.0266	16.4179	61.3449
Merged-chrUn-14635556-2	DDDDGGTWGGTGRRD	MEME-1	184	198	-	11.3934	5.13e-05	0.0244	AGTGGGTGGTTGGTG	VvMYB14_2_peak_8008	VvMYB14_1_peak_7879	VIT_200s0225g00090.4.v2.1	VvMYB14_1_peakname|VvMYB14_2_peakname	2	chrUn:14635340-14635765	Promoter (1-2kb)	VIT_200s0225g00090.v2.1	-1233	XP_002273532.2|PREDICTED: uncharacterized protein LOC100249520 isoform X1 [Vitis vinifera]	chrUn:14635340-14635765	426	14635521	78	79.9279	19.4742	76.0996	chrUn:14635380-14635742	363	14635527	58	50.1252	13.3616	46.5903	14635524	394.5	68	65.0266	16.4179	61.3449
Merged-chrUn-14635556-2	DDDDGGTWGGTGRRD	MEME-1	384	398	-	7.18033	0.000349	0.0727	GAAAATTTGGTAGTG	VvMYB14_2_peak_8008	VvMYB14_1_peak_7879	VIT_200s0225g00090.4.v2.1	VvMYB14_1_peakname|VvMYB14_2_peakname	2	chrUn:14635340-14635765	Promoter (1-2kb)	VIT_200s0225g00090.v2.1	-1233	XP_002273532.2|PREDICTED: uncharacterized protein LOC100249520 isoform X1 [Vitis vinifera]	chrUn:14635340-14635765	426	14635521	78	79.9279	19.4742	76.0996	chrUn:14635380-14635742	363	14635527	58	50.1252	13.3616	46.5903	14635524	394.5	68	65.0266	16.4179	61.3449
Merged-chr13-1329467-2	DDDDGGTWGGTGRRD	MEME-1	232	246	-	6.52459	0.000447	0.0833	CATTGTTTGGTTGGT	VvMYB14_2_peak_1595	VvMYB14_1_peak_1602	VIT_213s0067g02440.1.v2.1	VvMYB14_1_peakname|VvMYB14_2_peakname	2	chr13:1329279-1329683	Promoter (<=1kb)	VIT_213s0067g02440.v2.1	-968	XP_002274357.1|PREDICTED: uncharacterized protein LOC100262145 [Vitis vinifera]	chr13:1329279-1329683	405	1329510	44	35.8811	11.2501	32.5175	chr13:1329311-1329595	285	1329428	36	25.09	8.48921	21.9014	1329469	345	40	30.4855	9.86965	27.2095
Merged-chr13-1329467-2	DDDDGGTWGGTGRRD	MEME-1	103	117	-	10.6066	7.77e-05	0.031	ACCGAGTAGGTGGAA	VvMYB14_2_peak_1595	VvMYB14_1_peak_1602	VIT_213s0067g02440.1.v2.1	VvMYB14_1_peakname|VvMYB14_2_peakname	2	chr13:1329279-1329683	Promoter (<=1kb)	VIT_213s0067g02440.v2.1	-968	XP_002274357.1|PREDICTED: uncharacterized protein LOC100262145 [Vitis vinifera]	chr13:1329279-1329683	405	1329510	44	35.8811	11.2501	32.5175	chr13:1329311-1329595	285	1329428	36	25.09	8.48921	21.9014	1329469	345	40	30.4855	9.86965	27.2095
Merged-chr13-1329467-2	DDDDGGTWGGTGRRD	MEME-1	267	281	+	10.8197	6.97e-05	0.0292	ATGGGTTTGTTGAGC	VvMYB14_2_peak_1595	VvMYB14_1_peak_1602	VIT_213s0067g02440.1.v2.1	VvMYB14_1_peakname|VvMYB14_2_peakname	2	chr13:1329279-1329683	Promoter (<=1kb)	VIT_213s0067g02440.v2.1	-968	XP_002274357.1|PREDICTED: uncharacterized protein LOC100262145 [Vitis vinifera]	chr13:1329279-1329683	405	1329510	44	35.8811	11.2501	32.5175	chr13:1329311-1329595	285	1329428	36	25.09	8.48921	21.9014	1329469	345	40	30.4855	9.86965	27.2095
Merged-chr13-1329467-2	DDDDGGTWGGTGRRD	MEME-1	358	372	-	4.2459	0.000986	0.127	CAATGTTTGGTTTGA	VvMYB14_2_peak_1595	VvMYB14_1_peak_1602	VIT_213s0067g02440.1.v2.1	VvMYB14_1_peakname|VvMYB14_2_peakname	2	chr13:1329279-1329683	Promoter (<=1kb)	VIT_213s0067g02440.v2.1	-968	XP_002274357.1|PREDICTED: uncharacterized protein LOC100262145 [Vitis vinifera]	chr13:1329279-1329683	405	1329510	44	35.8811	11.2501	32.5175	chr13:1329311-1329595	285	1329428	36	25.09	8.48921	21.9014	1329469	345	40	30.4855	9.86965	27.2095
Merged-chr13-1329467-2	DDDDGGTWGGTGRRD	MEME-1	228	242	-	18.1148	1.73e-07	0.00177	GTTTGGTTGGTGGGA	VvMYB14_2_peak_1595	VvMYB14_1_peak_1602	VIT_213s0067g02440.1.v2.1	VvMYB14_1_peakname|VvMYB14_2_peakname	2	chr13:1329279-1329683	Promoter (<=1kb)	VIT_213s0067g02440.v2.1	-968	XP_002274357.1|PREDICTED: uncharacterized protein LOC100262145 [Vitis vinifera]	chr13:1329279-1329683	405	1329510	44	35.8811	11.2501	32.5175	chr13:1329311-1329595	285	1329428	36	25.09	8.48921	21.9014	1329469	345	40	30.4855	9.86965	27.2095
Merged-chr14-1561214-1	DDDDGGTWGGTGRRD	MEME-1	52	66	+	6.7541	0.00041	0.0795	GTAAATTGGGTGGCC	VvMYB14_2_peak_2039		VIT_214s0060g01945.1.v2.1	VvMYB14_2_peakname	1	chr14:1561053-1561375	Promoter (<=1kb)	VIT_214s0060g01945.v2.1	-106	XP_003633605.1|PREDICTED: pectinesterase inhibitor-like [Vitis vinifera]	NA	NA	NA	NA	NA	NA	NA	chr14:1561053-1561375	323	1561285	33	21.9962	7.80089	18.8709	1561285	323	33	21.9962	7.80089	18.8709
Merged-chr14-1561214-1	DDDDGGTWGGTGRRD	MEME-1	197	211	-	4.40984	0.000935	0.123	TGGGGGTGGTGGGTA	VvMYB14_2_peak_2039		VIT_214s0060g01945.1.v2.1	VvMYB14_2_peakname	1	chr14:1561053-1561375	Promoter (<=1kb)	VIT_214s0060g01945.v2.1	-106	XP_003633605.1|PREDICTED: pectinesterase inhibitor-like [Vitis vinifera]	NA	NA	NA	NA	NA	NA	NA	chr14:1561053-1561375	323	1561285	33	21.9962	7.80089	18.8709	1561285	323	33	21.9962	7.80089	18.8709
Merged-chr14-1561214-1	DDDDGGTWGGTGRRD	MEME-1	194	208	-	9.91803	0.000109	0.0376	GGGTGGTGGGTATTG	VvMYB14_2_peak_2039		VIT_214s0060g01945.1.v2.1	VvMYB14_2_peakname	1	chr14:1561053-1561375	Promoter (<=1kb)	VIT_214s0060g01945.v2.1	-106	XP_003633605.1|PREDICTED: pectinesterase inhibitor-like [Vitis vinifera]	NA	NA	NA	NA	NA	NA	NA	chr14:1561053-1561375	323	1561285	33	21.9962	7.80089	18.8709	1561285	323	33	21.9962	7.80089	18.8709
Merged-chr14-1561214-1	DDDDGGTWGGTGRRD	MEME-1	198	212	-	9.04918	0.000162	0.0474	TTGGGGGTGGTGGGT	VvMYB14_2_peak_2039		VIT_214s0060g01945.1.v2.1	VvMYB14_2_peakname	1	chr14:1561053-1561375	Promoter (<=1kb)	VIT_214s0060g01945.v2.1	-106	XP_003633605.1|PREDICTED: pectinesterase inhibitor-like [Vitis vinifera]	NA	NA	NA	NA	NA	NA	NA	chr14:1561053-1561375	323	1561285	33	21.9962	7.80089	18.8709	1561285	323	33	21.9962	7.80089	18.8709
Merged-chr14-1561214-1	DDDDGGTWGGTGRRD	MEME-1	232	246	-	18.1148	1.73e-07	0.00177	GTTTGGTTGGTGGGA	VvMYB14_2_peak_2039		VIT_214s0060g01945.1.v2.1	VvMYB14_2_peakname	1	chr14:1561053-1561375	Promoter (<=1kb)	VIT_214s0060g01945.v2.1	-106	XP_003633605.1|PREDICTED: pectinesterase inhibitor-like [Vitis vinifera]	NA	NA	NA	NA	NA	NA	NA	chr14:1561053-1561375	323	1561285	33	21.9962	7.80089	18.8709	1561285	323	33	21.9962	7.80089	18.8709
Merged-chr14-1561214-1	DDDDGGTWGGTGRRD	MEME-1	236	250	-	6.11475	0.000519	0.0902	TCTTGTTTGGTTGGT	VvMYB14_2_peak_2039		VIT_214s0060g01945.1.v2.1	VvMYB14_2_peakname	1	chr14:1561053-1561375	Promoter (<=1kb)	VIT_214s0060g01945.v2.1	-106	XP_003633605.1|PREDICTED: pectinesterase inhibitor-like [Vitis vinifera]	NA	NA	NA	NA	NA	NA	NA	chr14:1561053-1561375	323	1561285	33	21.9962	7.80089	18.8709	1561285	323	33	21.9962	7.80089	18.8709
Merged-chr1-22121898-2	DDDDGGTWGGTGRRD	MEME-1	299	313	-	10.5574	7.96e-05	0.0315	CATGGTTGGGTGAGA	VvMYB14_2_peak_385	VvMYB14_1_peak_395	VIT_201s0146g00310.1.v2.1	VvMYB14_1_peakname|VvMYB14_2_peakname	2	chr1:22121516-22122268	Promoter (1-2kb)	VIT_201s0146g00310.v2.1	-1791	XP_002264210.1|PREDICTED: pyruvate dehydrogenase E1 component subunit beta-1, mitochondrial [Vitis vinifera]	chr1:22121516-22122259	744	22121773	220	318.026	54.5829	313.183	chr1:22121550-22122268	719	22121763	258	377.759	58.7707	372.821	22121768	731.5	239	347.892	56.6768	343.002
Merged-chr1-22121898-2	DDDDGGTWGGTGRRD	MEME-1	208	222	+	11.8033	4.07e-05	0.0212	AATAGTTAGGTGAAG	VvMYB14_2_peak_385	VvMYB14_1_peak_395	VIT_201s0146g00310.1.v2.1	VvMYB14_1_peakname|VvMYB14_2_peakname	2	chr1:22121516-22122268	Promoter (1-2kb)	VIT_201s0146g00310.v2.1	-1791	XP_002264210.1|PREDICTED: pyruvate dehydrogenase E1 component subunit beta-1, mitochondrial [Vitis vinifera]	chr1:22121516-22122259	744	22121773	220	318.026	54.5829	313.183	chr1:22121550-22122268	719	22121763	258	377.759	58.7707	372.821	22121768	731.5	239	347.892	56.6768	343.002
Merged-chr1-22121898-2	DDDDGGTWGGTGRRD	MEME-1	239	253	-	9.63934	0.000124	0.0405	TTGTGTTGGGTAGGT	VvMYB14_2_peak_385	VvMYB14_1_peak_395	VIT_201s0146g00310.1.v2.1	VvMYB14_1_peakname|VvMYB14_2_peakname	2	chr1:22121516-22122268	Promoter (1-2kb)	VIT_201s0146g00310.v2.1	-1791	XP_002264210.1|PREDICTED: pyruvate dehydrogenase E1 component subunit beta-1, mitochondrial [Vitis vinifera]	chr1:22121516-22122259	744	22121773	220	318.026	54.5829	313.183	chr1:22121550-22122268	719	22121763	258	377.759	58.7707	372.821	22121768	731.5	239	347.892	56.6768	343.002
Merged-chr1-22121898-2	DDDDGGTWGGTGRRD	MEME-1	443	457	+	7.08197	0.000363	0.0743	ATCTATTTGGTGGAT	VvMYB14_2_peak_385	VvMYB14_1_peak_395	VIT_201s0146g00310.1.v2.1	VvMYB14_1_peakname|VvMYB14_2_peakname	2	chr1:22121516-22122268	Promoter (1-2kb)	VIT_201s0146g00310.v2.1	-1791	XP_002264210.1|PREDICTED: pyruvate dehydrogenase E1 component subunit beta-1, mitochondrial [Vitis vinifera]	chr1:22121516-22122259	744	22121773	220	318.026	54.5829	313.183	chr1:22121550-22122268	719	22121763	258	377.759	58.7707	372.821	22121768	731.5	239	347.892	56.6768	343.002
Merged-chr1-22121898-2	DDDDGGTWGGTGRRD	MEME-1	390	404	-	7.42623	0.000318	0.0692	TGAAAGTTGGGGGGA	VvMYB14_2_peak_385	VvMYB14_1_peak_395	VIT_201s0146g00310.1.v2.1	VvMYB14_1_peakname|VvMYB14_2_peakname	2	chr1:22121516-22122268	Promoter (1-2kb)	VIT_201s0146g00310.v2.1	-1791	XP_002264210.1|PREDICTED: pyruvate dehydrogenase E1 component subunit beta-1, mitochondrial [Vitis vinifera]	chr1:22121516-22122259	744	22121773	220	318.026	54.5829	313.183	chr1:22121550-22122268	719	22121763	258	377.759	58.7707	372.821	22121768	731.5	239	347.892	56.6768	343.002
Merged-chr1-22121898-2	DDDDGGTWGGTGRRD	MEME-1	591	605	+	12.8525	2.15e-05	0.0151	TTAAGTTAGGTGGAA	VvMYB14_2_peak_385	VvMYB14_1_peak_395	VIT_201s0146g00310.1.v2.1	VvMYB14_1_peakname|VvMYB14_2_peakname	2	chr1:22121516-22122268	Promoter (1-2kb)	VIT_201s0146g00310.v2.1	-1791	XP_002264210.1|PREDICTED: pyruvate dehydrogenase E1 component subunit beta-1, mitochondrial [Vitis vinifera]	chr1:22121516-22122259	744	22121773	220	318.026	54.5829	313.183	chr1:22121550-22122268	719	22121763	258	377.759	58.7707	372.821	22121768	731.5	239	347.892	56.6768	343.002
Merged-chr1-22121898-2	DDDDGGTWGGTGRRD	MEME-1	555	569	-	18.1148	1.73e-07	0.00177	TATGGGTAGGTGGGA	VvMYB14_2_peak_385	VvMYB14_1_peak_395	VIT_201s0146g00310.1.v2.1	VvMYB14_1_peakname|VvMYB14_2_peakname	2	chr1:22121516-22122268	Promoter (1-2kb)	VIT_201s0146g00310.v2.1	-1791	XP_002264210.1|PREDICTED: pyruvate dehydrogenase E1 component subunit beta-1, mitochondrial [Vitis vinifera]	chr1:22121516-22122259	744	22121773	220	318.026	54.5829	313.183	chr1:22121550-22122268	719	22121763	258	377.759	58.7707	372.821	22121768	731.5	239	347.892	56.6768	343.002
Merged-chr1-22121898-2	DDDDGGTWGGTGRRD	MEME-1	235	249	-	12.5246	2.65e-05	0.0169	GTTGGGTAGGTGCCA	VvMYB14_2_peak_385	VvMYB14_1_peak_395	VIT_201s0146g00310.1.v2.1	VvMYB14_1_peakname|VvMYB14_2_peakname	2	chr1:22121516-22122268	Promoter (1-2kb)	VIT_201s0146g00310.v2.1	-1791	XP_002264210.1|PREDICTED: pyruvate dehydrogenase E1 component subunit beta-1, mitochondrial [Vitis vinifera]	chr1:22121516-22122259	744	22121773	220	318.026	54.5829	313.183	chr1:22121550-22122268	719	22121763	258	377.759	58.7707	372.821	22121768	731.5	239	347.892	56.6768	343.002
Merged-chr1-22121898-2	DDDDGGTWGGTGRRD	MEME-1	260	274	+	15.3934	3.21e-06	0.00581	GAATAGTTGGTGGAG	VvMYB14_2_peak_385	VvMYB14_1_peak_395	VIT_201s0146g00310.1.v2.1	VvMYB14_1_peakname|VvMYB14_2_peakname	2	chr1:22121516-22122268	Promoter (1-2kb)	VIT_201s0146g00310.v2.1	-1791	XP_002264210.1|PREDICTED: pyruvate dehydrogenase E1 component subunit beta-1, mitochondrial [Vitis vinifera]	chr1:22121516-22122259	744	22121773	220	318.026	54.5829	313.183	chr1:22121550-22122268	719	22121763	258	377.759	58.7707	372.821	22121768	731.5	239	347.892	56.6768	343.002
Merged-chr12-1717258-2	DDDDGGTWGGTGRRD	MEME-1	186	200	-	18.0656	1.83e-07	0.00181	TAGGGGTAGGTGAGA	VvMYB14_2_peak_1175	VvMYB14_1_peak_1188	VIT_212s0028g01150.3.v2.1	VvMYB14_1_peakname|VvMYB14_2_peakname	2	chr12:1716875-1717687	Promoter (<=1kb)	VIT_212s0028g01150.v2.1	-416	XP_002282932.1|PREDICTED: protein DETOXIFICATION 41 [Vitis vinifera]	chr12:1716875-1717687	813	1717066	137	172.291	34.5002	167.928	chr12:1716888-1717585	698	1717067	120	138.691	27.762	134.503	1717066	755.5	128.5	155.491	31.1311	151.215
Merged-chr12-1717258-2	DDDDGGTWGGTGRRD	MEME-1	261	275	+	5.86885	0.000567	0.0946	GTCTAGTTGGAGGGG	VvMYB14_2_peak_1175	VvMYB14_1_peak_1188	VIT_212s0028g01150.3.v2.1	VvMYB14_1_peakname|VvMYB14_2_peakname	2	chr12:1716875-1717687	Promoter (<=1kb)	VIT_212s0028g01150.v2.1	-416	XP_002282932.1|PREDICTED: protein DETOXIFICATION 41 [Vitis vinifera]	chr12:1716875-1717687	813	1717066	137	172.291	34.5002	167.928	chr12:1716888-1717585	698	1717067	120	138.691	27.762	134.503	1717066	755.5	128.5	155.491	31.1311	151.215
Merged-chr12-1717258-2	DDDDGGTWGGTGRRD	MEME-1	232	246	-	10.0984	9.99e-05	0.0358	CTGAAGTAGGTGATT	VvMYB14_2_peak_1175	VvMYB14_1_peak_1188	VIT_212s0028g01150.3.v2.1	VvMYB14_1_peakname|VvMYB14_2_peakname	2	chr12:1716875-1717687	Promoter (<=1kb)	VIT_212s0028g01150.v2.1	-416	XP_002282932.1|PREDICTED: protein DETOXIFICATION 41 [Vitis vinifera]	chr12:1716875-1717687	813	1717066	137	172.291	34.5002	167.928	chr12:1716888-1717585	698	1717067	120	138.691	27.762	134.503	1717066	755.5	128.5	155.491	31.1311	151.215
Merged-chr12-1717258-2	DDDDGGTWGGTGRRD	MEME-1	456	470	-	9.2623	0.000147	0.0448	GAATGGTAGGTTTGA	VvMYB14_2_peak_1175	VvMYB14_1_peak_1188	VIT_212s0028g01150.3.v2.1	VvMYB14_1_peakname|VvMYB14_2_peakname	2	chr12:1716875-1717687	Promoter (<=1kb)	VIT_212s0028g01150.v2.1	-416	XP_002282932.1|PREDICTED: protein DETOXIFICATION 41 [Vitis vinifera]	chr12:1716875-1717687	813	1717066	137	172.291	34.5002	167.928	chr12:1716888-1717585	698	1717067	120	138.691	27.762	134.503	1717066	755.5	128.5	155.491	31.1311	151.215
Merged-chr12-1717258-2	DDDDGGTWGGTGRRD	MEME-1	750	764	+	6.65574	0.000426	0.0811	AGGATGTGGGTGTGA	VvMYB14_2_peak_1175	VvMYB14_1_peak_1188	VIT_212s0028g01150.3.v2.1	VvMYB14_1_peakname|VvMYB14_2_peakname	2	chr12:1716875-1717687	Promoter (<=1kb)	VIT_212s0028g01150.v2.1	-416	XP_002282932.1|PREDICTED: protein DETOXIFICATION 41 [Vitis vinifera]	chr12:1716875-1717687	813	1717066	137	172.291	34.5002	167.928	chr12:1716888-1717585	698	1717067	120	138.691	27.762	134.503	1717066	755.5	128.5	155.491	31.1311	151.215
Merged-chr12-1717258-2	DDDDGGTWGGTGRRD	MEME-1	422	436	+	8.31148	0.000222	0.0563	GATTATTAGGTAAGT	VvMYB14_2_peak_1175	VvMYB14_1_peak_1188	VIT_212s0028g01150.3.v2.1	VvMYB14_1_peakname|VvMYB14_2_peakname	2	chr12:1716875-1717687	Promoter (<=1kb)	VIT_212s0028g01150.v2.1	-416	XP_002282932.1|PREDICTED: protein DETOXIFICATION 41 [Vitis vinifera]	chr12:1716875-1717687	813	1717066	137	172.291	34.5002	167.928	chr12:1716888-1717585	698	1717067	120	138.691	27.762	134.503	1717066	755.5	128.5	155.491	31.1311	151.215
Merged-chr12-1717258-2	DDDDGGTWGGTGRRD	MEME-1	270	284	+	5.81967	0.000577	0.0953	GAGGGGTAGATAAAA	VvMYB14_2_peak_1175	VvMYB14_1_peak_1188	VIT_212s0028g01150.3.v2.1	VvMYB14_1_peakname|VvMYB14_2_peakname	2	chr12:1716875-1717687	Promoter (<=1kb)	VIT_212s0028g01150.v2.1	-416	XP_002282932.1|PREDICTED: protein DETOXIFICATION 41 [Vitis vinifera]	chr12:1716875-1717687	813	1717066	137	172.291	34.5002	167.928	chr12:1716888-1717585	698	1717067	120	138.691	27.762	134.503	1717066	755.5	128.5	155.491	31.1311	151.215
Merged-chr12-1717258-2	DDDDGGTWGGTGRRD	MEME-1	649	663	+	6.2459	0.000495	0.088	TCGGAGTTGTTGCAT	VvMYB14_2_peak_1175	VvMYB14_1_peak_1188	VIT_212s0028g01150.3.v2.1	VvMYB14_1_peakname|VvMYB14_2_peakname	2	chr12:1716875-1717687	Promoter (<=1kb)	VIT_212s0028g01150.v2.1	-416	XP_002282932.1|PREDICTED: protein DETOXIFICATION 41 [Vitis vinifera]	chr12:1716875-1717687	813	1717066	137	172.291	34.5002	167.928	chr12:1716888-1717585	698	1717067	120	138.691	27.762	134.503	1717066	755.5	128.5	155.491	31.1311	151.215
Merged-chr12-1717258-2	DDDDGGTWGGTGRRD	MEME-1	771	785	+	10.2295	9.37e-05	0.0345	AGTGGTTTGTTGTGG	VvMYB14_2_peak_1175	VvMYB14_1_peak_1188	VIT_212s0028g01150.3.v2.1	VvMYB14_1_peakname|VvMYB14_2_peakname	2	chr12:1716875-1717687	Promoter (<=1kb)	VIT_212s0028g01150.v2.1	-416	XP_002282932.1|PREDICTED: protein DETOXIFICATION 41 [Vitis vinifera]	chr12:1716875-1717687	813	1717066	137	172.291	34.5002	167.928	chr12:1716888-1717585	698	1717067	120	138.691	27.762	134.503	1717066	755.5	128.5	155.491	31.1311	151.215
Merged-chr12-1717258-2	DDDDGGTWGGTGRRD	MEME-1	629	643	+	6.29508	0.000486	0.0871	GGAAAGTAGGTCTGG	VvMYB14_2_peak_1175	VvMYB14_1_peak_1188	VIT_212s0028g01150.3.v2.1	VvMYB14_1_peakname|VvMYB14_2_peakname	2	chr12:1716875-1717687	Promoter (<=1kb)	VIT_212s0028g01150.v2.1	-416	XP_002282932.1|PREDICTED: protein DETOXIFICATION 41 [Vitis vinifera]	chr12:1716875-1717687	813	1717066	137	172.291	34.5002	167.928	chr12:1716888-1717585	698	1717067	120	138.691	27.762	134.503	1717066	755.5	128.5	155.491	31.1311	151.215
Merged-chr12-1717258-2	DDDDGGTWGGTGRRD	MEME-1	711	725	-	6.18033	0.000507	0.089	CATTGTTAGGTGCCC	VvMYB14_2_peak_1175	VvMYB14_1_peak_1188	VIT_212s0028g01150.3.v2.1	VvMYB14_1_peakname|VvMYB14_2_peakname	2	chr12:1716875-1717687	Promoter (<=1kb)	VIT_212s0028g01150.v2.1	-416	XP_002282932.1|PREDICTED: protein DETOXIFICATION 41 [Vitis vinifera]	chr12:1716875-1717687	813	1717066	137	172.291	34.5002	167.928	chr12:1716888-1717585	698	1717067	120	138.691	27.762	134.503	1717066	755.5	128.5	155.491	31.1311	151.215
Merged-chrUn-27181291-2	DDDDGGTWGGTGRRD	MEME-1	221	235	+	17.9344	2.21e-07	0.00195	AAGGGGTTGGTGGGT	VvMYB14_2_peak_8193	VvMYB14_1_peak_8059	VIT_200s0391g00070.1.v2.1	VvMYB14_1_peakname|VvMYB14_2_peakname	2	chrUn:27180879-27181704	Promoter (<=1kb)	VIT_200s0391g00070.v2.1	-106	XP_034690706.1|phospho-2-dehydro-3-deoxyheptonate aldolase 2, chloroplastic [Vitis riparia]	chrUn:27180879-27181704	826	27181103	211	286.593	46.2058	281.831	chrUn:27180913-27181671	759	27181108	174	204.085	31.2605	199.603	27181106	792.5	192.5	245.339	38.7332	240.717
Merged-chrUn-27181291-2	DDDDGGTWGGTGRRD	MEME-1	310	324	-	12.6721	2.42e-05	0.0161	CCGGGGTAGGTAGAC	VvMYB14_2_peak_8193	VvMYB14_1_peak_8059	VIT_200s0391g00070.1.v2.1	VvMYB14_1_peakname|VvMYB14_2_peakname	2	chrUn:27180879-27181704	Promoter (<=1kb)	VIT_200s0391g00070.v2.1	-106	XP_034690706.1|phospho-2-dehydro-3-deoxyheptonate aldolase 2, chloroplastic [Vitis riparia]	chrUn:27180879-27181704	826	27181103	211	286.593	46.2058	281.831	chrUn:27180913-27181671	759	27181108	174	204.085	31.2605	199.603	27181106	792.5	192.5	245.339	38.7332	240.717
Merged-chrUn-27181291-2	DDDDGGTWGGTGRRD	MEME-1	83	97	-	6.65574	0.000426	0.0811	AAGGTTTAGTTGAGG	VvMYB14_2_peak_8193	VvMYB14_1_peak_8059	VIT_200s0391g00070.1.v2.1	VvMYB14_1_peakname|VvMYB14_2_peakname	2	chrUn:27180879-27181704	Promoter (<=1kb)	VIT_200s0391g00070.v2.1	-106	XP_034690706.1|phospho-2-dehydro-3-deoxyheptonate aldolase 2, chloroplastic [Vitis riparia]	chrUn:27180879-27181704	826	27181103	211	286.593	46.2058	281.831	chrUn:27180913-27181671	759	27181108	174	204.085	31.2605	199.603	27181106	792.5	192.5	245.339	38.7332	240.717
Merged-chrUn-27181291-2	DDDDGGTWGGTGRRD	MEME-1	157	171	-	9.08197	0.00016	0.047	TAATTGTTGGTGGCA	VvMYB14_2_peak_8193	VvMYB14_1_peak_8059	VIT_200s0391g00070.1.v2.1	VvMYB14_1_peakname|VvMYB14_2_peakname	2	chrUn:27180879-27181704	Promoter (<=1kb)	VIT_200s0391g00070.v2.1	-106	XP_034690706.1|phospho-2-dehydro-3-deoxyheptonate aldolase 2, chloroplastic [Vitis riparia]	chrUn:27180879-27181704	826	27181103	211	286.593	46.2058	281.831	chrUn:27180913-27181671	759	27181108	174	204.085	31.2605	199.603	27181106	792.5	192.5	245.339	38.7332	240.717
Merged-chrUn-27181291-2	DDDDGGTWGGTGRRD	MEME-1	642	656	-	7.86885	0.000266	0.0625	GGAGATTGGGTGTAA	VvMYB14_2_peak_8193	VvMYB14_1_peak_8059	VIT_200s0391g00070.1.v2.1	VvMYB14_1_peakname|VvMYB14_2_peakname	2	chrUn:27180879-27181704	Promoter (<=1kb)	VIT_200s0391g00070.v2.1	-106	XP_034690706.1|phospho-2-dehydro-3-deoxyheptonate aldolase 2, chloroplastic [Vitis riparia]	chrUn:27180879-27181704	826	27181103	211	286.593	46.2058	281.831	chrUn:27180913-27181671	759	27181108	174	204.085	31.2605	199.603	27181106	792.5	192.5	245.339	38.7332	240.717
Merged-chrUn-27181291-2	DDDDGGTWGGTGRRD	MEME-1	225	239	+	8.04918	0.000248	0.0599	GGTTGGTGGGTATTA	VvMYB14_2_peak_8193	VvMYB14_1_peak_8059	VIT_200s0391g00070.1.v2.1	VvMYB14_1_peakname|VvMYB14_2_peakname	2	chrUn:27180879-27181704	Promoter (<=1kb)	VIT_200s0391g00070.v2.1	-106	XP_034690706.1|phospho-2-dehydro-3-deoxyheptonate aldolase 2, chloroplastic [Vitis riparia]	chrUn:27180879-27181704	826	27181103	211	286.593	46.2058	281.831	chrUn:27180913-27181671	759	27181108	174	204.085	31.2605	199.603	27181106	792.5	192.5	245.339	38.7332	240.717
Merged-chrUn-27181291-2	DDDDGGTWGGTGRRD	MEME-1	591	605	-	18.0656	1.83e-07	0.00181	AGATGGTTGGTGGGA	VvMYB14_2_peak_8193	VvMYB14_1_peak_8059	VIT_200s0391g00070.1.v2.1	VvMYB14_1_peakname|VvMYB14_2_peakname	2	chrUn:27180879-27181704	Promoter (<=1kb)	VIT_200s0391g00070.v2.1	-106	XP_034690706.1|phospho-2-dehydro-3-deoxyheptonate aldolase 2, chloroplastic [Vitis riparia]	chrUn:27180879-27181704	826	27181103	211	286.593	46.2058	281.831	chrUn:27180913-27181671	759	27181108	174	204.085	31.2605	199.603	27181106	792.5	192.5	245.339	38.7332	240.717
Merged-chrUn-27181291-2	DDDDGGTWGGTGRRD	MEME-1	558	572	-	7.7377	0.000281	0.0644	ATGAGTTTGGTGCAC	VvMYB14_2_peak_8193	VvMYB14_1_peak_8059	VIT_200s0391g00070.1.v2.1	VvMYB14_1_peakname|VvMYB14_2_peakname	2	chrUn:27180879-27181704	Promoter (<=1kb)	VIT_200s0391g00070.v2.1	-106	XP_034690706.1|phospho-2-dehydro-3-deoxyheptonate aldolase 2, chloroplastic [Vitis riparia]	chrUn:27180879-27181704	826	27181103	211	286.593	46.2058	281.831	chrUn:27180913-27181671	759	27181108	174	204.085	31.2605	199.603	27181106	792.5	192.5	245.339	38.7332	240.717
Merged-chrUn-27181291-2	DDDDGGTWGGTGRRD	MEME-1	189	203	+	11.5902	4.6e-05	0.0228	TTTTGGTAGGTAATG	VvMYB14_2_peak_8193	VvMYB14_1_peak_8059	VIT_200s0391g00070.1.v2.1	VvMYB14_1_peakname|VvMYB14_2_peakname	2	chrUn:27180879-27181704	Promoter (<=1kb)	VIT_200s0391g00070.v2.1	-106	XP_034690706.1|phospho-2-dehydro-3-deoxyheptonate aldolase 2, chloroplastic [Vitis riparia]	chrUn:27180879-27181704	826	27181103	211	286.593	46.2058	281.831	chrUn:27180913-27181671	759	27181108	174	204.085	31.2605	199.603	27181106	792.5	192.5	245.339	38.7332	240.717
Merged-chr19-6187603-2	DDDDGGTWGGTGRRD	MEME-1	245	259	+	6.04918	0.000532	0.0913	GAGAAGTAGGAGAAA	VvMYB14_2_peak_4308	VvMYB14_1_peak_4245	VIT_219s0177g00350.1.v2.1	VvMYB14_1_peakname|VvMYB14_2_peakname	2	chr19:6187344-6187860	Promoter (<=1kb)	VIT_219s0177g00350.v2.1	-626	XP_019072568.1|PREDICTED: uncharacterized protein LOC100243568 [Vitis vinifera]	chr19:6187344-6187860	517	6187593	181	223.844	35.6044	219.272	chr19:6187366-6187844	479	6187590	179	212.082	32.1737	207.569	6187592	498	180	217.963	33.889	213.421
Merged-chr19-6187603-2	DDDDGGTWGGTGRRD	MEME-1	413	427	-	4.93443	0.000784	0.112	AATTATTAGGTTGGT	VvMYB14_2_peak_4308	VvMYB14_1_peak_4245	VIT_219s0177g00350.1.v2.1	VvMYB14_1_peakname|VvMYB14_2_peakname	2	chr19:6187344-6187860	Promoter (<=1kb)	VIT_219s0177g00350.v2.1	-626	XP_019072568.1|PREDICTED: uncharacterized protein LOC100243568 [Vitis vinifera]	chr19:6187344-6187860	517	6187593	181	223.844	35.6044	219.272	chr19:6187366-6187844	479	6187590	179	212.082	32.1737	207.569	6187592	498	180	217.963	33.889	213.421
Merged-chr19-6187603-2	DDDDGGTWGGTGRRD	MEME-1	234	248	+	18.0492	1.88e-07	0.00183	TGGTGGTTGGTGAGA	VvMYB14_2_peak_4308	VvMYB14_1_peak_4245	VIT_219s0177g00350.1.v2.1	VvMYB14_1_peakname|VvMYB14_2_peakname	2	chr19:6187344-6187860	Promoter (<=1kb)	VIT_219s0177g00350.v2.1	-626	XP_019072568.1|PREDICTED: uncharacterized protein LOC100243568 [Vitis vinifera]	chr19:6187344-6187860	517	6187593	181	223.844	35.6044	219.272	chr19:6187366-6187844	479	6187590	179	212.082	32.1737	207.569	6187592	498	180	217.963	33.889	213.421
Merged-chr19-6187603-2	DDDDGGTWGGTGRRD	MEME-1	231	245	+	11.8852	3.88e-05	0.0206	AGGTGGTGGTTGGTG	VvMYB14_2_peak_4308	VvMYB14_1_peak_4245	VIT_219s0177g00350.1.v2.1	VvMYB14_1_peakname|VvMYB14_2_peakname	2	chr19:6187344-6187860	Promoter (<=1kb)	VIT_219s0177g00350.v2.1	-626	XP_019072568.1|PREDICTED: uncharacterized protein LOC100243568 [Vitis vinifera]	chr19:6187344-6187860	517	6187593	181	223.844	35.6044	219.272	chr19:6187366-6187844	479	6187590	179	212.082	32.1737	207.569	6187592	498	180	217.963	33.889	213.421
Merged-chr19-6187603-2	DDDDGGTWGGTGRRD	MEME-1	260	274	-	11.7213	4.27e-05	0.0218	TTCAGGTTGGTGGTG	VvMYB14_2_peak_4308	VvMYB14_1_peak_4245	VIT_219s0177g00350.1.v2.1	VvMYB14_1_peakname|VvMYB14_2_peakname	2	chr19:6187344-6187860	Promoter (<=1kb)	VIT_219s0177g00350.v2.1	-626	XP_019072568.1|PREDICTED: uncharacterized protein LOC100243568 [Vitis vinifera]	chr19:6187344-6187860	517	6187593	181	223.844	35.6044	219.272	chr19:6187366-6187844	479	6187590	179	212.082	32.1737	207.569	6187592	498	180	217.963	33.889	213.421
Merged-chrUn-1231017-2	DDDDGGTWGGTGRRD	MEME-1	621	635	+	15.6557	2.53e-06	0.00516	GTGTGGTAGTTGAGA	VvMYB14_2_peak_7876	VvMYB14_1_peak_7764	VIT_200s0125g00070.1.v2.1	VvMYB14_1_peakname|VvMYB14_2_peakname	2	chrUn:1230444-1231569	Promoter (<=1kb)	VIT_200s0125g00070.v2.1	-414	|	chrUn:1230444-1231569	1126	1231138	7106	6944.12	24.6599	6937.69	chrUn:1230494-1231562	1069	1231140	7083	6586.69	22.0166	6580.27	1231139	1097.5	7094.5	6765.4	23.3382	6758.98
Merged-chrUn-1231017-2	DDDDGGTWGGTGRRD	MEME-1	692	706	+	18.0328	1.92e-07	0.00186	GGGTGGTTGGTGGCA	VvMYB14_2_peak_7876	VvMYB14_1_peak_7764	VIT_200s0125g00070.1.v2.1	VvMYB14_1_peakname|VvMYB14_2_peakname	2	chrUn:1230444-1231569	Promoter (<=1kb)	VIT_200s0125g00070.v2.1	-414	|	chrUn:1230444-1231569	1126	1231138	7106	6944.12	24.6599	6937.69	chrUn:1230494-1231562	1069	1231140	7083	6586.69	22.0166	6580.27	1231139	1097.5	7094.5	6765.4	23.3382	6758.98
Merged-chrUn-1231017-2	DDDDGGTWGGTGRRD	MEME-1	579	593	-	10.1639	9.67e-05	0.0352	GTGGATTAGTTGAGT	VvMYB14_2_peak_7876	VvMYB14_1_peak_7764	VIT_200s0125g00070.1.v2.1	VvMYB14_1_peakname|VvMYB14_2_peakname	2	chrUn:1230444-1231569	Promoter (<=1kb)	VIT_200s0125g00070.v2.1	-414	|	chrUn:1230444-1231569	1126	1231138	7106	6944.12	24.6599	6937.69	chrUn:1230494-1231562	1069	1231140	7083	6586.69	22.0166	6580.27	1231139	1097.5	7094.5	6765.4	23.3382	6758.98
Merged-chrUn-1231017-2	DDDDGGTWGGTGRRD	MEME-1	171	185	-	10.0164	0.000104	0.0366	ATTAGGTAGTTGGTC	VvMYB14_2_peak_7876	VvMYB14_1_peak_7764	VIT_200s0125g00070.1.v2.1	VvMYB14_1_peakname|VvMYB14_2_peakname	2	chrUn:1230444-1231569	Promoter (<=1kb)	VIT_200s0125g00070.v2.1	-414	|	chrUn:1230444-1231569	1126	1231138	7106	6944.12	24.6599	6937.69	chrUn:1230494-1231562	1069	1231140	7083	6586.69	22.0166	6580.27	1231139	1097.5	7094.5	6765.4	23.3382	6758.98
Merged-chrUn-1231017-2	DDDDGGTWGGTGRRD	MEME-1	689	703	+	11.8689	3.92e-05	0.0208	GTAGGGTGGTTGGTG	VvMYB14_2_peak_7876	VvMYB14_1_peak_7764	VIT_200s0125g00070.1.v2.1	VvMYB14_1_peakname|VvMYB14_2_peakname	2	chrUn:1230444-1231569	Promoter (<=1kb)	VIT_200s0125g00070.v2.1	-414	|	chrUn:1230444-1231569	1126	1231138	7106	6944.12	24.6599	6937.69	chrUn:1230494-1231562	1069	1231140	7083	6586.69	22.0166	6580.27	1231139	1097.5	7094.5	6765.4	23.3382	6758.98
Merged-chrUn-1231017-2	DDDDGGTWGGTGRRD	MEME-1	610	624	+	9.59016	0.000127	0.0411	GTATAGTAGTTGTGT	VvMYB14_2_peak_7876	VvMYB14_1_peak_7764	VIT_200s0125g00070.1.v2.1	VvMYB14_1_peakname|VvMYB14_2_peakname	2	chrUn:1230444-1231569	Promoter (<=1kb)	VIT_200s0125g00070.v2.1	-414	|	chrUn:1230444-1231569	1126	1231138	7106	6944.12	24.6599	6937.69	chrUn:1230494-1231562	1069	1231140	7083	6586.69	22.0166	6580.27	1231139	1097.5	7094.5	6765.4	23.3382	6758.98
Merged-chrUn-1231017-2	DDDDGGTWGGTGRRD	MEME-1	883	897	-	9.22951	0.00015	0.0452	CCTTGGTTGTTGAAC	VvMYB14_2_peak_7876	VvMYB14_1_peak_7764	VIT_200s0125g00070.1.v2.1	VvMYB14_1_peakname|VvMYB14_2_peakname	2	chrUn:1230444-1231569	Promoter (<=1kb)	VIT_200s0125g00070.v2.1	-414	|	chrUn:1230444-1231569	1126	1231138	7106	6944.12	24.6599	6937.69	chrUn:1230494-1231562	1069	1231140	7083	6586.69	22.0166	6580.27	1231139	1097.5	7094.5	6765.4	23.3382	6758.98
Merged-chrUn-1231017-2	DDDDGGTWGGTGRRD	MEME-1	175	189	-	6.95082	0.000381	0.0763	TAGTATTAGGTAGTT	VvMYB14_2_peak_7876	VvMYB14_1_peak_7764	VIT_200s0125g00070.1.v2.1	VvMYB14_1_peakname|VvMYB14_2_peakname	2	chrUn:1230444-1231569	Promoter (<=1kb)	VIT_200s0125g00070.v2.1	-414	|	chrUn:1230444-1231569	1126	1231138	7106	6944.12	24.6599	6937.69	chrUn:1230494-1231562	1069	1231140	7083	6586.69	22.0166	6580.27	1231139	1097.5	7094.5	6765.4	23.3382	6758.98
Merged-chrUn-1231017-2	DDDDGGTWGGTGRRD	MEME-1	168	182	-	8.4918	0.000206	0.054	AGGTAGTTGGTCAGG	VvMYB14_2_peak_7876	VvMYB14_1_peak_7764	VIT_200s0125g00070.1.v2.1	VvMYB14_1_peakname|VvMYB14_2_peakname	2	chrUn:1230444-1231569	Promoter (<=1kb)	VIT_200s0125g00070.v2.1	-414	|	chrUn:1230444-1231569	1126	1231138	7106	6944.12	24.6599	6937.69	chrUn:1230494-1231562	1069	1231140	7083	6586.69	22.0166	6580.27	1231139	1097.5	7094.5	6765.4	23.3382	6758.98
Merged-chrUn-1231017-2	DDDDGGTWGGTGRRD	MEME-1	872	886	+	7.54098	0.000303	0.0673	CAAGGGTTGTTGTTC	VvMYB14_2_peak_7876	VvMYB14_1_peak_7764	VIT_200s0125g00070.1.v2.1	VvMYB14_1_peakname|VvMYB14_2_peakname	2	chrUn:1230444-1231569	Promoter (<=1kb)	VIT_200s0125g00070.v2.1	-414	|	chrUn:1230444-1231569	1126	1231138	7106	6944.12	24.6599	6937.69	chrUn:1230494-1231562	1069	1231140	7083	6586.69	22.0166	6580.27	1231139	1097.5	7094.5	6765.4	23.3382	6758.98
Merged-chr13-9136887-2	DDDDGGTWGGTGRRD	MEME-1	155	169	+	18.0164	1.97e-07	0.00188	GTTTGGTAGGTGAGG	VvMYB14_2_peak_1742	VvMYB14_1_peak_1765	VIT_213s0074g00760.1.v2.1	VvMYB14_1_peakname|VvMYB14_2_peakname	2	chr13:9136739-9137054	Promoter (1-2kb)	VIT_213s0074g00760.v2.1	-1350	XP_002264646.1|PREDICTED: IQ domain-containing protein IQM3 isoform X1 [Vitis vinifera]	chr13:9136739-9136983	245	9136913	16	7.66463	4.25002	5.0524	chr13:9136773-9137054	282	9136904	23	12.5616	5.50651	9.70609	9136908	263.5	19.5	10.1131	4.87826	7.37925
Merged-chr13-9136887-2	DDDDGGTWGGTGRRD	MEME-1	151	165	+	11.8689	3.92e-05	0.0208	TGATGTTTGGTAGGT	VvMYB14_2_peak_1742	VvMYB14_1_peak_1765	VIT_213s0074g00760.1.v2.1	VvMYB14_1_peakname|VvMYB14_2_peakname	2	chr13:9136739-9137054	Promoter (1-2kb)	VIT_213s0074g00760.v2.1	-1350	XP_002264646.1|PREDICTED: IQ domain-containing protein IQM3 isoform X1 [Vitis vinifera]	chr13:9136739-9136983	245	9136913	16	7.66463	4.25002	5.0524	chr13:9136773-9137054	282	9136904	23	12.5616	5.50651	9.70609	9136908	263.5	19.5	10.1131	4.87826	7.37925
Merged-chr17-717435-1	DDDDGGTWGGTGRRD	MEME-1	163	177	+	6.62295	0.000431	0.0816	GGTAGGTGGGTTTGA		VvMYB14_1_peak_3188	VIT_217s0000g00990.6.v2.1	VvMYB14_1_peakname	1	chr17:717332-717538	Promoter (<=1kb)	VIT_217s0000g00990.v2.1	-341	XP_010663771.1|PREDICTED: SWI/SNF complex subunit SWI3A isoform X1 [Vitis vinifera]	chr17:717332-717538	207	717490	16	7.66463	4.25002	5.0524	NA	NA	NA	NA	NA	NA	NA	717490	207	16	7.66463	4.25002	5.0524
Merged-chr17-717435-1	DDDDGGTWGGTGRRD	MEME-1	159	173	+	18.0164	1.97e-07	0.00188	GAGAGGTAGGTGGGT		VvMYB14_1_peak_3188	VIT_217s0000g00990.6.v2.1	VvMYB14_1_peakname	1	chr17:717332-717538	Promoter (<=1kb)	VIT_217s0000g00990.v2.1	-341	XP_010663771.1|PREDICTED: SWI/SNF complex subunit SWI3A isoform X1 [Vitis vinifera]	chr17:717332-717538	207	717490	16	7.66463	4.25002	5.0524	NA	NA	NA	NA	NA	NA	NA	717490	207	16	7.66463	4.25002	5.0524
Merged-chr6-19130096-2	DDDDGGTWGGTGRRD	MEME-1	55	69	+	6.65574	0.000426	0.0811	GGGGGTTTGGGGGTT	VvMYB14_2_peak_6573	VvMYB14_1_peak_6477	VIT_206s0061g01300.1.v2.1	VvMYB14_1_peakname|VvMYB14_2_peakname	2	chr6:19129916-19130281	Promoter (<=1kb)	VIT_206s0061g01300.v2.1	-248	XP_002268701.1|PREDICTED: arogenate dehydratase 3, chloroplastic [Vitis vinifera]	chr6:19129916-19130281	366	19130056	48	40.6814	12.2501	37.2479	chr6:19129916-19130272	357	19130073	62	55.5854	14.4546	51.988	19130064	361.5	55	48.1334	13.3523	44.618
Merged-chr6-19130096-2	DDDDGGTWGGTGRRD	MEME-1	285	299	-	8.60656	0.000196	0.0526	AGGGGTTTGGTTAGT	VvMYB14_2_peak_6573	VvMYB14_1_peak_6477	VIT_206s0061g01300.1.v2.1	VvMYB14_1_peakname|VvMYB14_2_peakname	2	chr6:19129916-19130281	Promoter (<=1kb)	VIT_206s0061g01300.v2.1	-248	XP_002268701.1|PREDICTED: arogenate dehydratase 3, chloroplastic [Vitis vinifera]	chr6:19129916-19130281	366	19130056	48	40.6814	12.2501	37.2479	chr6:19129916-19130272	357	19130073	62	55.5854	14.4546	51.988	19130064	361.5	55	48.1334	13.3523	44.618
Merged-chr6-19130096-2	DDDDGGTWGGTGRRD	MEME-1	208	222	-	13.3279	1.57e-05	0.0129	GCAGAGTTGGTAGGG	VvMYB14_2_peak_6573	VvMYB14_1_peak_6477	VIT_206s0061g01300.1.v2.1	VvMYB14_1_peakname|VvMYB14_2_peakname	2	chr6:19129916-19130281	Promoter (<=1kb)	VIT_206s0061g01300.v2.1	-248	XP_002268701.1|PREDICTED: arogenate dehydratase 3, chloroplastic [Vitis vinifera]	chr6:19129916-19130281	366	19130056	48	40.6814	12.2501	37.2479	chr6:19129916-19130272	357	19130073	62	55.5854	14.4546	51.988	19130064	361.5	55	48.1334	13.3523	44.618
Merged-chr6-19130096-2	DDDDGGTWGGTGRRD	MEME-1	149	163	-	18	2.01e-07	0.0019	GGGGGGTAGGTGTGA	VvMYB14_2_peak_6573	VvMYB14_1_peak_6477	VIT_206s0061g01300.1.v2.1	VvMYB14_1_peakname|VvMYB14_2_peakname	2	chr6:19129916-19130281	Promoter (<=1kb)	VIT_206s0061g01300.v2.1	-248	XP_002268701.1|PREDICTED: arogenate dehydratase 3, chloroplastic [Vitis vinifera]	chr6:19129916-19130281	366	19130056	48	40.6814	12.2501	37.2479	chr6:19129916-19130272	357	19130073	62	55.5854	14.4546	51.988	19130064	361.5	55	48.1334	13.3523	44.618
Merged-chr14-6509134-2	DDDDGGTWGGTGRRD	MEME-1	133	147	+	17.9836	2.07e-07	0.00192	GAGGGGTTGGTGGAT	VvMYB14_2_peak_2137	VvMYB14_1_peak_2119	VIT_214s0030g01680.1.v2.1	VvMYB14_1_peakname|VvMYB14_2_peakname	2	chr14:6509025-6509244	Promoter (<=1kb)	VIT_214s0030g01680.v2.1	-648	XP_019080613.1|PREDICTED: uncharacterized RNA-binding protein C1827.05c [Vitis vinifera]	chr14:6509025-6509219	195	6509152	17	4.40022	2.63513	2.08621	chr14:6509051-6509244	194	6509091	16	4.58645	2.78277	2.25207	6509122	194.5	16.5	4.49334	2.70895	2.16914
Merged-chr5-3652691-1	DDDDGGTWGGTGRRD	MEME-1	67	81	-	11.0164	6.29e-05	0.0275	TTGTGGTAGTTGATC	VvMYB14_2_peak_5816		VIT_205s0020g01950.1.v2.1	VvMYB14_2_peakname	1	chr5:3652575-3652808	Promoter (1-2kb)	VIT_205s0020g01950.v2.1	-1111	XP_019075728.1|PREDICTED: uncharacterized protein LOC100855402 isoform X1 [Vitis vinifera]	NA	NA	NA	NA	NA	NA	NA	chr5:3652575-3652808	234	3652743	23	10.8166	4.71771	8.04309	3652743	234	23	10.8166	4.71771	8.04309
Merged-chr5-3652691-1	DDDDGGTWGGTGRRD	MEME-1	26	40	-	5.52459	0.00064	0.101	GTTGAGTTGTTTAGT	VvMYB14_2_peak_5816		VIT_205s0020g01950.1.v2.1	VvMYB14_2_peakname	1	chr5:3652575-3652808	Promoter (1-2kb)	VIT_205s0020g01950.v2.1	-1111	XP_019075728.1|PREDICTED: uncharacterized protein LOC100855402 isoform X1 [Vitis vinifera]	NA	NA	NA	NA	NA	NA	NA	chr5:3652575-3652808	234	3652743	23	10.8166	4.71771	8.04309	3652743	234	23	10.8166	4.71771	8.04309
Merged-chr5-3652691-1	DDDDGGTWGGTGRRD	MEME-1	161	175	-	17.9836	2.07e-07	0.00192	GAGGGGTTGGTGGAT	VvMYB14_2_peak_5816		VIT_205s0020g01950.1.v2.1	VvMYB14_2_peakname	1	chr5:3652575-3652808	Promoter (1-2kb)	VIT_205s0020g01950.v2.1	-1111	XP_019075728.1|PREDICTED: uncharacterized protein LOC100855402 isoform X1 [Vitis vinifera]	NA	NA	NA	NA	NA	NA	NA	chr5:3652575-3652808	234	3652743	23	10.8166	4.71771	8.04309	3652743	234	23	10.8166	4.71771	8.04309
Merged-chr5-3652691-1	DDDDGGTWGGTGRRD	MEME-1	76	90	-	8.60656	0.000196	0.0526	GCTTGTTTGTTGTGG	VvMYB14_2_peak_5816		VIT_205s0020g01950.1.v2.1	VvMYB14_2_peakname	1	chr5:3652575-3652808	Promoter (1-2kb)	VIT_205s0020g01950.v2.1	-1111	XP_019075728.1|PREDICTED: uncharacterized protein LOC100855402 isoform X1 [Vitis vinifera]	NA	NA	NA	NA	NA	NA	NA	chr5:3652575-3652808	234	3652743	23	10.8166	4.71771	8.04309	3652743	234	23	10.8166	4.71771	8.04309
Merged-chr5-3652691-1	DDDDGGTWGGTGRRD	MEME-1	37	51	-	4.57377	0.000885	0.12	ATTCAGTGGGTGTTG	VvMYB14_2_peak_5816		VIT_205s0020g01950.1.v2.1	VvMYB14_2_peakname	1	chr5:3652575-3652808	Promoter (1-2kb)	VIT_205s0020g01950.v2.1	-1111	XP_019075728.1|PREDICTED: uncharacterized protein LOC100855402 isoform X1 [Vitis vinifera]	NA	NA	NA	NA	NA	NA	NA	chr5:3652575-3652808	234	3652743	23	10.8166	4.71771	8.04309	3652743	234	23	10.8166	4.71771	8.04309
Merged-chr15-18190256-1	DDDDGGTWGGTGRRD	MEME-1	93	107	+	17.9672	2.11e-07	0.00192	TTAGGGTAGGTGAGG	VvMYB14_2_peak_2821		VIT_215s0046g01140.1.v2.1	VvMYB14_2_peakname	1	chr15:18190133-18190380	Promoter (1-2kb)	VIT_215s0046g01140.v2.1	-1030	XP_002281031.1|PREDICTED: probable WRKY transcription factor 46 [Vitis vinifera]	NA	NA	NA	NA	NA	NA	NA	chr15:18190133-18190380	248	18190237	20	10.0466	4.8182	7.29776	18190237	248	20	10.0466	4.8182	7.29776
Merged-chr15-18190256-1	DDDDGGTWGGTGRRD	MEME-1	102	116	+	4.21311	0.000997	0.127	GTGAGGTTGGAATAG	VvMYB14_2_peak_2821		VIT_215s0046g01140.1.v2.1	VvMYB14_2_peakname	1	chr15:18190133-18190380	Promoter (1-2kb)	VIT_215s0046g01140.v2.1	-1030	XP_002281031.1|PREDICTED: probable WRKY transcription factor 46 [Vitis vinifera]	NA	NA	NA	NA	NA	NA	NA	chr15:18190133-18190380	248	18190237	20	10.0466	4.8182	7.29776	18190237	248	20	10.0466	4.8182	7.29776
Merged-chr17-6794333-2	DDDDGGTWGGTGRRD	MEME-1	124	138	+	17.9672	2.11e-07	0.00192	GGAGGTTAGGTGGGG	VvMYB14_2_peak_3393	VvMYB14_1_peak_3328	VIT_217s0000g06240.1.v2.1	VvMYB14_1_peakname|VvMYB14_2_peakname	2	chr17:6794198-6794468	Promoter (1-2kb)	VIT_217s0000g06240.v2.1	-1292	XP_002284935.1|PREDICTED: uncharacterized protein LOC100255290 [Vitis vinifera]	chr17:6794228-6794468	241	6794316	24	14.5126	6.25003	11.5925	chr17:6794198-6794441	244	6794325	27	16.1575	6.42426	13.1806	6794320	242.5	25.5	15.3351	6.33714	12.3865
Merged-chr17-6794333-2	DDDDGGTWGGTGRRD	MEME-1	92	106	+	10.4098	8.57e-05	0.0327	GAAAAGTGGGTGAAA	VvMYB14_2_peak_3393	VvMYB14_1_peak_3328	VIT_217s0000g06240.1.v2.1	VvMYB14_1_peakname|VvMYB14_2_peakname	2	chr17:6794198-6794468	Promoter (1-2kb)	VIT_217s0000g06240.v2.1	-1292	XP_002284935.1|PREDICTED: uncharacterized protein LOC100255290 [Vitis vinifera]	chr17:6794228-6794468	241	6794316	24	14.5126	6.25003	11.5925	chr17:6794198-6794441	244	6794325	27	16.1575	6.42426	13.1806	6794320	242.5	25.5	15.3351	6.33714	12.3865
Merged-chr9-22376379-2	DDDDGGTWGGTGRRD	MEME-1	8	22	+	6.13115	0.000516	0.0899	AGGTGCTGGGTGGGC	VvMYB14_2_peak_7850	VvMYB14_1_peak_7740	VIT_209s0054g01480.1.v2.1	VvMYB14_1_peakname|VvMYB14_2_peakname	2	chr9:22376221-22376541	Promoter (<=1kb)	VIT_209s0054g01480.v2.1	-325	CBI18385.3|unnamed protein product, partial [Vitis vinifera]	chr9:22376221-22376541	321	22376388	52	45.6217	13.2501	42.1264	chr9:22376221-22376536	316	22376387	62	55.5854	14.4546	51.988	22376388	318.5	57	50.6035	13.8523	47.0572
Merged-chr9-22376379-2	DDDDGGTWGGTGRRD	MEME-1	106	120	-	15.8689	2.08e-06	0.00479	TGGGGGTTGGTGACT	VvMYB14_2_peak_7850	VvMYB14_1_peak_7740	VIT_209s0054g01480.1.v2.1	VvMYB14_1_peakname|VvMYB14_2_peakname	2	chr9:22376221-22376541	Promoter (<=1kb)	VIT_209s0054g01480.v2.1	-325	CBI18385.3|unnamed protein product, partial [Vitis vinifera]	chr9:22376221-22376541	321	22376388	52	45.6217	13.2501	42.1264	chr9:22376221-22376536	316	22376387	62	55.5854	14.4546	51.988	22376388	318.5	57	50.6035	13.8523	47.0572
Merged-chr9-22376379-2	DDDDGGTWGGTGRRD	MEME-1	12	26	+	5.2459	0.000705	0.106	GCTGGGTGGGCAGAG	VvMYB14_2_peak_7850	VvMYB14_1_peak_7740	VIT_209s0054g01480.1.v2.1	VvMYB14_1_peakname|VvMYB14_2_peakname	2	chr9:22376221-22376541	Promoter (<=1kb)	VIT_209s0054g01480.v2.1	-325	CBI18385.3|unnamed protein product, partial [Vitis vinifera]	chr9:22376221-22376541	321	22376388	52	45.6217	13.2501	42.1264	chr9:22376221-22376536	316	22376387	62	55.5854	14.4546	51.988	22376388	318.5	57	50.6035	13.8523	47.0572
Merged-chr9-22376379-2	DDDDGGTWGGTGRRD	MEME-1	170	184	-	17.9672	2.11e-07	0.00192	TGGGGGTAGGTGAAA	VvMYB14_2_peak_7850	VvMYB14_1_peak_7740	VIT_209s0054g01480.1.v2.1	VvMYB14_1_peakname|VvMYB14_2_peakname	2	chr9:22376221-22376541	Promoter (<=1kb)	VIT_209s0054g01480.v2.1	-325	CBI18385.3|unnamed protein product, partial [Vitis vinifera]	chr9:22376221-22376541	321	22376388	52	45.6217	13.2501	42.1264	chr9:22376221-22376536	316	22376387	62	55.5854	14.4546	51.988	22376388	318.5	57	50.6035	13.8523	47.0572
Merged-chr9-22376379-2	DDDDGGTWGGTGRRD	MEME-1	140	154	-	10.541	8.03e-05	0.0317	TTGAAGTGGGTGAAA	VvMYB14_2_peak_7850	VvMYB14_1_peak_7740	VIT_209s0054g01480.1.v2.1	VvMYB14_1_peakname|VvMYB14_2_peakname	2	chr9:22376221-22376541	Promoter (<=1kb)	VIT_209s0054g01480.v2.1	-325	CBI18385.3|unnamed protein product, partial [Vitis vinifera]	chr9:22376221-22376541	321	22376388	52	45.6217	13.2501	42.1264	chr9:22376221-22376536	316	22376387	62	55.5854	14.4546	51.988	22376388	318.5	57	50.6035	13.8523	47.0572
Merged-chr9-22313923-2	DDDDGGTWGGTGRRD	MEME-1	254	268	-	17.9672	2.11e-07	0.00192	TGGGGGTAGGTGAAA	VvMYB14_2_peak_7848	VvMYB14_1_peak_7737	VIT_209s0054g01390.1.v2.1	VvMYB14_1_peakname|VvMYB14_2_peakname	2	chr9:22313688-22314156	Promoter (<=1kb)	VIT_209s0054g01390.v2.1	-315	CBI18393.3|unnamed protein product, partial [Vitis vinifera]	chr9:22313688-22314156	469	22313938	161	213.091	40.5002	208.563	chr9:22313714-22314136	423	22313939	140	170.54	32.3508	166.199	22313938	446	150.5	191.815	36.4255	187.381
Merged-chr9-22313923-2	DDDDGGTWGGTGRRD	MEME-1	92	106	+	6.13115	0.000516	0.0899	AGGTGCTGGGTGGGC	VvMYB14_2_peak_7848	VvMYB14_1_peak_7737	VIT_209s0054g01390.1.v2.1	VvMYB14_1_peakname|VvMYB14_2_peakname	2	chr9:22313688-22314156	Promoter (<=1kb)	VIT_209s0054g01390.v2.1	-315	CBI18393.3|unnamed protein product, partial [Vitis vinifera]	chr9:22313688-22314156	469	22313938	161	213.091	40.5002	208.563	chr9:22313714-22314136	423	22313939	140	170.54	32.3508	166.199	22313938	446	150.5	191.815	36.4255	187.381
Merged-chr9-22313923-2	DDDDGGTWGGTGRRD	MEME-1	190	204	-	15.8689	2.08e-06	0.00479	TGGGGGTTGGTGACT	VvMYB14_2_peak_7848	VvMYB14_1_peak_7737	VIT_209s0054g01390.1.v2.1	VvMYB14_1_peakname|VvMYB14_2_peakname	2	chr9:22313688-22314156	Promoter (<=1kb)	VIT_209s0054g01390.v2.1	-315	CBI18393.3|unnamed protein product, partial [Vitis vinifera]	chr9:22313688-22314156	469	22313938	161	213.091	40.5002	208.563	chr9:22313714-22314136	423	22313939	140	170.54	32.3508	166.199	22313938	446	150.5	191.815	36.4255	187.381
Merged-chr9-22313923-2	DDDDGGTWGGTGRRD	MEME-1	224	238	-	10.541	8.03e-05	0.0317	TTGAAGTGGGTGAAA	VvMYB14_2_peak_7848	VvMYB14_1_peak_7737	VIT_209s0054g01390.1.v2.1	VvMYB14_1_peakname|VvMYB14_2_peakname	2	chr9:22313688-22314156	Promoter (<=1kb)	VIT_209s0054g01390.v2.1	-315	CBI18393.3|unnamed protein product, partial [Vitis vinifera]	chr9:22313688-22314156	469	22313938	161	213.091	40.5002	208.563	chr9:22313714-22314136	423	22313939	140	170.54	32.3508	166.199	22313938	446	150.5	191.815	36.4255	187.381
Merged-chr9-22313923-2	DDDDGGTWGGTGRRD	MEME-1	96	110	+	5.2459	0.000705	0.106	GCTGGGTGGGCAGAG	VvMYB14_2_peak_7848	VvMYB14_1_peak_7737	VIT_209s0054g01390.1.v2.1	VvMYB14_1_peakname|VvMYB14_2_peakname	2	chr9:22313688-22314156	Promoter (<=1kb)	VIT_209s0054g01390.v2.1	-315	CBI18393.3|unnamed protein product, partial [Vitis vinifera]	chr9:22313688-22314156	469	22313938	161	213.091	40.5002	208.563	chr9:22313714-22314136	423	22313939	140	170.54	32.3508	166.199	22313938	446	150.5	191.815	36.4255	187.381
Merged-chr17-5378243-2	DDDDGGTWGGTGRRD	MEME-1	521	535	-	17.4918	3.78e-07	0.00251	TGAAGGTAGGTGGAG	VvMYB14_2_peak_3359	VvMYB14_1_peak_3298	VIT_217s0000g04930.1.v2.1	VvMYB14_1_peakname|VvMYB14_2_peakname	2	chr17:5377885-5378591	Promoter (<=1kb)	VIT_217s0000g04930.v2.1	-871	RVX14026.1|Cytosolic sulfotransferase 8 [Vitis vinifera]	chr17:5377885-5378591	707	5378301	172	232.321	43.2502	227.721	chr17:5377943-5378556	614	5378298	157	198.587	36.2512	194.127	5378300	660.5	164.5	215.454	39.7507	210.924
Merged-chr17-5378243-2	DDDDGGTWGGTGRRD	MEME-1	401	415	-	17.5246	3.64e-07	0.00247	TGAGGGTAGGTGGAT	VvMYB14_2_peak_3359	VvMYB14_1_peak_3298	VIT_217s0000g04930.1.v2.1	VvMYB14_1_peakname|VvMYB14_2_peakname	2	chr17:5377885-5378591	Promoter (<=1kb)	VIT_217s0000g04930.v2.1	-871	RVX14026.1|Cytosolic sulfotransferase 8 [Vitis vinifera]	chr17:5377885-5378591	707	5378301	172	232.321	43.2502	227.721	chr17:5377943-5378556	614	5378298	157	198.587	36.2512	194.127	5378300	660.5	164.5	215.454	39.7507	210.924
Merged-chr17-5378243-2	DDDDGGTWGGTGRRD	MEME-1	282	296	-	16.623	9.92e-07	0.00345	TTAGGGTAGGTGGAT	VvMYB14_2_peak_3359	VvMYB14_1_peak_3298	VIT_217s0000g04930.1.v2.1	VvMYB14_1_peakname|VvMYB14_2_peakname	2	chr17:5377885-5378591	Promoter (<=1kb)	VIT_217s0000g04930.v2.1	-871	RVX14026.1|Cytosolic sulfotransferase 8 [Vitis vinifera]	chr17:5377885-5378591	707	5378301	172	232.321	43.2502	227.721	chr17:5377943-5378556	614	5378298	157	198.587	36.2512	194.127	5378300	660.5	164.5	215.454	39.7507	210.924
Merged-chr17-5378243-2	DDDDGGTWGGTGRRD	MEME-1	411	425	-	17.9672	2.11e-07	0.00192	TTAGGGTAGGTGAGG	VvMYB14_2_peak_3359	VvMYB14_1_peak_3298	VIT_217s0000g04930.1.v2.1	VvMYB14_1_peakname|VvMYB14_2_peakname	2	chr17:5377885-5378591	Promoter (<=1kb)	VIT_217s0000g04930.v2.1	-871	RVX14026.1|Cytosolic sulfotransferase 8 [Vitis vinifera]	chr17:5377885-5378591	707	5378301	172	232.321	43.2502	227.721	chr17:5377943-5378556	614	5378298	157	198.587	36.2512	194.127	5378300	660.5	164.5	215.454	39.7507	210.924
Merged-chr17-5378243-2	DDDDGGTWGGTGRRD	MEME-1	181	195	-	16.8197	8.1e-07	0.00316	CGAGGGTAGGTGGAT	VvMYB14_2_peak_3359	VvMYB14_1_peak_3298	VIT_217s0000g04930.1.v2.1	VvMYB14_1_peakname|VvMYB14_2_peakname	2	chr17:5377885-5378591	Promoter (<=1kb)	VIT_217s0000g04930.v2.1	-871	RVX14026.1|Cytosolic sulfotransferase 8 [Vitis vinifera]	chr17:5377885-5378591	707	5378301	172	232.321	43.2502	227.721	chr17:5377943-5378556	614	5378298	157	198.587	36.2512	194.127	5378300	660.5	164.5	215.454	39.7507	210.924
Merged-chr17-5378243-2	DDDDGGTWGGTGRRD	MEME-1	207	221	-	7.11475	0.000358	0.0737	AATTAGTGGGTAAAA	VvMYB14_2_peak_3359	VvMYB14_1_peak_3298	VIT_217s0000g04930.1.v2.1	VvMYB14_1_peakname|VvMYB14_2_peakname	2	chr17:5377885-5378591	Promoter (<=1kb)	VIT_217s0000g04930.v2.1	-871	RVX14026.1|Cytosolic sulfotransferase 8 [Vitis vinifera]	chr17:5377885-5378591	707	5378301	172	232.321	43.2502	227.721	chr17:5377943-5378556	614	5378298	157	198.587	36.2512	194.127	5378300	660.5	164.5	215.454	39.7507	210.924
Merged-chr12-17072736-1	DDDDGGTWGGTGRRD	MEME-1	44	58	-	6	0.000541	0.0921	GGTGGGAGGGTGTGG	VvMYB14_2_peak_1436		VIT_212s0034g01140.1.v2.1	VvMYB14_2_peakname	1	chr12:17072620-17072852	Promoter (<=1kb)	VIT_212s0034g01140.v2.1	-65	XP_002275987.1|PREDICTED: basic blue protein [Vitis vinifera]	NA	NA	NA	NA	NA	NA	NA	chr12:17072620-17072852	233	17072737	22	8.23681	3.76493	5.59493	17072737	233	22	8.23681	3.76493	5.59493
Merged-chr12-17072736-1	DDDDGGTWGGTGRRD	MEME-1	48	62	-	8.11475	0.000241	0.059	GGTTGGTGGGAGGGT	VvMYB14_2_peak_1436		VIT_212s0034g01140.1.v2.1	VvMYB14_2_peakname	1	chr12:17072620-17072852	Promoter (<=1kb)	VIT_212s0034g01140.v2.1	-65	XP_002275987.1|PREDICTED: basic blue protein [Vitis vinifera]	NA	NA	NA	NA	NA	NA	NA	chr12:17072620-17072852	233	17072737	22	8.23681	3.76493	5.59493	17072737	233	22	8.23681	3.76493	5.59493
Merged-chr12-17072736-1	DDDDGGTWGGTGRRD	MEME-1	52	66	-	17.9508	2.15e-07	0.00192	TAAGGGTTGGTGGGA	VvMYB14_2_peak_1436		VIT_212s0034g01140.1.v2.1	VvMYB14_2_peakname	1	chr12:17072620-17072852	Promoter (<=1kb)	VIT_212s0034g01140.v2.1	-65	XP_002275987.1|PREDICTED: basic blue protein [Vitis vinifera]	NA	NA	NA	NA	NA	NA	NA	chr12:17072620-17072852	233	17072737	22	8.23681	3.76493	5.59493	17072737	233	22	8.23681	3.76493	5.59493
Merged-chr18-7086673-2	DDDDGGTWGGTGRRD	MEME-1	110	124	+	10.3934	8.64e-05	0.0329	AGGTGGCTGGTGGGC	VvMYB14_2_peak_3731	VvMYB14_1_peak_3657	VIT_218s0001g08650.1.v2.1	VvMYB14_1_peakname|VvMYB14_2_peakname	2	chr18:7086566-7086801	Promoter (<=1kb)	VIT_218s0001g08650.v2.1	-16	XP_002283504.2|PREDICTED: growth-regulating factor 1 [Vitis vinifera]	chr18:7086566-7086757	192	7086675	26	13.3665	5.36337	10.4926	chr18:7086571-7086801	231	7086721	33	16.5373	5.56554	13.5529	7086698	211.5	29.5	14.9519	5.46446	12.0228
Merged-chr18-7086673-2	DDDDGGTWGGTGRRD	MEME-1	107	121	+	5.21311	0.000713	0.107	AGGAGGTGGCTGGTG	VvMYB14_2_peak_3731	VvMYB14_1_peak_3657	VIT_218s0001g08650.1.v2.1	VvMYB14_1_peakname|VvMYB14_2_peakname	2	chr18:7086566-7086801	Promoter (<=1kb)	VIT_218s0001g08650.v2.1	-16	XP_002283504.2|PREDICTED: growth-regulating factor 1 [Vitis vinifera]	chr18:7086566-7086757	192	7086675	26	13.3665	5.36337	10.4926	chr18:7086571-7086801	231	7086721	33	16.5373	5.56554	13.5529	7086698	211.5	29.5	14.9519	5.46446	12.0228
Merged-chr18-7086673-2	DDDDGGTWGGTGRRD	MEME-1	162	176	+	5.7377	0.000594	0.0969	GGTTGGTGGGTTCAG	VvMYB14_2_peak_3731	VvMYB14_1_peak_3657	VIT_218s0001g08650.1.v2.1	VvMYB14_1_peakname|VvMYB14_2_peakname	2	chr18:7086566-7086801	Promoter (<=1kb)	VIT_218s0001g08650.v2.1	-16	XP_002283504.2|PREDICTED: growth-regulating factor 1 [Vitis vinifera]	chr18:7086566-7086757	192	7086675	26	13.3665	5.36337	10.4926	chr18:7086571-7086801	231	7086721	33	16.5373	5.56554	13.5529	7086698	211.5	29.5	14.9519	5.46446	12.0228
Merged-chr18-7086673-2	DDDDGGTWGGTGRRD	MEME-1	158	172	+	17.9508	2.15e-07	0.00192	GATGGGTTGGTGGGT	VvMYB14_2_peak_3731	VvMYB14_1_peak_3657	VIT_218s0001g08650.1.v2.1	VvMYB14_1_peakname|VvMYB14_2_peakname	2	chr18:7086566-7086801	Promoter (<=1kb)	VIT_218s0001g08650.v2.1	-16	XP_002283504.2|PREDICTED: growth-regulating factor 1 [Vitis vinifera]	chr18:7086566-7086757	192	7086675	26	13.3665	5.36337	10.4926	chr18:7086571-7086801	231	7086721	33	16.5373	5.56554	13.5529	7086698	211.5	29.5	14.9519	5.46446	12.0228
Merged-chr18-7086673-2	DDDDGGTWGGTGRRD	MEME-1	103	117	+	4.7541	0.000834	0.116	TAGGAGGAGGTGGCT	VvMYB14_2_peak_3731	VvMYB14_1_peak_3657	VIT_218s0001g08650.1.v2.1	VvMYB14_1_peakname|VvMYB14_2_peakname	2	chr18:7086566-7086801	Promoter (<=1kb)	VIT_218s0001g08650.v2.1	-16	XP_002283504.2|PREDICTED: growth-regulating factor 1 [Vitis vinifera]	chr18:7086566-7086757	192	7086675	26	13.3665	5.36337	10.4926	chr18:7086571-7086801	231	7086721	33	16.5373	5.56554	13.5529	7086698	211.5	29.5	14.9519	5.46446	12.0228
Merged-chr17-6011395-2	DDDDGGTWGGTGRRD	MEME-1	63	77	-	4.70492	0.000847	0.117	GTTTGGAAGTTGGTG	VvMYB14_2_peak_3379	VvMYB14_1_peak_3315	VIT_217s0000g05520.1.v2.1	VvMYB14_1_peakname|VvMYB14_2_peakname	2	chr17:6011132-6011626	Promoter (1-2kb)	VIT_217s0000g05520.v2.1	-1368	XP_002266733.1|PREDICTED: calcium-dependent protein kinase 10 [Vitis vinifera]	chr17:6011132-6011626	495	6011408	54	48.1412	13.7501	44.6147	chr17:6011215-6011607	393	6011399	54	45.5976	12.6191	42.1105	6011404	444	54	46.8694	13.1846	43.3626
Merged-chr17-6011395-2	DDDDGGTWGGTGRRD	MEME-1	60	74	-	10.0328	0.000103	0.0365	TGGAAGTTGGTGTTA	VvMYB14_2_peak_3379	VvMYB14_1_peak_3315	VIT_217s0000g05520.1.v2.1	VvMYB14_1_peakname|VvMYB14_2_peakname	2	chr17:6011132-6011626	Promoter (1-2kb)	VIT_217s0000g05520.v2.1	-1368	XP_002266733.1|PREDICTED: calcium-dependent protein kinase 10 [Vitis vinifera]	chr17:6011132-6011626	495	6011408	54	48.1412	13.7501	44.6147	chr17:6011215-6011607	393	6011399	54	45.5976	12.6191	42.1105	6011404	444	54	46.8694	13.1846	43.3626
Merged-chr17-6011395-2	DDDDGGTWGGTGRRD	MEME-1	227	241	+	9.34426	0.000142	0.0439	TGTAAGTGGGTGATG	VvMYB14_2_peak_3379	VvMYB14_1_peak_3315	VIT_217s0000g05520.1.v2.1	VvMYB14_1_peakname|VvMYB14_2_peakname	2	chr17:6011132-6011626	Promoter (1-2kb)	VIT_217s0000g05520.v2.1	-1368	XP_002266733.1|PREDICTED: calcium-dependent protein kinase 10 [Vitis vinifera]	chr17:6011132-6011626	495	6011408	54	48.1412	13.7501	44.6147	chr17:6011215-6011607	393	6011399	54	45.5976	12.6191	42.1105	6011404	444	54	46.8694	13.1846	43.3626
Merged-chr17-6011395-2	DDDDGGTWGGTGRRD	MEME-1	293	307	-	4.5082	0.000905	0.121	AGTTGGTGGGGAGGT	VvMYB14_2_peak_3379	VvMYB14_1_peak_3315	VIT_217s0000g05520.1.v2.1	VvMYB14_1_peakname|VvMYB14_2_peakname	2	chr17:6011132-6011626	Promoter (1-2kb)	VIT_217s0000g05520.v2.1	-1368	XP_002266733.1|PREDICTED: calcium-dependent protein kinase 10 [Vitis vinifera]	chr17:6011132-6011626	495	6011408	54	48.1412	13.7501	44.6147	chr17:6011215-6011607	393	6011399	54	45.5976	12.6191	42.1105	6011404	444	54	46.8694	13.1846	43.3626
Merged-chr17-6011395-2	DDDDGGTWGGTGRRD	MEME-1	297	311	-	17.9508	2.15e-07	0.00192	AGGGAGTTGGTGGGG	VvMYB14_2_peak_3379	VvMYB14_1_peak_3315	VIT_217s0000g05520.1.v2.1	VvMYB14_1_peakname|VvMYB14_2_peakname	2	chr17:6011132-6011626	Promoter (1-2kb)	VIT_217s0000g05520.v2.1	-1368	XP_002266733.1|PREDICTED: calcium-dependent protein kinase 10 [Vitis vinifera]	chr17:6011132-6011626	495	6011408	54	48.1412	13.7501	44.6147	chr17:6011215-6011607	393	6011399	54	45.5976	12.6191	42.1105	6011404	444	54	46.8694	13.1846	43.3626
Merged-chr17-6011395-2	DDDDGGTWGGTGRRD	MEME-1	289	303	-	7.08197	0.000363	0.0743	GGTGGGGAGGTGGTC	VvMYB14_2_peak_3379	VvMYB14_1_peak_3315	VIT_217s0000g05520.1.v2.1	VvMYB14_1_peakname|VvMYB14_2_peakname	2	chr17:6011132-6011626	Promoter (1-2kb)	VIT_217s0000g05520.v2.1	-1368	XP_002266733.1|PREDICTED: calcium-dependent protein kinase 10 [Vitis vinifera]	chr17:6011132-6011626	495	6011408	54	48.1412	13.7501	44.6147	chr17:6011215-6011607	393	6011399	54	45.5976	12.6191	42.1105	6011404	444	54	46.8694	13.1846	43.3626
Merged-chr17-6011395-2	DDDDGGTWGGTGRRD	MEME-1	44	58	-	8.4918	0.000206	0.054	GCGTGTTTGGTTGAG	VvMYB14_2_peak_3379	VvMYB14_1_peak_3315	VIT_217s0000g05520.1.v2.1	VvMYB14_1_peakname|VvMYB14_2_peakname	2	chr17:6011132-6011626	Promoter (1-2kb)	VIT_217s0000g05520.v2.1	-1368	XP_002266733.1|PREDICTED: calcium-dependent protein kinase 10 [Vitis vinifera]	chr17:6011132-6011626	495	6011408	54	48.1412	13.7501	44.6147	chr17:6011215-6011607	393	6011399	54	45.5976	12.6191	42.1105	6011404	444	54	46.8694	13.1846	43.3626
Merged-chr5-2747512-2	DDDDGGTWGGTGRRD	MEME-1	150	164	+	7.55738	0.000301	0.0671	TTTGGTTGGGTGTAT	VvMYB14_2_peak_5790	VvMYB14_1_peak_5712	VIT_205s0020g00930.1.v2.1	VvMYB14_1_peakname|VvMYB14_2_peakname	2	chr5:2747339-2747685	Promoter (1-2kb)	VIT_205s0020g00930.v2.1	-1903	XP_002269582.1|PREDICTED: uncharacterized protein LOC100242564 [Vitis vinifera]	chr5:2747339-2747685	347	2747477	45	31.5776	9.13299	28.2797	chr5:2747346-2747679	334	2747516	47	36.0493	10.4888	32.6881	2747496	340.5	46	33.8135	9.8109	30.4839
Merged-chr5-2747512-2	DDDDGGTWGGTGRRD	MEME-1	116	130	+	17.9344	2.21e-07	0.00195	GAGTGGTAGGTGAAG	VvMYB14_2_peak_5790	VvMYB14_1_peak_5712	VIT_205s0020g00930.1.v2.1	VvMYB14_1_peakname|VvMYB14_2_peakname	2	chr5:2747339-2747685	Promoter (1-2kb)	VIT_205s0020g00930.v2.1	-1903	XP_002269582.1|PREDICTED: uncharacterized protein LOC100242564 [Vitis vinifera]	chr5:2747339-2747685	347	2747477	45	31.5776	9.13299	28.2797	chr5:2747346-2747679	334	2747516	47	36.0493	10.4888	32.6881	2747496	340.5	46	33.8135	9.8109	30.4839
Merged-chr5-2747512-2	DDDDGGTWGGTGRRD	MEME-1	203	217	-	15.1803	3.86e-06	0.00639	CTGGGTTAGGTGAGG	VvMYB14_2_peak_5790	VvMYB14_1_peak_5712	VIT_205s0020g00930.1.v2.1	VvMYB14_1_peakname|VvMYB14_2_peakname	2	chr5:2747339-2747685	Promoter (1-2kb)	VIT_205s0020g00930.v2.1	-1903	XP_002269582.1|PREDICTED: uncharacterized protein LOC100242564 [Vitis vinifera]	chr5:2747339-2747685	347	2747477	45	31.5776	9.13299	28.2797	chr5:2747346-2747679	334	2747516	47	36.0493	10.4888	32.6881	2747496	340.5	46	33.8135	9.8109	30.4839
Merged-chr5-2747512-2	DDDDGGTWGGTGRRD	MEME-1	2	16	+	4.68852	0.000852	0.117	AATGTGTAGTTAAAG	VvMYB14_2_peak_5790	VvMYB14_1_peak_5712	VIT_205s0020g00930.1.v2.1	VvMYB14_1_peakname|VvMYB14_2_peakname	2	chr5:2747339-2747685	Promoter (1-2kb)	VIT_205s0020g00930.v2.1	-1903	XP_002269582.1|PREDICTED: uncharacterized protein LOC100242564 [Vitis vinifera]	chr5:2747339-2747685	347	2747477	45	31.5776	9.13299	28.2797	chr5:2747346-2747679	334	2747516	47	36.0493	10.4888	32.6881	2747496	340.5	46	33.8135	9.8109	30.4839
Merged-chr18-12294988-2	DDDDGGTWGGTGRRD	MEME-1	175	189	+	14.1148	9.01e-06	0.00964	TGAGGGTTGTTGGTG	VvMYB14_2_peak_3855	VvMYB14_1_peak_3783	VIT_218s0001g14290.2.v2.1	VvMYB14_1_peakname|VvMYB14_2_peakname	2	chr18:12294743-12295216	Promoter (<=1kb)	VIT_218s0001g14290.v2.1	-464	XP_002275648.1|PREDICTED: probable alkaline/neutral invertase B [Vitis vinifera]	chr18:12294743-12295216	474	12295006	78	80.5456	19.7501	76.7093	chr18:12294793-12295201	409	12295018	69	64.686	16.0607	60.9948	12295012	441.5	73.5	72.6158	17.9054	68.8521
Merged-chr18-12294988-2	DDDDGGTWGGTGRRD	MEME-1	178	192	+	12.0164	3.6e-05	0.0198	GGGTTGTTGGTGGTG	VvMYB14_2_peak_3855	VvMYB14_1_peak_3783	VIT_218s0001g14290.2.v2.1	VvMYB14_1_peakname|VvMYB14_2_peakname	2	chr18:12294743-12295216	Promoter (<=1kb)	VIT_218s0001g14290.v2.1	-464	XP_002275648.1|PREDICTED: probable alkaline/neutral invertase B [Vitis vinifera]	chr18:12294743-12295216	474	12295006	78	80.5456	19.7501	76.7093	chr18:12294793-12295201	409	12295018	69	64.686	16.0607	60.9948	12295012	441.5	73.5	72.6158	17.9054	68.8521
Merged-chr18-12294988-2	DDDDGGTWGGTGRRD	MEME-1	185	199	+	10.4262	8.5e-05	0.0326	TGGTGGTGGGTGCTG	VvMYB14_2_peak_3855	VvMYB14_1_peak_3783	VIT_218s0001g14290.2.v2.1	VvMYB14_1_peakname|VvMYB14_2_peakname	2	chr18:12294743-12295216	Promoter (<=1kb)	VIT_218s0001g14290.v2.1	-464	XP_002275648.1|PREDICTED: probable alkaline/neutral invertase B [Vitis vinifera]	chr18:12294743-12295216	474	12295006	78	80.5456	19.7501	76.7093	chr18:12294793-12295201	409	12295018	69	64.686	16.0607	60.9948	12295012	441.5	73.5	72.6158	17.9054	68.8521
Merged-chr18-12294988-2	DDDDGGTWGGTGRRD	MEME-1	286	300	+	17.918	2.24e-07	0.00197	TTGAGGTAGGTGGGA	VvMYB14_2_peak_3855	VvMYB14_1_peak_3783	VIT_218s0001g14290.2.v2.1	VvMYB14_1_peakname|VvMYB14_2_peakname	2	chr18:12294743-12295216	Promoter (<=1kb)	VIT_218s0001g14290.v2.1	-464	XP_002275648.1|PREDICTED: probable alkaline/neutral invertase B [Vitis vinifera]	chr18:12294743-12295216	474	12295006	78	80.5456	19.7501	76.7093	chr18:12294793-12295201	409	12295018	69	64.686	16.0607	60.9948	12295012	441.5	73.5	72.6158	17.9054	68.8521
Merged-chr6-7245208-1	DDDDGGTWGGTGRRD	MEME-1	71	85	-	17.9016	2.3e-07	0.002	GGATAGTAGGTGGGG	VvMYB14_2_peak_6372		VIT_206s0004g06530.1.v2.1	VvMYB14_2_peakname	1	chr6:7245116-7245300	Promoter (<=1kb)	VIT_206s0004g06530.v2.1	-848	XP_010650908.1|PREDICTED: uncharacterized protein LOC104879530 isoform X1 [Vitis vinifera]	NA	NA	NA	NA	NA	NA	NA	chr6:7245116-7245300	185	7245221	16	6.97668	3.90045	4.40544	7245221	185	16	6.97668	3.90045	4.40544
Merged-chr4-1932180-2	DDDDGGTWGGTGRRD	MEME-1	223	237	-	17.9016	2.3e-07	0.002	CTGGGGTTGGTGGAG	VvMYB14_2_peak_5326	VvMYB14_1_peak_5257	VIT_204s0008g02350.1.v2.1	VvMYB14_1_peakname|VvMYB14_2_peakname	2	chr4:1931979-1932384	Promoter (<=1kb)	VIT_204s0008g02350.v2.1	-20	|	chr4:1932018-1932340	323	1932216	31	21.414	8.00004	18.307	chr4:1931979-1932384	406	1932170	34	23.0154	8.03033	19.8676	1932193	364.5	32.5	22.2147	8.01519	19.0873
Merged-chr4-1932180-2	DDDDGGTWGGTGRRD	MEME-1	292	306	-	8.09836	0.000243	0.0593	ACTTTGTGGGTGGGG	VvMYB14_2_peak_5326	VvMYB14_1_peak_5257	VIT_204s0008g02350.1.v2.1	VvMYB14_1_peakname|VvMYB14_2_peakname	2	chr4:1931979-1932384	Promoter (<=1kb)	VIT_204s0008g02350.v2.1	-20	|	chr4:1932018-1932340	323	1932216	31	21.414	8.00004	18.307	chr4:1931979-1932384	406	1932170	34	23.0154	8.03033	19.8676	1932193	364.5	32.5	22.2147	8.01519	19.0873
Merged-chr4-1932180-2	DDDDGGTWGGTGRRD	MEME-1	19	33	-	7.18033	0.000349	0.0727	GTTTGGGAGGTGGTG	VvMYB14_2_peak_5326	VvMYB14_1_peak_5257	VIT_204s0008g02350.1.v2.1	VvMYB14_1_peakname|VvMYB14_2_peakname	2	chr4:1931979-1932384	Promoter (<=1kb)	VIT_204s0008g02350.v2.1	-20	|	chr4:1932018-1932340	323	1932216	31	21.414	8.00004	18.307	chr4:1931979-1932384	406	1932170	34	23.0154	8.03033	19.8676	1932193	364.5	32.5	22.2147	8.01519	19.0873
Merged-chr4-1932180-2	DDDDGGTWGGTGRRD	MEME-1	81	95	-	5.83607	0.000574	0.0951	TGGTGGTGGTGGGGT	VvMYB14_2_peak_5326	VvMYB14_1_peak_5257	VIT_204s0008g02350.1.v2.1	VvMYB14_1_peakname|VvMYB14_2_peakname	2	chr4:1931979-1932384	Promoter (<=1kb)	VIT_204s0008g02350.v2.1	-20	|	chr4:1932018-1932340	323	1932216	31	21.414	8.00004	18.307	chr4:1931979-1932384	406	1932170	34	23.0154	8.03033	19.8676	1932193	364.5	32.5	22.2147	8.01519	19.0873
Merged-chr4-1932180-2	DDDDGGTWGGTGRRD	MEME-1	88	102	-	14.7049	5.7e-06	0.00766	CGGGAGTTGGTGGTG	VvMYB14_2_peak_5326	VvMYB14_1_peak_5257	VIT_204s0008g02350.1.v2.1	VvMYB14_1_peakname|VvMYB14_2_peakname	2	chr4:1931979-1932384	Promoter (<=1kb)	VIT_204s0008g02350.v2.1	-20	|	chr4:1932018-1932340	323	1932216	31	21.414	8.00004	18.307	chr4:1931979-1932384	406	1932170	34	23.0154	8.03033	19.8676	1932193	364.5	32.5	22.2147	8.01519	19.0873
Merged-chr4-1932180-2	DDDDGGTWGGTGRRD	MEME-1	213	227	-	4.57377	0.000885	0.12	TGGAGGTGGTCGAGT	VvMYB14_2_peak_5326	VvMYB14_1_peak_5257	VIT_204s0008g02350.1.v2.1	VvMYB14_1_peakname|VvMYB14_2_peakname	2	chr4:1931979-1932384	Promoter (<=1kb)	VIT_204s0008g02350.v2.1	-20	|	chr4:1932018-1932340	323	1932216	31	21.414	8.00004	18.307	chr4:1931979-1932384	406	1932170	34	23.0154	8.03033	19.8676	1932193	364.5	32.5	22.2147	8.01519	19.0873
Merged-chr4-1932180-2	DDDDGGTWGGTGRRD	MEME-1	27	41	-	8.68852	0.000189	0.0517	TGGGGTTTGTTTGGG	VvMYB14_2_peak_5326	VvMYB14_1_peak_5257	VIT_204s0008g02350.1.v2.1	VvMYB14_1_peakname|VvMYB14_2_peakname	2	chr4:1931979-1932384	Promoter (<=1kb)	VIT_204s0008g02350.v2.1	-20	|	chr4:1932018-1932340	323	1932216	31	21.414	8.00004	18.307	chr4:1931979-1932384	406	1932170	34	23.0154	8.03033	19.8676	1932193	364.5	32.5	22.2147	8.01519	19.0873
Merged-chr4-1932180-2	DDDDGGTWGGTGRRD	MEME-1	36	50	-	5.83607	0.000574	0.0951	TGGTGGTGGTGGGGT	VvMYB14_2_peak_5326	VvMYB14_1_peak_5257	VIT_204s0008g02350.1.v2.1	VvMYB14_1_peakname|VvMYB14_2_peakname	2	chr4:1931979-1932384	Promoter (<=1kb)	VIT_204s0008g02350.v2.1	-20	|	chr4:1932018-1932340	323	1932216	31	21.414	8.00004	18.307	chr4:1931979-1932384	406	1932170	34	23.0154	8.03033	19.8676	1932193	364.5	32.5	22.2147	8.01519	19.0873
Merged-chr4-1932180-2	DDDDGGTWGGTGRRD	MEME-1	175	189	-	5.77049	0.000587	0.0962	CGGGAGATGGTGGTG	VvMYB14_2_peak_5326	VvMYB14_1_peak_5257	VIT_204s0008g02350.1.v2.1	VvMYB14_1_peakname|VvMYB14_2_peakname	2	chr4:1931979-1932384	Promoter (<=1kb)	VIT_204s0008g02350.v2.1	-20	|	chr4:1932018-1932340	323	1932216	31	21.414	8.00004	18.307	chr4:1931979-1932384	406	1932170	34	23.0154	8.03033	19.8676	1932193	364.5	32.5	22.2147	8.01519	19.0873
Merged-chr4-1932180-2	DDDDGGTWGGTGRRD	MEME-1	82	96	-	4.39344	0.00094	0.123	TTGGTGGTGGTGGGG	VvMYB14_2_peak_5326	VvMYB14_1_peak_5257	VIT_204s0008g02350.1.v2.1	VvMYB14_1_peakname|VvMYB14_2_peakname	2	chr4:1931979-1932384	Promoter (<=1kb)	VIT_204s0008g02350.v2.1	-20	|	chr4:1932018-1932340	323	1932216	31	21.414	8.00004	18.307	chr4:1931979-1932384	406	1932170	34	23.0154	8.03033	19.8676	1932193	364.5	32.5	22.2147	8.01519	19.0873
Merged-chr4-1932180-2	DDDDGGTWGGTGRRD	MEME-1	288	302	-	6.70492	0.000418	0.0803	TGTGGGTGGGGGAGC	VvMYB14_2_peak_5326	VvMYB14_1_peak_5257	VIT_204s0008g02350.1.v2.1	VvMYB14_1_peakname|VvMYB14_2_peakname	2	chr4:1931979-1932384	Promoter (<=1kb)	VIT_204s0008g02350.v2.1	-20	|	chr4:1932018-1932340	323	1932216	31	21.414	8.00004	18.307	chr4:1931979-1932384	406	1932170	34	23.0154	8.03033	19.8676	1932193	364.5	32.5	22.2147	8.01519	19.0873
Merged-chr4-1932180-2	DDDDGGTWGGTGRRD	MEME-1	43	57	-	6.13115	0.000516	0.0899	CTGGAGCTGGTGGTG	VvMYB14_2_peak_5326	VvMYB14_1_peak_5257	VIT_204s0008g02350.1.v2.1	VvMYB14_1_peakname|VvMYB14_2_peakname	2	chr4:1931979-1932384	Promoter (<=1kb)	VIT_204s0008g02350.v2.1	-20	|	chr4:1932018-1932340	323	1932216	31	21.414	8.00004	18.307	chr4:1931979-1932384	406	1932170	34	23.0154	8.03033	19.8676	1932193	364.5	32.5	22.2147	8.01519	19.0873
Merged-chr4-1932180-2	DDDDGGTWGGTGRRD	MEME-1	168	182	-	5.83607	0.000574	0.0951	TGGTGGTGGTGGGGT	VvMYB14_2_peak_5326	VvMYB14_1_peak_5257	VIT_204s0008g02350.1.v2.1	VvMYB14_1_peakname|VvMYB14_2_peakname	2	chr4:1931979-1932384	Promoter (<=1kb)	VIT_204s0008g02350.v2.1	-20	|	chr4:1932018-1932340	323	1932216	31	21.414	8.00004	18.307	chr4:1931979-1932384	406	1932170	34	23.0154	8.03033	19.8676	1932193	364.5	32.5	22.2147	8.01519	19.0873
Merged-chr2-7840494-2	DDDDGGTWGGTGRRD	MEME-1	424	438	+	7.31148	0.000332	0.071	GAGAGGTGGTTGTTA	VvMYB14_2_peak_4759	VvMYB14_1_peak_4695	VIT_202s0012g01570.3.v2.1	VvMYB14_1_peakname|VvMYB14_2_peakname	2	chr2:7840153-7840772	Promoter (<=1kb)	VIT_202s0012g01570.v2.1	-43	XP_002278778.2|PREDICTED: cinnamoyl-CoA reductase-like SNL6 [Vitis vinifera]	chr2:7840153-7840772	620	7840544	25	13.6757	5.66675	10.7848	chr2:7840395-7840657	263	7840582	23	12.5616	5.50651	9.70609	7840563	441.5	24	13.1187	5.58663	10.2454
Merged-chr2-7840494-2	DDDDGGTWGGTGRRD	MEME-1	427	441	+	9.18033	0.000153	0.0458	AGGTGGTTGTTATAA	VvMYB14_2_peak_4759	VvMYB14_1_peak_4695	VIT_202s0012g01570.3.v2.1	VvMYB14_1_peakname|VvMYB14_2_peakname	2	chr2:7840153-7840772	Promoter (<=1kb)	VIT_202s0012g01570.v2.1	-43	XP_002278778.2|PREDICTED: cinnamoyl-CoA reductase-like SNL6 [Vitis vinifera]	chr2:7840153-7840772	620	7840544	25	13.6757	5.66675	10.7848	chr2:7840395-7840657	263	7840582	23	12.5616	5.50651	9.70609	7840563	441.5	24	13.1187	5.58663	10.2454
Merged-chr2-7840494-2	DDDDGGTWGGTGRRD	MEME-1	111	125	+	6.59016	0.000436	0.0821	AGAGGGTAGGGAAGC	VvMYB14_2_peak_4759	VvMYB14_1_peak_4695	VIT_202s0012g01570.3.v2.1	VvMYB14_1_peakname|VvMYB14_2_peakname	2	chr2:7840153-7840772	Promoter (<=1kb)	VIT_202s0012g01570.v2.1	-43	XP_002278778.2|PREDICTED: cinnamoyl-CoA reductase-like SNL6 [Vitis vinifera]	chr2:7840153-7840772	620	7840544	25	13.6757	5.66675	10.7848	chr2:7840395-7840657	263	7840582	23	12.5616	5.50651	9.70609	7840563	441.5	24	13.1187	5.58663	10.2454
Merged-chr2-7840494-2	DDDDGGTWGGTGRRD	MEME-1	485	499	+	17.3607	4.38e-07	0.0026	AGGGGTTTGGTGGGG	VvMYB14_2_peak_4759	VvMYB14_1_peak_4695	VIT_202s0012g01570.3.v2.1	VvMYB14_1_peakname|VvMYB14_2_peakname	2	chr2:7840153-7840772	Promoter (<=1kb)	VIT_202s0012g01570.v2.1	-43	XP_002278778.2|PREDICTED: cinnamoyl-CoA reductase-like SNL6 [Vitis vinifera]	chr2:7840153-7840772	620	7840544	25	13.6757	5.66675	10.7848	chr2:7840395-7840657	263	7840582	23	12.5616	5.50651	9.70609	7840563	441.5	24	13.1187	5.58663	10.2454
Merged-chr2-7840494-2	DDDDGGTWGGTGRRD	MEME-1	32	46	-	6.62295	0.000431	0.0816	GATGAGCAGGTGAAA	VvMYB14_2_peak_4759	VvMYB14_1_peak_4695	VIT_202s0012g01570.3.v2.1	VvMYB14_1_peakname|VvMYB14_2_peakname	2	chr2:7840153-7840772	Promoter (<=1kb)	VIT_202s0012g01570.v2.1	-43	XP_002278778.2|PREDICTED: cinnamoyl-CoA reductase-like SNL6 [Vitis vinifera]	chr2:7840153-7840772	620	7840544	25	13.6757	5.66675	10.7848	chr2:7840395-7840657	263	7840582	23	12.5616	5.50651	9.70609	7840563	441.5	24	13.1187	5.58663	10.2454
Merged-chr2-7840494-2	DDDDGGTWGGTGRRD	MEME-1	329	343	+	7.52459	0.000305	0.0676	GGTAGATTGGTGAGT	VvMYB14_2_peak_4759	VvMYB14_1_peak_4695	VIT_202s0012g01570.3.v2.1	VvMYB14_1_peakname|VvMYB14_2_peakname	2	chr2:7840153-7840772	Promoter (<=1kb)	VIT_202s0012g01570.v2.1	-43	XP_002278778.2|PREDICTED: cinnamoyl-CoA reductase-like SNL6 [Vitis vinifera]	chr2:7840153-7840772	620	7840544	25	13.6757	5.66675	10.7848	chr2:7840395-7840657	263	7840582	23	12.5616	5.50651	9.70609	7840563	441.5	24	13.1187	5.58663	10.2454
Merged-chr2-7840494-2	DDDDGGTWGGTGRRD	MEME-1	555	569	+	6.98361	0.000376	0.0759	CGGTGGTAGTTTAAT	VvMYB14_2_peak_4759	VvMYB14_1_peak_4695	VIT_202s0012g01570.3.v2.1	VvMYB14_1_peakname|VvMYB14_2_peakname	2	chr2:7840153-7840772	Promoter (<=1kb)	VIT_202s0012g01570.v2.1	-43	XP_002278778.2|PREDICTED: cinnamoyl-CoA reductase-like SNL6 [Vitis vinifera]	chr2:7840153-7840772	620	7840544	25	13.6757	5.66675	10.7848	chr2:7840395-7840657	263	7840582	23	12.5616	5.50651	9.70609	7840563	441.5	24	13.1187	5.58663	10.2454
Merged-chr2-7840494-2	DDDDGGTWGGTGRRD	MEME-1	298	312	+	17.8689	2.38e-07	0.00206	GAGAGGTTGGTGAGG	VvMYB14_2_peak_4759	VvMYB14_1_peak_4695	VIT_202s0012g01570.3.v2.1	VvMYB14_1_peakname|VvMYB14_2_peakname	2	chr2:7840153-7840772	Promoter (<=1kb)	VIT_202s0012g01570.v2.1	-43	XP_002278778.2|PREDICTED: cinnamoyl-CoA reductase-like SNL6 [Vitis vinifera]	chr2:7840153-7840772	620	7840544	25	13.6757	5.66675	10.7848	chr2:7840395-7840657	263	7840582	23	12.5616	5.50651	9.70609	7840563	441.5	24	13.1187	5.58663	10.2454
Merged-chr2-7840494-2	DDDDGGTWGGTGRRD	MEME-1	412	426	+	4.78689	0.000824	0.115	GTGTAGATGGTAGAG	VvMYB14_2_peak_4759	VvMYB14_1_peak_4695	VIT_202s0012g01570.3.v2.1	VvMYB14_1_peakname|VvMYB14_2_peakname	2	chr2:7840153-7840772	Promoter (<=1kb)	VIT_202s0012g01570.v2.1	-43	XP_002278778.2|PREDICTED: cinnamoyl-CoA reductase-like SNL6 [Vitis vinifera]	chr2:7840153-7840772	620	7840544	25	13.6757	5.66675	10.7848	chr2:7840395-7840657	263	7840582	23	12.5616	5.50651	9.70609	7840563	441.5	24	13.1187	5.58663	10.2454
Merged-chr2-7840494-2	DDDDGGTWGGTGRRD	MEME-1	337	351	+	5.57377	0.000629	0.0998	GGTGAGTGGGTATTT	VvMYB14_2_peak_4759	VvMYB14_1_peak_4695	VIT_202s0012g01570.3.v2.1	VvMYB14_1_peakname|VvMYB14_2_peakname	2	chr2:7840153-7840772	Promoter (<=1kb)	VIT_202s0012g01570.v2.1	-43	XP_002278778.2|PREDICTED: cinnamoyl-CoA reductase-like SNL6 [Vitis vinifera]	chr2:7840153-7840772	620	7840544	25	13.6757	5.66675	10.7848	chr2:7840395-7840657	263	7840582	23	12.5616	5.50651	9.70609	7840563	441.5	24	13.1187	5.58663	10.2454
Merged-chr5-2539571-2	DDDDGGTWGGTGRRD	MEME-1	134	148	-	8.36066	0.000218	0.0557	CAGGAGTCGGTGGCG	VvMYB14_2_peak_5784	VvMYB14_1_peak_5705	VIT_205s0020g00670.1.v2.1	VvMYB14_1_peakname|VvMYB14_2_peakname	2	chr5:2539431-2539729	Promoter (1-2kb)	VIT_205s0020g00670.v2.1	-1251	XP_002266358.1|PREDICTED: S-adenosylmethionine synthase 2 [Vitis vinifera]	chr5:2539436-2539689	254	2539545	27	14.2038	5.55921	11.2993	chr5:2539431-2539729	299	2539519	25	11.295	4.64442	8.49528	2539532	276.5	26	12.7494	5.10182	9.89729
Merged-chr5-2539571-2	DDDDGGTWGGTGRRD	MEME-1	83	97	+	7.4918	0.000309	0.0682	ACAGGGTGGGTTGGT	VvMYB14_2_peak_5784	VvMYB14_1_peak_5705	VIT_205s0020g00670.1.v2.1	VvMYB14_1_peakname|VvMYB14_2_peakname	2	chr5:2539431-2539729	Promoter (1-2kb)	VIT_205s0020g00670.v2.1	-1251	XP_002266358.1|PREDICTED: S-adenosylmethionine synthase 2 [Vitis vinifera]	chr5:2539436-2539689	254	2539545	27	14.2038	5.55921	11.2993	chr5:2539431-2539729	299	2539519	25	11.295	4.64442	8.49528	2539532	276.5	26	12.7494	5.10182	9.89729
Merged-chr5-2539571-2	DDDDGGTWGGTGRRD	MEME-1	87	101	+	17.8525	2.43e-07	0.00206	GGTGGGTTGGTGGAT	VvMYB14_2_peak_5784	VvMYB14_1_peak_5705	VIT_205s0020g00670.1.v2.1	VvMYB14_1_peakname|VvMYB14_2_peakname	2	chr5:2539431-2539729	Promoter (1-2kb)	VIT_205s0020g00670.v2.1	-1251	XP_002266358.1|PREDICTED: S-adenosylmethionine synthase 2 [Vitis vinifera]	chr5:2539436-2539689	254	2539545	27	14.2038	5.55921	11.2993	chr5:2539431-2539729	299	2539519	25	11.295	4.64442	8.49528	2539532	276.5	26	12.7494	5.10182	9.89729
Merged-chr17-4778637-2	DDDDGGTWGGTGRRD	MEME-1	248	262	-	11.5082	4.81e-05	0.0235	GGAGTTTTGGTGGGG	VvMYB14_2_peak_3349	VvMYB14_1_peak_3293	VIT_217s0000g04540.1.v2.1	VvMYB14_1_peakname|VvMYB14_2_peakname	2	chr17:4778392-4778858	Promoter (<=1kb)	VIT_217s0000g04540.v2.1	-169	XP_002274334.1|PREDICTED: enolase 1, chloroplastic [Vitis vinifera]	chr17:4778392-4778833	442	4778636	42	33.5373	10.7501	30.2083	chr17:4778465-4778858	394	4778662	30	18.6303	6.93878	15.5892	4778649	418	36	26.0838	8.84444	22.8987
Merged-chr17-4778637-2	DDDDGGTWGGTGRRD	MEME-1	336	350	-	14.8197	5.2e-06	0.00736	AGGAGGTGGGTGGAA	VvMYB14_2_peak_3349	VvMYB14_1_peak_3293	VIT_217s0000g04540.1.v2.1	VvMYB14_1_peakname|VvMYB14_2_peakname	2	chr17:4778392-4778858	Promoter (<=1kb)	VIT_217s0000g04540.v2.1	-169	XP_002274334.1|PREDICTED: enolase 1, chloroplastic [Vitis vinifera]	chr17:4778392-4778833	442	4778636	42	33.5373	10.7501	30.2083	chr17:4778465-4778858	394	4778662	30	18.6303	6.93878	15.5892	4778649	418	36	26.0838	8.84444	22.8987
Merged-chr17-4778637-2	DDDDGGTWGGTGRRD	MEME-1	235	249	-	5.95082	0.000551	0.0931	GGGTTGTTGGGGAGG	VvMYB14_2_peak_3349	VvMYB14_1_peak_3293	VIT_217s0000g04540.1.v2.1	VvMYB14_1_peakname|VvMYB14_2_peakname	2	chr17:4778392-4778858	Promoter (<=1kb)	VIT_217s0000g04540.v2.1	-169	XP_002274334.1|PREDICTED: enolase 1, chloroplastic [Vitis vinifera]	chr17:4778392-4778833	442	4778636	42	33.5373	10.7501	30.2083	chr17:4778465-4778858	394	4778662	30	18.6303	6.93878	15.5892	4778649	418	36	26.0838	8.84444	22.8987
Merged-chr17-4778637-2	DDDDGGTWGGTGRRD	MEME-1	340	354	-	6.45902	0.000458	0.0844	GTGAAGGAGGTGGGT	VvMYB14_2_peak_3349	VvMYB14_1_peak_3293	VIT_217s0000g04540.1.v2.1	VvMYB14_1_peakname|VvMYB14_2_peakname	2	chr17:4778392-4778858	Promoter (<=1kb)	VIT_217s0000g04540.v2.1	-169	XP_002274334.1|PREDICTED: enolase 1, chloroplastic [Vitis vinifera]	chr17:4778392-4778833	442	4778636	42	33.5373	10.7501	30.2083	chr17:4778465-4778858	394	4778662	30	18.6303	6.93878	15.5892	4778649	418	36	26.0838	8.84444	22.8987
Merged-chr17-4778637-2	DDDDGGTWGGTGRRD	MEME-1	387	401	-	4.91803	0.000789	0.113	ACGAGTTTGGGGAGG	VvMYB14_2_peak_3349	VvMYB14_1_peak_3293	VIT_217s0000g04540.1.v2.1	VvMYB14_1_peakname|VvMYB14_2_peakname	2	chr17:4778392-4778858	Promoter (<=1kb)	VIT_217s0000g04540.v2.1	-169	XP_002274334.1|PREDICTED: enolase 1, chloroplastic [Vitis vinifera]	chr17:4778392-4778833	442	4778636	42	33.5373	10.7501	30.2083	chr17:4778465-4778858	394	4778662	30	18.6303	6.93878	15.5892	4778649	418	36	26.0838	8.84444	22.8987
[truncated: 29,040 more rows]
