# Supplementary material for: Ethylene modulates the phenylpropanoid pathway by enhancing VvMYB14 expression via the ERF5-melatonin-ERF104 pathway in grape seeds
Source: Hortic Res. 2025 Feb 25;12(6):uhaf061. doi: 10.1093/hr/uhaf061 (PMC12017797; doi:10.1093/hr/uhaf061)
Supplement: Web_Material_uhaf061 [file web_material_uhaf061.zip › Table S7.xlsx]

## Sheet: Sheet1
Table S7 Overlapping genes of RNA‐seq and DAP‐seq
id	DAP	UP	DOWN	description	KEGG pathway
VIT_201s0127g00860	TRUE	TRUE		PREDICTED: transcription factor ABORTED MICROSPORES-like isoform X1 [Vitis vinifera]	#N/A
VIT_212s0142g00640	TRUE	TRUE		PREDICTED: probable LRR receptor-like serine/threonine-protein kinase At3g47570 [Vitis vinifera]	MAPK signaling pathway - plant|Plant-pathogen interaction
VIT_216s0100g00560	TRUE	TRUE		unnamed protein product, partial [Vitis vinifera]	#N/A
VIT_206s0004g07250	TRUE	TRUE		PREDICTED: UDP-glycosyltransferase 87A1-like [Vitis vinifera]	#N/A
VIT_217s0000g04990	TRUE	TRUE		PREDICTED: truncated transcription factor CAULIFLOWER A [Vitis vinifera]	#N/A
VIT_218s0086g00220	TRUE	TRUE		PREDICTED: GDSL esterase/lipase At4g16230 [Vitis vinifera]	#N/A
VIT_205s0049g00490	TRUE	TRUE		hypothetical protein VITISV_032915 [Vitis vinifera]	#N/A
VIT_202s0033g00920	TRUE	TRUE		#N/A	#N/A
VIT_211s0016g01530	TRUE	TRUE		PREDICTED: ankyrin repeat-containing protein At2g01680-like [Vitis vinifera]	#N/A
VIT_209s0002g02030	TRUE	TRUE		PREDICTED: UPF0587 protein-like [Vitis vinifera]	#N/A
VIT_201s0011g04805	TRUE	TRUE		hypothetical protein VITISV_030157 [Vitis vinifera]	#N/A
VIT_216s0100g01100	TRUE	TRUE		PREDICTED: stilbene synthase 1 [Vitis vinifera]	Flavonoid biosynthesis|Circadian rhythm - plant
VIT_204s0023g03610	TRUE	TRUE		PREDICTED: MLO-like protein 4 [Vitis vinifera]	#N/A
VIT_214s0006g01680	TRUE	TRUE		unnamed protein product, partial [Vitis vinifera]	#N/A
VIT_202s0033g00260	TRUE	TRUE		hypothetical protein VITISV_028545 [Vitis vinifera]	Biosynthesis of secondary metabolites - unclassified
VIT_211s0052g01730	TRUE	TRUE		PREDICTED: probable 1-deoxy-D-xylulose-5-phosphate synthase 2, chloroplastic [Vitis vinifera]	Thiamine metabolism|Terpenoid backbone biosynthesis
VIT_216s0022g02470	TRUE	TRUE		PREDICTED: peroxidase 66 [Vitis vinifera]	Phenylpropanoid biosynthesis
VIT_204s0008g01710	TRUE	TRUE		PREDICTED: probable serine/threonine-protein kinase drkA [Vitis vinifera]	#N/A
VIT_210s0003g01670	TRUE	TRUE		PREDICTED: phosphate-repressible phosphate permease pho-4-like [Vitis vinifera]	#N/A
VIT_211s0016g01290	TRUE	TRUE		unnamed protein product, partial [Vitis vinifera]	#N/A
VIT_216s0100g00780	TRUE	TRUE		PREDICTED: stilbene synthase 5 [Vitis vinifera]	Flavonoid biosynthesis|Circadian rhythm - plant
VIT_215s0048g00190	TRUE	TRUE		PREDICTED: SPX domain-containing protein 3 [Vitis vinifera]	#N/A
VIT_211s0016g01660	TRUE	TRUE		unnamed protein product, partial [Vitis vinifera]	Phenylalanine metabolism|Phenylpropanoid biosynthesis
VIT_216s0050g00480	TRUE	TRUE		PREDICTED: cytokinin hydroxylase [Vitis vinifera]	#N/A
VIT_216s0039g01360	TRUE	TRUE		PREDICTED: phenylalanine ammonia-lyase [Vitis vinifera]	Phenylalanine metabolism|Phenylpropanoid biosynthesis
VIT_208s0040g00810	TRUE	TRUE		PREDICTED: probable carboxylesterase 15 [Vitis vinifera]	#N/A
VIT_210s0003g00220	TRUE	TRUE		PREDICTED: protein E6 [Vitis vinifera]	#N/A
VIT_215s0024g00080	TRUE	TRUE		PREDICTED: geranylgeranyl transferase type-2 subunit beta-like isoform X3 [Solanum pennellii]	#N/A
VIT_216s0039g01320	TRUE	TRUE		PREDICTED: phenylalanine ammonia-lyase-like [Vitis vinifera]	Phenylalanine metabolism|Phenylpropanoid biosynthesis
VIT_216s0100g01040	TRUE	TRUE		PREDICTED: stilbene synthase 4 [Vitis vinifera]	Flavonoid biosynthesis|Circadian rhythm - plant
VIT_213s0019g03130	TRUE	TRUE		PREDICTED: 7-deoxyloganetic acid glucosyltransferase [Vitis vinifera]	#N/A
VIT_212s0057g00430	TRUE	TRUE		PREDICTED: cytochrome b561 and DOMON domain-containing protein At5g47530-like [Vitis vinifera]	#N/A
VIT_208s0040g01710	TRUE	TRUE		PREDICTED: phenylalanine ammonia-lyase [Vitis vinifera]	Phenylalanine metabolism|Phenylpropanoid biosynthesis
VIT_214s0066g02680	TRUE	TRUE		PREDICTED: probable LRR receptor-like serine/threonine-protein kinase At4g08850 [Vitis vinifera]	#N/A
VIT_219s0015g01000	TRUE	TRUE		PREDICTED: E3 ubiquitin-protein ligase At4g11680 [Vitis vinifera]	#N/A
VIT_214s0081g00020	TRUE	TRUE		unnamed protein product, partial [Vitis vinifera]	#N/A
VIT_216s0100g01130	TRUE	TRUE		stilbene synthase 1 [Vitis vinifera]	Stilbenoid, diarylheptanoid and gingerol biosynthesis
VIT_214s0030g00570	TRUE	TRUE		unnamed protein product, partial [Vitis vinifera]	#N/A
VIT_200s0409g00040	TRUE	TRUE		PREDICTED: cysteine-rich receptor-like protein kinase 10 [Vitis vinifera]	#N/A
VIT_215s0021g01260	TRUE	TRUE		PREDICTED: uncharacterized protein LOC100242687 [Vitis vinifera]	#N/A
VIT_216s0100g00760	TRUE	TRUE		hypothetical protein VITISV_016536 [Vitis vinifera]	Flavonoid biosynthesis|Circadian rhythm - plant
VIT_209s0002g02980	TRUE	TRUE		PREDICTED: putative leucine-rich repeat receptor-like protein kinase At2g19210 isoform X1 [Vitis vinifera]	#N/A
VIT_216s0100g00770	TRUE	TRUE		PREDICTED: stilbene synthase 3 [Vitis vinifera]	Flavonoid biosynthesis|Circadian rhythm - plant
VIT_207s0005g03290	TRUE	TRUE		PREDICTED: probable inorganic phosphate transporter 1-7 [Vitis vinifera]	#N/A
VIT_218s0072g00260	TRUE	TRUE		unnamed protein product, partial [Vitis vinifera]	#N/A
VIT_214s0066g00750	TRUE	TRUE		PREDICTED: disease resistance protein RPM1-like [Vitis vinifera]	#N/A
VIT_217s0000g00680	TRUE	TRUE		unnamed protein product, partial [Vitis vinifera]	Glycolysis / Gluconeogenesis|Citrate cycle (TCA cycle)|Pyruvate metabolism
VIT_218s0001g00550	TRUE	TRUE		PREDICTED: rop guanine nucleotide exchange factor 1-like [Vitis vinifera]	#N/A
VIT_206s0004g07040	TRUE	TRUE		PREDICTED: uncharacterized protein At3g28850 [Vitis vinifera]	#N/A
VIT_205s0062g00710	TRUE	TRUE		PREDICTED: crocetin glucosyltransferase, chloroplastic-like [Vitis vinifera]	#N/A
VIT_200s0541g00010	TRUE	TRUE		hypothetical protein CICLE_v10026641mg [Citrus clementina]	#N/A
VIT_215s0048g01390	TRUE	TRUE		PREDICTED: probable carboxylesterase 8 [Vitis vinifera]	#N/A
VIT_219s0014g02110	TRUE	TRUE		PREDICTED: homeobox-leucine zipper protein ATHB-52-like [Vitis vinifera]	#N/A
VIT_205s0020g03910	TRUE	TRUE		PREDICTED: leucine-rich repeat extensin-like protein 6 [Vitis vinifera]	#N/A
VIT_213s0067g01180	TRUE	TRUE		PREDICTED: protein ESKIMO 1 isoform X1 [Vitis vinifera]	#N/A
VIT_211s0016g05380	TRUE	TRUE		PREDICTED: uncharacterized protein LOC100255957 [Vitis vinifera]	#N/A
VIT_219s0014g03925	TRUE	TRUE		PREDICTED: uncharacterized protein At5g23160-like [Vitis vinifera]	#N/A
VIT_200s0125g00160	TRUE	TRUE		unnamed protein product, partial [Vitis vinifera]	#N/A
VIT_219s0090g01250	TRUE	TRUE		PREDICTED: indole-3-acetate O-methyltransferase 1 [Vitis vinifera]	#N/A
VIT_203s0063g00140	TRUE	TRUE		caffeoyl-CoA O-methyltransferase [Vitis vinifera]	Phenylalanine metabolism|Phenylpropanoid biosynthesis|Flavonoid biosynthesis|Stilbenoid, diarylheptanoid and gingerol biosynthesis
VIT_216s0039g01170	TRUE	TRUE		PREDICTED: phenylalanine ammonia-lyase [Vitis vinifera]	Phenylalanine metabolism|Phenylpropanoid biosynthesis
VIT_216s0039g01130	TRUE	TRUE		PREDICTED: phenylalanine ammonia-lyase [Vitis vinifera]	Phenylalanine metabolism|Phenylpropanoid biosynthesis
VIT_204s0008g02070	TRUE	TRUE		PREDICTED: serine/threonine-protein kinase At5g01020 [Vitis vinifera]	#N/A
VIT_214s0219g00130	TRUE	TRUE		PREDICTED: cystinosin homolog [Vitis vinifera]	#N/A
VIT_219s0014g04620	TRUE	TRUE		PREDICTED: G-type lectin S-receptor-like serine/threonine-protein kinase At4g27290 isoform X3 [Vitis vinifera]	#N/A
VIT_216s0039g00570	TRUE	TRUE		PREDICTED: benzyl alcohol O-benzoyltransferase [Vitis vinifera]	#N/A
VIT_207s0141g00890	TRUE	TRUE		PREDICTED: cytochrome P450 94A1 [Vitis vinifera]	Cutin, suberine and wax biosynthesis
VIT_216s0100g01160	TRUE	TRUE		PREDICTED: stilbene synthase 1-like [Vitis vinifera]	Flavonoid biosynthesis|Circadian rhythm - plant
VIT_215s0046g02170	TRUE	TRUE		PREDICTED: 3-methyl-2-oxobutanoate hydroxymethyltransferase 1, mitochondrial [Vitis vinifera]	Pantothenate and CoA biosynthesis
VIT_216s0100g00750	TRUE	TRUE		PREDICTED: stilbene synthase 2 [Vitis vinifera]	Flavonoid biosynthesis|Circadian rhythm - plant
VIT_219s0015g01350	TRUE	TRUE		PREDICTED: probable galactinol--sucrose galactosyltransferase 1 [Vitis vinifera]	Galactose metabolism
VIT_209s0002g03030	TRUE	TRUE		PREDICTED: probable LRR receptor-like serine/threonine-protein kinase At1g05700 [Vitis vinifera]	#N/A
VIT_213s0067g02360	TRUE	TRUE		PREDICTED: peroxidase 4 [Vitis vinifera]	Phenylpropanoid biosynthesis
VIT_213s0019g04040	TRUE	TRUE		unnamed protein product, partial [Vitis vinifera]	#N/A
VIT_207s0031g00350	TRUE	TRUE		hypothetical protein VITISV_037012 [Vitis vinifera]	Phenylalanine metabolism|Phenylpropanoid biosynthesis|Flavonoid biosynthesis|Stilbenoid, diarylheptanoid and gingerol biosynthesis
VIT_216s0039g01120	TRUE	TRUE		PREDICTED: phenylalanine ammonia-lyase-like [Vitis vinifera]	Phenylalanine metabolism|Phenylpropanoid biosynthesis
VIT_201s0026g00900	TRUE	TRUE		PREDICTED: metalloendoproteinase 1 [Vitis vinifera]	#N/A
VIT_206s0004g07770	TRUE	TRUE		PREDICTED: peroxidase 4 [Vitis vinifera]	Phenylpropanoid biosynthesis
VIT_201s0010g01730	TRUE	TRUE		PREDICTED: aldo-keto reductase family 4 member C10-like [Vitis vinifera]	Glycolysis / Gluconeogenesis|Pentose and glucuronate interconversions|Glycerolipid metabolism
VIT_208s0007g03370	TRUE	TRUE		PREDICTED: uncharacterized protein LOC104880149 [Vitis vinifera]	#N/A
VIT_201s0011g02780	TRUE	TRUE		PREDICTED: protein MIZU-KUSSEI 1 [Vitis vinifera]	#N/A
VIT_210s0042g00840	TRUE	TRUE		PREDICTED: stilbene synthase 2 [Vitis vinifera]	Flavonoid biosynthesis|Circadian rhythm - plant
VIT_200s0391g00070	TRUE	TRUE		3-deoxy-D-arabino-heptulosonate-7-phosphate synthase [Vitis vinifera]	Phenylalanine, tyrosine and tryptophan biosynthesis
VIT_200s0304g00060	TRUE	TRUE		PREDICTED: TPR repeat-containing thioredoxin TTL1 [Vitis vinifera]	#N/A
VIT_207s0031g00980	TRUE	TRUE		PREDICTED: bifunctional aspartate aminotransferase and glutamate/aspartate-prephenate aminotransferase isoform X1 [Vitis vinifera]	Tyrosine metabolism|Phenylalanine metabolism|Phenylalanine, tyrosine and tryptophan biosynthesis|Isoquinoline alkaloid biosynthesis|Tropane, piperidine and pyridine alkaloid biosynthesis
VIT_200s0238g00020	TRUE	TRUE		PREDICTED: glucuronoxylan 4-O-methyltransferase 3 [Vitis vinifera]	#N/A
VIT_218s0001g04860	TRUE	TRUE		PREDICTED: bifunctional aspartate aminotransferase and glutamate/aspartate-prephenate aminotransferase-like [Vitis vinifera]	Tyrosine metabolism|Phenylalanine metabolism|Phenylalanine, tyrosine and tryptophan biosynthesis|Isoquinoline alkaloid biosynthesis|Tropane, piperidine and pyridine alkaloid biosynthesis
VIT_213s0019g04250	TRUE	TRUE		PREDICTED: uncharacterized protein LOC104881115 [Vitis vinifera]	#N/A
VIT_204s0008g04230	TRUE	TRUE		PREDICTED: ABC transporter G family member 32-like [Vitis vinifera]	#N/A
VIT_216s0039g01110	TRUE	TRUE		phenylalanine ammonia-lyase [Vitis vinifera]	Phenylalanine metabolism|Phenylpropanoid biosynthesis
VIT_212s0059g01720	TRUE	TRUE		hypothetical protein VITISV_031602 [Vitis vinifera]	#N/A
VIT_206s0004g00990	TRUE	TRUE		PREDICTED: dirigent protein 22 [Vitis vinifera]	#N/A
VIT_209s0002g05590	TRUE	TRUE		PREDICTED: pleiotropic drug resistance protein 1-like [Vitis vinifera]	#N/A
VIT_207s0005g05780	TRUE	TRUE		PREDICTED: pantoate--beta-alanine ligase [Vitis vinifera]	beta-Alanine metabolism|Pantothenate and CoA biosynthesis
VIT_212s0059g00870	TRUE	TRUE		PREDICTED: mitogen-activated protein kinase kinase kinase A [Vitis vinifera]	#N/A
VIT_205s0049g00770	TRUE	TRUE		PREDICTED: early nodulin-75-like [Vitis vinifera]	#N/A
VIT_218s0001g10410	TRUE	TRUE		hypothetical protein VITISV_004453 [Vitis vinifera]	#N/A
VIT_209s0002g08460	TRUE	TRUE		PREDICTED: 2-amino-3-ketobutyrate coenzyme A ligase, mitochondrial isoform X1 [Vitis vinifera]	Biotin metabolism
VIT_216s0098g00750	TRUE	TRUE		PREDICTED: uncharacterized calcium-binding protein At1g02270 [Vitis vinifera]	#N/A
VIT_218s0001g06250	TRUE	TRUE		3-deoxy-D-arabino-heptulosonate 7-phosphate synthase 02 [Vitis vinifera]	Phenylalanine, tyrosine and tryptophan biosynthesis
VIT_204s0008g03160	TRUE	TRUE		unnamed protein product, partial [Vitis vinifera]	#N/A
VIT_216s0039g01100	TRUE	TRUE		PREDICTED: phenylalanine ammonia-lyase [Vitis vinifera]	Phenylalanine metabolism|Phenylpropanoid biosynthesis
VIT_216s0100g01020	TRUE	TRUE		PREDICTED: stilbene synthase 4-like [Vitis vinifera]	Flavonoid biosynthesis|Circadian rhythm - plant
VIT_208s0040g00780	TRUE	TRUE		PREDICTED: cytochrome P450 98A2 [Vitis vinifera]	Phenylpropanoid biosynthesis|Flavonoid biosynthesis|Stilbenoid, diarylheptanoid and gingerol biosynthesis
VIT_208s0040g02600	TRUE	TRUE		hypothetical protein VITISV_021358 [Vitis vinifera]	#N/A
VIT_215s0046g03120	TRUE	TRUE		PREDICTED: O-glucosyltransferase rumi-like [Vitis vinifera]	#N/A
VIT_210s0003g00900	TRUE	TRUE		PREDICTED: 3'-N-debenzoyl-2'-deoxytaxol N-benzoyltransferase [Vitis vinifera]	#N/A
VIT_210s0042g00700	TRUE	TRUE		PREDICTED: probable leucine-rich repeat receptor-like protein kinase At1g35710 isoform X1 [Vitis vinifera]	#N/A
VIT_210s0042g00930	TRUE	TRUE		PREDICTED: stilbene synthase 2-like [Vitis vinifera]	Flavonoid biosynthesis|Circadian rhythm - plant
VIT_202s0025g03320	TRUE	TRUE		PREDICTED: cytochrome P450 86A7 [Vitis vinifera]	Cutin, suberine and wax biosynthesis
VIT_213s0019g04440	TRUE	TRUE		PREDICTED: uncharacterized protein LOC100253096 [Vitis vinifera]	#N/A
VIT_209s0002g05250	TRUE	TRUE		unnamed protein product, partial [Vitis vinifera]	Cysteine and methionine metabolism|Tryptophan metabolism
VIT_207s0005g05610	TRUE	TRUE		PREDICTED: 3-ketoacyl-CoA thiolase 2, peroxisomal-like [Vitis vinifera]	Fatty acid degradation|Valine, leucine and isoleucine degradation|alpha-Linolenic acid metabolism|Biosynthesis of unsaturated fatty acids|Peroxisome
VIT_216s0098g00850	TRUE	TRUE		PREDICTED: caffeic acid O-methyltransferase isoform X1 [Vitis vinifera]	Phenylpropanoid biosynthesis
VIT_216s0098g00840	TRUE	TRUE		PREDICTED: uncharacterized protein LOC100853301 [Vitis vinifera]	#N/A
VIT_216s0039g01240	TRUE	TRUE		PREDICTED: phenylalanine ammonia-lyase-like [Vitis vinifera]	Phenylalanine metabolism|Phenylpropanoid biosynthesis
VIT_210s0042g00920	TRUE	TRUE		PREDICTED: stilbene synthase 2 [Vitis vinifera]	Flavonoid biosynthesis|Circadian rhythm - plant
VIT_204s0023g01990	TRUE	TRUE		PREDICTED: phosphopantetheine adenylyltransferase isoform X2 [Vitis vinifera]	Pantothenate and CoA biosynthesis
VIT_212s0055g01150	TRUE	TRUE		PREDICTED: BRASSINOSTEROID INSENSITIVE 1-associated receptor kinase 1-like isoform X1 [Vitis vinifera]	MAPK signaling pathway - plant|Plant hormone signal transduction|Plant-pathogen interaction
VIT_203s0091g00090	TRUE	TRUE		unnamed protein product, partial [Vitis vinifera]	Cysteine and methionine metabolism
VIT_216s0100g01140	TRUE	TRUE		PREDICTED: stilbene synthase 1 [Vitis vinifera]	Flavonoid biosynthesis|Circadian rhythm - plant
VIT_201s0011g04840	TRUE	TRUE		hypothetical protein VITISV_039819 [Vitis vinifera]	#N/A
VIT_209s0070g00240	TRUE	TRUE		PREDICTED: cinnamoyl-CoA reductase 1 [Vitis vinifera]	Phenylpropanoid biosynthesis
VIT_201s0026g01250	TRUE	TRUE		unnamed protein product, partial [Vitis vinifera]	#N/A
VIT_210s0003g04080	TRUE	TRUE		PREDICTED: uncharacterized protein LOC104880522 [Vitis vinifera]	#N/A
VIT_208s0032g00950	TRUE	TRUE		PREDICTED: uncharacterized protein LOC100854533 [Vitis vinifera]	#N/A
VIT_218s0001g11320	TRUE	TRUE		PREDICTED: ent-kaurene oxidase, chloroplastic [Vitis vinifera]	Diterpenoid biosynthesis
VIT_200s1217g00020	TRUE	TRUE		unnamed protein product, partial [Vitis vinifera]	#N/A
VIT_216s0100g01010	TRUE	TRUE		PREDICTED: stilbene synthase 2 [Vitis vinifera]	Stilbenoid, diarylheptanoid and gingerol biosynthesis
VIT_214s0066g02670	TRUE	TRUE		PREDICTED: probable LRR receptor-like serine/threonine-protein kinase At4g08850 [Vitis vinifera]	#N/A
VIT_216s0100g00850	TRUE	TRUE		PREDICTED: stilbene synthase 4-like [Vitis vinifera]	Flavonoid biosynthesis|Circadian rhythm - plant
VIT_201s0011g04280	TRUE	TRUE		PREDICTED: probable receptor-like protein kinase At1g67000 [Ricinus communis]	#N/A
VIT_216s0100g01170	TRUE	TRUE		stilbene synthase 6 [Vitis vinifera]	Flavonoid biosynthesis|Circadian rhythm - plant
VIT_211s0065g00350	TRUE	TRUE		PREDICTED: cytochrome P450 CYP73A100 [Vitis vinifera]	Ubiquinone and other terpenoid-quinone biosynthesis|Phenylalanine metabolism|Phenylpropanoid biosynthesis|Flavonoid biosynthesis|Stilbenoid, diarylheptanoid and gingerol biosynthesis
VIT_201s0127g00360	TRUE	TRUE		PREDICTED: probable BOI-related E3 ubiquitin-protein ligase 2 [Vitis vinifera]	#N/A
VIT_206s0004g00380	TRUE	TRUE		hypothetical protein VITISV_028364 [Vitis vinifera]	#N/A
VIT_213s0074g00760	TRUE	TRUE		PREDICTED: uncharacterized protein LOC100262617 [Vitis vinifera]	#N/A
VIT_214s0006g02600	TRUE	TRUE		PREDICTED: probable serine/threonine-protein kinase At1g18390 isoform X4 [Vitis vinifera]	#N/A
VIT_216s0039g01280	TRUE	TRUE		PREDICTED: phenylalanine ammonia-lyase [Vitis vinifera]	Phenylalanine metabolism|Phenylpropanoid biosynthesis
VIT_214s0030g01750	TRUE	TRUE		unnamed protein product, partial [Vitis vinifera]	#N/A
VIT_209s0070g00490	TRUE	TRUE		PREDICTED: probable protein phosphatase 2C 44 [Vitis vinifera]	#N/A
VIT_200s0388g00060	TRUE	TRUE		PREDICTED: probable receptor-like protein kinase At5g39020 [Vitis vinifera]	#N/A
VIT_207s0005g04050	TRUE	TRUE		PREDICTED: probable LRR receptor-like serine/threonine-protein kinase At4g08850 [Vitis vinifera]	#N/A
VIT_208s0007g01420	TRUE	TRUE		PREDICTED: probable glutathione S-transferase [Vitis vinifera]	Glutathione metabolism
VIT_211s0052g01090	TRUE	TRUE		PREDICTED: 4-coumarate--CoA ligase 2 [Vitis vinifera]	Ubiquinone and other terpenoid-quinone biosynthesis|Phenylalanine metabolism|Phenylpropanoid biosynthesis
VIT_210s0071g00890	TRUE	TRUE		PREDICTED: uncharacterized protein LOC100242158 isoform X2 [Vitis vinifera]	#N/A
VIT_204s0008g06830	TRUE	TRUE		PREDICTED: probable folate-biopterin transporter 2 [Vitis vinifera]	#N/A
VIT_206s0004g03590	TRUE	TRUE		PREDICTED: ethylene-responsive transcription factor RAP2-7 isoform X1 [Vitis vinifera]	#N/A
VIT_209s0070g00380	TRUE	TRUE		PREDICTED: uncharacterized protein LOC100263614 [Vitis vinifera]	#N/A
VIT_209s0018g01190	TRUE	TRUE		PREDICTED: shikimate O-hydroxycinnamoyltransferase [Vitis vinifera]	Phenylpropanoid biosynthesis|Flavonoid biosynthesis|Stilbenoid, diarylheptanoid and gingerol biosynthesis
VIT_200s0179g00260	TRUE	TRUE		PREDICTED: calcium-transporting ATPase 12, plasma membrane-type [Vitis vinifera]	#N/A
VIT_206s0004g04820	TRUE	TRUE		PREDICTED: probable receptor-like protein kinase At5g47070 [Vitis vinifera]	#N/A
VIT_203s0180g00260	TRUE	TRUE		PREDICTED: probable cinnamyl alcohol dehydrogenase 1 [Vitis vinifera]	Phenylpropanoid biosynthesis
VIT_217s0000g04540	TRUE	TRUE		PREDICTED: enolase 1, chloroplastic [Vitis vinifera]	Glycolysis / Gluconeogenesis|RNA degradation
VIT_210s0042g00880	TRUE	TRUE		hypothetical protein VITISV_026499 [Vitis vinifera]	Flavonoid biosynthesis|Circadian rhythm - plant
VIT_200s0144g00265	TRUE	TRUE		hypothetical protein VITISV_037104 [Vitis vinifera]	#N/A
VIT_212s0028g01630	TRUE	TRUE		PREDICTED: G-type lectin S-receptor-like serine/threonine-protein kinase SD2-5 [Vitis vinifera]	#N/A
VIT_219s0014g04690	TRUE	TRUE		PREDICTED: indole-3-acetic acid-amido synthetase GH3.6 [Vitis vinifera]	Plant hormone signal transduction
VIT_216s0022g01440	TRUE	TRUE		PREDICTED: transketolase, chloroplastic [Vitis vinifera]	Pentose phosphate pathway|Carbon fixation in photosynthetic organisms
VIT_201s0026g01190	TRUE	TRUE		PREDICTED: uncharacterized protein LOC100260447 isoform X1 [Vitis vinifera]	#N/A
VIT_212s0028g00590	TRUE	TRUE		PREDICTED: 3-hydroxyisobutyryl-CoA hydrolase-like protein 5 [Vitis vinifera]	Valine, leucine and isoleucine degradation|beta-Alanine metabolism|Propanoate metabolism
VIT_201s0026g01550	TRUE	TRUE		PREDICTED: homeobox-leucine zipper protein HAT5 [Vitis vinifera]	#N/A
VIT_208s0056g00300	TRUE	TRUE		PREDICTED: uncharacterized protein LOC104879960 [Vitis vinifera]	#N/A
VIT_207s0104g00200	TRUE	TRUE		unnamed protein product, partial [Vitis vinifera]	#N/A
VIT_219s0177g00170	TRUE	TRUE		PREDICTED: uncharacterized protein LOC100250247 isoform X1 [Vitis vinifera]	#N/A
VIT_214s0066g02440	TRUE	TRUE		PREDICTED: xylosyltransferase 1 [Vitis vinifera]	#N/A
VIT_206s0004g06480	TRUE	TRUE		PREDICTED: 2-methylbutanal oxime monooxygenase-like [Vitis vinifera]	#N/A
VIT_200s0398g00040	TRUE	TRUE		PREDICTED: cysteine-rich receptor-like protein kinase 10 [Vitis vinifera]	#N/A
VIT_215s0048g00350	TRUE	TRUE		5-enolpyruvylshikimate-3-phosphate synthase [Vitis vinifera]	Phenylalanine, tyrosine and tryptophan biosynthesis
VIT_207s0151g01060	TRUE	TRUE		unnamed protein product, partial [Vitis vinifera]	#N/A
VIT_204s0008g02740	TRUE	TRUE		PREDICTED: uncharacterized protein LOC100242392 isoform X1 [Vitis vinifera]	#N/A
VIT_205s0020g02160	TRUE	TRUE		PREDICTED: squamosa promoter-binding-like protein 7 [Vitis vinifera]	#N/A
VIT_210s0003g00850	TRUE	TRUE		PREDICTED: E3 ubiquitin-protein ligase ATL41-like [Vitis vinifera]	#N/A
VIT_218s0001g05300	TRUE	TRUE		PREDICTED: probable trehalose-phosphate phosphatase J [Vitis vinifera]	Starch and sucrose metabolism
VIT_210s0003g01850	TRUE	TRUE		unnamed protein product, partial [Vitis vinifera]	#N/A
VIT_201s0011g01530	TRUE	TRUE		unnamed protein product, partial [Vitis vinifera]	#N/A
VIT_213s0019g05090	TRUE	TRUE		PREDICTED: uncharacterized protein ycf45 [Vitis vinifera]	#N/A
VIT_204s0008g05490	TRUE	TRUE		PREDICTED: putative L-ascorbate peroxidase 6 isoform X2 [Vitis vinifera]	Ascorbate and aldarate metabolism|Glutathione metabolism
VIT_213s0074g00470	TRUE	TRUE		PREDICTED: uncharacterized protein LOC100245448 [Vitis vinifera]	#N/A
VIT_202s0012g02340	TRUE	TRUE		unnamed protein product, partial [Vitis vinifera]	#N/A
VIT_212s0028g01150	TRUE		TRUE	PREDICTED: protein TRANSPARENT TESTA 12 [Vitis vinifera]	#N/A
VIT_214s0066g02470	TRUE		TRUE	PREDICTED: uncharacterized protein LOC100267969 [Vitis vinifera]	#N/A
VIT_204s0023g00700	TRUE		TRUE	PREDICTED: serine carboxypeptidase-like 20 [Vitis vinifera]	#N/A
VIT_213s0067g01680	TRUE		TRUE	PREDICTED: peptide-N4-(N-acetyl-beta-glucosaminyl)asparagine amidase A [Vitis vinifera]	#N/A
VIT_213s0019g04390	TRUE		TRUE	PREDICTED: GATA transcription factor 8-like [Vitis vinifera]	#N/A
VIT_204s0008g01810	TRUE		TRUE	PREDICTED: transcription factor MYB3 [Vitis vinifera]	#N/A
VIT_208s0040g02400	TRUE		TRUE	PREDICTED: interactor of constitutive active ROPs 2, chloroplastic isoform X1 [Vitis vinifera]	#N/A
VIT_200s0375g00030	TRUE		TRUE	PREDICTED: alpha-galactosidase [Vitis vinifera]	Galactose metabolism|Glycerolipid metabolism|Sphingolipid metabolism|Glycosphingolipid biosynthesis - globo and isoglobo series
VIT_218s0001g14100	TRUE		TRUE	PREDICTED: putative HVA22-like protein g [Vitis vinifera]	#N/A
VIT_218s0001g15650	TRUE		TRUE	hypothetical protein VITISV_035026 [Vitis vinifera]	#N/A
VIT_207s0129g00240	TRUE		TRUE	PREDICTED: zinc finger protein ZAT10 [Vitis vinifera]	#N/A
VIT_219s0014g03940	TRUE		TRUE	PREDICTED: uncharacterized protein LOC100262412 [Vitis vinifera]	#N/A
VIT_215s0048g02070	TRUE		TRUE	PREDICTED: BON1-associated protein 2 [Vitis vinifera]	#N/A
VIT_214s0060g00900	TRUE		TRUE	PREDICTED: uncharacterized protein LOC100245914 [Vitis vinifera]	#N/A
VIT_201s0026g00330	TRUE		TRUE	PREDICTED: uncharacterized protein LOC100263777 isoform X1 [Vitis vinifera]	#N/A
VIT_211s0052g01220	TRUE		TRUE	PREDICTED: probable xyloglucan endotransglucosylase/hydrolase protein 23 [Vitis vinifera]	Plant hormone signal transduction
VIT_203s0088g00260	TRUE		TRUE	PREDICTED: serine carboxypeptidase-like 16 [Vitis vinifera]	#N/A
VIT_202s0012g01880	TRUE		TRUE	PREDICTED: uncharacterized protein LOC100245368 [Vitis vinifera]	#N/A
VIT_204s0023g03370	TRUE		TRUE	naringenin,2-oxoglutarate 3-dioxygenase [Vitis vinifera]	Flavonoid biosynthesis
VIT_216s0100g00300	TRUE		TRUE	PREDICTED: sorbitol dehydrogenase [Vitis vinifera]	Pentose and glucuronate interconversions|Fructose and mannose metabolism
VIT_203s0063g02490	TRUE		TRUE	PREDICTED: glucan endo-1,3-beta-D-glucosidase [Vitis vinifera]	#N/A
VIT_202s0012g00170	TRUE		TRUE	PREDICTED: beta-amylase 3, chloroplastic [Vitis vinifera]	Starch and sucrose metabolism
VIT_200s0361g00040	TRUE		TRUE	unnamed protein product, partial [Vitis vinifera]	#N/A
VIT_207s0129g00490	TRUE		TRUE	PREDICTED: subtilisin-like protease [Vitis vinifera]	#N/A
VIT_211s0118g00420	TRUE		TRUE	PREDICTED: heparanase-like protein 3 [Vitis vinifera]	Glycosaminoglycan degradation
VIT_212s0059g00770	TRUE		TRUE	PREDICTED: L-ascorbate oxidase homolog [Vitis vinifera]	#N/A
VIT_218s0001g14310	TRUE		TRUE	PREDICTED: flavanone 3-dioxygenase [Vitis vinifera]	Flavonoid biosynthesis
VIT_218s0001g05840	TRUE		TRUE	PREDICTED: RNA-binding protein 38 isoform X1 [Vitis vinifera]	#N/A
VIT_208s0007g07250	TRUE		TRUE	PREDICTED: ethylene-responsive transcription factor RAP2-11 [Vitis vinifera]	#N/A
VIT_218s0072g00920	TRUE		TRUE	unnamed protein product, partial [Vitis vinifera]	Phenylpropanoid biosynthesis
VIT_218s0001g09290	TRUE		TRUE	unnamed protein product, partial [Vitis vinifera]	#N/A
VIT_219s0015g00530	TRUE		TRUE	PREDICTED: fasciclin-like arabinogalactan protein 1 [Vitis vinifera]	#N/A
VIT_214s0068g00920	TRUE		TRUE	chalcone synthase [Vitis vinifera]	Flavonoid biosynthesis|Circadian rhythm - plant
VIT_205s0136g00260	TRUE		TRUE	PREDICTED: chalcone synthase 2 [Vitis vinifera]	Flavonoid biosynthesis|Circadian rhythm - plant
VIT_203s0091g00420	TRUE		TRUE	unnamed protein product, partial [Vitis vinifera]	#N/A
VIT_203s0017g00870	TRUE		TRUE	PREDICTED: acetyl-CoA-benzylalcohol acetyltransferase-like [Vitis vinifera]	#N/A
VIT_202s0025g04170	TRUE		TRUE	hypothetical protein VITISV_009283 [Vitis vinifera]	#N/A
VIT_218s0001g00680	TRUE		TRUE	PREDICTED: laccase-14 [Vitis vinifera]	#N/A
VIT_214s0006g02880	TRUE		TRUE	PREDICTED: uncharacterized protein LOC100246370 isoform X1 [Vitis vinifera]	#N/A
VIT_214s0006g02083	TRUE		TRUE	PREDICTED: uncharacterized protein LOC100258732 [Vitis vinifera]	#N/A
VIT_206s0004g00910	TRUE		TRUE	PREDICTED: protein YLS3-like [Vitis vinifera]	#N/A
VIT_208s0056g01530	TRUE		TRUE	PREDICTED: uncharacterized protein LOC100253604 [Vitis vinifera]	#N/A
VIT_202s0025g04720	TRUE		TRUE	leucoanthocyanidin dioxygenase [Vitis vinifera]	Flavonoid biosynthesis
VIT_208s0007g06340	TRUE		TRUE	PREDICTED: uncharacterized protein LOC100264119 [Vitis vinifera]	#N/A
VIT_214s0083g00400	TRUE		TRUE	unnamed protein product, partial [Vitis vinifera]	#N/A
VIT_205s0062g00430	TRUE		TRUE	PREDICTED: crocetin glucosyltransferase, chloroplastic-like [Vitis vinifera]	#N/A
VIT_218s0001g05890	TRUE		TRUE	PREDICTED: ethylene-responsive transcription factor ERF021 [Vitis vinifera]	#N/A
VIT_201s0011g02960	TRUE		TRUE	leucoanthocyanidin reductase 1 [Vitis vinifera]	Flavonoid biosynthesis
VIT_214s0219g00090	TRUE		TRUE	PREDICTED: protein FAR1-RELATED SEQUENCE 7-like [Vitis vinifera]	#N/A
VIT_209s0054g00570	TRUE		TRUE	#N/A	#N/A
VIT_200s0873g00020	TRUE		TRUE	NADH dehydrogenase subunit 3 (mitochondrion) [Vicia faba]	Oxidative phosphorylation
VIT_219s0090g01410	TRUE		TRUE	PREDICTED: long-chain-alcohol O-fatty-acyltransferase [Vitis vinifera]	#N/A
VIT_209s0002g04620	TRUE		TRUE	hypothetical protein CICLE_v10026796mg [Citrus clementina]	#N/A
VIT_218s0001g14520	TRUE		TRUE	unnamed protein product, partial [Vitis vinifera]	#N/A
VIT_218s0001g09400	TRUE		TRUE	hypothetical protein VITISV_028490 [Vitis vinifera]	#N/A
VIT_205s0020g01080	TRUE		TRUE	PREDICTED: uncharacterized protein LOC104879229 isoform X3 [Vitis vinifera]	#N/A
VIT_208s0007g08460	TRUE		TRUE	PREDICTED: uncharacterized protein LOC100257236 [Vitis vinifera]	#N/A
VIT_217s0000g03690	TRUE		TRUE	PREDICTED: ribulose bisphosphate carboxylase small chain, chloroplastic [Vitis vinifera]	Glyoxylate and dicarboxylate metabolism|Carbon fixation in photosynthetic organisms
VIT_202s0087g01020	TRUE		TRUE	PREDICTED: cysteine-rich receptor-like protein kinase 10 isoform X1 [Vitis vinifera]	#N/A
VIT_202s0025g04000	TRUE		TRUE	PREDICTED: scarecrow-like protein 28 [Vitis vinifera]	#N/A
VIT_209s0002g02430	TRUE		TRUE	unnamed protein product, partial [Vitis vinifera]	#N/A
VIT_201s0010g01200	TRUE		TRUE	PREDICTED: delta(24)-sterol reductase [Vitis vinifera]	Steroid biosynthesis
VIT_213s0064g01640	TRUE		TRUE	unnamed protein product, partial [Vitis vinifera]	#N/A
VIT_219s0027g00020	TRUE		TRUE	PREDICTED: serine/threonine-protein kinase WAG1 [Vitis vinifera]	#N/A
VIT_213s0019g02710	TRUE		TRUE	PREDICTED: rop guanine nucleotide exchange factor 5 [Vitis vinifera]	#N/A
VIT_218s0075g00400	TRUE		TRUE	hypothetical protein VITISV_034210 [Vitis vinifera]	#N/A
VIT_211s0103g00210	TRUE		TRUE	PREDICTED: F-box protein At5g07610 [Vitis vinifera]	#N/A
VIT_212s0142g00160	TRUE		TRUE	PREDICTED: transcription factor bHLH149 [Vitis vinifera]	#N/A
VIT_213s0106g00690	TRUE		TRUE	unnamed protein product, partial [Vitis vinifera]	#N/A
VIT_211s0016g02900	TRUE		TRUE	PREDICTED: leucine-rich repeat extensin-like protein 4 [Vitis vinifera]	#N/A
VIT_206s0009g02010	TRUE		TRUE	PREDICTED: anthocyanidin 3-O-glucosyltransferase 7-like [Vitis vinifera]	#N/A
VIT_217s0000g04850	TRUE		TRUE	PREDICTED: dof zinc finger protein DOF5.4 [Vitis vinifera]	#N/A
VIT_216s0050g02310	TRUE		TRUE	PREDICTED: uncharacterized protein LOC100244982 [Vitis vinifera]	#N/A
VIT_214s0219g00210	TRUE		TRUE	PREDICTED: BAG family molecular chaperone regulator 1 [Vitis vinifera]	#N/A
VIT_216s0013g01110	TRUE		TRUE	PREDICTED: ethylene-responsive transcription factor 5-like [Vitis vinifera]	#N/A
VIT_213s0101g00460	TRUE		TRUE	PREDICTED: uncharacterized protein LOC100265438 isoform X1 [Vitis vinifera]	#N/A
VIT_218s0001g06030	TRUE		TRUE	PREDICTED: protein EXORDIUM-like 2 [Vitis vinifera]	#N/A
VIT_201s0011g03770	TRUE		TRUE	PREDICTED: uncharacterized protein LOC100266460 [Vitis vinifera]	#N/A
VIT_207s0104g01120	TRUE		TRUE	PREDICTED: rho GTPase-activating protein 2 [Vitis vinifera]	#N/A
VIT_217s0000g08240	TRUE		TRUE	PREDICTED: serine/threonine-protein kinase HT1-like [Vitis vinifera]	#N/A
VIT_218s0001g15460	TRUE		TRUE	PREDICTED: acyl-[acyl-carrier-protein] desaturase 6, chloroplastic [Vitis vinifera]	Fatty acid biosynthesis|Biosynthesis of unsaturated fatty acids
VIT_206s0004g05460	TRUE		TRUE	unnamed protein product, partial [Vitis vinifera]	MAPK signaling pathway - plant|Plant hormone signal transduction
VIT_212s0035g01340	TRUE		TRUE	PREDICTED: glucuronoxylan 4-O-methyltransferase 1 [Vitis vinifera]	#N/A
VIT_217s0053g00590	TRUE		TRUE	unnamed protein product, partial [Vitis vinifera]	#N/A
VIT_209s0002g06590	TRUE		TRUE	UDP-glucose: anthocyanin 5-O-glucosyltransferase [Vitis amurensis]	#N/A
VIT_206s0061g00730	TRUE		TRUE	PREDICTED: aquaporin TIP1-1 [Vitis vinifera]	#N/A
VIT_217s0000g04270	TRUE		TRUE	PREDICTED: peptidyl-prolyl cis-trans isomerase CYP26-2, chloroplastic [Vitis vinifera]	#N/A
VIT_212s0121g00380	TRUE		TRUE	PREDICTED: beta-xylosidase/alpha-L-arabinofuranosidase 2-like [Vitis vinifera]	Amino sugar and nucleotide sugar metabolism
VIT_205s0062g00520	TRUE		TRUE	PREDICTED: crocetin glucosyltransferase, chloroplastic-like [Vitis vinifera]	#N/A
VIT_215s0046g01230	TRUE		TRUE	unnamed protein product, partial [Vitis vinifera]	#N/A
VIT_214s0060g02330	TRUE		TRUE	PREDICTED: formin-like protein 11 [Vitis vinifera]	#N/A
VIT_218s0122g01400	TRUE		TRUE	PREDICTED: xyloglucan galactosyltransferase KATAMARI1 homolog [Vitis vinifera]	#N/A
VIT_206s0004g02620	TRUE		TRUE	PREDICTED: phenylalanine ammonia-lyase [Vitis vinifera]	Phenylalanine metabolism|Phenylpropanoid biosynthesis
VIT_212s0035g00260	TRUE		TRUE	PREDICTED: MLO-like protein 4 [Vitis vinifera]	#N/A
VIT_212s0057g00110	TRUE		TRUE	PREDICTED: uncharacterized protein LOC100240803 [Vitis vinifera]	#N/A
VIT_216s0050g00110	TRUE		TRUE	PREDICTED: uncharacterized protein LOC104882205 isoform X2 [Vitis vinifera]	#N/A
VIT_207s0031g02550	TRUE		TRUE	PREDICTED: ABC transporter G family member 5 [Vitis vinifera]	ABC transporters
VIT_201s0010g02010	TRUE		TRUE	PREDICTED: lignin-forming anionic peroxidase-like [Vitis vinifera]	Phenylpropanoid biosynthesis
VIT_212s0028g02190	TRUE		TRUE	PREDICTED: heavy metal-associated isoprenylated plant protein 26 [Vitis vinifera]	#N/A
VIT_213s0067g01670	TRUE		TRUE	PREDICTED: ankyrin repeat, PH and SEC7 domain containing protein secG-like [Vitis vinifera]	#N/A
VIT_218s0001g06140	TRUE		TRUE	PREDICTED: protein EXORDIUM [Vitis vinifera]	#N/A
VIT_208s0040g03350	TRUE		TRUE	#N/A	#N/A
VIT_205s0094g01020	TRUE		TRUE	hypothetical protein VITISV_017017 [Vitis vinifera]	#N/A
VIT_201s0011g05150	TRUE		TRUE	PREDICTED: MLP-like protein 34 [Vitis vinifera]	#N/A
VIT_217s0000g02700	TRUE		TRUE	PREDICTED: alpha-dioxygenase 2 [Vitis vinifera]	#N/A
VIT_218s0001g10060	TRUE		TRUE	hypothetical protein VITISV_001143 [Vitis vinifera]	#N/A
VIT_219s0014g05010	TRUE		TRUE	PREDICTED: uncharacterized protein LOC100250297 [Vitis vinifera]	#N/A
VIT_209s0054g00430	TRUE		TRUE	PREDICTED: uncharacterized protein LOC100246222 [Vitis vinifera]	#N/A
VIT_212s0059g00440	TRUE		TRUE	PREDICTED: keratin-associated protein 6-2 [Vitis vinifera]	#N/A
VIT_214s0083g01220	TRUE		TRUE	PREDICTED: receptor-like protein kinase FERONIA [Vitis vinifera]	#N/A
