# Supplementary material for: Ethylene modulates the phenylpropanoid pathway by enhancing VvMYB14 expression via the ERF5-melatonin-ERF104 pathway in grape seeds
Source: Hortic Res. 2025 Feb 25;12(6):uhaf061. doi: 10.1093/hr/uhaf061 (PMC12017797; doi:10.1093/hr/uhaf061)
Supplement: Web_Material_uhaf061 [file web_material_uhaf061.zip › Table S8.xlsx]

## Sheet: Sheet1
Table S8 All of the genes contain MTRE in promoter
gene id	pathway	pathway description
VIT_217s0000g09800	vvi00040	Pentose and glucuronate interconversions
VIT_209s0070g00720	vvi00908	Zeatin biosynthesis
VIT_212s0034g00100	vvi04075	Plant hormone signal transduction
VIT_219s0014g02380	vvi00360,vvi00650	Phenylalanine metabolism|Butanoate metabolism
VIT_214s0060g01390	vvi04141	Protein processing in endoplasmic reticulum
VIT_202s0025g00300	vvi03010	Ribosome
VIT_213s0047g01170	vvi03010	Ribosome
VIT_205s0020g00600	vvi00940	Phenylpropanoid biosynthesis
VIT_218s0001g06250	vvi00400	Phenylalanine, tyrosine and tryptophan biosynthesis
VIT_203s0091g00640	vvi03010	Ribosome
VIT_205s0077g00230	vvi04145	Phagosome
VIT_203s0063g00140	vvi00360,vvi00940,vvi00941,vvi00945	Phenylalanine metabolism|Phenylpropanoid biosynthesis|Flavonoid biosynthesis|Stilbenoid, diarylheptanoid and gingerol biosynthesis
VIT_217s0000g03490	vvi00730,vvi04122	Thiamine metabolism|Sulfur relay system
VIT_219s0027g01690	vvi04626	Plant-pathogen interaction
VIT_219s0093g00580	vvi04016,vvi04075	MAPK signaling pathway - plant|Plant hormone signal transduction
VIT_216s0039g02750	vvi00220,vvi00250,vvi00910	Arginine biosynthesis|Alanine, aspartate and glutamate metabolism|Nitrogen metabolism
VIT_204s0079g00690	vvi00480	Glutathione metabolism
VIT_218s0001g14230	vvi00010,vvi00051,vvi00052,vvi00500,vvi00520	Glycolysis / Gluconeogenesis|Fructose and mannose metabolism|Galactose metabolism|Starch and sucrose metabolism|Amino sugar and nucleotide sugar metabolism
VIT_202s0087g00710	vvi00906	Carotenoid biosynthesis
VIT_206s0004g00830	vvi03015,vvi04136	mRNA surveillance pathway|Autophagy - other
VIT_203s0038g00790	vvi00190,vvi04145	Oxidative phosphorylation|Phagosome
VIT_202s0025g01500	vvi00230,vvi00240,vvi04016	Purine metabolism|Pyrimidine metabolism|MAPK signaling pathway - plant
VIT_207s0005g01770	vvi03040	Spliceosome
VIT_201s0010g02930	vvi04626	Plant-pathogen interaction
VIT_212s0028g01400	vvi00230,vvi00240,vvi03020	Purine metabolism|Pyrimidine metabolism|RNA polymerase
VIT_201s0010g02980	vvi04626	Plant-pathogen interaction
VIT_209s0002g06550	vvi03060	Protein export
VIT_218s0001g01210	vvi00860	Porphyrin and chlorophyll metabolism
VIT_200s0389g00020	vvi00071,vvi00592,vvi01040,vvi04146	Fatty acid degradation|alpha-Linolenic acid metabolism|Biosynthesis of unsaturated fatty acids|Peroxisome
VIT_207s0005g00320	vvi03040	Spliceosome
VIT_206s0004g00080	vvi03013	RNA transport
VIT_207s0151g01070	vvi00904	Diterpenoid biosynthesis
VIT_206s0061g00305	vvi00910	Nitrogen metabolism
VIT_219s0138g00035	vvi03015	mRNA surveillance pathway
VIT_204s0008g04350	vvi04130	SNARE interactions in vesicular transport
VIT_219s0014g00120	vvi03060	Protein export
VIT_219s0014g00070	vvi00900	Terpenoid backbone biosynthesis
VIT_200s0131g00250	vvi04141,vvi04626	Protein processing in endoplasmic reticulum|Plant-pathogen interaction
VIT_215s0046g03520	vvi00051,vvi00520	Fructose and mannose metabolism|Amino sugar and nucleotide sugar metabolism
VIT_215s0046g03350	vvi03015	mRNA surveillance pathway
VIT_215s0024g01240	vvi03040	Spliceosome
VIT_204s0023g01130	vvi04141	Protein processing in endoplasmic reticulum
VIT_205s0102g01170	vvi00100	Steroid biosynthesis
VIT_211s0052g00720	vvi04712	Circadian rhythm - plant
VIT_203s0091g00520	vvi00330	Arginine and proline metabolism
VIT_215s0046g00410	vvi04120	Ubiquitin mediated proteolysis
VIT_202s0025g03875	vvi03018	RNA degradation
VIT_218s0041g02260	vvi00592	alpha-Linolenic acid metabolism
VIT_209s0002g00240	vvi04626	Plant-pathogen interaction
VIT_210s0003g03160	vvi03010	Ribosome
VIT_210s0042g00460	vvi04626	Plant-pathogen interaction
VIT_214s0006g01410	vvi00051,vvi00500,vvi00520	Fructose and mannose metabolism|Starch and sucrose metabolism|Amino sugar and nucleotide sugar metabolism
VIT_207s0129g00860	vvi00943	Isoflavonoid biosynthesis
VIT_200s1322g00010	vvi04145	Phagosome
VIT_216s0100g00760	vvi00941,vvi04712	Flavonoid biosynthesis|Circadian rhythm - plant
VIT_201s0010g02790	vvi03040	Spliceosome
VIT_215s0048g00540	vvi04130	SNARE interactions in vesicular transport
VIT_213s0019g02510	vvi03018	RNA degradation
VIT_205s0049g01080	vvi00480	Glutathione metabolism
VIT_204s0023g03420	vvi04626	Plant-pathogen interaction
VIT_218s0041g00830	vvi00941	Flavonoid biosynthesis
VIT_205s0020g00900	vvi02010	ABC transporters
VIT_213s0106g00770	vvi03013,vvi04141	RNA transport|Protein processing in endoplasmic reticulum
VIT_218s0122g00960	vvi00710	Carbon fixation in photosynthetic organisms
VIT_217s0000g09470	vvi00230,vvi00564	Purine metabolism|Glycerophospholipid metabolism
VIT_204s0008g00750	vvi03440	Homologous recombination
VIT_218s0001g10720	vvi00900,vvi00909	Terpenoid backbone biosynthesis|Sesquiterpenoid and triterpenoid biosynthesis
VIT_217s0000g08060	vvi04626	Plant-pathogen interaction
VIT_212s0142g00530	vvi00430,vvi00460,vvi00480,vvi00590	Taurine and hypotaurine metabolism|Cyanoamino acid metabolism|Glutathione metabolism|Arachidonic acid metabolism
VIT_210s0092g00280	vvi00190	Oxidative phosphorylation
VIT_205s0020g04995	vvi00230,vvi00240,vvi03020	Purine metabolism|Pyrimidine metabolism|RNA polymerase
VIT_201s0137g00020	vvi00190	Oxidative phosphorylation
VIT_209s0018g02140	vvi04141	Protein processing in endoplasmic reticulum
VIT_210s0042g00880	vvi00941,vvi04712	Flavonoid biosynthesis|Circadian rhythm - plant
VIT_206s0004g05280	vvi00960	Tropane, piperidine and pyridine alkaloid biosynthesis
VIT_216s0050g02600	vvi00500	Starch and sucrose metabolism
VIT_215s0046g00845	vvi03015	mRNA surveillance pathway
VIT_216s0039g01075	vvi03008	Ribosome biogenesis in eukaryotes
VIT_204s0044g00250	vvi00270,vvi00460,vvi00920	Cysteine and methionine metabolism|Cyanoamino acid metabolism|Sulfur metabolism
VIT_202s0033g00260	vvi00999	Biosynthesis of secondary metabolites - unclassified
VIT_208s0056g00690	vvi03040	Spliceosome
VIT_212s0035g00190	vvi03015	mRNA surveillance pathway
VIT_203s0038g01870	vvi03013	RNA transport
VIT_210s0116g00820	vvi00230	Purine metabolism
VIT_219s0093g00390	vvi00480	Glutathione metabolism
VIT_209s0002g02260	vvi00190	Oxidative phosphorylation
VIT_218s0001g00690	vvi00480	Glutathione metabolism
VIT_212s0099g00008	vvi03013	RNA transport
VIT_203s0063g00380	vvi00906	Carotenoid biosynthesis
VIT_202s0012g01990	vvi00130,vvi00350,vvi00360	Ubiquinone and other terpenoid-quinone biosynthesis|Tyrosine metabolism|Phenylalanine metabolism
VIT_206s0004g06110	vvi00460,vvi00500,vvi00940	Cyanoamino acid metabolism|Starch and sucrose metabolism|Phenylpropanoid biosynthesis
VIT_214s0030g00670	vvi00400	Phenylalanine, tyrosine and tryptophan biosynthesis
VIT_216s0013g00080	vvi00970	Aminoacyl-tRNA biosynthesis
VIT_216s0039g00360	vvi00620,vvi00710	Pyruvate metabolism|Carbon fixation in photosynthetic organisms
VIT_207s0031g00350	vvi00360,vvi00940,vvi00941,vvi00945	Phenylalanine metabolism|Phenylpropanoid biosynthesis|Flavonoid biosynthesis|Stilbenoid, diarylheptanoid and gingerol biosynthesis
VIT_217s0000g08310	vvi03440	Homologous recombination
VIT_213s0019g02140	vvi00960	Tropane, piperidine and pyridine alkaloid biosynthesis
VIT_212s0035g01830	vvi03040	Spliceosome
VIT_201s0011g01960	vvi03050	Proteasome
VIT_217s0000g08890	vvi04141	Protein processing in endoplasmic reticulum
VIT_215s0045g00270	vvi03430	Mismatch repair
VIT_217s0000g10110	vvi04075	Plant hormone signal transduction
VIT_204s0023g00760	vvi00061,vvi00620,vvi00640	Fatty acid biosynthesis|Pyruvate metabolism|Propanoate metabolism
VIT_218s0001g12850	vvi03010	Ribosome
VIT_216s0050g00760	vvi04016	MAPK signaling pathway - plant
VIT_205s0020g01355	vvi00073	Cutin, suberine and wax biosynthesis
VIT_202s0025g04720	vvi00941	Flavonoid biosynthesis
VIT_201s0011g02960	vvi00941	Flavonoid biosynthesis
VIT_210s0003g01000	vvi00020,vvi00270,vvi00620,vvi00630,vvi00710	Citrate cycle (TCA cycle)|Cysteine and methionine metabolism|Pyruvate metabolism|Glyoxylate and dicarboxylate metabolism|Carbon fixation in photosynthetic organisms
VIT_200s0246g00190	vvi00190	Oxidative phosphorylation
VIT_200s0246g00180	vvi00190	Oxidative phosphorylation
VIT_214s0108g01640	vvi00190	Oxidative phosphorylation
VIT_218s0001g03910	vvi00910	Nitrogen metabolism
VIT_208s0007g04820	vvi00040	Pentose and glucuronate interconversions
VIT_215s0046g03590	vvi00902	Monoterpenoid biosynthesis
VIT_219s0090g00920	vvi00500	Starch and sucrose metabolism
VIT_203s0017g01330	vvi00130	Ubiquinone and other terpenoid-quinone biosynthesis
VIT_218s0122g01160	vvi00592	alpha-Linolenic acid metabolism
VIT_213s0019g00860	vvi04141	Protein processing in endoplasmic reticulum
VIT_218s0001g01610	vvi04141	Protein processing in endoplasmic reticulum
VIT_204s0008g01580	vvi04141	Protein processing in endoplasmic reticulum
VIT_213s0019g02840	vvi04141	Protein processing in endoplasmic reticulum
VIT_213s0019g02740	vvi04141	Protein processing in endoplasmic reticulum
VIT_211s0037g00250	vvi00561,vvi00564	Glycerolipid metabolism|Glycerophospholipid metabolism
VIT_215s0046g02220	vvi00270,vvi04016	Cysteine and methionine metabolism|MAPK signaling pathway - plant
VIT_217s0000g08390	vvi00900	Terpenoid backbone biosynthesis
VIT_208s0056g00200	vvi00010,vvi00260	Glycolysis / Gluconeogenesis|Glycine, serine and threonine metabolism
VIT_202s0154g00480	vvi04141	Protein processing in endoplasmic reticulum
VIT_214s0060g02260	vvi03050	Proteasome
VIT_218s0001g13090	vvi03050	Proteasome
VIT_210s0042g00800	vvi03050	Proteasome
VIT_200s0215g00040	vvi03050	Proteasome
VIT_208s0007g01980	vvi03050	Proteasome
VIT_202s0025g01490	vvi03050	Proteasome
VIT_207s0005g05160	vvi03050	Proteasome
VIT_206s0080g00440	vvi03010	Ribosome
VIT_219s0015g01540	vvi04146	Peroxisome
VIT_214s0006g02240	vvi04146	Peroxisome
VIT_206s0004g00190	vvi00280,vvi00640	Valine, leucine and isoleucine degradation|Propanoate metabolism
VIT_209s0070g00100	vvi03010	Ribosome
VIT_209s0070g00270	vvi03010	Ribosome
VIT_200s0838g00020	vvi03010	Ribosome
VIT_208s0032g00620	vvi03010	Ribosome
VIT_213s0047g00390	vvi00280,vvi00410,vvi00640	Valine, leucine and isoleucine degradation|beta-Alanine metabolism|Propanoate metabolism
VIT_205s0049g01980	vvi00290,vvi00660,vvi00966	Valine, leucine and isoleucine biosynthesis|C5-Branched dibasic acid metabolism|Glucosinolate biosynthesis
VIT_212s0034g01080	vvi00290,vvi00660	Valine, leucine and isoleucine biosynthesis|C5-Branched dibasic acid metabolism
VIT_215s0048g02720	vvi00062	Fatty acid elongation
VIT_218s0001g12550	vvi00062	Fatty acid elongation
VIT_203s0063g02640	vvi00062	Fatty acid elongation
VIT_214s0006g02990	vvi00062	Fatty acid elongation
VIT_205s0051g00720	vvi00071,vvi00280,vvi00592,vvi01040,vvi04146	Fatty acid degradation|Valine, leucine and isoleucine degradation|alpha-Linolenic acid metabolism|Biosynthesis of unsaturated fatty acids|Peroxisome
VIT_207s0005g05610	vvi00071,vvi00280,vvi00592,vvi01040,vvi04146	Fatty acid degradation|Valine, leucine and isoleucine degradation|alpha-Linolenic acid metabolism|Biosynthesis of unsaturated fatty acids|Peroxisome
VIT_210s0003g03070	vvi00061,vvi00780	Fatty acid biosynthesis|Biotin metabolism
VIT_211s0016g00600	vvi00061,vvi00780	Fatty acid biosynthesis|Biotin metabolism
VIT_204s0008g06220	vvi03010	Ribosome
VIT_209s0002g02520	vvi03010	Ribosome
VIT_205s0020g02990	vvi03010	Ribosome
VIT_209s0002g00970	vvi03010	Ribosome
VIT_206s0004g07150	vvi03010	Ribosome
VIT_208s0058g00390	vvi03010	Ribosome
VIT_208s0007g07220	vvi03010	Ribosome
VIT_204s0043g00440	vvi03010	Ribosome
VIT_205s0062g00120	vvi03010	Ribosome
VIT_217s0000g05970	vvi03010	Ribosome
VIT_209s0002g00610	vvi03010	Ribosome
VIT_208s0040g00670	vvi00500	Starch and sucrose metabolism
VIT_211s0052g01090	vvi00130,vvi00360,vvi00940	Ubiquinone and other terpenoid-quinone biosynthesis|Phenylalanine metabolism|Phenylpropanoid biosynthesis
VIT_216s0039g02040	vvi00130,vvi00360,vvi00940	Ubiquinone and other terpenoid-quinone biosynthesis|Phenylalanine metabolism|Phenylpropanoid biosynthesis
VIT_218s0001g00290	vvi00592	alpha-Linolenic acid metabolism
VIT_213s0019g05260	vvi00592	alpha-Linolenic acid metabolism
VIT_202s0109g00250	vvi00130,vvi00360,vvi00940	Ubiquinone and other terpenoid-quinone biosynthesis|Phenylalanine metabolism|Phenylpropanoid biosynthesis
VIT_203s0063g02030	vvi00900	Terpenoid backbone biosynthesis
VIT_201s0011g02230	vvi00130	Ubiquinone and other terpenoid-quinone biosynthesis
VIT_212s0028g00710	vvi00130,vvi00350,vvi00360	Ubiquinone and other terpenoid-quinone biosynthesis|Tyrosine metabolism|Phenylalanine metabolism
VIT_215s0048g00750	vvi00261,vvi00300	Monobactam biosynthesis|Lysine biosynthesis
VIT_214s0066g01110	vvi03010	Ribosome
VIT_200s1232g00020	vvi03010	Ribosome
VIT_214s0171g00250	vvi03010	Ribosome
VIT_205s0020g01140	vvi03010	Ribosome
VIT_215s0046g02910	vvi03010	Ribosome
VIT_214s0068g01950	vvi03010	Ribosome
VIT_215s0046g01780	vvi03010	Ribosome
VIT_214s0030g01580	vvi04016	MAPK signaling pathway - plant
VIT_213s0019g04930	vvi03010	Ribosome
VIT_218s0072g00300	vvi00670	One carbon pool by folate
VIT_213s0019g03970	vvi03010	Ribosome
VIT_208s0007g03620	vvi03010	Ribosome
VIT_206s0061g01600	vvi03010	Ribosome
VIT_204s0043g00250	vvi03008,vvi03013	Ribosome biogenesis in eukaryotes|RNA transport
VIT_208s0007g08810	vvi03008,vvi03013	Ribosome biogenesis in eukaryotes|RNA transport
VIT_208s0007g03340	vvi03010	Ribosome
VIT_212s0028g01800	vvi03010	Ribosome
VIT_208s0040g01870	vvi03010	Ribosome
VIT_206s0004g02840	vvi03010	Ribosome
VIT_213s0047g01160	vvi03010	Ribosome
VIT_207s0005g06490	vvi03010	Ribosome
VIT_205s0029g00020	vvi03010	Ribosome
VIT_217s0000g02150	vvi03010	Ribosome
VIT_207s0005g00840	vvi03010	Ribosome
VIT_205s0077g01840	vvi03010	Ribosome
VIT_205s0077g02290	vvi03010	Ribosome
VIT_214s0060g02310	vvi03010	Ribosome
VIT_206s0004g04090	vvi03010	Ribosome
VIT_207s0129g00160	vvi03010	Ribosome
VIT_201s0011g01820	vvi03010	Ribosome
VIT_205s0077g01220	vvi03010	Ribosome
VIT_207s0005g01340	vvi03010	Ribosome
VIT_212s0035g01020	vvi03010	Ribosome
VIT_208s0007g01670	vvi03010	Ribosome
VIT_206s0004g00360	vvi03010	Ribosome
VIT_208s0040g03200	vvi03010	Ribosome
VIT_219s0014g04760	vvi03010	Ribosome
VIT_204s0023g03210	vvi03010	Ribosome
VIT_202s0025g00900	vvi00030,vvi00480	Pentose phosphate pathway|Glutathione metabolism
VIT_205s0051g00670	vvi00906	Carotenoid biosynthesis
VIT_207s0005g02660	vvi02010	ABC transporters
VIT_214s0066g02320	vvi02010	ABC transporters
VIT_214s0108g00430	vvi02010	ABC transporters
VIT_213s0019g00285	vvi02010	ABC transporters
VIT_202s0025g00970	vvi02010	ABC transporters
VIT_219s0015g00020	vvi02010	ABC transporters
VIT_207s0005g04460	vvi02010	ABC transporters
VIT_207s0031g02550	vvi02010	ABC transporters
VIT_204s0008g00890	vvi04016,vvi04075	MAPK signaling pathway - plant|Plant hormone signal transduction
VIT_213s0067g01940	vvi04016,vvi04075	MAPK signaling pathway - plant|Plant hormone signal transduction
VIT_213s0175g00120	vvi04075	Plant hormone signal transduction
VIT_204s0069g01150	vvi04075	Plant hormone signal transduction
VIT_212s0034g00110	vvi04075	Plant hormone signal transduction
VIT_200s0144g00230	vvi04075	Plant hormone signal transduction
VIT_203s0063g00310	vvi04075	Plant hormone signal transduction
VIT_218s0041g02400	vvi00380	Tryptophan metabolism
VIT_206s0009g00770	vvi00906	Carotenoid biosynthesis
VIT_205s0077g01260	vvi00010,vvi00620,vvi00630	Glycolysis / Gluconeogenesis|Pyruvate metabolism|Glyoxylate and dicarboxylate metabolism
VIT_212s0057g01200	vvi00071,vvi00072,vvi00280,vvi00310,vvi00380,vvi00620,vvi00630,vvi00640,vvi00650,vvi00900	Fatty acid degradation|Synthesis and degradation of ketone bodies|Valine, leucine and isoleucine degradation|Lysine degradation|Tryptophan metabolism|Pyruvate metabolism|Glyoxylate and dicarboxylate metabolism|Propanoate metabolism|Butanoate metabolism|Terpenoid backbone biosynthesis
VIT_218s0001g04980	vvi00061,vvi00620,vvi00640	Fatty acid biosynthesis|Pyruvate metabolism|Propanoate metabolism
VIT_208s0007g01750	vvi00061,vvi00620,vvi00640	Fatty acid biosynthesis|Pyruvate metabolism|Propanoate metabolism
VIT_215s0046g03340	vvi00061,vvi00620,vvi00640	Fatty acid biosynthesis|Pyruvate metabolism|Propanoate metabolism
VIT_209s0002g08670	vvi00220	Arginine biosynthesis
VIT_219s0027g01790	vvi00220	Arginine biosynthesis
VIT_202s0012g01210	vvi00220	Arginine biosynthesis
VIT_215s0046g01570	vvi00520	Amino sugar and nucleotide sugar metabolism
VIT_219s0090g00460	vvi00020,vvi00630	Citrate cycle (TCA cycle)|Glyoxylate and dicarboxylate metabolism
VIT_212s0059g02150	vvi00020,vvi00630	Citrate cycle (TCA cycle)|Glyoxylate and dicarboxylate metabolism
VIT_201s0011g05400	vvi04144	Endocytosis
VIT_215s0021g01870	vvi04144	Endocytosis
VIT_215s0021g00570	vvi00190	Oxidative phosphorylation
VIT_208s0007g03490	vvi00190	Oxidative phosphorylation
VIT_207s0005g03820	vvi00061,vvi01040	Fatty acid biosynthesis|Biosynthesis of unsaturated fatty acids
VIT_205s0094g00750	vvi00061,vvi01040	Fatty acid biosynthesis|Biosynthesis of unsaturated fatty acids
VIT_200s0662g00010	vvi00071,vvi00592,vvi01040,vvi04146	Fatty acid degradation|alpha-Linolenic acid metabolism|Biosynthesis of unsaturated fatty acids|Peroxisome
VIT_215s0046g02700	vvi00062,vvi01040	Fatty acid elongation|Biosynthesis of unsaturated fatty acids
VIT_211s0016g04850	vvi00564	Glycerophospholipid metabolism
VIT_204s0008g05120	vvi00564	Glycerophospholipid metabolism
VIT_205s0077g02040	vvi00350	Tyrosine metabolism
VIT_201s0011g03640	vvi00908	Zeatin biosynthesis
VIT_213s0067g03360	vvi00230,vvi00730	Purine metabolism|Thiamine metabolism
VIT_217s0000g01730	vvi00230,vvi00730	Purine metabolism|Thiamine metabolism
VIT_208s0007g07370	vvi00230,vvi00920	Purine metabolism|Sulfur metabolism
VIT_201s0150g00030	vvi04144	Endocytosis
VIT_217s0000g04660	vvi00330	Arginine and proline metabolism
VIT_201s0011g02280	vvi00970	Aminoacyl-tRNA biosynthesis
VIT_201s0137g00220	vvi03060	Protein export
VIT_201s0010g01730	vvi00010,vvi00040,vvi00561	Glycolysis / Gluconeogenesis|Pentose and glucuronate interconversions|Glycerolipid metabolism
VIT_208s0007g01050	vvi00010,vvi00040,vvi00561	Glycolysis / Gluconeogenesis|Pentose and glucuronate interconversions|Glycerolipid metabolism
VIT_217s0000g05870	vvi00010,vvi00052	Glycolysis / Gluconeogenesis|Galactose metabolism
VIT_214s0108g00190	vvi00010,vvi00052	Glycolysis / Gluconeogenesis|Galactose metabolism
VIT_201s0011g04520	vvi04144	Endocytosis
VIT_210s0003g02160	vvi00500	Starch and sucrose metabolism
VIT_210s0003g02150	vvi00500	Starch and sucrose metabolism
VIT_202s0012g01680	vvi00500	Starch and sucrose metabolism
VIT_214s0083g00800	vvi00062	Fatty acid elongation
VIT_210s0092g00240	vvi00052,vvi00500	Galactose metabolism|Starch and sucrose metabolism
VIT_204s0023g03650	vvi00511	Other glycan degradation
VIT_214s0068g01120	vvi00511	Other glycan degradation
VIT_210s0116g01540	vvi00260,vvi00630,vvi00670	Glycine, serine and threonine metabolism|Glyoxylate and dicarboxylate metabolism|One carbon pool by folate
VIT_207s0130g00490	vvi04120	Ubiquitin mediated proteolysis
VIT_207s0031g02330	vvi04120	Ubiquitin mediated proteolysis
VIT_204s0023g01240	vvi00940	Phenylpropanoid biosynthesis
VIT_218s0041g00790	vvi00941	Flavonoid biosynthesis
VIT_218s0041g00710	vvi00941	Flavonoid biosynthesis
VIT_218s0041g00800	vvi00941	Flavonoid biosynthesis
VIT_218s0001g04770	vvi03013,vvi03015,vvi03040	RNA transport|mRNA surveillance pathway|Spliceosome
VIT_217s0053g00160	vvi00230,vvi00240	Purine metabolism|Pyrimidine metabolism
VIT_205s0094g01630	vvi00230,vvi00240	Purine metabolism|Pyrimidine metabolism
VIT_213s0067g02120	vvi00400	Phenylalanine, tyrosine and tryptophan biosynthesis
VIT_209s0002g08070	vvi00400	Phenylalanine, tyrosine and tryptophan biosynthesis
VIT_219s0090g01030	vvi00240,vvi00250	Pyrimidine metabolism|Alanine, aspartate and glutamate metabolism
VIT_201s0011g05860	vvi00260,vvi00261,vvi00270,vvi00300	Glycine, serine and threonine metabolism|Monobactam biosynthesis|Cysteine and methionine metabolism|Lysine biosynthesis
VIT_201s0244g00140	vvi00260,vvi00261,vvi00270,vvi00300	Glycine, serine and threonine metabolism|Monobactam biosynthesis|Cysteine and methionine metabolism|Lysine biosynthesis
VIT_214s0068g01190	vvi00260,vvi00261,vvi00270,vvi00300	Glycine, serine and threonine metabolism|Monobactam biosynthesis|Cysteine and methionine metabolism|Lysine biosynthesis
VIT_205s0020g04210	vvi00230,vvi00261,vvi00450,vvi00920	Purine metabolism|Monobactam biosynthesis|Selenocompound metabolism|Sulfur metabolism
VIT_218s0164g00030	vvi00190,vvi00195	Oxidative phosphorylation|Photosynthesis
VIT_201s0011g04490	vvi00190	Oxidative phosphorylation
VIT_214s0060g00550	vvi00020	Citrate cycle (TCA cycle)
VIT_204s0008g00520	vvi00010,vvi00030,vvi00051,vvi00052,vvi03018	Glycolysis / Gluconeogenesis|Pentose phosphate pathway|Fructose and mannose metabolism|Galactose metabolism|RNA degradation
VIT_205s0062g01170	vvi03450	Non-homologous end-joining
VIT_215s0048g00930	vvi03450	Non-homologous end-joining
VIT_211s0016g00850	vvi03440	Homologous recombination
VIT_212s0028g01050	vvi03018	RNA degradation
VIT_217s0000g03030	vvi03018	RNA degradation
VIT_216s0098g00590	vvi04136	Autophagy - other
VIT_212s0059g00660	vvi04136	Autophagy - other
VIT_215s0048g00660	vvi04136	Autophagy - other
VIT_212s0035g01800	vvi04075	Plant hormone signal transduction
VIT_215s0046g00290	vvi04075	Plant hormone signal transduction
VIT_211s0016g00640	vvi04075	Plant hormone signal transduction
VIT_208s0007g02030	vvi04075	Plant hormone signal transduction
VIT_208s0007g03120	vvi04075	Plant hormone signal transduction
VIT_205s0020g04670	vvi04075	Plant hormone signal transduction
VIT_211s0078g00400	vvi04075	Plant hormone signal transduction
VIT_203s0038g00940	vvi04075	Plant hormone signal transduction
VIT_203s0038g01300	vvi04075	Plant hormone signal transduction
VIT_207s0005g04380	vvi04075	Plant hormone signal transduction
VIT_205s0049g01970	vvi04075	Plant hormone signal transduction
VIT_207s0141g00290	vvi04075	Plant hormone signal transduction
VIT_204s0008g05560	vvi04075	Plant hormone signal transduction
VIT_208s0007g01940	vvi00561	Glycerolipid metabolism
VIT_203s0088g00780	vvi04016,vvi04075,vvi04626	MAPK signaling pathway - plant|Plant hormone signal transduction|Plant-pathogen interaction
VIT_218s0001g07080	vvi04130	SNARE interactions in vesicular transport
VIT_203s0017g00270	vvi00910	Nitrogen metabolism
VIT_218s0001g07400	vvi00910	Nitrogen metabolism
VIT_202s0025g02120	vvi00500	Starch and sucrose metabolism
VIT_213s0175g00180	vvi03040	Spliceosome
VIT_216s0022g00670	vvi00052,vvi00500	Galactose metabolism|Starch and sucrose metabolism
VIT_213s0067g03000	vvi00052,vvi00511,vvi00600	Galactose metabolism|Other glycan degradation|Sphingolipid metabolism
VIT_219s0014g03250	vvi00460,vvi00500,vvi00940	Cyanoamino acid metabolism|Starch and sucrose metabolism|Phenylpropanoid biosynthesis
VIT_214s0006g01790	vvi00460,vvi00500,vvi00940	Cyanoamino acid metabolism|Starch and sucrose metabolism|Phenylpropanoid biosynthesis
VIT_213s0320g00040	vvi00511,vvi00520,vvi00531,vvi00603,vvi00604	Other glycan degradation|Amino sugar and nucleotide sugar metabolism|Glycosaminoglycan degradation|Glycosphingolipid biosynthesis - globo and isoglobo series|Glycosphingolipid biosynthesis - ganglio series
VIT_217s0000g07650	vvi00260	Glycine, serine and threonine metabolism
VIT_204s0008g04250	vvi00270,vvi00380	Cysteine and methionine metabolism|Tryptophan metabolism
VIT_207s0031g00980	vvi00350,vvi00360,vvi00400,vvi00950,vvi00960	Tyrosine metabolism|Phenylalanine metabolism|Phenylalanine, tyrosine and tryptophan biosynthesis|Isoquinoline alkaloid biosynthesis|Tropane, piperidine and pyridine alkaloid biosynthesis
VIT_211s0052g01390	vvi00780	Biotin metabolism
VIT_215s0046g02300	vvi00270,vvi00460,vvi00920	Cysteine and methionine metabolism|Cyanoamino acid metabolism|Sulfur metabolism
VIT_212s0028g02200	vvi00740	Riboflavin metabolism
VIT_218s0001g03760	vvi00780	Biotin metabolism
VIT_206s0004g08410	vvi00230	Purine metabolism
VIT_212s0055g01280	vvi04016,vvi04075,vvi04626	MAPK signaling pathway - plant|Plant hormone signal transduction|Plant-pathogen interaction
VIT_218s0001g14380	vvi03440	Homologous recombination
VIT_208s0007g03470	vvi00900	Terpenoid backbone biosynthesis
VIT_219s0135g00030	vvi00940	Phenylpropanoid biosynthesis
VIT_216s0098g00850	vvi00940	Phenylpropanoid biosynthesis
VIT_201s0011g03620	vvi00561	Glycerolipid metabolism
VIT_200s0317g00110	vvi00561	Glycerolipid metabolism
VIT_210s0003g04950	vvi00561	Glycerolipid metabolism
VIT_213s0175g00080	vvi04626	Plant-pathogen interaction
VIT_202s0025g00690	vvi04626	Plant-pathogen interaction
VIT_206s0004g02300	vvi04626	Plant-pathogen interaction
VIT_207s0130g00130	vvi04626	Plant-pathogen interaction
VIT_217s0000g00580	vvi04016,vvi04070,vvi04626	MAPK signaling pathway - plant|Phosphatidylinositol signaling system|Plant-pathogen interaction
VIT_205s0077g00800	vvi04016,vvi04070,vvi04626	MAPK signaling pathway - plant|Phosphatidylinositol signaling system|Plant-pathogen interaction
VIT_205s0102g00450	vvi04626	Plant-pathogen interaction
VIT_218s0122g01320	vvi00380,vvi00630,vvi04016,vvi04146	Tryptophan metabolism|Glyoxylate and dicarboxylate metabolism|MAPK signaling pathway - plant|Peroxisome
VIT_208s0058g00990	vvi00940	Phenylpropanoid biosynthesis
VIT_208s0007g07570	vvi03018	RNA degradation
VIT_210s0116g00860	vvi00564	Glycerophospholipid metabolism
VIT_219s0090g00930	vvi03018	RNA degradation
VIT_205s0029g01120	vvi04120	Ubiquitin mediated proteolysis
VIT_205s0102g00640	vvi04120	Ubiquitin mediated proteolysis
VIT_216s0039g02510	vvi04120	Ubiquitin mediated proteolysis
VIT_205s0102g00550	vvi04120	Ubiquitin mediated proteolysis
VIT_216s0022g01190	vvi00941,vvi04712	Flavonoid biosynthesis|Circadian rhythm - plant
VIT_205s0077g02380	vvi04141	Protein processing in endoplasmic reticulum
VIT_205s0051g00340	vvi03018	RNA degradation
VIT_207s0005g02500	vvi04144	Endocytosis
VIT_205s0094g00320	vvi00520	Amino sugar and nucleotide sugar metabolism
VIT_205s0094g00330	vvi00520	Amino sugar and nucleotide sugar metabolism
VIT_216s0022g01560	vvi03013	RNA transport
VIT_219s0014g03660	vvi00196	Photosynthesis - antenna proteins
VIT_212s0055g01110	vvi00196	Photosynthesis - antenna proteins
VIT_208s0007g02190	vvi00196	Photosynthesis - antenna proteins
VIT_212s0028g00320	vvi00196	Photosynthesis - antenna proteins
VIT_211s0052g00330	vvi00260	Glycine, serine and threonine metabolism
VIT_203s0017g01980	vvi00440,vvi00564	Phosphonate and phosphinate metabolism|Glycerophospholipid metabolism
VIT_213s0019g04190	vvi00400	Phenylalanine, tyrosine and tryptophan biosynthesis
VIT_207s0129g01030	vvi00940	Phenylpropanoid biosynthesis
VIT_206s0004g06860	vvi04144	Endocytosis
VIT_216s0050g00590	vvi03015	mRNA surveillance pathway
VIT_212s0035g00030	vvi03015	mRNA surveillance pathway
VIT_218s0001g01800	vvi03015	mRNA surveillance pathway
VIT_205s0049g00960	vvi04712	Circadian rhythm - plant
VIT_207s0005g01150	vvi00240	Pyrimidine metabolism
VIT_201s0010g00240	vvi00240	Pyrimidine metabolism
VIT_207s0104g01590	vvi04120,vvi04141	Ubiquitin mediated proteolysis|Protein processing in endoplasmic reticulum
VIT_214s0060g02680	vvi03022,vvi03420	Basal transcription factors|Nucleotide excision repair
VIT_209s0054g01090	vvi00100	Steroid biosynthesis
VIT_214s0030g01550	vvi00270,vvi00920	Cysteine and methionine metabolism|Sulfur metabolism
VIT_214s0030g01490	vvi00270,vvi00920	Cysteine and methionine metabolism|Sulfur metabolism
VIT_216s0039g02250	vvi00190	Oxidative phosphorylation
VIT_213s0067g03810	vvi00190	Oxidative phosphorylation
VIT_211s0037g01120	vvi00190	Oxidative phosphorylation
VIT_209s0002g01090	vvi00905	Brassinosteroid biosynthesis
VIT_211s0016g04810	vvi00905	Brassinosteroid biosynthesis
VIT_204s0023g02900	vvi00940	Phenylpropanoid biosynthesis
VIT_211s0065g00350	vvi00130,vvi00360,vvi00940,vvi00941,vvi00945	Ubiquinone and other terpenoid-quinone biosynthesis|Phenylalanine metabolism|Phenylpropanoid biosynthesis|Flavonoid biosynthesis|Stilbenoid, diarylheptanoid and gingerol biosynthesis
VIT_211s0078g00290	vvi00130,vvi00360,vvi00940,vvi00941,vvi00945	Ubiquinone and other terpenoid-quinone biosynthesis|Phenylalanine metabolism|Phenylpropanoid biosynthesis|Flavonoid biosynthesis|Stilbenoid, diarylheptanoid and gingerol biosynthesis
VIT_204s0008g01880	vvi00908	Zeatin biosynthesis
VIT_205s0062g00820	vvi00240	Pyrimidine metabolism
VIT_206s0004g08160	vvi03040	Spliceosome
VIT_203s0038g00010	vvi03040	Spliceosome
VIT_203s0038g04130	vvi03040	Spliceosome
VIT_209s0002g06660	vvi03013,vvi03015,vvi03040	RNA transport|mRNA surveillance pathway|Spliceosome
VIT_215s0046g03200	vvi03018	RNA degradation
VIT_211s0016g04630	vvi04075	Plant hormone signal transduction
VIT_214s0006g02690	vvi00100	Steroid biosynthesis
VIT_218s0001g12360	vvi00240	Pyrimidine metabolism
VIT_204s0008g00510	vvi04141	Protein processing in endoplasmic reticulum
VIT_211s0052g01840	vvi00561,vvi00564,vvi04070	Glycerolipid metabolism|Glycerophospholipid metabolism|Phosphatidylinositol signaling system
VIT_215s0046g03730	vvi00561	Glycerolipid metabolism
VIT_205s0020g00380	vvi00010,vvi00020,vvi00260,vvi00280,vvi00620,vvi00630,vvi00640	Glycolysis / Gluconeogenesis|Citrate cycle (TCA cycle)|Glycine, serine and threonine metabolism|Valine, leucine and isoleucine degradation|Pyruvate metabolism|Glyoxylate and dicarboxylate metabolism|Propanoate metabolism
VIT_211s0016g01870	vvi00010,vvi00020,vvi00620	Glycolysis / Gluconeogenesis|Citrate cycle (TCA cycle)|Pyruvate metabolism
VIT_206s0009g02790	vvi00240,vvi00410,vvi00770	Pyrimidine metabolism|beta-Alanine metabolism|Pantothenate and CoA biosynthesis
VIT_219s0014g05160	vvi04626	Plant-pathogen interaction
VIT_209s0002g09276	vvi04626	Plant-pathogen interaction
VIT_201s0011g01020	vvi04626	Plant-pathogen interaction
VIT_201s0011g00960	vvi04626	Plant-pathogen interaction
VIT_205s0020g04930	vvi04626	Plant-pathogen interaction
VIT_206s0004g01080	vvi00270	Cysteine and methionine metabolism
VIT_214s0128g00150	vvi03420	Nucleotide excision repair
VIT_216s0100g01310	vvi03430	Mismatch repair
VIT_200s0388g00030	vvi03430	Mismatch repair
VIT_208s0007g06490	vvi00230,vvi00240,vvi03030,vvi03410,vvi03420,vvi03430,vvi03440	Purine metabolism|Pyrimidine metabolism|DNA replication|Base excision repair|Nucleotide excision repair|Mismatch repair|Homologous recombination
VIT_219s0014g00990	vvi00230,vvi00240,vvi03030,vvi03410,vvi03420,vvi03430,vvi03440	Purine metabolism|Pyrimidine metabolism|DNA replication|Base excision repair|Nucleotide excision repair|Mismatch repair|Homologous recombination
VIT_202s0025g01350	vvi00230,vvi00240,vvi03030	Purine metabolism|Pyrimidine metabolism|DNA replication
VIT_211s0016g00340	vvi03440	Homologous recombination
VIT_215s0048g00380	vvi03440	Homologous recombination
VIT_211s0016g02060	vvi03440	Homologous recombination
VIT_207s0031g03100	vvi03440	Homologous recombination
VIT_215s0021g00210	vvi03030	DNA replication
VIT_204s0023g01870	vvi03410	Base excision repair
VIT_218s0001g00860	vvi00230,vvi00240,vvi03020	Purine metabolism|Pyrimidine metabolism|RNA polymerase
VIT_213s0084g00180	vvi00230,vvi00240,vvi03020	Purine metabolism|Pyrimidine metabolism|RNA polymerase
VIT_204s0023g01440	vvi00230,vvi00240,vvi03020	Purine metabolism|Pyrimidine metabolism|RNA polymerase
VIT_207s0104g00580	vvi00230,vvi00240,vvi03020	Purine metabolism|Pyrimidine metabolism|RNA polymerase
VIT_206s0004g05830	vvi00230,vvi00240,vvi03020	Purine metabolism|Pyrimidine metabolism|RNA polymerase
VIT_218s0122g00890	vvi00510,vvi04141	N-Glycan biosynthesis|Protein processing in endoplasmic reticulum
VIT_211s0016g03320	vvi00510,vvi04141	N-Glycan biosynthesis|Protein processing in endoplasmic reticulum
VIT_219s0014g02900	vvi04141	Protein processing in endoplasmic reticulum
VIT_214s0006g01870	vvi04120	Ubiquitin mediated proteolysis
VIT_219s0015g00670	vvi04120	Ubiquitin mediated proteolysis
VIT_206s0004g03220	vvi03013	RNA transport
VIT_208s0040g02330	vvi03013	RNA transport
VIT_213s0019g03920	vvi03013	RNA transport
VIT_200s2526g00010	vvi00500	Starch and sucrose metabolism
VIT_203s0038g00630	vvi00500	Starch and sucrose metabolism
VIT_218s0089g00210	vvi00500	Starch and sucrose metabolism
VIT_217s0000g07560	vvi04626	Plant-pathogen interaction
VIT_217s0000g04540	vvi00010,vvi03018	Glycolysis / Gluconeogenesis|RNA degradation
VIT_219s0085g00830	vvi00904	Diterpenoid biosynthesis
VIT_218s0001g11320	vvi00904	Diterpenoid biosynthesis
VIT_216s0039g02200	vvi04120,vvi04141	Ubiquitin mediated proteolysis|Protein processing in endoplasmic reticulum
VIT_207s0005g03260	vvi04016,vvi04075	MAPK signaling pathway - plant|Plant hormone signal transduction
VIT_209s0002g01760	vvi03013	RNA transport
VIT_218s0001g12240	vvi03015	mRNA surveillance pathway
VIT_218s0041g00730	vvi03015	mRNA surveillance pathway
VIT_213s0067g01710	vvi03013,vvi04141	RNA transport|Protein processing in endoplasmic reticulum
VIT_208s0007g07180	vvi03013	RNA transport
VIT_213s0019g03470	vvi03013	RNA transport
VIT_213s0019g02310	vvi03013	RNA transport
VIT_214s0006g01990	vvi03013	RNA transport
VIT_218s0001g04160	vvi03013	RNA transport
VIT_214s0006g01980	vvi03013	RNA transport
VIT_207s0031g02300	vvi03008	Ribosome biogenesis in eukaryotes
VIT_212s0057g00320	vvi00040	Pentose and glucuronate interconversions
VIT_206s0004g02660	vvi03018	RNA degradation
VIT_215s0046g01420	vvi03018	RNA degradation
VIT_216s0039g02220	vvi03008,vvi03013	Ribosome biogenesis in eukaryotes|RNA transport
VIT_208s0007g08410	vvi00965	Betalain biosynthesis
VIT_206s0080g00410	vvi00195	Photosynthesis
VIT_212s0035g00270	vvi00195	Photosynthesis
VIT_204s0023g03510	vvi00195	Photosynthesis
VIT_206s0061g01430	vvi00941,vvi00944	Flavonoid biosynthesis|Flavone and flavonol biosynthesis
VIT_217s0000g07210	vvi00941,vvi00944	Flavonoid biosynthesis|Flavone and flavonol biosynthesis
VIT_218s0001g03470	vvi00941	Flavonoid biosynthesis
VIT_211s0149g00270	vvi00520	Amino sugar and nucleotide sugar metabolism
VIT_209s0002g07520	vvi03410	Base excision repair
VIT_204s0043g00730	vvi03410	Base excision repair
VIT_208s0007g01570	vvi00010,vvi00030,vvi00051,vvi00710	Glycolysis / Gluconeogenesis|Pentose phosphate pathway|Fructose and mannose metabolism|Carbon fixation in photosynthetic organisms
VIT_218s0072g00770	vvi00010,vvi00030,vvi00051,vvi00710	Glycolysis / Gluconeogenesis|Pentose phosphate pathway|Fructose and mannose metabolism|Carbon fixation in photosynthetic organisms
VIT_204s0023g03010	vvi00010,vvi00030,vvi00051,vvi00710	Glycolysis / Gluconeogenesis|Pentose phosphate pathway|Fructose and mannose metabolism|Carbon fixation in photosynthetic organisms
VIT_200s0187g00340	vvi00350	Tyrosine metabolism
VIT_207s0005g01970	vvi00052	Galactose metabolism
VIT_214s0060g00790	vvi00052	Galactose metabolism
VIT_214s0060g00770	vvi00052	Galactose metabolism
VIT_214s0066g00810	vvi00052	Galactose metabolism
VIT_211s0078g00420	vvi00520	Amino sugar and nucleotide sugar metabolism
VIT_218s0072g00470	vvi04075	Plant hormone signal transduction
VIT_204s0023g03170	vvi00051,vvi00520	Fructose and mannose metabolism|Amino sugar and nucleotide sugar metabolism
VIT_202s0025g03930	vvi03022	Basal transcription factors
VIT_206s0009g01740	vvi00860,vvi00900	Porphyrin and chlorophyll metabolism|Terpenoid backbone biosynthesis
VIT_218s0001g12000	vvi00900	Terpenoid backbone biosynthesis
VIT_219s0140g00140	vvi00904	Diterpenoid biosynthesis
VIT_205s0077g00520	vvi00904	Diterpenoid biosynthesis
VIT_218s0001g12840	vvi00500,vvi00520	Starch and sucrose metabolism|Amino sugar and nucleotide sugar metabolism
VIT_207s0005g02800	vvi00500,vvi00520	Starch and sucrose metabolism|Amino sugar and nucleotide sugar metabolism
VIT_212s0057g01480	vvi00500,vvi00520	Starch and sucrose metabolism|Amino sugar and nucleotide sugar metabolism
VIT_206s0004g00140	vvi04141	Protein processing in endoplasmic reticulum
VIT_207s0104g00610	vvi00220,vvi00250,vvi00630,vvi00910	Arginine biosynthesis|Alanine, aspartate and glutamate metabolism|Glyoxylate and dicarboxylate metabolism|Nitrogen metabolism
VIT_205s0020g02480	vvi00220,vvi00250,vvi00630,vvi00910	Arginine biosynthesis|Alanine, aspartate and glutamate metabolism|Glyoxylate and dicarboxylate metabolism|Nitrogen metabolism
VIT_202s0025g02150	vvi00760	Nicotinate and nicotinamide metabolism
VIT_212s0028g01330	vvi00970	Aminoacyl-tRNA biosynthesis
VIT_205s0049g02140	vvi00970	Aminoacyl-tRNA biosynthesis
VIT_205s0051g00870	vvi00480	Glutathione metabolism
VIT_207s0104g01810	vvi00480	Glutathione metabolism
VIT_212s0028g00930	vvi00480	Glutathione metabolism
VIT_207s0104g01820	vvi00480	Glutathione metabolism
VIT_201s0026g02370	vvi00480	Glutathione metabolism
VIT_217s0000g06110	vvi00480	Glutathione metabolism
VIT_214s0030g00030	vvi00270,vvi00480	Cysteine and methionine metabolism|Glutathione metabolism
VIT_208s0040g00920	vvi00480	Glutathione metabolism
VIT_205s0049g01100	vvi00480	Glutathione metabolism
VIT_205s0051g00180	vvi00480	Glutathione metabolism
VIT_205s0051g00130	vvi00480	Glutathione metabolism
VIT_214s0171g00440	vvi00010,vvi00710	Glycolysis / Gluconeogenesis|Carbon fixation in photosynthetic organisms
VIT_214s0219g00280	vvi00564	Glycerophospholipid metabolism
VIT_204s0008g01300	vvi00260,vvi00630	Glycine, serine and threonine metabolism|Glyoxylate and dicarboxylate metabolism
VIT_210s0003g00250	vvi00500	Starch and sucrose metabolism
VIT_205s0077g02140	vvi00071,vvi00592	Fatty acid degradation|alpha-Linolenic acid metabolism
VIT_204s0008g05920	vvi04130	SNARE interactions in vesicular transport
VIT_214s0108g00940	vvi00500	Starch and sucrose metabolism
VIT_207s0005g01330	vvi04141	Protein processing in endoplasmic reticulum
VIT_211s0037g00510	vvi03040,vvi04141,vvi04144	Spliceosome|Protein processing in endoplasmic reticulum|Endocytosis
VIT_200s0415g00030	vvi03018	RNA degradation
VIT_206s0004g04510	vvi03040,vvi04141,vvi04144	Spliceosome|Protein processing in endoplasmic reticulum|Endocytosis
VIT_213s0019g01430	vvi03040,vvi04141,vvi04144	Spliceosome|Protein processing in endoplasmic reticulum|Endocytosis
VIT_200s0194g00030	vvi04141,vvi04626	Protein processing in endoplasmic reticulum|Plant-pathogen interaction
VIT_219s0015g01090	vvi04141,vvi04626	Protein processing in endoplasmic reticulum|Plant-pathogen interaction
VIT_202s0025g00280	vvi04141,vvi04626	Protein processing in endoplasmic reticulum|Plant-pathogen interaction
VIT_212s0057g00670	vvi04141,vvi04626	Protein processing in endoplasmic reticulum|Plant-pathogen interaction
VIT_211s0016g05300	vvi00860	Porphyrin and chlorophyll metabolism
VIT_211s0118g00420	vvi00531	Glycosaminoglycan degradation
VIT_219s0090g00530	vvi00900	Terpenoid backbone biosynthesis
VIT_209s0002g02350	vvi03040	Spliceosome
VIT_206s0061g00040	vvi00010,vvi00051,vvi00052,vvi00500,vvi00520	Glycolysis / Gluconeogenesis|Fructose and mannose metabolism|Galactose metabolism|Starch and sucrose metabolism|Amino sugar and nucleotide sugar metabolism
VIT_201s0127g00070	vvi00910	Nitrogen metabolism
VIT_206s0061g00310	vvi00910	Nitrogen metabolism
VIT_214s0068g00910	vvi00340	Histidine metabolism
VIT_201s0010g03780	vvi04075	Plant hormone signal transduction
VIT_201s0011g06190	vvi04075	Plant hormone signal transduction
VIT_205s0020g02210	vvi04075	Plant hormone signal transduction
VIT_209s0002g03520	vvi04075	Plant hormone signal transduction
VIT_204s0008g00210	vvi04075	Plant hormone signal transduction
VIT_218s0001g03600	vvi00970	Aminoacyl-tRNA biosynthesis
VIT_208s0040g01360	vvi00970	Aminoacyl-tRNA biosynthesis
VIT_213s0047g00120	vvi00310	Lysine degradation
VIT_214s0068g01070	vvi00310	Lysine degradation
VIT_216s0013g00310	vvi00310	Lysine degradation
VIT_205s0020g03860	vvi00270	Cysteine and methionine metabolism
VIT_219s0014g01800	vvi00350	Tyrosine metabolism
VIT_208s0007g00740	vvi04141	Protein processing in endoplasmic reticulum
VIT_206s0009g02640	vvi00072,vvi00280,vvi00650,vvi04146	Synthesis and degradation of ketone bodies|Valine, leucine and isoleucine degradation|Butanoate metabolism|Peroxisome
VIT_208s0040g01170	vvi00072,vvi00280,vvi00650,vvi04146	Synthesis and degradation of ketone bodies|Valine, leucine and isoleucine degradation|Butanoate metabolism|Peroxisome
VIT_209s0002g04300	vvi00260,vvi00630	Glycine, serine and threonine metabolism|Glyoxylate and dicarboxylate metabolism
VIT_218s0001g02520	vvi00230	Purine metabolism
VIT_212s0057g01240	vvi00400	Phenylalanine, tyrosine and tryptophan biosynthesis
VIT_206s0004g04460	vvi03060	Protein export
VIT_219s0085g00820	vvi00230	Purine metabolism
VIT_209s0002g02940	vvi00053,vvi00562	Ascorbate and aldarate metabolism|Inositol phosphate metabolism
VIT_207s0031g00920	vvi00562	Inositol phosphate metabolism
VIT_218s0001g12910	vvi00562,vvi04070	Inositol phosphate metabolism|Phosphatidylinositol signaling system
VIT_217s0000g05750	vvi00130	Ubiquinone and other terpenoid-quinone biosynthesis
VIT_208s0040g01700	vvi00020	Citrate cycle (TCA cycle)
VIT_203s0038g03120	vvi00020	Citrate cycle (TCA cycle)
VIT_204s0210g00180	vvi00020	Citrate cycle (TCA cycle)
VIT_204s0079g00530	vvi00020,vvi00480,vvi04146	Citrate cycle (TCA cycle)|Glutathione metabolism|Peroxisome
VIT_207s0129g00800	vvi00943	Isoflavonoid biosynthesis
VIT_200s0302g00010	vvi04144	Endocytosis
VIT_206s0061g00460	vvi00620	Pyruvate metabolism
VIT_203s0038g02320	vvi00053,vvi00480	Ascorbate and aldarate metabolism|Glutathione metabolism
VIT_214s0066g01240	vvi00250,vvi00760	Alanine, aspartate and glutamate metabolism|Nicotinate and nicotinamide metabolism
VIT_201s0011g01830	vvi00564,vvi00592	Glycerophospholipid metabolism|alpha-Linolenic acid metabolism
VIT_211s0037g00180	vvi00480	Glutathione metabolism
VIT_213s0067g03300	vvi00590	Arachidonic acid metabolism
VIT_204s0008g03640	vvi00053	Ascorbate and aldarate metabolism
VIT_201s0010g02750	vvi00591,vvi00592	Linoleic acid metabolism|alpha-Linolenic acid metabolism
VIT_214s0128g00780	vvi00591	Linoleic acid metabolism
VIT_218s0001g02810	vvi00061,vvi00071,vvi04146	Fatty acid biosynthesis|Fatty acid degradation|Peroxisome
VIT_207s0130g00350	vvi00600	Sphingolipid metabolism
VIT_215s0046g01580	vvi00520	Amino sugar and nucleotide sugar metabolism
VIT_205s0029g00300	vvi03440,vvi03450	Homologous recombination|Non-homologous end-joining
VIT_205s0029g00260	vvi03440,vvi03450	Homologous recombination|Non-homologous end-joining
VIT_200s0687g00020	vvi00940	Phenylpropanoid biosynthesis
VIT_214s0068g01900	vvi00940	Phenylpropanoid biosynthesis
VIT_200s0480g00040	vvi00350,vvi00950	Tyrosine metabolism|Isoquinoline alkaloid biosynthesis
VIT_202s0025g04410	vvi00561,vvi00564,vvi00565	Glycerolipid metabolism|Glycerophospholipid metabolism|Ether lipid metabolism
VIT_218s0001g12080	vvi00564,vvi00565	Glycerophospholipid metabolism|Ether lipid metabolism
VIT_213s0073g00550	vvi00460,vvi00500,vvi00940	Cyanoamino acid metabolism|Starch and sucrose metabolism|Phenylpropanoid biosynthesis
VIT_213s0019g05250	vvi00620,vvi00710	Pyruvate metabolism|Carbon fixation in photosynthetic organisms
VIT_207s0005g03350	vvi00020,vvi00270,vvi00620,vvi00630,vvi00710	Citrate cycle (TCA cycle)|Cysteine and methionine metabolism|Pyruvate metabolism|Glyoxylate and dicarboxylate metabolism|Carbon fixation in photosynthetic organisms
VIT_203s0088g01190	vvi00020,vvi00270,vvi00620,vvi00630,vvi00710	Citrate cycle (TCA cycle)|Cysteine and methionine metabolism|Pyruvate metabolism|Glyoxylate and dicarboxylate metabolism|Carbon fixation in photosynthetic organisms
VIT_210s0116g00870	vvi00410,vvi00640,vvi04146	beta-Alanine metabolism|Propanoate metabolism|Peroxisome
VIT_212s0028g03610	vvi00051	Fructose and mannose metabolism
VIT_201s0010g03300	vvi00510,vvi04141	N-Glycan biosynthesis|Protein processing in endoplasmic reticulum
VIT_202s0025g02560	vvi00270,vvi00450	Cysteine and methionine metabolism|Selenocompound metabolism
VIT_200s0201g00070	vvi03410	Base excision repair
VIT_201s0026g00140	vvi03040	Spliceosome
VIT_203s0063g00290	vvi00280	Valine, leucine and isoleucine degradation
VIT_213s0019g02210	vvi00100	Steroid biosynthesis
VIT_203s0091g00080	vvi00270	Cysteine and methionine metabolism
VIT_214s0128g00330	vvi00900,vvi04146	Terpenoid backbone biosynthesis|Peroxisome
VIT_209s0018g01820	vvi04016,vvi04075,vvi04626	MAPK signaling pathway - plant|Plant hormone signal transduction|Plant-pathogen interaction
VIT_217s0000g01970	vvi04016	MAPK signaling pathway - plant
VIT_202s0025g03850	vvi04016	MAPK signaling pathway - plant
VIT_206s0009g01130	vvi00790	Folate biosynthesis
VIT_208s0007g01780	vvi03015	mRNA surveillance pathway
VIT_207s0005g05990	vvi00563	Glycosylphosphatidylinositol (GPI)-anchor biosynthesis
VIT_215s0046g03670	vvi00620,vvi00710	Pyruvate metabolism|Carbon fixation in photosynthetic organisms
VIT_215s0021g00500	vvi00620,vvi00710	Pyruvate metabolism|Carbon fixation in photosynthetic organisms
VIT_205s0020g02150	vvi00190	Oxidative phosphorylation
VIT_201s0137g00010	vvi00190	Oxidative phosphorylation
VIT_216s0039g02120	vvi00190	Oxidative phosphorylation
VIT_219s0014g00330	vvi00760	Nicotinate and nicotinamide metabolism
VIT_203s0038g00800	vvi00040,vvi00051,vvi00052,vvi00561,vvi00790	Pentose and glucuronate interconversions|Fructose and mannose metabolism|Galactose metabolism|Glycerolipid metabolism|Folate biosynthesis
VIT_211s0037g00070	vvi00010,vvi00030	Glycolysis / Gluconeogenesis|Pentose phosphate pathway
VIT_204s0008g05810	vvi00010,vvi00030	Glycolysis / Gluconeogenesis|Pentose phosphate pathway
VIT_206s0004g05890	vvi00600	Sphingolipid metabolism
VIT_213s0019g02650	vvi03008,vvi03040	Ribosome biogenesis in eukaryotes|Spliceosome
VIT_204s0069g01020	vvi03440	Homologous recombination
VIT_212s0035g01220	vvi00511,vvi00600	Other glycan degradation|Sphingolipid metabolism
VIT_206s0004g06520	vvi00562,vvi00564,vvi00565	Inositol phosphate metabolism|Glycerophospholipid metabolism|Ether lipid metabolism
VIT_217s0000g01180	vvi00562,vvi00564,vvi00565	Inositol phosphate metabolism|Glycerophospholipid metabolism|Ether lipid metabolism
VIT_209s0002g03770	vvi03013	RNA transport
VIT_207s0255g00010	vvi03013	RNA transport
VIT_217s0000g05770	vvi03013	RNA transport
VIT_217s0000g01720	vvi03008	Ribosome biogenesis in eukaryotes
VIT_206s0009g01890	vvi03008	Ribosome biogenesis in eukaryotes
VIT_208s0007g06450	vvi01040	Biosynthesis of unsaturated fatty acids
VIT_218s0001g12780	vvi00220	Arginine biosynthesis
VIT_203s0017g02330	vvi00860	Porphyrin and chlorophyll metabolism
VIT_212s0028g01080	vvi00195	Photosynthesis
VIT_211s0016g04480	vvi00061	Fatty acid biosynthesis
VIT_219s0014g03380	vvi00920	Sulfur metabolism
VIT_203s0088g00750	vvi04016,vvi04075,vvi04626	MAPK signaling pathway - plant|Plant hormone signal transduction|Plant-pathogen interaction
VIT_206s0009g02600	vvi00040	Pentose and glucuronate interconversions
VIT_206s0009g02630	vvi00040	Pentose and glucuronate interconversions
VIT_215s0048g00510	vvi00040	Pentose and glucuronate interconversions
VIT_216s0022g00700	vvi00040	Pentose and glucuronate interconversions
VIT_214s0108g01170	vvi00040	Pentose and glucuronate interconversions
VIT_207s0129g00040	vvi04120	Ubiquitin mediated proteolysis
VIT_203s0063g01040	vvi00940	Phenylpropanoid biosynthesis
VIT_207s0130g00220	vvi00940	Phenylpropanoid biosynthesis
VIT_216s0022g02470	vvi00940	Phenylpropanoid biosynthesis
VIT_216s0100g00090	vvi00940	Phenylpropanoid biosynthesis
VIT_204s0023g02570	vvi00940	Phenylpropanoid biosynthesis
VIT_206s0004g01180	vvi00940	Phenylpropanoid biosynthesis
VIT_201s0011g01520	vvi04146	Peroxisome
VIT_211s0016g03690	vvi00071,vvi00592	Fatty acid degradation|alpha-Linolenic acid metabolism
VIT_217s0000g08410	vvi04146	Peroxisome
VIT_210s0116g01400	vvi04146	Peroxisome
VIT_218s0122g00010	vvi04146	Peroxisome
VIT_204s0008g01760	vvi04146	Peroxisome
VIT_202s0154g00610	vvi04146	Peroxisome
VIT_216s0039g01360	vvi00360,vvi00940	Phenylalanine metabolism|Phenylpropanoid biosynthesis
VIT_206s0004g02620	vvi00360,vvi00940	Phenylalanine metabolism|Phenylpropanoid biosynthesis
VIT_216s0039g01320	vvi00360,vvi00940	Phenylalanine metabolism|Phenylpropanoid biosynthesis
VIT_219s0027g01220	vvi00970	Aminoacyl-tRNA biosynthesis
VIT_206s0061g00790	vvi00860	Porphyrin and chlorophyll metabolism
VIT_219s0090g01220	vvi00564,vvi04070	Glycerophospholipid metabolism|Phosphatidylinositol signaling system
VIT_208s0040g02800	vvi00561,vvi00564	Glycerolipid metabolism|Glycerophospholipid metabolism
VIT_203s0180g00020	vvi00562,vvi04070	Inositol phosphate metabolism|Phosphatidylinositol signaling system
VIT_203s0063g02260	vvi00562,vvi04070	Inositol phosphate metabolism|Phosphatidylinositol signaling system
VIT_213s0067g02840	vvi00562,vvi04070,vvi04144	Inositol phosphate metabolism|Phosphatidylinositol signaling system|Endocytosis
VIT_212s0034g01790	vvi00562,vvi04070,vvi04144	Inositol phosphate metabolism|Phosphatidylinositol signaling system|Endocytosis
VIT_208s0007g04700	vvi00562,vvi04070,vvi04144	Inositol phosphate metabolism|Phosphatidylinositol signaling system|Endocytosis
VIT_209s0018g01760	vvi00563	Glycosylphosphatidylinositol (GPI)-anchor biosynthesis
VIT_212s0055g00710	vvi00564	Glycerophospholipid metabolism
VIT_202s0012g00620	vvi00520	Amino sugar and nucleotide sugar metabolism
VIT_212s0028g02180	vvi00620,vvi00710	Pyruvate metabolism|Carbon fixation in photosynthetic organisms
VIT_216s0022g02320	vvi00010,vvi00030,vvi00052,vvi00230,vvi00500,vvi00520	Glycolysis / Gluconeogenesis|Pentose phosphate pathway|Galactose metabolism|Purine metabolism|Starch and sucrose metabolism|Amino sugar and nucleotide sugar metabolism
VIT_200s0577g00020	vvi00010,vvi00260	Glycolysis / Gluconeogenesis|Glycine, serine and threonine metabolism
VIT_200s0984g00010	vvi00010,vvi00260	Glycolysis / Gluconeogenesis|Glycine, serine and threonine metabolism
VIT_209s0002g00590	vvi00562	Inositol phosphate metabolism
VIT_211s0016g05370	vvi00564,vvi00565,vvi04144	Glycerophospholipid metabolism|Ether lipid metabolism|Endocytosis
VIT_209s0002g01550	vvi00561	Glycerolipid metabolism
VIT_211s0016g01470	vvi00561	Glycerolipid metabolism
VIT_201s0011g05220	vvi00564	Glycerophospholipid metabolism
VIT_202s0109g00080	vvi00710	Carbon fixation in photosynthetic organisms
VIT_200s2579g00010	vvi00260,vvi00750	Glycine, serine and threonine metabolism|Vitamin B6 metabolism
VIT_205s0020g03180	vvi00195	Photosynthesis
VIT_204s0023g00410	vvi00195	Photosynthesis
VIT_201s0011g05010	vvi04146	Peroxisome
VIT_212s0028g00960	vvi00906	Carotenoid biosynthesis
VIT_214s0030g01910	vvi04141	Protein processing in endoplasmic reticulum
VIT_207s0005g03040	vvi03410	Base excision repair
VIT_216s0039g02780	vvi03015	mRNA surveillance pathway
VIT_203s0017g01220	vvi03015	mRNA surveillance pathway
VIT_218s0001g10210	vvi03013,vvi03015,vvi03018	RNA transport|mRNA surveillance pathway|RNA degradation
VIT_218s0001g10170	vvi03013,vvi03015,vvi03018	RNA transport|mRNA surveillance pathway|RNA degradation
VIT_210s0116g00720	vvi03015	mRNA surveillance pathway
VIT_201s0127g00800	vvi00330,vvi00410	Arginine and proline metabolism|beta-Alanine metabolism
VIT_214s0066g00920	vvi00230,vvi00240,vvi03018	Purine metabolism|Pyrimidine metabolism|RNA degradation
VIT_201s0026g00040	vvi03040	Spliceosome
VIT_201s0010g01440	vvi03040	Spliceosome
VIT_209s0002g07070	vvi03040	Spliceosome
VIT_204s0043g00270	vvi03040	Spliceosome
VIT_205s0020g03260	vvi00260,vvi00350,vvi00360,vvi00410,vvi00950,vvi00960	Glycine, serine and threonine metabolism|Tyrosine metabolism|Phenylalanine metabolism|beta-Alanine metabolism|Isoquinoline alkaloid biosynthesis|Tropane, piperidine and pyridine alkaloid biosynthesis
VIT_205s0020g03280	vvi00260,vvi00350,vvi00360,vvi00410,vvi00950,vvi00960	Glycine, serine and threonine metabolism|Tyrosine metabolism|Phenylalanine metabolism|beta-Alanine metabolism|Isoquinoline alkaloid biosynthesis|Tropane, piperidine and pyridine alkaloid biosynthesis
VIT_202s0025g04560	vvi00260,vvi00350,vvi00360,vvi00410,vvi00950,vvi00960	Glycine, serine and threonine metabolism|Tyrosine metabolism|Phenylalanine metabolism|beta-Alanine metabolism|Isoquinoline alkaloid biosynthesis|Tropane, piperidine and pyridine alkaloid biosynthesis
VIT_205s0020g03320	vvi00260,vvi00350,vvi00360,vvi00410,vvi00950,vvi00960	Glycine, serine and threonine metabolism|Tyrosine metabolism|Phenylalanine metabolism|beta-Alanine metabolism|Isoquinoline alkaloid biosynthesis|Tropane, piperidine and pyridine alkaloid biosynthesis
VIT_214s0066g01530	vvi03050,vvi03440	Proteasome|Homologous recombination
VIT_218s0001g01120	vvi03050	Proteasome
VIT_219s0014g02370	vvi00360,vvi00650	Phenylalanine metabolism|Butanoate metabolism
VIT_201s0011g00250	vvi00030	Pentose phosphate pathway
VIT_219s0014g03510	vvi04144	Endocytosis
VIT_212s0028g01670	vvi00500	Starch and sucrose metabolism
VIT_200s0670g00020	vvi00220	Arginine biosynthesis
VIT_201s0026g02490	vvi00230,vvi00240	Purine metabolism|Pyrimidine metabolism
VIT_219s0014g02480	vvi00270	Cysteine and methionine metabolism
VIT_201s0011g02470	vvi04626	Plant-pathogen interaction
VIT_201s0010g02990	vvi04626	Plant-pathogen interaction
VIT_201s0010g03000	vvi04626	Plant-pathogen interaction
VIT_208s0007g05790	vvi04626	Plant-pathogen interaction
VIT_206s0080g00450	vvi04626	Plant-pathogen interaction
VIT_202s0087g00930	vvi00906	Carotenoid biosynthesis
VIT_202s0087g00910	vvi00906	Carotenoid biosynthesis
VIT_211s0037g00100	vvi03018	RNA degradation
VIT_204s0008g05850	vvi03018	RNA degradation
VIT_208s0007g02570	vvi03018	RNA degradation
VIT_202s0025g03100	vvi00940	Phenylpropanoid biosynthesis
VIT_218s0001g14910	vvi00940	Phenylpropanoid biosynthesis
VIT_204s0069g00790	vvi04626	Plant-pathogen interaction
VIT_217s0053g00930	vvi04626	Plant-pathogen interaction
VIT_209s0002g05850	vvi04626	Plant-pathogen interaction
VIT_209s0002g05065	vvi04626	Plant-pathogen interaction
VIT_219s0027g01580	vvi04626	Plant-pathogen interaction
VIT_209s0002g03270	vvi04626	Plant-pathogen interaction
VIT_219s0027g01630	vvi04626	Plant-pathogen interaction
VIT_209s0096g00760	vvi04626	Plant-pathogen interaction
VIT_215s0045g00880	vvi04626	Plant-pathogen interaction
VIT_218s0001g12570	vvi03410	Base excision repair
VIT_218s0001g01970	vvi04144	Endocytosis
VIT_215s0048g01260	vvi00051,vvi00500,vvi00520	Fructose and mannose metabolism|Starch and sucrose metabolism|Amino sugar and nucleotide sugar metabolism
VIT_200s2077g00020	vvi00052	Galactose metabolism
VIT_207s0141g00580	vvi00520	Amino sugar and nucleotide sugar metabolism
VIT_208s0056g00080	vvi00520	Amino sugar and nucleotide sugar metabolism
VIT_205s0029g01090	vvi00510,vvi04141	N-Glycan biosynthesis|Protein processing in endoplasmic reticulum
VIT_216s0039g02500	vvi00030	Pentose phosphate pathway
VIT_205s0102g00120	vvi00480,vvi00590	Glutathione metabolism|Arachidonic acid metabolism
VIT_217s0000g02920	vvi00480	Glutathione metabolism
VIT_219s0093g00220	vvi00480	Glutathione metabolism
VIT_217s0000g02930	vvi00480	Glutathione metabolism
VIT_205s0049g01070	vvi00480	Glutathione metabolism
VIT_215s0024g01630	vvi00480	Glutathione metabolism
VIT_219s0093g00400	vvi00480	Glutathione metabolism
VIT_219s0093g00350	vvi00480	Glutathione metabolism
VIT_219s0015g02610	vvi00480	Glutathione metabolism
VIT_219s0093g00110	vvi00480	Glutathione metabolism
VIT_208s0007g09000	vvi00564	Glycerophospholipid metabolism
VIT_212s0059g02740	vvi00310	Lysine degradation
VIT_207s0104g01260	vvi00380	Tryptophan metabolism
VIT_204s0023g03750	vvi00053,vvi00480	Ascorbate and aldarate metabolism|Glutathione metabolism
VIT_212s0142g00640	vvi04016,vvi04626	MAPK signaling pathway - plant|Plant-pathogen interaction
VIT_210s0003g04910	vvi00940	Phenylpropanoid biosynthesis
VIT_200s1389g00010	vvi00940	Phenylpropanoid biosynthesis
VIT_200s0615g00010	vvi00940	Phenylpropanoid biosynthesis
VIT_213s0019g00810	vvi00450,vvi00970	Selenocompound metabolism|Aminoacyl-tRNA biosynthesis
VIT_200s0274g00090	vvi00130	Ubiquinone and other terpenoid-quinone biosynthesis
VIT_200s0271g00110	vvi00130	Ubiquinone and other terpenoid-quinone biosynthesis
VIT_200s0274g00080	vvi00130	Ubiquinone and other terpenoid-quinone biosynthesis
VIT_204s0023g01320	vvi00130	Ubiquinone and other terpenoid-quinone biosynthesis
VIT_216s0039g02180	vvi00190	Oxidative phosphorylation
VIT_204s0023g01280	vvi04120	Ubiquitin mediated proteolysis
VIT_206s0004g03940	vvi03018	RNA degradation
VIT_207s0005g05520	vvi00040	Pentose and glucuronate interconversions
VIT_205s0051g00590	vvi00040	Pentose and glucuronate interconversions
VIT_206s0004g06990	vvi00900	Terpenoid backbone biosynthesis
VIT_204s0043g00220	vvi00330,vvi00410	Arginine and proline metabolism|beta-Alanine metabolism
VIT_200s0264g00040	vvi00330	Arginine and proline metabolism
VIT_218s0001g00950	vvi00330	Arginine and proline metabolism
VIT_203s0091g00540	vvi00330	Arginine and proline metabolism
VIT_208s0007g01340	vvi03050	Proteasome
VIT_214s0060g01380	vvi04141	Protein processing in endoplasmic reticulum
VIT_202s0025g01390	vvi04016,vvi04075	MAPK signaling pathway - plant|Plant hormone signal transduction
VIT_204s0069g00860	vvi00260,vvi00310,vvi04146	Glycine, serine and threonine metabolism|Lysine degradation|Peroxisome
VIT_202s0025g03550	vvi04075	Plant hormone signal transduction
VIT_215s0046g02900	vvi04075	Plant hormone signal transduction
VIT_205s0102g00330	vvi04141	Protein processing in endoplasmic reticulum
VIT_205s0029g01140	vvi00500	Starch and sucrose metabolism
VIT_200s0233g00030	vvi00500	Starch and sucrose metabolism
VIT_218s0001g05300	vvi00500	Starch and sucrose metabolism
VIT_203s0038g02570	vvi04120	Ubiquitin mediated proteolysis
VIT_219s0015g01870	vvi04626	Plant-pathogen interaction
VIT_204s0023g00470	vvi04626	Plant-pathogen interaction
VIT_211s0052g01230	vvi04075	Plant hormone signal transduction
VIT_214s0083g00520	vvi00330	Arginine and proline metabolism
VIT_208s0032g00800	vvi00906	Carotenoid biosynthesis
VIT_205s0062g01220	vvi00330	Arginine and proline metabolism
VIT_203s0038g02300	vvi03050	Proteasome
VIT_206s0004g03190	vvi03050	Proteasome
VIT_211s0065g00320	vvi03050	Proteasome
VIT_218s0001g12020	vvi04075	Plant hormone signal transduction
VIT_207s0005g03670	vvi03420	Nucleotide excision repair
VIT_206s0004g03250	vvi04141	Protein processing in endoplasmic reticulum
VIT_218s0075g00210	vvi04141	Protein processing in endoplasmic reticulum
VIT_200s0179g00370	vvi04144	Endocytosis
VIT_214s0066g01310	vvi00900	Terpenoid backbone biosynthesis
VIT_205s0102g00230	vvi00900	Terpenoid backbone biosynthesis
VIT_202s0025g04680	vvi04120	Ubiquitin mediated proteolysis
VIT_213s0019g01840	vvi04120	Ubiquitin mediated proteolysis
VIT_215s0048g02420	vvi04712	Circadian rhythm - plant
VIT_206s0004g04740	vvi04136	Autophagy - other
VIT_208s0007g08080	vvi04136	Autophagy - other
VIT_218s0166g00090	vvi04016	MAPK signaling pathway - plant
VIT_203s0017g00990	vvi03018	RNA degradation
VIT_204s0023g00140	vvi03015	mRNA surveillance pathway
VIT_211s0016g01780	vvi04016,vvi04075	MAPK signaling pathway - plant|Plant hormone signal transduction
VIT_204s0043g00740	vvi03013	RNA transport
VIT_218s0001g01250	vvi00860	Porphyrin and chlorophyll metabolism
VIT_206s0004g05230	vvi03013,vvi03015	RNA transport|mRNA surveillance pathway
VIT_201s0011g05560	vvi04075	Plant hormone signal transduction
VIT_217s0000g02230	vvi04075	Plant hormone signal transduction
VIT_207s0005g02610	vvi03060	Protein export
VIT_205s0020g00220	vvi04075	Plant hormone signal transduction
VIT_219s0015g00810	vvi03013,vvi04141	RNA transport|Protein processing in endoplasmic reticulum
VIT_219s0014g01900	vvi04141	Protein processing in endoplasmic reticulum
VIT_217s0000g01300	vvi03060,vvi04141,vvi04145	Protein export|Protein processing in endoplasmic reticulum|Phagosome
VIT_212s0055g00690	vvi03013	RNA transport
VIT_215s0021g00430	vvi00190,vvi00860	Oxidative phosphorylation|Porphyrin and chlorophyll metabolism
VIT_214s0171g00190	vvi00860	Porphyrin and chlorophyll metabolism
VIT_213s0019g00260	vvi00195	Photosynthesis
VIT_205s0124g00360	vvi04626	Plant-pathogen interaction
VIT_207s0005g02270	vvi04626	Plant-pathogen interaction
VIT_205s0020g00720	vvi04626	Plant-pathogen interaction
VIT_218s0041g02020	vvi00592	alpha-Linolenic acid metabolism
VIT_201s0011g04790	vvi00562,vvi04070,vvi04145	Inositol phosphate metabolism|Phosphatidylinositol signaling system|Phagosome
VIT_217s0119g00350	vvi00051,vvi00561	Fructose and mannose metabolism|Glycerolipid metabolism
VIT_203s0038g01990	vvi00330,vvi00360,vvi00380	Arginine and proline metabolism|Phenylalanine metabolism|Tryptophan metabolism
VIT_206s0004g05970	vvi03018	RNA degradation
VIT_214s0171g00150	vvi04626	Plant-pathogen interaction
VIT_217s0000g01630	vvi04626	Plant-pathogen interaction
VIT_215s0021g01020	vvi03008,vvi04712	Ribosome biogenesis in eukaryotes|Circadian rhythm - plant
VIT_202s0012g00080	vvi03008,vvi04712	Ribosome biogenesis in eukaryotes|Circadian rhythm - plant
VIT_211s0037g00930	vvi00051,vvi00520	Fructose and mannose metabolism|Amino sugar and nucleotide sugar metabolism
VIT_211s0052g00660	vvi00010	Glycolysis / Gluconeogenesis
VIT_216s0013g00140	vvi00040	Pentose and glucuronate interconversions
VIT_209s0002g04460	vvi00940	Phenylpropanoid biosynthesis
VIT_212s0028g03630	vvi04120	Ubiquitin mediated proteolysis
VIT_205s0077g00850	vvi04120	Ubiquitin mediated proteolysis
VIT_210s0003g00990	vvi00010	Glycolysis / Gluconeogenesis
VIT_209s0018g01940	vvi00010,vvi00020,vvi00620	Glycolysis / Gluconeogenesis|Citrate cycle (TCA cycle)|Pyruvate metabolism
VIT_200s0184g00100	vvi00010,vvi00230,vvi00620	Glycolysis / Gluconeogenesis|Purine metabolism|Pyruvate metabolism
VIT_200s0179g00350	vvi00010,vvi00230,vvi00620	Glycolysis / Gluconeogenesis|Purine metabolism|Pyruvate metabolism
VIT_206s0004g00130	vvi00010,vvi00230,vvi00620	Glycolysis / Gluconeogenesis|Purine metabolism|Pyruvate metabolism
VIT_213s0074g00210	vvi00010,vvi00230,vvi00620	Glycolysis / Gluconeogenesis|Purine metabolism|Pyruvate metabolism
VIT_208s0007g05490	vvi00010,vvi00230,vvi00620	Glycolysis / Gluconeogenesis|Purine metabolism|Pyruvate metabolism
VIT_217s0000g09490	vvi00760	Nicotinate and nicotinamide metabolism
VIT_207s0104g00520	vvi03013	RNA transport
VIT_205s0020g02970	vvi03013	RNA transport
VIT_213s0064g01300	vvi04144	Endocytosis
VIT_208s0058g00890	vvi04136	Autophagy - other
VIT_202s0025g04140	vvi03030,vvi03420,vvi03430	DNA replication|Nucleotide excision repair|Mismatch repair
VIT_218s0001g02090	vvi03030,vvi03420,vvi03430	DNA replication|Nucleotide excision repair|Mismatch repair
VIT_211s0052g00850	vvi03030,vvi03420,vvi03430,vvi03440	DNA replication|Nucleotide excision repair|Mismatch repair|Homologous recombination
VIT_202s0033g01170	vvi03030,vvi03420,vvi03430,vvi03440	DNA replication|Nucleotide excision repair|Mismatch repair|Homologous recombination
VIT_214s0060g02320	vvi04016,vvi04626	MAPK signaling pathway - plant|Plant-pathogen interaction
VIT_211s0016g00540	vvi04016,vvi04626	MAPK signaling pathway - plant|Plant-pathogen interaction
VIT_204s0023g00680	vvi00740	Riboflavin metabolism
VIT_212s0028g03780	vvi00740	Riboflavin metabolism
VIT_213s0101g00510	vvi03030	DNA replication
VIT_212s0028g03420	vvi03008,vvi03013	Ribosome biogenesis in eukaryotes|RNA transport
VIT_205s0020g02560	vvi00230,vvi00240,vvi00480	Purine metabolism|Pyrimidine metabolism|Glutathione metabolism
VIT_202s0012g00530	vvi00030,vvi00230	Pentose phosphate pathway|Purine metabolism
VIT_219s0014g02680	vvi03010	Ribosome
VIT_218s0001g15290	vvi03008	Ribosome biogenesis in eukaryotes
VIT_211s0052g00820	vvi00630,vvi00710	Glyoxylate and dicarboxylate metabolism|Carbon fixation in photosynthetic organisms
VIT_206s0061g00710	vvi04120	Ubiquitin mediated proteolysis
VIT_207s0104g01370	vvi04120	Ubiquitin mediated proteolysis
VIT_206s0009g01900	vvi03015	mRNA surveillance pathway
VIT_203s0038g00110	vvi03008	Ribosome biogenesis in eukaryotes
VIT_207s0031g00600	vvi03015	mRNA surveillance pathway
VIT_206s0004g00240	vvi03018	RNA degradation
VIT_208s0007g04990	vvi00270	Cysteine and methionine metabolism
VIT_204s0044g01480	vvi00562,vvi00920,vvi04070	Inositol phosphate metabolism|Sulfur metabolism|Phosphatidylinositol signaling system
VIT_214s0030g02220	vvi03060	Protein export
VIT_201s0011g04410	vvi03060	Protein export
VIT_208s0040g02860	vvi03040	Spliceosome
VIT_213s0067g03600	vvi03040	Spliceosome
VIT_212s0142g00110	vvi03040	Spliceosome
VIT_209s0002g02470	vvi03015	mRNA surveillance pathway
VIT_213s0019g04920	vvi03015	mRNA surveillance pathway
VIT_201s0010g02350	vvi03015	mRNA surveillance pathway
VIT_212s0059g01170	vvi03015	mRNA surveillance pathway
VIT_208s0007g03910	vvi04016,vvi04075	MAPK signaling pathway - plant|Plant hormone signal transduction
VIT_213s0074g00430	vvi04016,vvi04075	MAPK signaling pathway - plant|Plant hormone signal transduction
VIT_201s0146g00260	vvi04626	Plant-pathogen interaction
VIT_202s0025g00480	vvi03015	mRNA surveillance pathway
VIT_205s0049g00890	vvi03015	mRNA surveillance pathway
VIT_213s0019g02410	vvi03015	mRNA surveillance pathway
VIT_214s0066g02240	vvi03015,vvi04136	mRNA surveillance pathway|Autophagy - other
VIT_201s0026g01080	vvi03015,vvi04136	mRNA surveillance pathway|Autophagy - other
VIT_209s0002g05790	vvi03013	RNA transport
VIT_214s0128g00370	vvi00970	Aminoacyl-tRNA biosynthesis
VIT_200s1231g00010	vvi00970	Aminoacyl-tRNA biosynthesis
VIT_211s0037g00440	vvi00940,vvi00941,vvi00945	Phenylpropanoid biosynthesis|Flavonoid biosynthesis|Stilbenoid, diarylheptanoid and gingerol biosynthesis
VIT_205s0020g02760	vvi03060	Protein export
VIT_214s0128g00220	vvi03060	Protein export
VIT_205s0094g00400	vvi03060	Protein export
VIT_207s0141g00660	vvi03060	Protein export
VIT_202s0025g01660	vvi04120	Ubiquitin mediated proteolysis
VIT_202s0033g00930	vvi03030,vvi03430,vvi03440	DNA replication|Mismatch repair|Homologous recombination
VIT_203s0038g02500	vvi04120,vvi04141	Ubiquitin mediated proteolysis|Protein processing in endoplasmic reticulum
VIT_218s0122g01350	vvi03040	Spliceosome
VIT_218s0001g15280	vvi03008	Ribosome biogenesis in eukaryotes
VIT_200s0186g00020	vvi03013	RNA transport
VIT_200s0186g00080	vvi03013	RNA transport
VIT_211s0016g03290	vvi03040	Spliceosome
VIT_215s0024g00850	vvi00900	Terpenoid backbone biosynthesis
VIT_216s0050g02670	vvi00270,vvi00330,vvi00410,vvi00480	Cysteine and methionine metabolism|Arginine and proline metabolism|beta-Alanine metabolism|Glutathione metabolism
VIT_208s0040g00270	vvi03040	Spliceosome
VIT_200s0818g00010	vvi03040	Spliceosome
VIT_218s0089g00220	vvi03040	Spliceosome
VIT_206s0009g03290	vvi03040	Spliceosome
VIT_206s0009g02770	vvi03040	Spliceosome
VIT_208s0007g03950	vvi03040	Spliceosome
VIT_203s0088g01150	vvi00100,vvi00909	Steroid biosynthesis|Sesquiterpenoid and triterpenoid biosynthesis
VIT_218s0001g08550	vvi00100,vvi00909	Steroid biosynthesis|Sesquiterpenoid and triterpenoid biosynthesis
VIT_205s0077g00840	vvi00052	Galactose metabolism
VIT_216s0098g01780	vvi00500	Starch and sucrose metabolism
VIT_201s0150g00210	vvi00100	Steroid biosynthesis
VIT_216s0100g01140	vvi00941,vvi04712	Flavonoid biosynthesis|Circadian rhythm - plant
VIT_216s0100g01160	vvi00941,vvi04712	Flavonoid biosynthesis|Circadian rhythm - plant
VIT_216s0100g00750	vvi00941,vvi04712	Flavonoid biosynthesis|Circadian rhythm - plant
VIT_210s0042g00920	vvi00941,vvi04712	Flavonoid biosynthesis|Circadian rhythm - plant
VIT_200s1492g00010	vvi00941,vvi04712	Flavonoid biosynthesis|Circadian rhythm - plant
VIT_216s0022g01020	vvi00941,vvi04712	Flavonoid biosynthesis|Circadian rhythm - plant
VIT_216s0100g00770	vvi00941,vvi04712	Flavonoid biosynthesis|Circadian rhythm - plant
VIT_216s0022g01000	vvi00941,vvi04712	Flavonoid biosynthesis|Circadian rhythm - plant
VIT_216s0100g00900	vvi00945	Stilbenoid, diarylheptanoid and gingerol biosynthesis
VIT_216s0100g00910	vvi00941,vvi04712	Flavonoid biosynthesis|Circadian rhythm - plant
VIT_216s0100g00830	vvi00941,vvi04712	Flavonoid biosynthesis|Circadian rhythm - plant
VIT_207s0005g03790	vvi00020,vvi00640	Citrate cycle (TCA cycle)|Propanoate metabolism
VIT_214s0068g02110	vvi00920	Sulfur metabolism
VIT_206s0004g02330	vvi00920	Sulfur metabolism
VIT_203s0038g04320	vvi04120	Ubiquitin mediated proteolysis
VIT_214s0108g00140	vvi04120	Ubiquitin mediated proteolysis
VIT_206s0009g01750	vvi03018	RNA degradation
VIT_208s0007g07280	vvi04146	Peroxisome
VIT_219s0090g01300	vvi04130	SNARE interactions in vesicular transport
VIT_214s0060g02200	vvi00564	Glycerophospholipid metabolism
VIT_210s0003g05420	vvi00940	Phenylpropanoid biosynthesis
VIT_212s0035g00320	vvi00730	Thiamine metabolism
VIT_219s0177g00140	vvi00730	Thiamine metabolism
VIT_205s0049g00110	vvi00450	Selenocompound metabolism
VIT_208s0007g08760	vvi00450	Selenocompound metabolism
VIT_219s0085g00260	vvi00270,vvi00920,vvi04122	Cysteine and methionine metabolism|Sulfur metabolism|Sulfur relay system
VIT_201s0011g06090	vvi03013,vvi03040	RNA transport|Spliceosome
VIT_206s0004g04340	vvi03013,vvi03015,vvi03040	RNA transport|mRNA surveillance pathway|Spliceosome
VIT_214s0006g01020	vvi03013,vvi03015,vvi03040	RNA transport|mRNA surveillance pathway|Spliceosome
VIT_219s0015g00470	vvi00970	Aminoacyl-tRNA biosynthesis
VIT_204s0008g03600	vvi00130	Ubiquinone and other terpenoid-quinone biosynthesis
VIT_206s0004g08150	vvi00130,vvi00360,vvi00940,vvi00941,vvi00945	Ubiquinone and other terpenoid-quinone biosynthesis|Phenylalanine metabolism|Phenylpropanoid biosynthesis|Flavonoid biosynthesis|Stilbenoid, diarylheptanoid and gingerol biosynthesis
VIT_206s0004g05560	vvi04120	Ubiquitin mediated proteolysis
VIT_208s0007g06160	vvi04075	Plant hormone signal transduction
VIT_206s0061g00220	vvi03022	Basal transcription factors
VIT_212s0028g03940	vvi03022	Basal transcription factors
VIT_208s0007g03700	vvi03022	Basal transcription factors
VIT_218s0001g09310	vvi03022	Basal transcription factors
VIT_204s0008g05780	vvi03022	Basal transcription factors
VIT_212s0059g00300	vvi03022	Basal transcription factors
VIT_201s0011g01670	vvi03022	Basal transcription factors
VIT_208s0040g01420	vvi03022	Basal transcription factors
VIT_201s0011g01660	vvi03022	Basal transcription factors
VIT_216s0039g01690	vvi03008	Ribosome biogenesis in eukaryotes
VIT_215s0045g01253	vvi03013	RNA transport
VIT_212s0028g02880	vvi00945	Stilbenoid, diarylheptanoid and gingerol biosynthesis
VIT_212s0028g02850	vvi00945	Stilbenoid, diarylheptanoid and gingerol biosynthesis
VIT_202s0025g02170	vvi00500	Starch and sucrose metabolism
VIT_212s0059g01480	vvi00100	Steroid biosynthesis
VIT_208s0007g00920	vvi00960	Tropane, piperidine and pyridine alkaloid biosynthesis
VIT_212s0028g03370	vvi00970	Aminoacyl-tRNA biosynthesis
VIT_200s0373g00010	vvi04145	Phagosome
VIT_202s0025g03540	vvi04145	Phagosome
VIT_204s0079g00350	vvi04145	Phagosome
VIT_216s0050g00260	vvi04145	Phagosome
VIT_201s0011g05830	vvi04075	Plant hormone signal transduction
VIT_217s0000g10100	vvi04075	Plant hormone signal transduction
VIT_204s0008g05900	vvi04075	Plant hormone signal transduction
VIT_213s0067g03430	vvi04075	Plant hormone signal transduction
VIT_208s0007g05390	vvi04075	Plant hormone signal transduction
VIT_216s0098g00900	vvi04712	Circadian rhythm - plant
VIT_215s0048g02540	vvi04712	Circadian rhythm - plant
VIT_207s0104g01170	vvi03040	Spliceosome
VIT_206s0004g07530	vvi03040	Spliceosome
VIT_214s0083g00950	vvi03008	Ribosome biogenesis in eukaryotes
VIT_207s0005g00620	vvi03008	Ribosome biogenesis in eukaryotes
VIT_207s0141g00380	vvi03008	Ribosome biogenesis in eukaryotes
VIT_211s0052g00810	vvi03040	Spliceosome
VIT_205s0102g00480	vvi03040	Spliceosome
VIT_205s0094g00800	vvi03040	Spliceosome
VIT_209s0002g00930	vvi03018	RNA degradation
VIT_203s0038g01240	vvi00130	Ubiquinone and other terpenoid-quinone biosynthesis
VIT_207s0005g02160	vvi03010	Ribosome
VIT_208s0058g00320	vvi04120	Ubiquitin mediated proteolysis
VIT_217s0000g05820	vvi04120	Ubiquitin mediated proteolysis
VIT_205s0077g01100	vvi04120,vvi04141	Ubiquitin mediated proteolysis|Protein processing in endoplasmic reticulum
VIT_206s0004g04430	vvi04120,vvi04141	Ubiquitin mediated proteolysis|Protein processing in endoplasmic reticulum
VIT_219s0015g01190	vvi04120,vvi04141	Ubiquitin mediated proteolysis|Protein processing in endoplasmic reticulum
VIT_215s0046g02280	vvi04120	Ubiquitin mediated proteolysis
VIT_217s0000g07960	vvi04120	Ubiquitin mediated proteolysis
VIT_215s0048g01110	vvi04122	Sulfur relay system
VIT_206s0009g01180	vvi03040	Spliceosome
VIT_207s0031g01290	vvi03040	Spliceosome
VIT_219s0014g01570	vvi03040	Spliceosome
VIT_208s0007g06300	vvi03040	Spliceosome
VIT_201s0011g05570	vvi04141	Protein processing in endoplasmic reticulum
VIT_203s0017g00680	vvi00520	Amino sugar and nucleotide sugar metabolism
VIT_206s0061g01120	vvi00520	Amino sugar and nucleotide sugar metabolism
VIT_202s0025g01580	vvi00052,vvi00520	Galactose metabolism|Amino sugar and nucleotide sugar metabolism
VIT_202s0025g01560	vvi00052,vvi00520	Galactose metabolism|Amino sugar and nucleotide sugar metabolism
VIT_201s0011g00690	vvi00040,vvi00053,vvi00520	Pentose and glucuronate interconversions|Ascorbate and aldarate metabolism|Amino sugar and nucleotide sugar metabolism
VIT_215s0048g00330	vvi00520	Amino sugar and nucleotide sugar metabolism
VIT_201s0026g00630	vvi00380,vvi00966	Tryptophan metabolism|Glucosinolate biosynthesis
VIT_218s0041g00980	vvi00941	Flavonoid biosynthesis
VIT_218s0041g00910	vvi00941	Flavonoid biosynthesis
VIT_218s0041g00920	vvi00941	Flavonoid biosynthesis
VIT_216s0050g01680	vvi00941	Flavonoid biosynthesis
VIT_208s0007g05920	vvi00510	N-Glycan biosynthesis
VIT_205s0062g00920	vvi03030,vvi03420,vvi03430,vvi03440	DNA replication|Nucleotide excision repair|Mismatch repair|Homologous recombination
VIT_218s0089g00820	vvi03030,vvi03420,vvi03430,vvi03440	DNA replication|Nucleotide excision repair|Mismatch repair|Homologous recombination
VIT_204s0023g03670	vvi04144	Endocytosis
VIT_204s0044g00890	vvi04016	MAPK signaling pathway - plant
VIT_214s0219g00080	vvi00514	Other types of O-glycan biosynthesis
VIT_205s0020g00930	vvi00561	Glycerolipid metabolism
VIT_215s0046g03580	vvi00902	Monoterpenoid biosynthesis
VIT_211s0016g01920	vvi03013	RNA transport
VIT_211s0037g00750	vvi03022,vvi03420	Basal transcription factors|Nucleotide excision repair
VIT_201s0010g03350	vvi00730	Thiamine metabolism
VIT_204s0008g00730	vvi03013	RNA transport
VIT_214s0066g00190	vvi03010	Ribosome
VIT_211s0016g02580	vvi04144	Endocytosis
VIT_211s0149g00070	vvi03010	Ribosome
VIT_203s0088g01212	vvi04136	Autophagy - other
VIT_207s0005g01360	vvi03430	Mismatch repair
VIT_212s0178g00140	vvi00561,vvi00564,vvi04070	Glycerolipid metabolism|Glycerophospholipid metabolism|Phosphatidylinositol signaling system
VIT_200s0253g00070	vvi04136	Autophagy - other
VIT_214s0006g02190	vvi03030,vvi03410,vvi03420,vvi03430	DNA replication|Base excision repair|Nucleotide excision repair|Mismatch repair
VIT_206s0004g02280	vvi03060,vvi04141	Protein export|Protein processing in endoplasmic reticulum
VIT_200s0515g00010	vvi00564	Glycerophospholipid metabolism
VIT_212s0178g00120	vvi00561,vvi00564,vvi04070	Glycerolipid metabolism|Glycerophospholipid metabolism|Phosphatidylinositol signaling system
VIT_218s0041g00100	vvi00340	Histidine metabolism
VIT_213s0139g00170	vvi00240	Pyrimidine metabolism
VIT_213s0139g00200	vvi00240	Pyrimidine metabolism
VIT_217s0000g01600	vvi00240	Pyrimidine metabolism
VIT_219s0015g01730	vvi00240	Pyrimidine metabolism
VIT_217s0000g04650	vvi00240	Pyrimidine metabolism
VIT_201s0010g01080	vvi00240	Pyrimidine metabolism
VIT_216s0098g01270	vvi04144	Endocytosis
VIT_201s0026g01860	vvi04144	Endocytosis
VIT_211s0016g02720	vvi04144	Endocytosis
VIT_218s0001g13410	vvi00190,vvi04145	Oxidative phosphorylation|Phagosome
VIT_203s0038g02760	vvi00190,vvi04145	Oxidative phosphorylation|Phagosome
VIT_209s0002g05720	vvi00190,vvi04145	Oxidative phosphorylation|Phagosome
VIT_214s0108g00080	vvi00190,vvi04145	Oxidative phosphorylation|Phagosome
VIT_211s0016g01730	vvi03018	RNA degradation
VIT_213s0019g01010	vvi00906	Carotenoid biosynthesis
VIT_209s0002g04000	vvi03013	RNA transport
VIT_213s0067g03820	vvi00941	Flavonoid biosynthesis
VIT_218s0089g00410	vvi00500	Starch and sucrose metabolism
VIT_206s0061g00750	vvi04146	Peroxisome
VIT_212s0028g02220	vvi04120	Ubiquitin mediated proteolysis
VIT_209s0002g05270	vvi00904	Diterpenoid biosynthesis
VIT_206s0004g06780	vvi03040	Spliceosome
VIT_214s0006g01400	vvi04626	Plant-pathogen interaction
VIT_201s0011g06510	vvi00053	Ascorbate and aldarate metabolism
VIT_201s0127g00780	vvi00330,vvi00410	Arginine and proline metabolism|beta-Alanine metabolism
VIT_210s0003g03610	vvi00909	Sesquiterpenoid and triterpenoid biosynthesis
VIT_212s0035g00170	vvi03015	mRNA surveillance pathway
VIT_213s0067g03450	vvi04075	Plant hormone signal transduction
VIT_214s0066g02300	vvi02010	ABC transporters
VIT_216s0013g01180	vvi04120	Ubiquitin mediated proteolysis
VIT_217s0000g00680	vvi00010,vvi00020,vvi00620	Glycolysis / Gluconeogenesis|Citrate cycle (TCA cycle)|Pyruvate metabolism
VIT_218s0089g00810	vvi03030,vvi03420,vvi03430,vvi03440	DNA replication|Nucleotide excision repair|Mismatch repair|Homologous recombination
VIT_202s0012g01520	vvi03030,vvi03420,vvi03430	DNA replication|Nucleotide excision repair|Mismatch repair
VIT_203s0091g00570	vvi03022	Basal transcription factors
VIT_203s0091g00750	vvi00520	Amino sugar and nucleotide sugar metabolism
VIT_203s0132g00060	vvi00730	Thiamine metabolism
VIT_205s0020g04940	vvi04626	Plant-pathogen interaction
VIT_205s0029g00580	vvi04120	Ubiquitin mediated proteolysis
VIT_207s0005g06690	vvi03022	Basal transcription factors
VIT_208s0007g05050	vvi00130,vvi00360,vvi00940	Ubiquinone and other terpenoid-quinone biosynthesis|Phenylalanine metabolism|Phenylpropanoid biosynthesis
VIT_200s0253g00010	vvi00010	Glycolysis / Gluconeogenesis
VIT_201s0011g00750	vvi00460,vvi00500,vvi00940	Cyanoamino acid metabolism|Starch and sucrose metabolism|Phenylpropanoid biosynthesis
VIT_219s0014g04930	vvi00909	Sesquiterpenoid and triterpenoid biosynthesis
VIT_216s0115g00180	vvi00230,vvi00240,vvi03020	Purine metabolism|Pyrimidine metabolism|RNA polymerase
VIT_202s0033g00420	vvi03010	Ribosome
VIT_201s0011g00430	vvi04141	Protein processing in endoplasmic reticulum
VIT_207s0005g06710	vvi03010	Ribosome
VIT_201s0010g00620	vvi00564	Glycerophospholipid metabolism
VIT_218s0001g04720	vvi00909	Sesquiterpenoid and triterpenoid biosynthesis
VIT_205s0102g00680	vvi04120	Ubiquitin mediated proteolysis
VIT_211s0065g00740	vvi04120	Ubiquitin mediated proteolysis
VIT_211s0016g01860	vvi04626	Plant-pathogen interaction
VIT_200s0516g00020	vvi04144	Endocytosis
VIT_216s0013g00280	vvi04120	Ubiquitin mediated proteolysis
VIT_200s1380g00020	vvi00010	Glycolysis / Gluconeogenesis
VIT_203s0088g00230	vvi03030,vvi03420,vvi03430,vvi03440	DNA replication|Nucleotide excision repair|Mismatch repair|Homologous recombination
VIT_208s0058g00690	vvi04016,vvi04626	MAPK signaling pathway - plant|Plant-pathogen interaction
VIT_216s0039g01350	vvi00970	Aminoacyl-tRNA biosynthesis
VIT_218s0001g02330	vvi04144,vvi04145	Endocytosis|Phagosome
VIT_206s0004g01620	vvi04016,vvi04075	MAPK signaling pathway - plant|Plant hormone signal transduction
VIT_209s0002g04410	vvi04626	Plant-pathogen interaction
VIT_205s0020g03310	vvi00260,vvi00350,vvi00360,vvi00410,vvi00950,vvi00960	Glycine, serine and threonine metabolism|Tyrosine metabolism|Phenylalanine metabolism|beta-Alanine metabolism|Isoquinoline alkaloid biosynthesis|Tropane, piperidine and pyridine alkaloid biosynthesis
VIT_212s0055g01300	vvi00561,vvi00564,vvi04070	Glycerolipid metabolism|Glycerophospholipid metabolism|Phosphatidylinositol signaling system
VIT_213s0064g01480	vvi00591,vvi00592	Linoleic acid metabolism|alpha-Linolenic acid metabolism
VIT_200s0340g00040	vvi00500	Starch and sucrose metabolism
VIT_213s0019g03050	vvi04141	Protein processing in endoplasmic reticulum
VIT_206s0004g08010	vvi00230,vvi00240,vvi00480	Purine metabolism|Pyrimidine metabolism|Glutathione metabolism
VIT_201s0146g00300	vvi03050	Proteasome
VIT_212s0059g01380	vvi00270	Cysteine and methionine metabolism
VIT_202s0012g01270	vvi04016,vvi04075	MAPK signaling pathway - plant|Plant hormone signal transduction
VIT_205s0094g00350	vvi00520	Amino sugar and nucleotide sugar metabolism
VIT_213s0073g00530	vvi00460,vvi00500,vvi00940	Cyanoamino acid metabolism|Starch and sucrose metabolism|Phenylpropanoid biosynthesis
VIT_201s0026g02400	vvi00480	Glutathione metabolism
VIT_201s0127g00260	vvi00020	Citrate cycle (TCA cycle)
VIT_212s0057g01130	vvi04626	Plant-pathogen interaction
VIT_204s0023g01100	vvi04626	Plant-pathogen interaction
VIT_216s0050g02680	vvi04016,vvi04075	MAPK signaling pathway - plant|Plant hormone signal transduction
VIT_207s0104g01680	vvi00770	Pantothenate and CoA biosynthesis
VIT_217s0000g06740	vvi00240	Pyrimidine metabolism
VIT_202s0025g00920	vvi02010	ABC transporters
VIT_201s0137g00810	vvi00510	N-Glycan biosynthesis
VIT_210s0003g03950	vvi04141	Protein processing in endoplasmic reticulum
VIT_218s0001g04630	vvi00300	Lysine biosynthesis
VIT_213s0101g00360	vvi00970	Aminoacyl-tRNA biosynthesis
VIT_207s0005g00410	vvi00460,vvi00500,vvi00940	Cyanoamino acid metabolism|Starch and sucrose metabolism|Phenylpropanoid biosynthesis
VIT_208s0040g03150	vvi00053,vvi00480	Ascorbate and aldarate metabolism|Glutathione metabolism
VIT_210s0405g00030	vvi00053,vvi00562,vvi04070	Ascorbate and aldarate metabolism|Inositol phosphate metabolism|Phosphatidylinositol signaling system
VIT_200s2731g00010	vvi00061	Fatty acid biosynthesis
VIT_202s0241g00190	vvi00520	Amino sugar and nucleotide sugar metabolism
VIT_218s0041g01870	vvi00770	Pantothenate and CoA biosynthesis
VIT_216s0100g00650	vvi03010	Ribosome
VIT_213s0074g00200	vvi03015	mRNA surveillance pathway
VIT_206s0004g06330	vvi00130	Ubiquinone and other terpenoid-quinone biosynthesis
VIT_208s0007g07090	vvi00600	Sphingolipid metabolism
VIT_219s0015g02690	vvi00480	Glutathione metabolism
VIT_218s0001g04280	vvi00909	Sesquiterpenoid and triterpenoid biosynthesis
VIT_203s0038g04560	vvi03010	Ribosome
VIT_200s2341g00010	vvi04141,vvi04626	Protein processing in endoplasmic reticulum|Plant-pathogen interaction
VIT_213s0019g03640	vvi03010	Ribosome
VIT_201s0011g01000	vvi04626	Plant-pathogen interaction
VIT_217s0000g05790	vvi00430	Taurine and hypotaurine metabolism
VIT_200s1526g00010	vvi03010	Ribosome
VIT_212s0028g02620	vvi04141	Protein processing in endoplasmic reticulum
VIT_200s0317g00130	vvi03010	Ribosome
VIT_206s0004g07950	vvi04146	Peroxisome
VIT_214s0083g00970	vvi03010	Ribosome
VIT_208s0056g00290	vvi04626	Plant-pathogen interaction
VIT_216s0022g01770	vvi00010,vvi03018	Glycolysis / Gluconeogenesis|RNA degradation
VIT_213s0019g04480	vvi00230	Purine metabolism
VIT_213s0064g00880	vvi03010	Ribosome
VIT_213s0147g00060	vvi03010	Ribosome
VIT_206s0004g01420	vvi00460,vvi00500,vvi00940	Cyanoamino acid metabolism|Starch and sucrose metabolism|Phenylpropanoid biosynthesis
VIT_201s0011g00010	vvi03022	Basal transcription factors
VIT_204s0008g05030	vvi03008,vvi03013	Ribosome biogenesis in eukaryotes|RNA transport
VIT_211s0037g00080	vvi03010	Ribosome
VIT_213s0019g00530	vvi03010	Ribosome
VIT_215s0048g01430	vvi00100	Steroid biosynthesis
VIT_210s0003g02990	vvi03060	Protein export
VIT_206s0080g00260	vvi03410	Base excision repair
VIT_213s0073g00120	vvi03010	Ribosome
VIT_215s0021g02480	vvi03010	Ribosome
VIT_205s0094g00900	vvi04016,vvi04075,vvi04626	MAPK signaling pathway - plant|Plant hormone signal transduction|Plant-pathogen interaction
VIT_212s0028g00740	vvi04120	Ubiquitin mediated proteolysis
VIT_204s0008g04400	vvi04141	Protein processing in endoplasmic reticulum
VIT_211s0016g01760	vvi03015	mRNA surveillance pathway
VIT_212s0057g00010	vvi00561,vvi00564,vvi04070	Glycerolipid metabolism|Glycerophospholipid metabolism|Phosphatidylinositol signaling system
VIT_206s0004g03600	vvi03440	Homologous recombination
VIT_202s0234g00080	vvi00280	Valine, leucine and isoleucine degradation
VIT_214s0066g00950	vvi00020,vvi00480,vvi04146	Citrate cycle (TCA cycle)|Glutathione metabolism|Peroxisome
VIT_214s0108g00730	vvi00230	Purine metabolism
VIT_209s0002g06690	vvi00230,vvi00240,vvi03020	Purine metabolism|Pyrimidine metabolism|RNA polymerase
VIT_206s0004g03170	vvi03022,vvi03420	Basal transcription factors|Nucleotide excision repair
VIT_200s0264g00120	vvi03040	Spliceosome
VIT_214s0219g00150	vvi00020,vvi00190	Citrate cycle (TCA cycle)|Oxidative phosphorylation
VIT_207s0005g01170	vvi00230	Purine metabolism
VIT_207s0005g04395	vvi00730	Thiamine metabolism
VIT_214s0060g00690	vvi04144	Endocytosis
VIT_200s0199g00240	vvi00010,vvi00030,vvi00051,vvi00052,vvi03018	Glycolysis / Gluconeogenesis|Pentose phosphate pathway|Fructose and mannose metabolism|Galactose metabolism|RNA degradation
VIT_213s0019g00350	vvi04144	Endocytosis
VIT_218s0001g12130	vvi00514	Other types of O-glycan biosynthesis
VIT_214s0066g00480	vvi03013	RNA transport
VIT_206s0004g03640	vvi00062	Fatty acid elongation
VIT_208s0007g05540	vvi00230,vvi00240,vvi03020	Purine metabolism|Pyrimidine metabolism|RNA polymerase
VIT_213s0019g03980	vvi03022	Basal transcription factors
VIT_212s0028g03470	vvi00270	Cysteine and methionine metabolism
VIT_213s0064g00440	vvi00100	Steroid biosynthesis
VIT_204s0023g03820	vvi00400	Phenylalanine, tyrosine and tryptophan biosynthesis
VIT_213s0019g04910	vvi00040	Pentose and glucuronate interconversions
VIT_211s0052g00070	vvi03450	Non-homologous end-joining
VIT_208s0007g08310	vvi00052	Galactose metabolism
VIT_201s0146g00310	vvi00010,vvi00020,vvi00620	Glycolysis / Gluconeogenesis|Citrate cycle (TCA cycle)|Pyruvate metabolism
VIT_219s0027g01380	vvi00970	Aminoacyl-tRNA biosynthesis
VIT_203s0038g04500	vvi00240,vvi00670,vvi00790	Pyrimidine metabolism|One carbon pool by folate|Folate biosynthesis
VIT_209s0002g00280	vvi04120,vvi04141	Ubiquitin mediated proteolysis|Protein processing in endoplasmic reticulum
VIT_201s0011g02050	vvi03040	Spliceosome
VIT_218s0001g02440	vvi00010,vvi00053,vvi00071,vvi00280,vvi00310,vvi00330,vvi00340,vvi00380,vvi00410,vvi00561,vvi00620	Glycolysis / Gluconeogenesis|Ascorbate and aldarate metabolism|Fatty acid degradation|Valine, leucine and isoleucine degradation|Lysine degradation|Arginine and proline metabolism|Histidine metabolism|Tryptophan metabolism|beta-Alanine metabolism|Glycerolipid metabolism|Pyruvate metabolism
VIT_201s0127g00895	vvi04141	Protein processing in endoplasmic reticulum
VIT_213s0074g00300	vvi00562,vvi04070	Inositol phosphate metabolism|Phosphatidylinositol signaling system
VIT_203s0088g01250	vvi00220,vvi00250,vvi00910	Arginine biosynthesis|Alanine, aspartate and glutamate metabolism|Nitrogen metabolism
VIT_210s0116g01480	vvi00020,vvi00310	Citrate cycle (TCA cycle)|Lysine degradation
VIT_204s0079g00540	vvi00020,vvi00480,vvi04146	Citrate cycle (TCA cycle)|Glutathione metabolism|Peroxisome
VIT_203s0088g00450	vvi04136	Autophagy - other
VIT_208s0058g00910	vvi04136	Autophagy - other
VIT_200s0704g00010	vvi04141	Protein processing in endoplasmic reticulum
VIT_200s0229g00180	vvi00564	Glycerophospholipid metabolism
VIT_202s0025g04500	vvi03013	RNA transport
VIT_205s0020g00970	vvi00130	Ubiquinone and other terpenoid-quinone biosynthesis
VIT_207s0151g00460	vvi00280	Valine, leucine and isoleucine degradation
VIT_206s0009g01920	vvi04016,vvi04070,vvi04626	MAPK signaling pathway - plant|Phosphatidylinositol signaling system|Plant-pathogen interaction
VIT_200s0199g00220	vvi00010,vvi00030,vvi00051,vvi00052,vvi03018	Glycolysis / Gluconeogenesis|Pentose phosphate pathway|Fructose and mannose metabolism|Galactose metabolism|RNA degradation
VIT_213s0084g00440	vvi03013,vvi03040	RNA transport|Spliceosome
VIT_214s0030g01270	vvi03008	Ribosome biogenesis in eukaryotes
VIT_211s0016g01660	vvi00360,vvi00940	Phenylalanine metabolism|Phenylpropanoid biosynthesis
VIT_208s0007g01020	vvi00010,vvi00040,vvi00561	Glycolysis / Gluconeogenesis|Pentose and glucuronate interconversions|Glycerolipid metabolism
VIT_210s0003g04360	vvi03420,vvi04120	Nucleotide excision repair|Ubiquitin mediated proteolysis
VIT_215s0046g01280	vvi04075	Plant hormone signal transduction
VIT_210s0003g04940	vvi00561	Glycerolipid metabolism
VIT_209s0002g02320	vvi00052,vvi00500	Galactose metabolism|Starch and sucrose metabolism
VIT_206s0061g00540	vvi04144	Endocytosis
VIT_206s0004g03740	vvi00230,vvi00240,vvi03020	Purine metabolism|Pyrimidine metabolism|RNA polymerase
VIT_206s0009g01720	vvi00230,vvi00240	Purine metabolism|Pyrimidine metabolism
VIT_201s0011g06500	vvi00053	Ascorbate and aldarate metabolism
VIT_218s0041g00720	vvi03015	mRNA surveillance pathway
VIT_201s0026g00230	vvi03040	Spliceosome
VIT_219s0014g00300	vvi00500	Starch and sucrose metabolism
VIT_211s0016g04700	vvi00062	Fatty acid elongation
VIT_202s0033g00540	vvi03010	Ribosome
VIT_215s0046g02860	vvi00740	Riboflavin metabolism
VIT_207s0005g03640	vvi00510,vvi04141	N-Glycan biosynthesis|Protein processing in endoplasmic reticulum
VIT_216s0039g01610	vvi00190,vvi04145	Oxidative phosphorylation|Phagosome
VIT_203s0038g00500	vvi00940	Phenylpropanoid biosynthesis
VIT_201s0011g05500	vvi00500	Starch and sucrose metabolism
VIT_214s0060g02240	vvi03018,vvi03040	RNA degradation|Spliceosome
VIT_208s0007g06800	vvi00270	Cysteine and methionine metabolism
VIT_208s0056g00530	vvi00300	Lysine biosynthesis
VIT_212s0057g01250	vvi00310	Lysine degradation
VIT_211s0065g00360	vvi00061,vvi00620,vvi00640	Fatty acid biosynthesis|Pyruvate metabolism|Propanoate metabolism
VIT_203s0063g00590	vvi04136	Autophagy - other
VIT_219s0027g01150	vvi00970	Aminoacyl-tRNA biosynthesis
VIT_219s0014g04970	vvi03010	Ribosome
VIT_214s0006g01000	vvi03420	Nucleotide excision repair
VIT_211s0052g01710	vvi00040,vvi00051	Pentose and glucuronate interconversions|Fructose and mannose metabolism
VIT_208s0007g02100	vvi00601,vvi00603	Glycosphingolipid biosynthesis - lacto and neolacto series|Glycosphingolipid biosynthesis - globo and isoglobo series
VIT_212s0059g00750	vvi00400	Phenylalanine, tyrosine and tryptophan biosynthesis
VIT_201s0010g03940	vvi00600	Sphingolipid metabolism
VIT_213s0175g00090	vvi04626	Plant-pathogen interaction
VIT_218s0072g00010	vvi03030,vvi03420,vvi03430,vvi03440	DNA replication|Nucleotide excision repair|Mismatch repair|Homologous recombination
VIT_202s0025g03270	vvi00480	Glutathione metabolism
VIT_212s0059g01810	vvi00195	Photosynthesis
VIT_207s0031g00620	vvi00906	Carotenoid biosynthesis
VIT_206s0004g08030	vvi00970	Aminoacyl-tRNA biosynthesis
VIT_219s0027g01190	vvi00970	Aminoacyl-tRNA biosynthesis
VIT_201s0011g03230	vvi04075	Plant hormone signal transduction
VIT_216s0050g00650	vvi04016,vvi04075,vvi04626	MAPK signaling pathway - plant|Plant hormone signal transduction|Plant-pathogen interaction
VIT_209s0018g00310	vvi02010	ABC transporters
VIT_214s0006g00860	vvi00970	Aminoacyl-tRNA biosynthesis
VIT_202s0025g02790	vvi00500	Starch and sucrose metabolism
VIT_217s0000g08320	vvi03440	Homologous recombination
VIT_218s0086g00440	vvi00190,vvi04145	Oxidative phosphorylation|Phagosome
VIT_206s0009g02370	vvi03013	RNA transport
VIT_216s0098g00570	vvi02010	ABC transporters
VIT_203s0017g00650	vvi00740,vvi00790	Riboflavin metabolism|Folate biosynthesis
VIT_201s0010g03460	vvi00944	Flavone and flavonol biosynthesis
VIT_219s0014g04520	vvi00190	Oxidative phosphorylation
VIT_214s0006g00660	vvi04120	Ubiquitin mediated proteolysis
VIT_200s0485g00020	vvi03430	Mismatch repair
VIT_206s0004g01430	vvi00460,vvi00500,vvi00940	Cyanoamino acid metabolism|Starch and sucrose metabolism|Phenylpropanoid biosynthesis
VIT_201s0010g00880	vvi00130	Ubiquinone and other terpenoid-quinone biosynthesis
VIT_218s0072g00920	vvi00940	Phenylpropanoid biosynthesis
VIT_219s0015g00990	vvi03040	Spliceosome
VIT_215s0048g00920	vvi03450	Non-homologous end-joining
VIT_215s0021g02440	vvi00280,vvi00410,vvi00640	Valine, leucine and isoleucine degradation|beta-Alanine metabolism|Propanoate metabolism
VIT_217s0000g07710	vvi04120	Ubiquitin mediated proteolysis
VIT_218s0089g00420	vvi00190	Oxidative phosphorylation
VIT_219s0014g04750	vvi00460,vvi00500,vvi00940	Cyanoamino acid metabolism|Starch and sucrose metabolism|Phenylpropanoid biosynthesis
VIT_218s0041g02450	vvi04626	Plant-pathogen interaction
VIT_211s0016g03040	vvi03015	mRNA surveillance pathway
VIT_205s0062g00930	vvi03030,vvi03420,vvi03430,vvi03440	DNA replication|Nucleotide excision repair|Mismatch repair|Homologous recombination
VIT_206s0061g00640	vvi00902	Monoterpenoid biosynthesis
VIT_209s0054g00190	vvi03010	Ribosome
VIT_218s0001g04780	vvi00909	Sesquiterpenoid and triterpenoid biosynthesis
VIT_206s0004g05700	vvi00480	Glutathione metabolism
VIT_211s0078g00210	vvi04075	Plant hormone signal transduction
VIT_206s0004g01440	vvi00460,vvi00500,vvi00940	Cyanoamino acid metabolism|Starch and sucrose metabolism|Phenylpropanoid biosynthesis
VIT_201s0026g02390	vvi00480	Glutathione metabolism
VIT_200s0153g00060	vvi00280	Valine, leucine and isoleucine degradation
VIT_213s0064g01580	vvi00460,vvi00500,vvi00940	Cyanoamino acid metabolism|Starch and sucrose metabolism|Phenylpropanoid biosynthesis
VIT_216s0050g00060	vvi04130,vvi04145	SNARE interactions in vesicular transport|Phagosome
VIT_217s0000g07440	vvi03030,vvi03420,vvi03430,vvi03440	DNA replication|Nucleotide excision repair|Mismatch repair|Homologous recombination
VIT_200s0587g00010	vvi03030,vvi03420,vvi03430,vvi03440	DNA replication|Nucleotide excision repair|Mismatch repair|Homologous recombination
